# Supplementary material for: The Crosstalk Between Malignant Cells and Tumor-Promoting Immune Cells Relevant to Immunotherapy in Pancreatic Ductal Adenocarcinoma
Source: Front Cell Dev Biol. 2022 Jan 11;9:821232. doi: 10.3389/fcell.2021.821232 (PMC8787220; doi:10.3389/fcell.2021.821232)
Supplement: Supplementary file 1 [file Table2.XLSX]

## Sheet: S2-1
Table S2-1: Cell number information of each major cluster
Patient	Bcell	Endocrine	Endothelial	Epithelial	Fibroblast	Mast	Myeloid	Plasma	Tcell
N1	0	20	1852	2051	856	1	158	8	324
N10	0	9	919	2052	54	0	59	0	10
N11	0	4	1341	696	98	0	57	0	86
N2	0	19	1026	1643	385	0	260	0	248
N3	0	46	192	259	148	0	59	31	80
N4	0	9	524	833	70	0	0	0	9
N5	0	6	390	901	50	0	3	1	5
N6	0	7	901	351	185	0	3	1	40
N7	0	70	795	1110	101	0	21	1	259
N8	0	36	623	505	322	1	78	3	284
N9	0	49	1086	2239	422	1	175	2	237
T1	16	32	427	382	386	3	285	7	256
T10	66	2	136	83	300	8	75	10	162
T11	15	14	72	222	2568	109	693	45	894
T12	687	2	231	75	401	7	572	91	879
T13	12	10	536	883	657	4	305	36	396
T14	14	3	119	1627	249	1	77	2	56
T15	169	14	402	245	1270	1	113	47	458
T16	43	13	445	255	922	2	867	29	475
T17	83	6	116	1552	323	5	1084	65	356
T18	35	7	333	1295	1084	10	177	7	365
T19	119	70	1344	295	1633	29	1294	279	1850
T2	657	7	205	490	332	9	273	51	948
T20	13	10	192	381	124	1	98	1	166
T21	116	1	24	281	81	3	564	37	333
T22	208	4	3	1319	72	4	403	20	689
T23	106	26	125	226	1776	55	494	203	818
T24	36	25	779	485	1221	21	259	105	1075
T3	31	4	128	459	500	3	300	12	292
T4	72	5	23	385	242	12	150	7	360
T5	9	21	529	303	403	5	334	5	549
T6	24	24	515	761	436	13	508	51	449
T7	24	2	173	410	376	4	64	3	303
T8	114	0	24	877	147	5	207	40	398
T9	6	52	20	2661	1517	15	637	88	318

## Sheet: S2-2
Table S2-2: Cell number information of CD4+ Tcells
Patient	CD4_CCR7	CD4_CXCL13	CD4_FOXP3	CD4_GZMA	CD4_HSPA1A	CD4_STMN1
N1	12	0	0	35	15	0
N11	2	0	0	5	0	0
N2	0	0	0	3	0	0
N3	15	0	0	16	0	0
N5	1	0	0	0	1	0
N6	1	0	0	1	0	0
N7	13	0	0	15	2	0
N8	2	0	0	8	2	0
N9	0	0	0	8	1	0
T1	18	5	17	2	1	2
T10	18	11	24	1	1	0
T11	74	7	93	35	5	6
T12	177	32	43	32	2	7
T13	12	0	15	13	0	2
T14	8	2	3	7	2	0
T15	36	17	110	14	7	5
T16	17	17	41	12	3	1
T17	38	11	40	6	5	4
T18	55	7	39	19	4	2
T19	142	96	169	72	29	20
T2	294	23	42	30	9	4
T20	21	1	6	7	6	1
T21	65	3	50	21	15	1
T22	233	29	75	45	7	8
T23	36	16	205	13	5	10
T24	112	7	47	52	3	7
T3	18	3	47	13	4	1
T4	75	9	78	6	1	4
T5	21	14	32	19	7	2
T6	5	6	52	15	10	6
T7	23	1	11	8	0	2
T8	35	9	40	6	3	4
T9	15	4	44	9	3	4

## Sheet: S2-3
Table S2-3: Cell number information of CD8+ Tcells
Patient	CD8_CXCL13	CD8_FGFBP2	CD8_GZMK	CD8_HSPA1A	CD8_IL7R	CD8_ISG15	CD8_S100A4	CD8_STMN1	CD8_TYROBP
N1	0	6	22	8	40	2	44	6	1
N11	0	1	5	0	3	1	4	0	0
N2	0	0	7	1	7	0	5	2	2
N3	0	0	2	0	6	0	13	0	2
N4	0	0	0	0	3	0	0	0	0
N6	0	0	2	0	2	0	9	0	4
N7	0	1	11	4	37	0	40	1	2
N8	0	1	21	3	46	1	34	0	3
N9	0	1	9	4	18	1	24	0	0
T1	15	18	10	0	15	2	7	8	10
T10	8	7	14	0	6	4	10	2	37
T11	25	32	219	7	104	9	84	23	35
T12	22	34	175	4	51	10	75	30	48
T13	6	9	45	2	20	5	104	13	22
T14	1	3	9	0	8	0	6	0	2
T15	7	7	68	3	33	1	54	9	19
T16	27	18	78	4	59	27	46	12	45
T17	42	5	25	1	16	19	10	19	75
T18	8	10	51	5	36	5	34	15	28
T19	186	62	247	20	158	16	147	71	149
T2	12	24	109	3	51	14	74	17	52
T20	2	7	19	11	21	0	23	6	11
T21	4	4	24	11	33	5	23	7	23
T22	21	6	48	0	80	3	38	10	11
T23	29	10	156	3	42	17	54	33	72
T24	19	20	197	5	97	19	129	38	48
T3	7	8	45	2	19	8	43	11	18
T4	5	6	34	0	33	3	30	12	20
T5	86	14	48	7	47	12	59	25	34
T6	48	4	42	16	45	19	66	36	29
T7	4	8	54	2	18	5	76	10	7
T8	106	7	45	1	16	10	13	47	21
T9	22	11	18	6	26	10	51	35	25

## Sheet: S2-4
Table S2-4: Cell number information of myeloid Tcells
Patient	cDC_CD1C	cDC3_LAMP3	Langer_CD1A	Mac_C1QA	Mac_HSPA1A	Mac_ISG15	Mac_SPP1	Mono_FCN1
N1	17	0	0	13	23	1	2	13
N10	0	0	0	7	8	0	0	0
N11	5	0	0	5	4	0	0	3
N2	17	0	0	7	29	2	0	1
N3	14	0	0	2	4	0	3	2
N5	0	0	0	0	0	0	0	1
N6	1	0	0	1	0	0	0	0
N7	4	0	0	2	2	0	0	5
N8	8	0	0	2	6	0	1	22
N9	16	0	0	9	14	4	0	2
T1	25	2	12	41	1	9	55	79
T10	8	2	2	12	0	4	3	10
T11	47	4	22	118	29	16	211	81
T12	23	1	5	131	12	21	88	168
T13	26	1	5	50	12	6	11	36
T14	7	2	0	17	7	7	14	5
T15	28	4	4	13	8	1	8	6
T16	88	11	13	126	30	39	72	181
T17	66	6	15	260	37	76	239	127
T18	12	1	1	47	2	10	36	18
T19	101	14	27	296	60	90	119	229
T2	74	4	9	28	3	4	1	31
T20	8	0	2	5	6	2	21	35
T21	18	1	1	163	60	24	150	67
T22	24	18	8	111	12	9	109	47
T23	57	11	11	133	21	20	58	36
T24	45	2	5	27	16	14	3	37
T3	41	4	12	90	4	17	21	22
T4	26	3	4	42	1	2	5	20
T5	16	1	2	78	21	29	53	26
T6	44	3	4	65	38	35	93	19
T7	8	0	1	9	6	4	4	2
T8	4	0	2	75	7	21	51	12
T9	27	4	13	122	53	30	186	26

## Sheet: S2-5
Table S2-5: Cell number information of epithelial Tcells
Patient	Epi_FABP1	Epi_GSTA1	Epi_HSPA1A	Epi_KRT19	Epi_PRSS1	Epi_SPP1	Epi_STMN1
N1	0	148	286	7	89	1515	6
N10	0	129	286	6	358	1270	3
N11	0	46	3	2	70	575	0
N2	0	83	30	0	702	824	4
N3	0	24	1	7	8	215	4
N4	0	86	46	1	37	663	0
N5	0	45	72	1	31	751	1
N6	0	32	4	2	8	305	0
N7	0	63	12	0	178	856	1
N8	0	25	7	0	89	384	0
N9	0	226	44	4	940	1024	1
T1	14	0	0	353	0	6	9
T10	6	0	0	76	1	0	0
T11	4	25	4	112	6	65	6
T12	0	5	0	13	21	13	23
T13	0	62	1	175	174	464	7
T14	1	4	2	1512	0	17	91
T15	0	13	0	57	65	105	5
T16	0	10	1	70	64	97	13
T17	1	10	9	1457	2	32	41
T18	234	2	8	930	3	51	67
T19	3	4	2	245	6	11	24
T2	3	37	1	124	42	274	9
T20	14	20	0	292	2	38	15
T21	0	1	3	209	11	53	4
T22	1	5	8	1271	1	15	18
T23	0	1	0	202	1	3	19
T24	3	21	0	243	96	114	8
T3	2	0	5	415	0	2	35
T4	2	0	0	347	1	6	29
T5	0	13	14	75	42	151	8
T6	6	36	14	201	68	424	12
T7	3	13	1	139	14	231	9
T8	1	7	4	647	2	15	201
T9	1	22	7	2293	18	188	132
