# Supplementary material for: The Crosstalk Between Malignant Cells and Tumor-Promoting Immune Cells Relevant to Immunotherapy in Pancreatic Ductal Adenocarcinoma
Source: Front Cell Dev Biol. 2022 Jan 11;9:821232. doi: 10.3389/fcell.2021.821232 (PMC8787220; doi:10.3389/fcell.2021.821232)
Supplement: Supplementary file 3 [file Table3.XLSX]

## Sheet: SC-CD4feature
feature	group	avgExpr	logFC	statistic	auc	pval	padj	pct_in	pct_out
CD52	CD4_CCR7	2.44374	0.382418	2.2782e+06	0.581698	1.11962e-18	1.13515e-16	90.0878	77.4929
TXNIP	CD4_CCR7	2.4879	0.539502	2.4346e+06	0.621633	1.75794e-39	3.71921e-37	89.5859	74.766
CD48	CD4_CCR7	1.11009	0.502713	2495879	0.63728	1.42614e-59	4.01524e-57	60.4768	33.4147
GAS5	CD4_CCR7	1.859	0.628971	2600342	0.663952	4.61996e-72	1.55133e-69	82.5596	58.6488
ZFP36L2	CD4_CCR7	2.13471	0.636012	2511399	0.641242	2.4881e-53	6.84714e-51	86.4492	63.37
EEF1B2	CD4_CCR7	2.26291	0.926987	2.90595e+06	0.741983	4.9426e-153	3.54714e-150	88.5194	61.2943
TRAT1	CD4_CCR7	0.51665	0.311056	2345242	0.598817	9.18918e-53	2.47304e-50	32.2459	11.7623
PLAC8	CD4_CCR7	0.58336	0.469797	2496634	0.637472	3.21053e-111	1.41577e-108	34.128	6.55271
IL7R	CD4_CCR7	1.99473	0.877063	2.72655e+06	0.696177	1.48802e-104	6.26013e-102	80.9285	50.3053
BTF3	CD4_CCR7	2.17401	0.432203	2406484	0.614454	3.65888e-35	7.12333e-33	89.3977	74.5625
TCF7	CD4_CCR7	0.444049	0.328677	2355875	0.601532	1.06233e-69	3.32327e-67	27.2898	6.87831
RACK1	CD4_CCR7	2.87526	0.43673	2588165	0.660843	2.86848e-67	8.6768e-65	95.2321	88.3598
EEF1A1	CD4_CCR7	4.68665	0.675032	3.24267e+06	0.827959	2.88188e-273	9.58906e-270	99.7491	98.779
SNHG5	CD4_CCR7	1.24743	0.462581	2397128	0.612065	9.83341e-39	2.0334e-36	60.6023	39.886
TOMM7	CD4_CCR7	2.10806	0.590309	2596466	0.662963	6.36088e-70	2.02447e-67	86.7629	68.661
IKZF1	CD4_CCR7	0.960567	0.31822	2307397	0.589154	1.55605e-26	2.15731e-24	54.7051	34.7985
GIMAP7	CD4_CCR7	1.36919	0.837738	2.77526e+06	0.708616	1.99954e-136	1.26181e-133	68.0678	27.0655
GIMAP4	CD4_CCR7	1.11489	0.709545	2699507	0.689273	2.0658e-123	1.0958e-120	59.9122	21.3675
GIMAP5	CD4_CCR7	0.7739	0.535154	2.57246e+06	0.656833	8.94968e-106	3.80892e-103	45.3576	13.7566
SARAF	CD4_CCR7	1.84522	0.327988	2268688	0.57927	7.00111e-18	6.79702e-16	81.744	68.661
SNHG6	CD4_CCR7	1.23225	0.370472	2.33789e+06	0.596941	2.51881e-28	3.77832e-26	64.4918	45.177
PABPC1	CD4_CCR7	2.16411	0.785031	2769292	0.707091	1.763e-112	8.06593e-110	87.1393	63.0444
EIF3E	CD4_CCR7	1.64738	0.584328	2.55188e+06	0.651578	5.75118e-63	1.65747e-60	78.2936	53.3171
EEF1D	CD4_CCR7	2.54173	0.479527	2555802	0.65258	8.27885e-61	2.3673e-58	93.2873	82.7839
ANXA1	CD4_CCR7	0.901014	0.414275	2388670	0.609906	2.68848e-45	6.22792e-43	47.5533	23.9316
PRKCQ-AS1	CD4_CCR7	0.49796	0.34587	2372228	0.605708	2.5952e-66	7.72252e-64	30.3011	9.15751
IFITM1	CD4_CCR7	1.08926	0.446957	2415508	0.616758	2.18035e-44	4.95672e-42	57.5282	32.6821
EEF1G	CD4_CCR7	3.11427	0.815448	3.03952e+06	0.776088	1.55092e-194	1.5342e-191	95.6085	84.6561
PLAAT4	CD4_CCR7	1.02881	0.372725	2.35354e+06	0.600935	1.71239e-33	3.11817e-31	56.5245	33.8217
FAU	CD4_CCR7	3.18147	0.38775	2577529	0.658128	4.86591e-65	1.42478e-62	98.1807	93.5694
TMEM123	CD4_CCR7	0.823542	0.308669	2.30897e+06	0.589557	6.00151e-29	9.15255e-27	48.0552	29.304
KLRB1	CD4_CCR7	1.44573	0.587331	2402032	0.613317	5.20749e-42	1.14131e-39	55.1443	33.9031
CD69	CD4_CCR7	1.03603	0.374367	2.34317e+06	0.598288	3.09015e-33	5.57155e-31	52.8858	30.525
LDHB	CD4_CCR7	1.78343	0.621224	2.59652e+06	0.662975	7.76005e-72	2.55879e-69	79.7365	56.2882
PFDN5	CD4_CCR7	2.39056	0.359537	2.38695e+06	0.609467	3.77891e-32	6.55507e-30	92.5972	83.1095
NACA	CD4_CCR7	2.54661	0.358733	2.40973e+06	0.615283	1.88956e-35	3.71827e-33	93.0364	84.941
TPT1	CD4_CCR7	3.75432	0.622243	2856130	0.729264	1.32181e-134	7.93109e-132	99.4354	94.6683
COMMD6	CD4_CCR7	1.76424	0.341061	2270839	0.57982	3.66948e-18	3.62013e-16	81.9322	66.1376
GPR183	CD4_CCR7	0.891179	0.424108	2.41937e+06	0.617745	1.2716e-50	3.23207e-48	49.3726	24.7456
SNHG29	CD4_CCR7	1.79192	0.524033	2501270	0.638656	6.85588e-52	1.76713e-49	81.5558	61.1315
CCR7	CD4_CCR7	0.747935	0.590664	2.59967e+06	0.663782	4.82235e-132	2.80163e-129	41.5307	8.87261
EEF2	CD4_CCR7	2.06552	0.632829	2626105	0.670531	7.09846e-77	2.42814e-74	84.5044	64.8759
KLF2	CD4_CCR7	0.513086	0.360545	2.37732e+06	0.607007	9.32455e-69	2.89227e-66	30.3011	8.70981
UBA52	CD4_CCR7	2.96796	0.456056	2646762	0.675805	5.52996e-80	1.96507e-77	96.1104	89.6215
NOP53	CD4_CCR7	1.78856	0.636157	2615933	0.667933	7.86553e-76	2.66561e-73	81.6813	57.0615
NOSIP	CD4_CCR7	0.633381	0.360294	2380485	0.607816	2.79845e-52	7.42219e-50	38.3312	16.7684
LIME1	CD4_CCR7	0.750385	0.368139	2382481	0.608325	5.01878e-47	1.2006e-44	43.9147	20.8791
EIF3L	CD4_CCR7	0.92406	0.353677	2.34994e+06	0.600016	1.12152e-33	2.08369e-31	52.8858	33.0484
SMDT1	CD4_CCR7	0.893171	0.327743	2325505	0.593778	4.12291e-30	6.61854e-28	51.6939	32.5193
SLC25A6	CD4_CCR7	1.65843	0.31227	2254184	0.575567	1.38479e-16	1.23924e-14	77.478	63.0037
CD40LG	CD4_CCR7	0.509236	0.312325	2.33412e+06	0.595977	5.01871e-52	1.30277e-49	30.7403	10.989
TNFRSF18	CD4_CXCL13	0.929547	0.308899	715090	0.582354	5.55028e-10	1.12859e-07	46.6667	27.3582
IFI16	CD4_CXCL13	1.16238	0.411163	749363	0.610265	1.55055e-13	5.40492e-11	59.3939	41.1449
RGS1	CD4_CXCL13	2.02541	0.613625	748523	0.609581	4.14744e-12	1.15878e-09	67.8788	53.8296
RGS2	CD4_CXCL13	0.484172	0.333842	719364	0.585835	2.9868e-23	2.60285e-20	25.4545	8.65359
PTPRC	CD4_CXCL13	1.74039	0.321586	721600	0.587655	7.98524e-08	1.11553e-05	78.4848	68.0193
ID2	CD4_CXCL13	0.931269	0.325528	707999	0.576579	1.50777e-08	2.35837e-06	44.2424	29.3738
YWHAQ	CD4_CXCL13	1.02999	0.496097	767311	0.624882	1.35803e-19	8.72024e-17	51.2121	30.7713
MTHFD2	CD4_CXCL13	0.504601	0.311744	723300	0.58904	1.79488e-19	1.13266e-16	29.3939	12.1473
IGKC	CD4_CXCL13	1.80255	0.434133	731228	0.595497	2.5661e-09	4.6496e-07	70	58.7745
PDCD1	CD4_CXCL13	0.633567	0.495873	791549	0.644621	6.11988e-60	2.23994e-56	36.9697	8.25047
ITPR1	CD4_CXCL13	0.510043	0.393318	746856	0.608223	1.94328e-39	3.55629e-36	28.4848	7.28299
CD96	CD4_CXCL13	0.766114	0.328272	726826	0.591911	9.71775e-13	3.0662e-10	42.7273	25.1008
NUDT16	CD4_CXCL13	0.506579	0.44347	761969	0.620531	9.04251e-69	4.13706e-65	27.8788	4.16555
RBPJ	CD4_CXCL13	1.37167	0.815264	844836	0.688016	4.19953e-43	9.0416e-40	61.5152	28.8363
CXCL13	CD4_CXCL13	2.80657	2.73051	1.0075e+06	0.82049	0	0	65.7576	2.7412
H2AFZ	CD4_CXCL13	1.2504	0.453295	756322	0.615932	1.60503e-14	6.67566e-12	59.697	43.1336
FYB1	CD4_CXCL13	1.38182	0.308765	708698	0.577148	1.02663e-06	0.000115975	61.8182	53.964
IL6ST	CD4_CXCL13	0.741923	0.527371	783540	0.638098	5.80929e-41	1.18126e-37	39.3939	12.846
AP3S1	CD4_CXCL13	0.741081	0.464725	766638	0.624333	4.19401e-28	4.95178e-25	40.303	16.9309
NR3C1	CD4_CXCL13	1.23106	0.801253	862692	0.702558	8.41652e-55	2.80048e-51	61.2121	24.1602
FKBP5	CD4_CXCL13	1.41562	0.8639	875019	0.712597	3.94906e-52	1.03243e-48	66.6667	31.0669
PNISR	CD4_CXCL13	1.3756	0.326822	719151	0.585661	6.26976e-08	8.90242e-06	66.6667	54.4209
ACTB	CD4_CXCL13	4.06553	0.304055	737692	0.600761	1.23018e-09	2.3451e-07	98.7879	97.5813
ICA1	CD4_CXCL13	0.871965	0.547203	780838	0.635898	3.76801e-33	5.10789e-30	43.3333	16.7428
TMEM243	CD4_CXCL13	0.736899	0.42148	761542	0.620184	7.93704e-24	7.08546e-21	42.4242	19.7796
SEM1	CD4_CXCL13	1.18251	0.444211	758462	0.617675	3.49545e-15	1.54141e-12	60.9091	41.1717
FABP5	CD4_CXCL13	0.581326	0.389782	741246	0.603655	1.09633e-26	1.1802e-23	31.5152	11.3679
RNF19A	CD4_CXCL13	0.658938	0.365136	739090	0.6019	2.59025e-19	1.55419e-16	36.9697	17.3609
SLA	CD4_CXCL13	1.23257	0.520718	776889	0.632682	2.09542e-19	1.27824e-16	60	38.7261
SMARCA2	CD4_CXCL13	0.588386	0.396104	743147	0.605203	1.15235e-26	1.20506e-23	32.1212	11.8248
C9orf16	CD4_CXCL13	1.33515	0.593501	804354	0.655049	3.72608e-25	3.6859e-22	63.6364	41.118
SRGN	CD4_CXCL13	3.38422	1.16082	975502	0.794428	9.04592e-71	4.72985e-67	93.6364	84.0365
CTSD	CD4_CXCL13	0.767387	0.303761	706297	0.575193	1.19563e-08	1.91936e-06	40	27.3582
NAP1L4	CD4_CXCL13	0.98859	0.532249	784019	0.638488	1.79721e-25	1.82721e-22	51.2121	26.9551
SMCO4	CD4_CXCL13	0.572815	0.501595	788716	0.642314	7.88051e-85	9.61448e-81	32.7273	4.62241
GAPDH	CD4_CXCL13	2.73223	0.300098	726243	0.591437	3.38354e-08	5.07545e-06	90.303	86.4553
CD4	CD4_CXCL13	0.697818	0.316385	727010	0.592061	1.99971e-13	6.84031e-11	40.6061	23.1389
ALOX5AP	CD4_CXCL13	1.14873	0.539444	769548	0.626704	2.058e-19	1.27669e-16	53.9394	32.7869
NFKBIA	CD4_CXCL13	1.49883	0.484348	761279	0.619969	1.35816e-14	5.7138e-12	66.0606	49.7178
DRAIC	CD4_CXCL13	0.44228	0.430477	754906	0.614779	1.5303e-139	2.80052e-135	23.6364	0.725611
NMB	CD4_CXCL13	0.546115	0.481794	754504	0.614452	1.89631e-67	7.71187e-64	26.3636	3.73555
MT2A	CD4_CXCL13	1.93374	0.756667	814530	0.663336	7.77414e-25	7.48793e-22	74.2424	54.6359
COTL1	CD4_CXCL13	1.254	0.403588	743270	0.605303	4.45106e-12	1.23337e-09	58.4848	44.7729
AC004585.1	CD4_CXCL13	0.372291	0.313519	732608	0.59662	3.28625e-50	8.01867e-47	23.0303	3.81618
VMP1	CD4_CXCL13	1.00298	0.365757	720690	0.586915	8.56824e-10	1.67704e-07	49.3939	34.1306
FKBP1A	CD4_CXCL13	1.11473	0.384023	736720	0.599969	1.54975e-11	3.85867e-09	56.3636	40.1236
TSHZ2	CD4_CXCL13	0.568507	0.411946	752596	0.612898	9.62273e-36	1.53131e-32	31.5152	9.29858
ITM2A	CD4_CXCL13	1.42012	0.603302	792688	0.645548	6.05382e-22	5.03581e-19	62.4242	43.1336
LINC00892	CD4_CXCL13	0.628239	0.488392	779234	0.634591	1.40616e-52	3.95898e-49	34.8485	8.33109
ISG15	CD4_FOXP3	0.926297	0.440395	2179120	0.603778	1.25079e-37	1.92353e-35	44.9735	27.3094
TNFRSF18	CD4_FOXP3	1.49929	1.26739	2.77444e+06	0.768726	8.04053e-264	9.80971e-260	62.6606	12.5733
TNFRSF4	CD4_FOXP3	1.62188	1.32298	2.71962e+06	0.753535	5.48488e-223	2.23058e-219	61.678	16.6056
TNFRSF9	CD4_FOXP3	0.43659	0.416368	2.19992e+06	0.609541	2.78388e-123	1.95947e-120	23.0537	1.20968
PARK7	CD4_FOXP3	1.29396	0.48201	2.28169e+06	0.632196	4.42465e-48	8.30495e-46	62.2071	45.088
ENO1	CD4_FOXP3	1.49936	0.566059	2347960	0.650559	1.20785e-59	2.81584e-57	66.969	50.2933
TNFRSF1B	CD4_FOXP3	0.801386	0.559106	2.31823e+06	0.642321	1.20697e-86	4.65013e-84	41.0431	15.3226
IFI6	CD4_FOXP3	0.901535	0.545408	2257470	0.625486	7.77223e-61	1.88392e-58	42.6304	20.4179
PRDX1	CD4_FOXP3	0.9444	0.383304	2.18697e+06	0.605952	8.49206e-36	1.23832e-33	49.8866	33.2111
GADD45A	CD4_FOXP3	0.386188	0.320385	2.12456e+06	0.58866	5.80305e-69	1.62135e-66	21.7687	4.39883
GBP2	CD4_FOXP3	0.822555	0.49721	2268694	0.628596	3.79488e-64	9.57905e-62	42.4792	20.1613
RHOC	CD4_FOXP3	0.627887	0.333279	2.13494e+06	0.591535	2.78544e-37	4.24791e-35	34.7695	17.8519
S100A6	CD4_FOXP3	2.56852	0.525827	2.36527e+06	0.655354	3.26298e-58	7.55876e-56	91.3832	82.9545
S100A4	CD4_FOXP3	3.30779	1.02763	2730005	0.756413	3.02517e-155	2.99255e-152	95.2381	81.8915
SH2D2A	CD4_FOXP3	0.540336	0.302043	2.0947e+06	0.580388	8.54192e-33	1.14103e-30	29.7808	15.066
SLAMF1	CD4_FOXP3	0.577912	0.405944	2205175	0.610997	5.03299e-66	1.33487e-63	32.124	11.0337
RGS1	CD4_FOXP3	2.12544	0.985541	2.47994e+06	0.687128	1.43256e-91	6.24204e-89	77.4754	44.0616
H3F3A	CD4_FOXP3	2.26112	0.505409	2.39644e+06	0.663991	6.58467e-65	1.70254e-62	87.5283	77.7859
THADA	CD4_FOXP3	0.404471	0.323	2120448	0.587521	6.6053e-65	1.70254e-62	22.1466	4.83871
CALM2	CD4_FOXP3	1.69365	0.353472	2.2e+06	0.609563	1.63298e-30	2.03989e-28	75.8881	67.3021
UGP2	CD4_FOXP3	1.15335	0.666262	2.41911e+06	0.670273	1.72335e-90	7.33444e-88	56.4626	29.0323
LINC01943	CD4_FOXP3	0.945485	0.841633	2.52354e+06	0.699207	6.24375e-202	1.9044e-198	44.8224	5.93842
CYTOR	CD4_FOXP3	0.886739	0.468978	2.23162e+06	0.618325	1.67936e-51	3.28696e-49	44.7468	22.8006
AC133644.2	CD4_FOXP3	0.563165	0.438196	2.19269e+06	0.607538	2.05098e-75	6.30823e-73	28.1179	7.29472
COX5B	CD4_FOXP3	1.31648	0.349638	2165370	0.599968	3.65996e-27	3.99875e-25	64.2479	52.4927
DYNC1I2	CD4_FOXP3	0.691968	0.44102	2.21185e+06	0.612847	2.66698e-57	5.98859e-55	36.2056	15.8724
AC114760.2	CD4_FOXP3	0.852999	0.330005	2.09414e+06	0.580233	6.25871e-23	5.8587e-21	42.2525	29.4721
SPATS2L	CD4_FOXP3	0.45564	0.34389	2137156	0.59215	5.28875e-60	1.24886e-57	24.9433	7.11144
CFLAR	CD4_FOXP3	0.989514	0.446905	2217925	0.614529	2.65392e-42	4.3755e-40	49.5087	31.5249
CTLA4	CD4_FOXP3	0.729367	0.591327	2.34563e+06	0.649913	3.40988e-120	2.26918e-117	37.2638	8.17449
ICOS	CD4_FOXP3	0.606638	0.468926	2237880	0.620058	1.21702e-83	4.41032e-81	31.5949	8.65103
ARL6IP5	CD4_FOXP3	1.27198	0.341474	2.15885e+06	0.598162	1.45927e-26	1.5709e-24	61.9803	50.7331
TIGIT	CD4_FOXP3	1.543	1.23964	2.83948e+06	0.786746	3.62206e-269	6.62856e-265	69.161	17.2654
COX17	CD4_FOXP3	0.961955	0.584678	2.3484e+06	0.650682	2.74573e-80	9.13604e-78	48.7528	22.654
ATP5ME	CD4_FOXP3	1.20041	0.315958	2122193	0.588005	5.24732e-22	4.71885e-20	59.7884	48.3871
RBPJ	CD4_FOXP3	0.943887	0.476779	2.22392e+06	0.616189	3.63215e-48	6.8526e-46	45.7294	24.5968
HPGD	CD4_FOXP3	0.379185	0.31041	2.08172e+06	0.57679	7.92681e-57	1.74777e-54	19.2744	4.21554
SUB1	CD4_FOXP3	1.69443	0.492673	2321034	0.643098	1.48183e-51	2.91594e-49	74.6788	61.1437
GLRX	CD4_FOXP3	0.925296	0.589282	2350130	0.65116	2.18935e-83	7.77985e-81	46.8632	21.371
CD74	CD4_FOXP3	2.62099	1.16533	2805277	0.777269	5.90858e-184	1.20144e-180	90.0983	66.0191
ATOX1	CD4_FOXP3	0.520403	0.340653	2.14877e+06	0.595369	1.06642e-49	2.06519e-47	29.7052	11.8768
PTTG1	CD4_FOXP3	0.514059	0.35183	2155800	0.597316	2.36502e-56	5.12202e-54	28.647	9.67742
ATP6V0E1	CD4_FOXP3	1.37827	0.373844	2207078	0.611524	6.37672e-33	8.54925e-31	67.1958	54.912
HLA-A	CD4_FOXP3	3.8377	0.690416	2.84921e+06	0.789442	9.52862e-197	2.32505e-193	99.2441	96.4443
HLA-C	CD4_FOXP3	3.23056	0.371983	2330937	0.645842	2.22415e-51	4.33012e-49	96.7498	93.585
HLA-B	CD4_FOXP3	3.43318	0.669691	2544261	0.704949	1.10986e-99	5.14202e-97	97.1277	90.3959
LTB	CD4_FOXP3	2.10415	0.641134	2284950	0.6331	9.15421e-45	1.64242e-42	77.0219	60.7405
CLIC1	CD4_FOXP3	1.55759	0.414133	2223848	0.61617	4.69007e-35	6.70551e-33	70.2948	58.0279
HLA-DRA	CD4_FOXP3	1.1413	0.567181	2280734	0.631932	1.0758e-54	2.23724e-52	52.381	31.7082
HLA-DRB1	CD4_FOXP3	1.48094	1.01447	2.62827e+06	0.728226	5.32474e-161	5.56831e-158	63.9456	25.4032
HLA-DQA1	CD4_FOXP3	0.588046	0.493611	2250755	0.623626	3.23356e-102	1.62125e-99	29.7808	5.71848
HLA-DQB1	CD4_FOXP3	0.641837	0.466008	2.23683e+06	0.619766	5.49809e-76	1.70539e-73	33.4845	10.6305
PSMB8	CD4_FOXP3	0.941053	0.385713	2198384	0.609115	9.84787e-38	1.52085e-35	50.189	33.4311
PSMB9	CD4_FOXP3	1.20547	0.33397	2.14631e+06	0.594686	3.01404e-25	3.06436e-23	60.0151	48.0572
HLA-DPA1	CD4_FOXP3	1.2573	0.764072	2.48949e+06	0.689773	9.93662e-112	6.06151e-109	59.8639	27.566
HLA-DPB1	CD4_FOXP3	1.22235	0.673105	2426151	0.672223	7.35191e-90	3.02986e-87	59.2593	30.7551
CUL9	CD4_FOXP3	0.334701	0.306826	2115677	0.586199	2.89103e-84	1.05815e-81	19.0476	1.97947
DNPH1	CD4_FOXP3	0.864342	0.574191	2.34935e+06	0.650943	5.30954e-89	2.15927e-86	45.0491	18.0352
PRDM1	CD4_FOXP3	0.737807	0.307336	2.09159e+06	0.579524	2.97025e-25	3.03671e-23	38.0952	23.1305
ACTB	CD4_FOXP3	4.01721	0.342984	2224349	0.616309	2.63509e-33	3.57211e-31	98.6395	97.2141
RAC1	CD4_FOXP3	0.934184	0.305125	2.11529e+06	0.586093	1.9918e-23	1.89355e-21	49.5087	37.1334
ICA1	CD4_FOXP3	0.760518	0.580891	2312349	0.640692	1.40232e-100	6.66577e-98	37.1882	10.044
NDUFA4	CD4_FOXP3	1.49828	0.310857	2.13991e+06	0.592913	7.84507e-23	7.28775e-21	70.2948	61.0704
CYCS	CD4_FOXP3	0.756217	0.308939	2.10153e+06	0.582279	4.28077e-25	4.34018e-23	40.2872	26.9428
PSMA2	CD4_FOXP3	0.891415	0.325714	2126722	0.589259	3.91435e-26	4.14072e-24	47.0899	33.5777
RHBDD2	CD4_FOXP3	0.519477	0.317199	2119360	0.58722	6.92242e-41	1.12608e-38	29.2517	12.9032
ATP5MF	CD4_FOXP3	1.10682	0.329928	2.14629e+06	0.59468	4.8336e-26	5.08375e-24	56.6893	43.915
TRBC2	CD4_FOXP3	1.7455	0.307056	2062198	0.571381	4.56967e-14	2.66329e-12	70.068	62.5
DUSP4	CD4_FOXP3	0.920185	0.774062	2462314	0.682243	9.27029e-163	9.97946e-160	43.4618	8.02786
LY6E	CD4_FOXP3	1.08485	0.38835	2.15286e+06	0.596502	2.33245e-28	2.64303e-26	52.0786	38.783
TXN	CD4_FOXP3	1.06004	0.403451	2.19999e+06	0.609559	3.88937e-36	5.71707e-34	53.7415	37.7199
IL2RA	CD4_FOXP3	1.07017	0.979033	2.56214e+06	0.709904	2.15833e-225	9.87464e-222	46.0317	5.13196
GATA3	CD4_FOXP3	0.56957	0.341471	2.12645e+06	0.589184	3.70127e-40	5.94168e-38	30.6878	14.4428
HACD1	CD4_FOXP3	0.363613	0.331979	2144822	0.594274	1.48501e-92	6.54854e-90	20.8617	2.16276
CREM	CD4_FOXP3	0.962022	0.620225	2339007	0.648078	1.68752e-84	6.23887e-82	45.9562	18.4384
ARID5B	CD4_FOXP3	0.873912	0.40025	2.17612e+06	0.602945	3.17845e-37	4.80721e-35	44.6712	27.0894
RTKN2	CD4_FOXP3	0.472192	0.429843	2.21754e+06	0.614422	7.68393e-114	4.76677e-111	25.3212	2.6393
SRGN	CD4_FOXP3	2.71019	0.582461	2348798	0.650791	5.5888e-55	1.17561e-52	91.6856	81.4883
SPOCK2	CD4_FOXP3	1.30015	0.539161	2.32786e+06	0.64499	3.46534e-58	7.97703e-56	61.9803	42.9985
ENTPD1	CD4_FOXP3	0.514079	0.442508	2.23757e+06	0.619973	2.56424e-106	1.32188e-103	28.0423	4.36217
PGAM1	CD4_FOXP3	0.778776	0.302933	2094057	0.580209	3.70712e-23	3.48803e-21	40.7407	29.3255
FANK1	CD4_FOXP3	0.427262	0.410079	2230810	0.618099	4.21719e-135	3.43007e-132	24.7166	1.20968
LSP1	CD4_FOXP3	1.27505	0.399384	2196989	0.608729	9.07034e-33	1.20721e-30	61.5268	47.2874
HTATIP2	CD4_FOXP3	0.539148	0.388833	2184261	0.605202	2.06753e-63	5.18312e-61	29.8564	10.0806
CD59	CD4_FOXP3	0.658124	0.334418	2.13651e+06	0.591971	1.92446e-35	2.79513e-33	36.6591	20.0147
COX8A	CD4_FOXP3	1.21006	0.416356	2.22843e+06	0.617439	1.31825e-38	2.06194e-36	60.3175	44.6114
NEAT1	CD4_FOXP3	2.20607	0.759548	2.48788e+06	0.689326	3.8889e-87	1.51423e-84	84.4293	66.3123
CORO1B	CD4_FOXP3	1.03942	0.491146	2242214	0.621259	3.17375e-47	5.89657e-45	50.1134	31.195
UCP2	CD4_FOXP3	1.17398	0.529817	2.28532e+06	0.633202	6.95466e-53	1.39097e-50	55.9335	35.9238
CTSC	CD4_FOXP3	1.04384	0.634548	2.36538e+06	0.655385	9.51997e-83	3.31848e-80	50.2646	24.1569
BIRC3	CD4_FOXP3	1.38855	0.754658	2.43741e+06	0.675342	7.36749e-90	3.02986e-87	61.6024	33.761
CASP1	CD4_FOXP3	0.588472	0.312171	2.11494e+06	0.585996	3.812e-34	5.34571e-32	32.9554	17.2654
CARD16	CD4_FOXP3	1.7671	1.27249	2.86804e+06	0.794659	9.34919e-247	6.8438e-243	75.0567	28.9589
LAYN	CD4_FOXP3	0.370466	0.351396	2169308	0.601059	1.77186e-111	1.06315e-108	21.3908	1.24633
CD27	CD4_FOXP3	1.31488	0.746535	2.46758e+06	0.683702	3.51083e-100	1.64743e-97	61.3001	31.7815
GAPDH	CD4_FOXP3	3.04981	0.880942	2655829	0.735861	1.25026e-131	9.948e-129	94.9358	82.8079
TPI1	CD4_FOXP3	1.17859	0.394943	2192222	0.607408	4.20557e-33	5.68001e-31	58.3522	42.7786
CLEC2D	CD4_FOXP3	1.28905	0.495455	2.25357e+06	0.624407	1.74353e-43	3.01014e-41	59.486	43.5117
MYL6	CD4_FOXP3	2.60549	0.543094	2.42891e+06	0.672987	1.08633e-71	3.18086e-69	92.9705	83.9076
USP15	CD4_FOXP3	0.613049	0.312723	2102184	0.582461	1.93703e-30	2.41146e-28	33.3333	18.7683
PHLDA1	CD4_FOXP3	0.430535	0.324906	2.11314e+06	0.585497	7.00882e-56	1.49145e-53	23.1293	6.3783
PMCH	CD4_FOXP3	0.359949	0.33303	2028010	0.561909	7.20211e-63	1.78111e-60	13.4543	1.09971
DYNLL1	CD4_FOXP3	0.982774	0.354658	2149942	0.595693	7.99314e-29	9.46786e-27	50.4913	35.5572
UBC	CD4_FOXP3	1.95575	0.439077	2.25586e+06	0.625041	6.27537e-39	9.90021e-37	81.7082	69.3548
TBC1D4	CD4_FOXP3	0.629337	0.479632	2270088	0.628982	7.04762e-90	2.96494e-87	34.1648	9.53079
TRAC	CD4_FOXP3	2.81118	0.749596	2.58221e+06	0.715464	2.77621e-110	1.61289e-107	92.3658	81.5616
NFKBIA	CD4_FOXP3	1.28718	0.346361	2100199	0.581911	1.99733e-19	1.58922e-17	58.2766	47.544
BATF	CD4_FOXP3	1.48536	1.17222	2.78495e+06	0.771637	2.03636e-242	1.24222e-238	66.2887	18.4384
NDUFB1	CD4_FOXP3	0.991575	0.330701	2134670	0.591462	7.03565e-26	7.33651e-24	50.8692	38.1598
IFI27L2	CD4_FOXP3	0.655958	0.301938	2.10529e+06	0.583322	1.26184e-28	1.47555e-26	36.5835	21.5543
IGHG4	CD4_FOXP3	0.92683	0.363906	2.08108e+06	0.576612	2.47212e-21	2.15433e-19	41.0431	28.9223
SRP14	CD4_FOXP3	1.98004	0.344441	2.22422e+06	0.616275	1.30985e-33	1.79558e-31	83.0688	76.0997
B2M	CD4_FOXP3	5.59301	0.431989	2876202	0.796921	6.20713e-207	2.27187e-203	100	99.9267
PKM	CD4_FOXP3	1.29206	0.631807	2.34477e+06	0.649676	2.35467e-65	6.15595e-63	57.5208	36.9868
COX5A	CD4_FOXP3	0.824561	0.332988	2131924	0.590701	1.6594e-28	1.90993e-26	43.9909	29.6554
ELOB	CD4_FOXP3	1.45991	0.433064	2251558	0.623848	5.6925e-40	9.05874e-38	71.2774	54.6188
IL32	CD4_FOXP3	3.684	1.26929	3077696	0.85275	2.16039e-291	7.90725e-287	98.0348	87.7933
LINC02195	CD4_FOXP3	0.502166	0.468464	2241623	0.621095	5.63839e-131	4.39087e-128	26.0015	1.83284
MT2A	CD4_FOXP3	1.54589	0.456159	2189120	0.606548	1.19581e-30	1.50924e-28	66.8934	51.063
HERPUD1	CD4_FOXP3	0.880489	0.427061	2198914	0.609262	1.58109e-42	2.61853e-40	45.0491	25.4032
CYBA	CD4_FOXP3	1.84591	0.309528	2136907	0.592081	7.94072e-22	7.03724e-20	79.6674	71.8475
PFN1	CD4_FOXP3	2.75762	0.356254	2201407	0.609953	5.53401e-30	6.77425e-28	91.9123	87.2067
RNASEK	CD4_FOXP3	1.23677	0.347361	2158103	0.597954	9.7023e-27	1.05375e-24	60.771	48.9736
C17orf49	CD4_FOXP3	0.748725	0.353093	2144778	0.594262	6.48725e-34	9.02813e-32	40.0605	23.8636
WSB1	CD4_FOXP3	0.714579	0.346262	2.13569e+06	0.591743	2.36111e-33	3.21259e-31	38.2464	22.5073
PSMB3	CD4_FOXP3	0.940727	0.358391	2.16639e+06	0.600249	8.31431e-32	1.06403e-29	49.7354	34.7141
VMP1	CD4_FOXP3	0.934327	0.39694	2168951	0.60096	2.56235e-34	3.6071e-32	46.8632	29.8021
SUMO2	CD4_FOXP3	1.69399	0.48606	2.34485e+06	0.649696	5.42849e-56	1.16192e-53	75.6614	62.6466
H3F3B	CD4_FOXP3	2.50109	0.344018	2.19366e+06	0.607806	6.75928e-29	8.05851e-27	92.2902	85.9238
SYNGR2	CD4_FOXP3	0.515306	0.324512	2.11213e+06	0.585217	3.28982e-40	5.30444e-38	28.2691	12.4267
CD7	CD4_FOXP3	1.72184	0.804403	2.46349e+06	0.682569	3.73873e-88	1.48741e-85	69.2366	45.8211
PMAIP1	CD4_FOXP3	0.7376	0.642882	2380411	0.65955	2.04079e-149	1.86737e-146	36.8103	5.49853
OAZ1	CD4_FOXP3	2.23881	0.546812	2423700	0.671544	6.57242e-71	1.89415e-68	88.0574	76.4296
PET100	CD4_FOXP3	0.913703	0.33284	2143890	0.594016	3.26619e-28	3.66705e-26	49.2819	34.7874
ACP5	CD4_FOXP3	0.484336	0.360988	2.13925e+06	0.592731	2.69518e-57	6.01503e-55	25.6992	8.13783
NDUFA13	CD4_FOXP3	1.28093	0.348612	2.17196e+06	0.601793	2.55669e-28	2.88819e-26	63.1897	51.1364
IGFLR1	CD4_FOXP3	0.568112	0.341629	2.13919e+06	0.592715	4.67763e-43	7.85348e-41	31.4437	14.2595
CALM3	CD4_FOXP3	0.997496	0.434923	2230896	0.618123	1.14291e-43	1.98255e-41	51.6251	33.3578
LAIR2	CD4_FOXP3	0.949423	0.811773	2.50003e+06	0.692694	4.65377e-178	8.51664e-175	45.1247	7.9912
FKBP1A	CD4_FOXP3	1.02622	0.392379	2.18844e+06	0.60636	9.09444e-35	1.2952e-32	52.0786	36.2903
SCAND1	CD4_FOXP3	0.688427	0.30384	2098554	0.581455	3.21283e-26	3.40849e-24	37.4906	23.9003
ATP5F1E	CD4_FOXP3	2.70131	0.3558	2286193	0.633445	2.47046e-43	4.20564e-41	93.6508	88.8563
SAMSN1	CD4_FOXP3	0.875211	0.399215	2.18294e+06	0.604836	2.03672e-38	3.17217e-36	45.5782	26.9062
BTG3	CD4_FOXP3	0.602162	0.431774	2224731	0.616415	3.05411e-73	9.01481e-71	32.8042	10.3372
SOD1	CD4_FOXP3	1.61937	0.575551	2372726	0.657421	2.58354e-63	6.43267e-61	71.8065	55.1686
LGALS1	CD4_FOXP3	1.43498	0.790785	2385944	0.661083	8.51459e-79	2.7579e-76	57.7475	31.5616
TYMP	CD4_FOXP3	0.788247	0.518507	2.26335e+06	0.627115	7.04569e-69	1.93894e-66	39.3802	16.5689
SAT1	CD4_FOXP3	2.02346	1.19734	2751140	0.762269	5.40389e-178	9.41847e-175	77.3243	44.0982
PIM2	CD4_FOXP3	0.793467	0.496279	2.24747e+06	0.622716	1.13847e-62	2.77794e-60	39.7581	17.7053
FOXP3	CD4_FOXP3	0.663456	0.635455	2.4158e+06	0.669355	4.83736e-200	1.26466e-196	35.4497	1.79619
MAGEH1	CD4_FOXP3	0.567468	0.459804	2.22569e+06	0.616681	6.19109e-88	2.43656e-85	29.4029	6.81818
IL2RG	CD4_FOXP3	1.49347	0.541697	2.34167e+06	0.648817	7.56009e-58	1.70807e-55	68.7075	51.4296
SH3BGRL	CD4_FOXP3	0.85923	0.322876	2127008	0.589339	1.58404e-26	1.70022e-24	46.0317	32.7346
CD52	CD4_GZMA	2.62339	0.475981	1.22218e+06	0.636671	5.00682e-25	4.58136e-22	87.5912	81.6443
TXNIP	CD4_GZMA	2.50917	0.402997	1162021	0.605332	1.57334e-15	7.47869e-13	85.7664	79.7888
LINC01871	CD4_GZMA	0.618627	0.44467	1158163	0.603322	4.90128e-44	1.1212e-40	29.1971	9.04939
ID2	CD4_GZMA	1.06443	0.49978	1171840	0.610447	1.82886e-24	1.63264e-21	47.0803	28.0046
ZFP36L2	CD4_GZMA	2.14564	0.458742	1188618	0.619187	1.06603e-19	7.22554e-17	80.292	71.2247
GNLY	CD4_GZMA	0.523954	0.42486	1071592	0.558224	4.92086e-25	4.58136e-22	16.0584	4.91008
CXCR4	CD4_GZMA	2.52972	0.619896	1267091	0.660066	6.82963e-34	1.04155e-30	84.854	76.6486
CXCR6	CD4_GZMA	0.553216	0.315447	1.10501e+06	0.575632	3.07464e-20	2.1233e-17	27.3723	12.9032
LYAR	CD4_GZMA	0.565749	0.415724	1157632	0.603045	1.10903e-44	2.8994e-41	28.6496	8.82101
HOPX	CD4_GZMA	0.508652	0.389347	1.14064e+06	0.594193	8.74579e-45	2.46234e-41	25.1825	6.90836
GZMK	CD4_GZMA	1.05555	0.915955	1.29465e+06	0.674423	1.14949e-127	1.05181e-123	40.5109	6.59435
GZMA	CD4_GZMA	1.50367	1.29807	1.47378e+06	0.767738	3.75446e-212	6.87084e-208	61.4964	9.67742
GIMAP7	CD4_GZMA	1.1455	0.328903	1120255	0.583574	3.1111e-12	9.81634e-10	54.927	41.3645
ANXA1	CD4_GZMA	1.22648	0.666948	1.26281e+06	0.657837	9.02609e-46	2.75303e-42	56.3869	29.6032
INS	CD4_GZMA	1.98694	0.58132	1.16817e+06	0.608537	1.11079e-17	6.3525e-15	66.7883	54.0679
PLAAT4	CD4_GZMA	1.16453	0.418378	1.16445e+06	0.606595	4.79598e-19	3.02651e-16	54.7445	40.8792
CTSW	CD4_GZMA	0.639895	0.52994	1.20035e+06	0.625298	4.30666e-76	1.97035e-72	30.6569	6.33743
KLRB1	CD4_GZMA	1.54991	0.532438	1144420	0.596163	7.11226e-16	3.51778e-13	54.927	40.2798
CD69	CD4_GZMA	1.28608	0.551757	1187309	0.618505	3.70533e-24	3.22902e-21	54.3796	36.9683
CLEC2B	CD4_GZMA	0.643584	0.334112	1117435	0.582105	2.06371e-18	1.23826e-15	33.0292	18.6983
KLRD1	CD4_GZMA	0.442318	0.417585	1117922	0.582359	2.31504e-89	1.21047e-85	17.5182	1.08478
KLRK1	CD4_GZMA	0.435955	0.391514	1112477	0.579523	2.19286e-66	8.91786e-63	17.8832	2.08393
FKBP11	CD4_GZMA	0.604545	0.314572	1110786	0.578642	6.90024e-18	4.07348e-15	31.3869	17.3566
ALOX5AP	CD4_GZMA	0.996842	0.397367	1.14414e+06	0.596015	1.37726e-17	7.52375e-15	46.7153	32.6006
GZMH	CD4_GZMA	0.571754	0.539987	1181786	0.615628	2.35067e-123	1.72074e-119	24.635	1.65572
CCL5	CD4_GZMA	2.73265	2.25252	1.66779e+06	0.8688	2.22693e-263	8.1508e-259	85.0365	20.3254
CCL4	CD4_GZMA	1.28809	1.07918	1356538	0.706661	1.59534e-140	1.94637e-136	49.2701	9.39195
CCL4L2	CD4_GZMA	0.581149	0.479287	1.14533e+06	0.596637	1.29382e-56	4.73552e-53	23.9051	5.05281
HCST	CD4_GZMA	1.59954	0.529657	1.2256e+06	0.638452	1.31462e-27	1.41519e-24	69.1606	54.8387
NKG7	CD4_GZMA	0.900285	0.789684	1.24757e+06	0.649898	6.35203e-106	3.87485e-102	34.854	5.93777
CST7	CD4_GZMA	0.903153	0.50353	1187794	0.618757	8.40808e-33	1.18363e-29	42.7007	21.2389
CD99	CD4_GZMA	1.1163	0.347927	1137434	0.592523	1.88466e-14	7.92881e-12	54.0146	43.1059
JUN	CD4_HSPA1A	1.67488	0.993095	395074	0.662437	5.62073e-16	4.78257e-13	53.5948	33.0939
HSPA6	CD4_HSPA1A	0.828676	0.79705	364748	0.611588	1.44033e-74	1.75726e-70	23.5294	1.41098
RGS2	CD4_HSPA1A	0.470125	0.304086	333258	0.558788	2.12429e-06	0.000175115	20.2614	9.62032
ID2	CD4_HSPA1A	1.02408	0.407198	337889	0.566553	0.000606938	0.0211604	37.2549	30.3232
HSPD1	CD4_HSPA1A	0.973171	0.580245	353600	0.592897	2.59207e-07	3.58008e-05	35.9477	24.3458
HSPE1	CD4_HSPA1A	1.68664	1.02218	403452	0.676485	1.98996e-17	2.02318e-14	56.8627	37.3268
CLK1	CD4_HSPA1A	0.692657	0.319701	331130	0.555219	0.00160375	0.0465863	29.4118	22.6013
DUSP1	CD4_HSPA1A	1.22688	0.639094	356109	0.597104	5.94565e-07	5.71172e-05	41.1765	30.3489
HSPA1A	CD4_HSPA1A	2.6599	2.29914	489833	0.821324	2.04515e-82	3.74272e-78	71.8954	18.2401
HSPA1B	CD4_HSPA1A	2.04803	1.83512	468494	0.785544	4.96551e-95	1.81743e-90	62.7451	10.8261
HSP90AB1	CD4_HSPA1A	1.32097	0.385287	341988	0.573427	0.000947056	0.0305134	48.366	49.5639
ZFAND2A	CD4_HSPA1A	0.377801	0.307457	331014	0.555027	7.95933e-10	2.05154e-07	15.0327	4.56644
HSPB1	CD4_HSPA1A	1.15518	0.456432	342741	0.574689	0.000356961	0.0147127	42.4837	38.8661
DNAJA1	CD4_HSPA1A	0.77691	0.470598	345855	0.57991	1.26058e-06	0.000112259	30.719	19.1637
KLF6	CD4_HSPA1A	1.19242	0.463121	349666	0.586299	3.76696e-05	0.00214758	45.098	38.8917
BAG3	CD4_HSPA1A	0.347808	0.304138	336844	0.564802	1.61503e-17	1.73858e-14	15.6863	3.05285
INS	CD4_HSPA1A	2.03013	0.567292	357976	0.600235	1.0471e-05	0.000713683	62.0915	55.5413
MALAT1	CD4_HSPA1A	7.20362	0.515137	454150	0.761492	4.29022e-28	2.24324e-24	100	100
CHORDC1	CD4_HSPA1A	0.580736	0.402196	342488	0.574266	2.60749e-08	4.56635e-06	24.183	11.3391
CD69	CD4_HSPA1A	1.44358	0.659524	365796	0.613346	6.46805e-08	1.00739e-05	49.0196	38.943
KLRK1	CD4_HSPA1A	0.479233	0.396816	338716	0.567941	2.48553e-16	2.21885e-13	16.9935	3.71986
UBC	CD4_HSPA1A	2.30071	0.665795	385316	0.646075	5.73069e-10	1.49821e-07	69.9346	73.5249
HSPH1	CD4_HSPA1A	1.25296	1.13078	418323	0.701421	6.42393e-67	4.70244e-63	45.098	7.31144
FOS	CD4_HSPA1A	0.766607	0.362139	327948	0.549885	0.00417676	0.0978078	28.1046	22.3448
HSP90AA1	CD4_HSPA1A	3.05877	1.80239	473944	0.794684	2.16718e-37	1.32201e-33	79.7386	59.9538
CCL5	CD4_HSPA1A	1.60988	0.857425	379183	0.635793	1.11653e-12	4.98367e-10	50.9804	28.2196
CCL4	CD4_HSPA1A	0.897364	0.563756	344936	0.578368	9.60081e-08	1.43195e-05	28.1046	14.2637
DNAJB1	CD4_HSPA1A	2.10496	1.79512	466678	0.7825	1.42634e-67	1.30514e-63	64.7059	17.137
FOSB	CD4_HSPA1A	0.408215	0.312844	333534	0.55925	3.31479e-09	7.095e-07	16.9935	5.87481
PPP1R15A	CD4_HSPA1A	0.573104	0.380419	336658	0.56449	1.89498e-06	0.000159444	22.8758	11.8009
TSPYL2	CD4_HSPA1A	0.505397	0.32822	337343	0.565638	3.1828e-07	4.31434e-05	22.2222	10.3899
TNFRSF18	CD4_STMN1	0.967734	0.330322	237560	0.584195	0.000263041	0.00467584	46.6019	28.4701
TNFRSF4	CD4_STMN1	1.02835	0.305143	232964	0.572893	0.00209581	0.0261182	46.6019	30.9271
PARK7	CD4_STMN1	1.44011	0.483016	255936	0.629387	1.69854e-06	5.79928e-05	68.932	50.2026
ENO1	CD4_STMN1	1.79906	0.698655	276764	0.680604	5.44745e-11	4.57298e-09	76.699	55.1925
CAPZB	CD4_STMN1	1.33009	0.388223	247284	0.608109	6.81988e-05	0.00144956	69.9029	51.2411
MICOS10	CD4_STMN1	1.10488	0.325321	238112	0.585554	0.00109444	0.0150254	61.165	43.8197
CDC42	CD4_STMN1	1.32648	0.451182	249840	0.614394	1.66969e-05	0.000447708	67.9612	46.3526
STMN1	CD4_STMN1	1.9209	1.74648	338656	0.832807	2.03658e-93	1.86352e-90	71.8447	10.385
SH3BGRL3	CD4_STMN1	2.63384	0.56443	274596	0.675274	1.09298e-09	6.2022e-08	91.2621	83.6879
HMGN2	CD4_STMN1	2.24937	1.35659	325504	0.800466	4.90938e-29	1.24784e-26	81.5534	48.4043
ATP5IF1	CD4_STMN1	1.11306	0.347712	242300	0.595853	0.000231201	0.00419959	60.1942	42.6798
SFPQ	CD4_STMN1	0.683817	0.380329	251741	0.61907	2.27006e-09	1.2364e-07	43.6893	18.845
PSMB2	CD4_STMN1	0.71356	0.362855	248214	0.610398	1.46833e-07	6.24184e-06	44.6602	21.7325
CLSPN	CD4_STMN1	0.384785	0.377336	257545	0.633343	1.39865e-134	3.1995e-131	27.1845	0.506586
NDUFS5	CD4_STMN1	1.47364	0.380393	245003	0.6025	0.000213684	0.00390857	73.7864	57.0415
CAP1	CD4_STMN1	1.37159	0.635822	274176	0.67424	1.72374e-11	1.52393e-09	70.8738	41.54
YBX1	CD4_STMN1	2.10092	0.645424	283700	0.697663	3.39245e-12	3.23352e-10	84.466	68.9463
PRDX1	CD4_STMN1	1.11801	0.442997	253306	0.622918	1.15228e-06	4.15923e-05	62.1359	38.0446
UQCRH	CD4_STMN1	1.32926	0.420188	253092	0.622393	5.61608e-06	0.00017101	66.9903	49.5694
HSPB11	CD4_STMN1	0.661399	0.431909	257278	0.632686	1.07546e-13	1.23782e-11	40.7767	14.2351
SERBP1	CD4_STMN1	0.994169	0.360369	244720	0.601805	4.63964e-05	0.00103863	56.3107	36.7021
GNG5	CD4_STMN1	1.28624	0.665201	274600	0.675284	1.67924e-12	1.69765e-10	65.0485	35.6383
CAPZA1	CD4_STMN1	1.06199	0.563031	266082	0.654336	3.10518e-11	2.68049e-09	59.2233	28.7741
RBM8A	CD4_STMN1	0.909859	0.330301	242888	0.597298	6.64374e-05	0.00141541	54.3689	33.7893
ANP32E	CD4_STMN1	0.805849	0.533	263442	0.647844	1.0041e-14	1.22504e-12	44.6602	16.844
ENSA	CD4_STMN1	0.763621	0.307471	244996	0.602482	6.68019e-06	0.00019943	50.4854	27.2036
S100A10	CD4_STMN1	1.8157	0.513248	257283	0.632698	2.32126e-06	7.73773e-05	82.5243	62.7913
S100A6	CD4_STMN1	2.65705	0.45418	256118	0.629833	6.4183e-06	0.000192422	94.1748	85.4863
S100A4	CD4_STMN1	3.23959	0.640092	268427	0.660103	2.64867e-08	1.2689e-06	95.1456	86.0182
TPM3	CD4_STMN1	1.18305	0.391651	248943	0.612189	1.9565e-05	0.000495	64.0777	44.2503
CKS1B	CD4_STMN1	0.64279	0.561276	265179	0.652116	1.60253e-37	5.33221e-35	34.9515	5.26849
IFI16	CD4_STMN1	1.11284	0.336689	239653	0.589344	0.000576626	0.00911667	60.1942	42.1733
TAGLN2	CD4_STMN1	1.23037	0.529045	261360	0.642726	1.78933e-08	8.81445e-07	66.0194	38.3485
CACYBP	CD4_STMN1	0.85826	0.414816	254174	0.625052	2.20284e-08	1.07073e-06	51.4563	25.7599
ARPC5	CD4_STMN1	1.34481	0.571373	265762	0.653551	4.67155e-09	2.43914e-07	68.932	43.6677
ASPM	CD4_STMN1	0.504894	0.498637	263709	0.648501	6.89718e-170	5.04888e-166	30.0971	0.405268
SNRPE	CD4_STMN1	1.09993	0.583767	272660	0.670512	7.98804e-13	8.4745e-11	64.0777	30.9524
NUCKS1	CD4_STMN1	1.00341	0.459166	255463	0.628223	8.21068e-08	3.66934e-06	56.3107	31.5856
CENPF	CD4_STMN1	0.629862	0.597434	270669	0.665617	1.27665e-92	1.13968e-89	34.9515	1.87437
SRP9	CD4_STMN1	0.983983	0.404621	251377	0.618175	1.3682e-06	4.86662e-05	55.3398	34.1185
H3F3A	CD4_STMN1	2.43952	0.532292	275214	0.676795	7.4386e-10	4.29432e-08	91.2621	80.6991
COX20	CD4_STMN1	0.579547	0.310139	250258	0.615423	8.35179e-10	4.77631e-08	41.7476	16.2361
HNRNPU	CD4_STMN1	0.899876	0.309815	241801	0.594626	0.000111641	0.00224145	55.3398	34.2199
YWHAQ	CD4_STMN1	0.988208	0.424701	249441	0.613414	2.21641e-06	7.42202e-05	55.3398	31.8389
RRM2	CD4_STMN1	0.43802	0.435062	256231	0.630111	1.48699e-174	2.72126e-170	26.2136	0.202634
PDIA6	CD4_STMN1	0.721913	0.330383	246655	0.606562	8.14269e-07	3.0227e-05	45.6311	23.5056
CALM2	CD4_STMN1	1.88188	0.437386	254821	0.626644	8.39917e-06	0.000244092	79.6117	69.8582
MDH1	CD4_STMN1	0.718791	0.353178	252908	0.621941	1.30748e-08	6.56446e-07	49.5146	22.923
SNRPG	CD4_STMN1	1.48986	0.738593	282562	0.694863	7.1106e-14	8.28838e-12	70.8738	42.4012
TMSB10	CD4_STMN1	4.27632	0.558088	302380	0.7436	2.82593e-17	4.17065e-15	98.0583	98.7082
CYTOR	CD4_STMN1	1.11364	0.556873	267424	0.657637	1.46481e-11	1.3086e-09	63.1068	29.1033
COX5B	CD4_STMN1	1.3882	0.315182	237306	0.583571	0.00245417	0.0298918	69.9029	55.9777
ACTR3	CD4_STMN1	1.22741	0.494145	257182	0.632451	2.87305e-07	1.16195e-05	65.0485	41.1348
DBI	CD4_STMN1	1.21098	0.542349	262364	0.645192	8.53149e-09	4.3551e-07	62.1359	37.7406
MZT2B	CD4_STMN1	0.967936	0.3829	247654	0.609019	9.11801e-06	0.000262365	53.3981	34.6505
MZT2A	CD4_STMN1	1.11023	0.424837	252824	0.621734	1.71418e-06	5.83093e-05	63.1068	38.9818
ATP5MC3	CD4_STMN1	1.3665	0.646848	274138	0.674146	1.40257e-11	1.25822e-09	68.932	40.7801
HNRNPA3	CD4_STMN1	1.16887	0.428156	251244	0.617846	4.8593e-06	0.000150089	62.1359	41.0334
HSPE1	CD4_STMN1	1.11929	0.427084	252254	0.62033	1.73304e-06	5.88413e-05	61.165	37.462
NDUFB3	CD4_STMN1	0.88929	0.452087	260528	0.640677	4.99965e-10	3.53877e-08	55.3398	26.5957
SUMO1	CD4_STMN1	0.950533	0.319417	241171	0.593076	0.00020073	0.00370496	53.3981	36.9807
ARPC2	CD4_STMN1	1.95027	0.542471	266457	0.655259	4.12677e-08	1.91924e-06	81.5534	66.844
PTMA	CD4_STMN1	3.87974	0.561738	311665	0.766432	2.33229e-20	4.12388e-18	98.0583	97.7457
COPS9	CD4_STMN1	0.994896	0.343809	241888	0.59484	0.000172618	0.00326849	57.2816	38.0446
ARPC4	CD4_STMN1	0.905366	0.419817	251806	0.61923	2.60785e-07	1.06529e-05	51.4563	28.6474
BRK1	CD4_STMN1	1.21024	0.418483	250690	0.616485	9.48858e-06	0.000272386	67.9612	44.3516
LSM3	CD4_STMN1	0.866677	0.460238	258642	0.636039	7.57446e-10	4.36587e-08	52.4272	24.924
RHOA	CD4_STMN1	1.25927	0.424961	251694	0.618953	7.37064e-06	0.000216786	66.0194	46.1246
COX17	CD4_STMN1	0.99996	0.443	252823	0.621731	2.66902e-07	1.08785e-05	54.3689	30.5724
NDUFB4	CD4_STMN1	1.01961	0.335664	243268	0.598233	0.000115489	0.00230354	59.2233	39.2857
ATP1B3	CD4_STMN1	0.558372	0.324375	252488	0.620907	2.79157e-11	2.42119e-09	40.7767	14.8683
SMC4	CD4_STMN1	0.786231	0.565339	264200	0.649707	6.02597e-18	9.15172e-16	41.7476	13.1966
AP2M1	CD4_STMN1	0.748153	0.302314	240405	0.591193	6.0714e-05	0.00130564	46.6019	27.2543
SLBP	CD4_STMN1	0.568611	0.354296	248844	0.611946	1.53584e-10	1.19603e-08	35.9223	13.6272
WDR1	CD4_STMN1	0.729983	0.337635	246870	0.607092	8.59797e-07	3.17552e-05	46.6019	23.9615
CXCL13	CD4_STMN1	0.61726	0.327084	224743	0.552678	9.07583e-05	0.00185889	18.4466	7.59878
HNRNPD	CD4_STMN1	0.693818	0.403678	253374	0.623087	2.3604e-10	1.80739e-08	42.7184	17.6545
H2AFZ	CD4_STMN1	2.06591	1.26402	317156	0.779935	1.40382e-26	3.19137e-24	76.699	43.6424
UBE2D3	CD4_STMN1	1.30737	0.340612	241412	0.593668	0.000591438	0.00932668	70.8738	52.381
CENPE	CD4_STMN1	0.323778	0.304104	248084	0.610078	2.20258e-63	1.18554e-60	23.301	1.19048
MAD2L1	CD4_STMN1	0.449109	0.383949	259465	0.638064	2.63638e-37	8.69316e-35	32.0388	4.22999
ANXA5	CD4_STMN1	0.81493	0.356485	245270	0.603155	5.03746e-06	0.000155068	47.5728	26.7477
CCNA2	CD4_STMN1	0.344011	0.339897	254072	0.624803	2.9258e-152	1.52981e-148	25.2427	0.278622
HMGB2	CD4_STMN1	2.0081	1.05	283960	0.698301	1.91306e-13	2.13475e-11	67.9612	49.5947
NDUFS6	CD4_STMN1	0.763302	0.320001	246086	0.605163	3.33404e-06	0.000106949	50.4854	26.7224
SUB1	CD4_STMN1	2.1306	0.787972	290262	0.7138	3.57244e-14	4.23155e-12	85.4369	65.0456
DHFR	CD4_STMN1	0.408398	0.377592	261914	0.644088	1.16759e-67	6.67734e-65	31.068	2.10233
LMNB1	CD4_STMN1	0.44342	0.365803	257552	0.63336	8.34275e-31	2.27875e-28	32.0388	4.98987
UQCRQ	CD4_STMN1	1.3505	0.564502	265971	0.654064	4.21345e-09	2.22485e-07	73.7864	43.617
H2AFY	CD4_STMN1	0.734665	0.384744	253254	0.622789	5.56235e-09	2.8796e-07	46.6019	21.8592
CD74	CD4_STMN1	2.54132	0.723475	268448	0.660156	2.04703e-08	1.00165e-06	90.2913	73.4549
PTTG1	CD4_STMN1	1.19263	0.939381	293913	0.722777	5.45971e-34	1.65149e-31	56.3107	14.8176
PRELID1	CD4_STMN1	0.890209	0.416926	251364	0.618143	3.32014e-07	1.32231e-05	53.3981	28.5714
HNRNPH1	CD4_STMN1	1.07813	0.552624	260670	0.641026	7.20003e-10	4.16317e-08	56.3107	27.5329
DEK	CD4_STMN1	1.31009	0.755049	286762	0.705191	2.15648e-17	3.19553e-15	67.9612	32.4721
HIST1H4C	CD4_STMN1	1.12169	0.868112	272888	0.671075	1.18489e-19	1.98028e-17	46.6019	16.2361
TUBB	CD4_STMN1	1.7309	1.22518	306597	0.753969	1.98862e-27	4.69583e-25	67.9612	29.2047
CSNK2B	CD4_STMN1	0.750241	0.324529	247493	0.608623	1.18234e-06	4.26352e-05	50.4854	25.8105
CLIC1	CD4_STMN1	1.78116	0.515562	257842	0.634074	1.7058e-06	5.81323e-05	82.5243	61.4995
LSM2	CD4_STMN1	0.628854	0.359366	253161	0.622562	1.86754e-10	1.43903e-08	42.7184	17.1986
HLA-DRA	CD4_STMN1	1.31193	0.566989	254532	0.625932	6.03231e-07	2.30228e-05	57.2816	37.9686
HLA-DRB1	CD4_STMN1	1.27715	0.491876	250164	0.615192	4.6355e-06	0.000144097	59.2233	37.4367
PSMB8	CD4_STMN1	1.07698	0.405996	249297	0.61306	7.98729e-06	0.000233128	61.165	38.3232
PSMB9	CD4_STMN1	1.41914	0.450003	254786	0.626559	3.19868e-06	0.00010315	67.9612	51.5451
HLA-DPA1	CD4_STMN1	1.15336	0.421314	245620	0.604019	3.58872e-05	0.000827146	58.2524	37.5887
SRSF3	CD4_STMN1	1.12045	0.422253	250260	0.615427	5.67485e-06	0.000172656	62.1359	38.9564
CCDC167	CD4_STMN1	0.878439	0.575138	273496	0.672567	1.86171e-18	2.93709e-16	53.3981	18.0091
DNPH1	CD4_STMN1	0.855227	0.387403	249686	0.614016	3.95024e-07	1.558e-05	50.4854	26.2411
HSP90AB1	CD4_STMN1	1.27496	0.333205	241854	0.594756	0.000427287	0.00711192	67.9612	49.0375
COX7A2	CD4_STMN1	1.73789	0.555868	270050	0.664093	4.41672e-09	2.31599e-07	80.5825	60.7396
SYNCRIP	CD4_STMN1	0.520753	0.321822	249952	0.614669	1.68684e-11	1.49491e-09	36.8932	12.7406
CENPW	CD4_STMN1	0.335795	0.320753	256245	0.630146	4.60547e-89	3.74589e-86	27.1845	1.06383
ABRACL	CD4_STMN1	1.15365	0.388221	247682	0.609089	3.05032e-05	0.000715213	65.0485	43.4397
EZR	CD4_STMN1	0.82257	0.315308	243702	0.599301	2.21178e-05	0.000532587	52.4272	29.6099
SFT2D1	CD4_STMN1	0.66104	0.339164	249674	0.613985	2.06603e-08	1.0096e-06	44.6602	19.8835
PSMB1	CD4_STMN1	1.00169	0.325433	242335	0.595939	0.000162818	0.00311191	59.2233	39.0831
NUDT1	CD4_STMN1	0.585917	0.438857	268382	0.659994	2.31457e-25	5.01276e-23	42.7184	9.72644
ACTB	CD4_STMN1	4.81496	1.05556	347190	0.853795	1.194e-34	3.67241e-32	100	97.619
RPA3	CD4_STMN1	0.893485	0.597245	276335	0.67955	1.55757e-19	2.56795e-17	53.3981	18.4397
NDUFA4	CD4_STMN1	1.82133	0.546271	266985	0.656557	2.64684e-08	1.2689e-06	81.5534	63.6272
CYCS	CD4_STMN1	1.05781	0.522936	266102	0.654387	7.15642e-11	5.9395e-09	62.1359	30.4965
HNRNPA2B1	CD4_STMN1	1.84787	0.573263	274034	0.673892	6.2742e-10	3.6509e-08	77.6699	63.3992
CBX3	CD4_STMN1	0.973132	0.465157	259808	0.638908	3.9351e-09	2.08737e-07	56.3107	30.2685
LSM5	CD4_STMN1	1.01685	0.64513	276949	0.68106	3.22641e-17	4.74256e-15	57.2816	22.7457
PSMA2	CD4_STMN1	1.10872	0.448035	255645	0.62867	3.11042e-07	1.2442e-05	62.1359	37.3607
PPIA	CD4_STMN1	2.31832	0.82132	302972	0.745055	7.06239e-18	1.06814e-15	87.3786	70.1874
H2AFV	CD4_STMN1	1.5132	1.02203	308820	0.759435	1.60943e-28	3.95348e-26	69.9029	29.2047
SEC61G	CD4_STMN1	1.14334	0.411229	248986	0.612296	1.46462e-05	0.000400543	65.0485	41.768
CHCHD2	CD4_STMN1	1.89087	0.62306	279510	0.687357	2.76045e-11	2.39989e-09	80.5825	63.5765
SEM1	CD4_STMN1	1.31323	0.552805	266339	0.654968	2.43797e-09	1.32588e-07	66.9903	42.1479
ARPC1B	CD4_STMN1	1.9012	0.731576	286076	0.703505	2.50055e-13	2.76503e-11	79.6117	58.46
ATP5MF	CD4_STMN1	1.31251	0.439032	252628	0.62125	5.70671e-06	0.000173103	66.9903	47.5937
MCM7	CD4_STMN1	0.366023	0.312642	247286	0.608114	1.02316e-28	2.53032e-26	25.2427	3.39412
ARF5	CD4_STMN1	0.651054	0.316974	246725	0.606735	2.56853e-07	1.0504e-05	43.6893	20.9473
NDUFB2	CD4_STMN1	1.18808	0.482467	256439	0.630623	3.41111e-07	1.35412e-05	65.0485	39.9443
SSBP1	CD4_STMN1	0.804283	0.330942	245444	0.603583	8.24599e-06	0.000240105	50.4854	28.9767
RHEB	CD4_STMN1	0.604439	0.328583	245998	0.604948	5.1232e-08	2.34393e-06	38.835	17.3759
VDAC3	CD4_STMN1	0.570872	0.3139	249416	0.613351	1.85619e-09	1.01552e-07	40.7767	16.388
FABP5	CD4_STMN1	0.732196	0.522176	268316	0.659829	2.34753e-21	4.29609e-19	44.6602	12.1834
COX6C	CD4_STMN1	1.88725	0.543315	268766	0.660937	1.27222e-08	6.40503e-07	83.4951	66.388
POLR2K	CD4_STMN1	0.836705	0.402904	256535	0.630859	5.80104e-09	2.99892e-07	54.3689	26.1145
YWHAZ	CD4_STMN1	1.09582	0.397968	250822	0.616809	4.97176e-06	0.000153304	60.1942	39.8683
ZNF706	CD4_STMN1	0.846625	0.348922	247846	0.60949	3.04861e-06	9.88329e-05	52.4272	29.8126
ENY2	CD4_STMN1	0.748253	0.357228	249904	0.614551	1.39441e-07	5.94144e-06	48.5437	23.8855
NDUFB9	CD4_STMN1	0.895201	0.306266	241484	0.593846	0.000135031	0.00264576	55.3398	34.6758
DCTN3	CD4_STMN1	0.632717	0.348105	247928	0.609692	2.24278e-08	1.0887e-06	40.7767	18.1611
TOMM5	CD4_STMN1	0.787832	0.321313	241602	0.594136	4.1864e-05	0.000949946	47.5728	28.0902
CKS2	CD4_STMN1	0.727817	0.585721	266110	0.654407	1.1843e-25	2.61124e-23	38.835	8.86525
ANP32B	CD4_STMN1	1.23052	0.522592	261931	0.644129	2.02482e-08	9.93438e-07	62.1359	40.4762
SEC61B	CD4_STMN1	1.19904	0.416416	249668	0.613971	1.34538e-05	0.000369133	65.0485	43.5917
SMC2	CD4_STMN1	0.451621	0.394557	260443	0.640469	5.14142e-42	1.88181e-39	32.0388	3.77406
TXN	CD4_STMN1	1.48966	0.719607	278429	0.6847	1.22353e-12	1.25793e-10	71.8447	42.1986
SET	CD4_STMN1	1.22927	0.8093	289414	0.711712	1.06935e-21	2.00714e-19	65.0485	24.6454
PHPT1	CD4_STMN1	0.725641	0.302072	243910	0.599811	5.11765e-06	0.000157231	47.5728	24.3414
TUBB4B	CD4_STMN1	0.535632	0.4151	253047	0.622281	1.8566e-18	2.93709e-16	32.0388	7.90274
GDI2	CD4_STMN1	0.776306	0.337566	250422	0.615827	3.37462e-07	1.34109e-05	52.4272	26.9757
ATP5F1C	CD4_STMN1	0.815565	0.372487	249794	0.614283	4.47711e-07	1.74884e-05	51.4563	26.773
NUDT5	CD4_STMN1	0.579404	0.309837	249137	0.612666	4.17174e-09	2.2065e-07	41.7476	17.0719
VIM	CD4_STMN1	2.14677	0.625891	267732	0.658393	2.16926e-08	1.05581e-06	82.5243	66.616
ZWINT	CD4_STMN1	0.498405	0.483139	274135	0.67414	3.43301e-142	8.9751e-139	35.9223	1.0385
CDK1	CD4_STMN1	0.424571	0.417397	261554	0.643203	7.91984e-152	3.62343e-148	29.1262	0.481256
PPA1	CD4_STMN1	0.77699	0.30172	239458	0.588863	0.000124516	0.00246214	47.5728	28.7741
DNAJC9	CD4_STMN1	0.558369	0.410532	257091	0.632226	1.54632e-18	2.46074e-16	35.9223	9.39716
KIF20B	CD4_STMN1	0.425949	0.31058	247330	0.608222	2.22698e-16	3.0528e-14	29.1262	6.96555
PGAM1	CD4_STMN1	1.03402	0.471221	259564	0.638309	9.64533e-09	4.90317e-07	60.1942	32.3455
GSTO1	CD4_STMN1	0.76995	0.345305	246745	0.606784	1.41026e-06	4.98715e-05	47.5728	25.152
SMC3	CD4_STMN1	0.682962	0.406264	259317	0.6377	9.6806e-13	1.01234e-10	45.6311	17.2746
PRDX3	CD4_STMN1	0.5718	0.341293	256598	0.631014	3.05241e-13	3.34495e-11	42.7184	14.4124
MKI67	CD4_STMN1	0.668442	0.65772	277070	0.681356	1.60243e-178	5.86505e-174	36.8932	0.734549
LSP1	CD4_STMN1	1.3577	0.360771	242172	0.595538	0.000437568	0.00724025	67.9612	51.5198
PSMA1	CD4_STMN1	0.917004	0.300574	237697	0.584533	0.000651922	0.010102	54.3689	35.7396
LDHA	CD4_STMN1	1.68593	0.707705	277434	0.682253	1.56987e-11	1.39802e-09	72.8155	50.1266
PSMC3	CD4_STMN1	0.671938	0.431599	263108	0.647024	1.40386e-15	1.8029e-13	45.6311	15.2736
TMEM258	CD4_STMN1	1.24477	0.338909	241574	0.594069	0.000485076	0.0078524	65.0485	49.6707
COX8A	CD4_STMN1	1.67713	0.766951	287193	0.706252	1.85662e-14	2.23533e-12	75.7282	49.0628
TRMT112	CD4_STMN1	1.21538	0.358631	242812	0.597111	0.000280734	0.00495189	67.9612	47.6444
PRDX5	CD4_STMN1	0.884363	0.303325	240484	0.591387	0.000179397	0.00334494	54.3689	33.7893
CFL1	CD4_STMN1	2.86159	0.778982	309578	0.761299	1.02759e-19	1.72526e-17	95.1456	83.8146
BANF1	CD4_STMN1	0.731103	0.362629	250718	0.616554	3.76449e-08	1.76195e-06	46.6019	22.2138
PPP1CA	CD4_STMN1	1.28278	0.599261	270628	0.665517	8.29172e-11	6.75914e-09	67.9612	39.0831
CORO1B	CD4_STMN1	1.05998	0.360469	242314	0.595887	0.000127563	0.00251042	54.3689	36.9301
GSTP1	CD4_STMN1	0.862368	0.377153	245867	0.604625	5.76887e-06	0.00017479	48.5437	28.4195
ANAPC15	CD4_STMN1	0.525526	0.375841	260706	0.641117	3.33623e-20	5.75988e-18	38.835	9.75177
NDUFC2	CD4_STMN1	0.969901	0.407249	254114	0.624904	2.40422e-07	9.88727e-06	59.2233	32.7001
ATP5MG	CD4_STMN1	2.42527	0.5971	284115	0.698682	4.41477e-12	4.15386e-10	91.2621	79.5339
GAPDH	CD4_STMN1	3.51018	1.08109	329218	0.809599	5.53282e-27	1.27363e-24	97.0874	86.4995
CD4	CD4_STMN1	0.761315	0.363348	256552	0.630902	1.81892e-09	9.98116e-08	54.3689	23.7842
TPI1	CD4_STMN1	1.79421	0.904575	292667	0.719713	1.87236e-16	2.57633e-14	75.7282	47.1378
ARHGDIB	CD4_STMN1	2.49817	0.348962	258484	0.635651	2.42519e-06	8.04024e-05	87.3786	85.6383
TUBA1B	CD4_STMN1	1.99709	1.49827	315318	0.775414	1.86713e-32	5.38101e-30	68.932	28.4448
TUBA1C	CD4_STMN1	0.407558	0.326316	250630	0.616336	2.14541e-22	4.24456e-20	29.1262	5.49645
CBX5	CD4_STMN1	0.497911	0.337548	254106	0.624886	5.59788e-16	7.45048e-14	35.9223	9.97974
HNRNPA1	CD4_STMN1	2.63232	0.460063	269220	0.662052	1.77208e-08	8.74124e-07	91.2621	84.9544
BLOC1S1	CD4_STMN1	0.95384	0.4189	255476	0.628256	7.67993e-08	3.44477e-06	58.2524	31.3323
MYL6	CD4_STMN1	2.84629	0.62235	294838	0.725053	5.33443e-15	6.57392e-13	91.2621	86.7528
SNRPF	CD4_STMN1	1.24205	0.714651	282222	0.694026	6.0345e-16	8.00249e-14	66.0194	31.6616
TMPO	CD4_STMN1	0.543539	0.357894	248950	0.612206	1.157e-11	1.05604e-09	33.9806	11.9048
C12orf75	CD4_STMN1	0.654654	0.376775	254536	0.625944	2.42843e-11	2.12131e-09	42.7184	16.3374
ARPC3	CD4_STMN1	1.71837	0.412569	251691	0.618947	2.41232e-05	0.000575951	76.699	64.2351
VPS29	CD4_STMN1	0.681893	0.337199	252028	0.619776	7.8324e-09	4.02067e-07	47.5728	20.9473
COX6A1	CD4_STMN1	1.536	0.493851	257402	0.63299	1.32635e-06	4.7408e-05	74.7573	54.8126
DYNLL1	CD4_STMN1	1.3059	0.57662	266354	0.655004	1.38673e-09	7.79656e-08	68.932	39.691
RAN	CD4_STMN1	1.68813	0.720838	282774	0.695385	7.02439e-13	7.56176e-11	74.7573	51.7984
SAP18	CD4_STMN1	1.13695	0.312282	238454	0.586396	0.00114527	0.0156411	66.9903	46.3273
POMP	CD4_STMN1	1.36994	0.662899	274888	0.675993	6.00696e-12	5.59442e-10	71.8447	39.5643
HMGB1	CD4_STMN1	2.6747	0.930147	314826	0.774207	1.13682e-21	2.1229e-19	92.233	78.0902
DNAJC15	CD4_STMN1	0.684054	0.394405	259676	0.638584	2.03747e-12	1.98333e-10	47.5728	18.2118
LCP1	CD4_STMN1	1.01674	0.427487	253794	0.62412	3.63506e-07	1.4378e-05	58.2524	33.7133
HNRNPC	CD4_STMN1	1.33972	0.442467	251890	0.619435	8.75197e-06	0.000252826	69.9029	48.6829
PSME2	CD4_STMN1	1.57967	0.807642	291156	0.715999	1.03954e-16	1.45778e-14	78.6408	42.1479
PSMA6	CD4_STMN1	0.892896	0.344155	246672	0.606603	9.79154e-06	0.00028018	56.3107	32.4468
CDKN3	CD4_STMN1	0.51326	0.49424	273716	0.673111	6.68225e-128	1.43869e-124	35.9223	1.24113
PSMA3	CD4_STMN1	0.63995	0.338157	247213	0.607935	6.59038e-08	2.98164e-06	41.7476	19.0476
ERH	CD4_STMN1	1.29534	0.556017	267329	0.657403	1.29208e-09	7.29804e-08	66.9903	41.8946
CALM1	CD4_STMN1	1.85857	0.509458	258132	0.634785	1.76772e-06	5.99079e-05	82.5243	64.843
NDUFB1	CD4_STMN1	1.35744	0.603921	269304	0.662259	3.74921e-10	2.78346e-08	67.9612	41.6413
IFI27L2	CD4_STMN1	0.917947	0.477458	259815	0.638925	5.23551e-10	3.53877e-08	54.3689	25.7345
HSP90AA1	CD4_STMN1	1.88238	0.572476	264382	0.650156	7.59547e-08	3.41525e-06	80.5825	60.1824
ATP5MPL	CD4_STMN1	1.41485	0.421449	251750	0.619091	1.31668e-05	0.000362345	71.8447	53.0395
SIVA1	CD4_STMN1	0.70025	0.36303	249521	0.61361	4.31795e-08	2.00276e-06	44.6602	20.998
CRIP1	CD4_STMN1	2.58679	0.847566	290758	0.715019	4.87478e-14	5.73703e-12	85.4369	72.7964
NOP10	CD4_STMN1	0.978655	0.305223	238319	0.586063	0.000657801	0.0101716	57.2816	38.1206
SRP14	CD4_STMN1	2.13614	0.398171	257064	0.632159	4.03483e-06	0.000127419	85.4369	78.1915
NUSAP1	CD4_STMN1	0.556757	0.536369	265970	0.654061	4.92903e-104	5.46689e-101	32.0388	1.29179
SERF2	CD4_STMN1	2.83462	0.430319	272626	0.670429	3.29874e-09	1.76516e-07	96.1165	91.5907
DUT	CD4_STMN1	1.15416	0.777507	284172	0.698821	1.87162e-20	3.35799e-18	57.2816	22.7204
CCNB2	CD4_STMN1	0.360825	0.355992	255924	0.629356	1.98661e-151	8.07911e-148	26.2136	0.329281
ANXA2	CD4_STMN1	1.12987	0.501354	257601	0.63348	5.88475e-08	2.6723e-06	62.1359	34.6505
PPIB	CD4_STMN1	1.09524	0.385656	248450	0.610975	1.50528e-05	0.000409932	64.0777	40.1216
PCLAF	CD4_STMN1	1.09012	1.04555	307418	0.755989	1.66107e-147	5.52698e-144	53.3981	2.81155
PKM	CD4_STMN1	1.67818	0.832756	284628	0.699945	1.92575e-14	2.31096e-12	74.7573	42.8825
COX5A	CD4_STMN1	1.18881	0.603837	272322	0.66968	3.53818e-12	3.36366e-10	65.0485	33.536
PSMA4	CD4_STMN1	1.09808	0.60132	269294	0.662234	4.34769e-12	4.11188e-10	62.1359	29.4326
IDH2	CD4_STMN1	0.650187	0.406317	255416	0.628106	2.95162e-12	2.83298e-10	40.7767	15.2736
NDUFB10	CD4_STMN1	0.946818	0.480591	264100	0.649461	9.8901e-11	7.92095e-09	58.2524	28.2928
RNPS1	CD4_STMN1	0.734348	0.323671	247571	0.608815	9.74284e-07	3.54824e-05	50.4854	25.3546
ELOB	CD4_STMN1	1.67443	0.519365	263691	0.648457	1.01392e-07	4.45503e-06	78.6408	59.5745
CARHSP1	CD4_STMN1	0.864654	0.625181	280392	0.689527	3.50612e-25	7.46091e-23	52.4272	14.8176
ARL6IP1	CD4_STMN1	0.987185	0.436522	249232	0.612901	2.35278e-06	7.82855e-05	53.3981	31.6869
NDUFAB1	CD4_STMN1	0.774426	0.411632	257776	0.633911	3.49211e-10	2.60315e-08	52.4272	22.5177
CORO1A	CD4_STMN1	2.29263	0.732687	287748	0.707615	2.92395e-13	3.21379e-11	89.3204	70.1368
MT2A	CD4_STMN1	1.94437	0.724066	264948	0.651549	3.91866e-08	1.82942e-06	75.7282	55.7244
CKLF	CD4_STMN1	1.06318	0.306389	237599	0.584292	0.00100573	0.0139952	57.2816	40.2229
HSBP1	CD4_STMN1	0.706908	0.412377	257894	0.634201	9.55723e-12	8.78905e-10	45.6311	18.2371
COTL1	CD4_STMN1	1.61948	0.755399	277140	0.681531	6.55763e-12	6.07635e-10	70.8738	45.2381
YWHAE	CD4_STMN1	0.696823	0.30791	245402	0.60348	1.40425e-06	4.97071e-05	46.6019	22.999
PSMB6	CD4_STMN1	0.770028	0.361529	250698	0.616505	1.24604e-07	5.35284e-06	50.4854	24.7467
PFN1	CD4_STMN1	3.57964	1.08964	336914	0.828523	3.78189e-30	9.95834e-28	98.0583	88.5005
TXNDC17	CD4_STMN1	0.733791	0.463971	264394	0.650187	2.73828e-15	3.45599e-13	47.5728	16.54
C17orf49	CD4_STMN1	1.20835	0.715599	280074	0.688745	3.36754e-16	4.53145e-14	63.1068	28.2675
EIF5A	CD4_STMN1	0.864154	0.543481	264326	0.650017	9.90292e-14	1.1434e-11	49.5146	19.3009
TMEM256	CD4_STMN1	0.625433	0.309983	246709	0.606695	1.34413e-07	5.73771e-06	42.7184	19.6809
NAA38	CD4_STMN1	0.662551	0.344154	249324	0.613126	1.93753e-08	9.51887e-07	43.6893	19.4022
AURKB	CD4_STMN1	0.342168	0.334873	253632	0.623719	1.18933e-123	2.17652e-120	25.2427	0.481256
UBB	CD4_STMN1	1.82038	0.331142	242392	0.596078	0.000710314	0.0103868	75.7282	68.693
PSMB3	CD4_STMN1	1.21939	0.53358	263293	0.647478	6.82e-09	3.50588e-07	66.9903	38.9058
TOP2A	CD4_STMN1	0.547584	0.534941	261022	0.641892	2.50134e-113	3.05172e-110	29.1262	0.886525
NME1	CD4_STMN1	0.549666	0.378622	253268	0.622826	2.002e-14	2.39461e-12	35.9223	11.0182
NME2	CD4_STMN1	1.28636	0.465347	254802	0.626598	1.62025e-06	5.6425e-05	68.932	45.0101
SKA2	CD4_STMN1	0.664071	0.480429	266552	0.655494	2.225e-21	4.09232e-19	42.7184	11.3982
KPNA2	CD4_STMN1	0.401906	0.322714	246181	0.605397	5.31345e-20	8.96211e-18	26.2136	5.09119
JPT1	CD4_STMN1	1.15965	0.719237	282724	0.695263	7.27325e-18	1.09551e-15	61.165	26.6464
SUMO2	CD4_STMN1	1.74014	0.383221	250692	0.616489	3.82491e-05	0.000876067	77.6699	66.616
TK1	CD4_STMN1	0.475327	0.466778	261362	0.642729	3.16173e-137	7.71483e-134	29.1262	0.607903
BIRC5	CD4_STMN1	0.486015	0.478407	265478	0.652851	5.74868e-163	3.50679e-159	31.068	0.506586
ACTG1	CD4_STMN1	2.94572	0.778034	301007	0.740222	6.43857e-17	9.2054e-15	90.2913	82.8014
ANAPC11	CD4_STMN1	0.859499	0.436541	257125	0.63231	2.95783e-09	1.58971e-07	51.4563	25.5826
TYMS	CD4_STMN1	0.529961	0.516589	266711	0.655883	6.30929e-127	1.28292e-123	32.0388	0.937183
NDUFV2	CD4_STMN1	0.874566	0.309008	240082	0.590397	0.000190616	0.00352933	51.4563	33.1054
PSMG2	CD4_STMN1	0.60167	0.313961	248324	0.610666	1.74195e-08	8.61581e-07	41.7476	18.1864
SNRPD1	CD4_STMN1	1.06814	0.681242	282024	0.693539	7.25057e-19	1.17946e-16	61.165	23.7589
OAZ1	CD4_STMN1	2.23386	0.372765	252980	0.622115	2.0983e-05	0.000509621	87.3786	80.0405
LSM7	CD4_STMN1	0.841404	0.312337	240774	0.592101	0.000119552	0.0023807	51.4563	31.8389
NDUFA11	CD4_STMN1	1.02343	0.300202	238157	0.585665	0.000902021	0.0128213	61.165	41.2107
NDUFA7	CD4_STMN1	0.756651	0.364498	245891	0.604684	1.36295e-06	4.85625e-05	44.6602	23.7335
HNRNPM	CD4_STMN1	0.870034	0.422225	256082	0.629744	1.11429e-08	5.63317e-07	53.3981	26.9757
UBL5	CD4_STMN1	1.63451	0.38774	248964	0.612239	6.54878e-05	0.00139762	78.6408	63.2472
PRDX2	CD4_STMN1	1.00271	0.399153	249114	0.61261	5.34915e-06	0.000163699	55.3398	35.461
CALR	CD4_STMN1	0.990078	0.402679	247993	0.609853	5.69713e-06	0.000173046	55.3398	32.9281
ASF1B	CD4_STMN1	0.326372	0.320247	255740	0.628904	2.17005e-143	6.10969e-140	26.2136	0.379939
TPM4	CD4_STMN1	0.925025	0.556714	272157	0.669276	1.79628e-15	2.28283e-13	56.3107	22.2391
LSM4	CD4_STMN1	0.67948	0.395455	256764	0.631422	2.03454e-11	1.79005e-09	45.6311	18.0091
COPE	CD4_STMN1	1.2223	0.510439	261532	0.643149	2.9076e-08	1.38209e-06	67.9612	41.0334
NDUFA13	CD4_STMN1	1.46078	0.425429	250662	0.616415	2.27001e-05	0.000544818	71.8447	54.6353
COX6B1	CD4_STMN1	1.6297	0.399226	246036	0.605042	0.000179775	0.00334857	78.6408	62.0061
PSMD8	CD4_STMN1	0.763879	0.300639	240104	0.590454	8.1418e-05	0.00169606	47.5728	28.0142
GMFG	CD4_STMN1	1.85757	0.384171	246482	0.606136	0.000190637	0.00352933	83.4951	70.2128
SNRPD2	CD4_STMN1	1.57967	0.319037	237833	0.584868	0.00254505	0.0308858	78.6408	63.3485
CALM3	CD4_STMN1	1.35057	0.662815	277074	0.681369	9.19772e-13	9.64601e-11	70.8738	38.5005
AP2S1	CD4_STMN1	0.873518	0.49512	268652	0.660656	1.11029e-13	1.27391e-11	56.3107	23.3029
EMP3	CD4_STMN1	1.27477	0.423412	246810	0.606942	4.90153e-05	0.00108992	65.0485	44.6809
BAX	CD4_STMN1	0.809055	0.300831	244273	0.600705	1.41868e-05	0.000388371	52.4272	28.7994
FKBP1A	CD4_STMN1	1.32822	0.581008	266310	0.654898	1.82522e-09	1.00008e-07	68.932	40.7295
SNRPB	CD4_STMN1	1.19579	0.590003	273170	0.671766	4.38585e-12	4.13728e-10	64.0777	35.537
PCNA	CD4_STMN1	0.751165	0.604056	268064	0.659211	6.07143e-26	1.36332e-23	39.8058	9.39716
SNRPB2	CD4_STMN1	0.886207	0.337456	244311	0.600798	2.71694e-05	0.00064281	53.3981	32.1429
EIF2S2	CD4_STMN1	0.830276	0.301344	242812	0.597111	4.63255e-05	0.00103767	53.3981	31.3576
EIF6	CD4_STMN1	0.574087	0.308047	250436	0.615861	1.53681e-09	8.60073e-08	42.7184	17.0719
YWHAB	CD4_STMN1	1.34323	0.398115	246747	0.606789	7.88255e-05	0.00164862	69.9029	50.3293
UBE2C	CD4_STMN1	0.723052	0.711384	275079	0.676461	1.29661e-171	1.58191e-167	35.9223	0.734549
PSMA7	CD4_STMN1	1.47503	0.544236	266178	0.654573	1.06667e-08	5.3999e-07	74.7573	49.9747
PPDPF	CD4_STMN1	1.38547	0.312178	237132	0.583143	0.00259301	0.0314469	68.932	56.1297
ATP5PF	CD4_STMN1	1.34476	0.649402	276169	0.679142	2.57657e-12	2.49484e-10	71.8447	39.6403
HMGN1	CD4_STMN1	1.65761	0.633007	272118	0.669179	6.91594e-10	4.01158e-08	76.699	53.9514
RANBP1	CD4_STMN1	1.26423	0.743515	283200	0.696431	9.26639e-17	1.30949e-14	66.0194	30.1418
UBE2L3	CD4_STMN1	0.879714	0.383812	249534	0.613641	1.32051e-06	4.72916e-05	52.4272	29.9645
MIF	CD4_STMN1	2.07418	0.380083	249813	0.614329	6.5024e-05	0.00138934	83.4951	76.2158
SNRPD3	CD4_STMN1	0.721904	0.362419	250988	0.617217	3.19162e-08	1.50926e-06	47.5728	22.2138
UQCR10	CD4_STMN1	1.27605	0.405666	247531	0.608717	4.87681e-05	0.00108508	70.8738	47.847
YWHAH	CD4_STMN1	0.700953	0.397044	254336	0.62545	3.28095e-10	2.47091e-08	44.6602	18.921
RAC2	CD4_STMN1	1.66975	0.535331	267640	0.658168	1.17852e-08	5.94966e-07	75.7282	57.6241
LGALS1	CD4_STMN1	1.6729	0.790549	267072	0.656772	8.27882e-10	4.74942e-08	68.932	39.3617
APOBEC3C	CD4_STMN1	0.861545	0.555434	266294	0.654859	1.36314e-15	1.75677e-13	48.5437	17.4012
RBX1	CD4_STMN1	1.15564	0.47613	257888	0.634186	1.25738e-07	5.38894e-06	61.165	38.7285
SNU13	CD4_STMN1	1.0076	0.322088	239610	0.589239	0.000476625	0.0077327	58.2524	39.691
CENPM	CD4_STMN1	0.53587	0.427918	262130	0.644618	9.71295e-29	2.41839e-26	35.9223	6.56028
NDUFA6	CD4_STMN1	0.94911	0.532733	268302	0.659795	5.67076e-13	6.15892e-11	57.2816	25
TYMP	CD4_STMN1	0.760045	0.329342	250312	0.615557	8.68596e-08	3.86758e-06	50.4854	23.3283
CD99	CD4_STMN1	1.1711	0.364945	243276	0.598252	0.000181887	0.00338275	62.1359	44.1236
TMSB4X	CD4_STMN1	5.53235	0.443629	306667	0.754141	1.15136e-18	1.85643e-16	100	99.9747
RBBP7	CD4_STMN1	0.507239	0.314713	248489	0.611073	3.56525e-11	3.03469e-09	35.9223	12.2847
NDUFB11	CD4_STMN1	1.15715	0.473769	257496	0.633221	1.86041e-07	7.79093e-06	64.0777	39.615
RBM3	CD4_STMN1	1.131	0.371247	243094	0.597804	0.000168434	0.00320085	63.1068	42.3759
HSD17B10	CD4_STMN1	0.621794	0.351845	258811	0.636456	1.22799e-12	1.25898e-10	46.6019	17.0466
MSN	CD4_STMN1	0.784351	0.31543	245612	0.603998	5.93152e-06	0.000179125	51.4563	27.9382
COX7B	CD4_STMN1	1.37649	0.546979	265317	0.652455	8.64763e-09	4.40211e-07	70.8738	45.6434
PGK1	CD4_STMN1	1.06116	0.319897	240900	0.59241	0.000344001	0.00591502	61.165	41.2614
SLC25A5	CD4_STMN1	1.40458	0.879144	297687	0.732058	2.21096e-22	4.35071e-20	70.8738	30.9271
NDUFA1	CD4_STMN1	1.3686	0.46735	254068	0.624792	3.67697e-06	0.000117027	70.8738	49.4934
HMGB3	CD4_STMN1	0.376605	0.351806	256946	0.63187	3.03416e-68	1.82055e-65	28.1553	1.67173
FLNA	CD4_STMN1	0.755156	0.509674	267182	0.657043	8.27739e-18	1.23657e-15	46.6019	14.9443

## Sheet: SC-CD8feature
feature	group	avgExpr	logFC	statistic	auc	pval	padj	pct_in	pct_out
ISG15	CD8_CXCL13	1.13661	0.469633	2.83899e+06	0.6095	3.20026e-30	8.06022e-28	51.9663	31.657
TNFRSF18	CD8_CXCL13	1.13153	0.963174	3302962	0.709109	1.35195e-229	2.47414e-225	49.0169	8.13207
TNFRSF4	CD8_CXCL13	0.359556	0.304098	2.68387e+06	0.576197	4.01555e-75	5.24904e-72	18.2584	3.16417
PARK7	CD8_CXCL13	1.28595	0.387821	2792442	0.599506	2.79819e-21	4.69801e-19	61.3764	45.3684
SH3BGRL3	CD8_CXCL13	2.8835	0.37235	2.82761e+06	0.607057	5.14301e-21	8.40354e-19	92.9775	86.793
IFI6	CD8_CXCL13	1.00967	0.494124	2843526	0.610473	1.76491e-35	5.56875e-33	45.2247	24.8395
S100A11	CD8_CXCL13	1.99712	0.539175	2.94726e+06	0.632744	1.1444e-32	3.19741e-30	80.4775	63.6503
S100A4	CD8_CXCL13	2.73426	0.30975	2601051	0.558417	2.71663e-07	1.2715e-05	90.1685	81.2748
IFI16	CD8_CXCL13	1.17973	0.365687	2744239	0.589157	2.34578e-18	3.36697e-16	56.6011	40.0795
IVNS1ABP	CD8_CXCL13	0.537685	0.334505	2706107	0.580971	4.62367e-34	1.36476e-31	26.9663	11.4644
RGS1	CD8_CXCL13	2.35702	0.945249	3125572	0.671025	4.22683e-56	2.97512e-53	77.9494	51.7884
RGS2	CD8_CXCL13	0.484724	0.302593	2692988	0.578154	1.02017e-36	3.3639e-34	25	9.41608
SNAP47	CD8_CXCL13	0.441959	0.333511	2735249	0.587227	5.96136e-60	4.7433e-57	23.4551	6.25191
LINC01871	CD8_CXCL13	1.24032	0.36429	2706929	0.581147	1.60102e-15	1.77572e-13	54.4944	39.9878
LINC00299	CD8_CXCL13	0.512806	0.438357	2864197	0.614911	5.21411e-125	2.38552e-121	26.9663	4.15775
ID2	CD8_CXCL13	1.78982	0.430967	2785088	0.597927	4.6903e-19	6.97844e-17	71.7697	57.0926
LINC01943	CD8_CXCL13	0.405982	0.325523	2710946	0.58201	4.2419e-69	4.5664e-66	20.6461	4.34118
IGKC	CD8_CXCL13	1.71904	0.315996	2.63264e+06	0.565197	2.38916e-09	1.52345e-07	65.4494	55.8239
CTLA4	CD8_CXCL13	0.470259	0.428182	2.84019e+06	0.609758	2.34434e-153	1.7161e-149	24.2978	2.52216
CCL20	CD8_CXCL13	0.542175	0.421557	2818564	0.605114	2.33562e-79	3.71678e-76	27.3876	6.67991
PDCD1	CD8_CXCL13	0.564349	0.366909	2771110	0.594926	4.29645e-48	2.21485e-45	29.3539	10.5167
SRGAP3	CD8_CXCL13	0.498589	0.353988	2.74472e+06	0.589261	5.38317e-53	3.22999e-50	25.4213	7.8875
TIGIT	CD8_CXCL13	0.96598	0.650125	3056099	0.65611	1.13604e-87	2.31001e-84	46.3483	16.4781
RBPJ	CD8_CXCL13	1.76863	1.28727	3672615	0.788469	1.26005e-218	1.5373e-214	74.7191	24.1363
CXCL13	CD8_CXCL13	2.55259	2.37529	3770169	0.809413	0	0	66.1517	5.88505
TMEM173	CD8_CXCL13	0.669767	0.33618	2751054	0.590621	2.00008e-30	5.08368e-28	36.236	17.8539
NR3C1	CD8_CXCL13	0.762819	0.511288	2.93795e+06	0.630745	2.00963e-70	2.29857e-67	39.1854	14.063
HAVCR2	CD8_CXCL13	0.782706	0.609972	3016979	0.647712	3.02194e-115	1.22896e-111	38.0618	9.37022
FKBP5	CD8_CXCL13	1.08553	0.485302	2876793	0.617615	4.02973e-35	1.24993e-32	51.4045	30.8163
DNPH1	CD8_CXCL13	0.514096	0.334145	2.76328e+06	0.593245	2.00849e-46	9.80168e-44	28.9326	10.5778
PRDM1	CD8_CXCL13	0.789224	0.335193	2711235	0.582072	1.58111e-21	2.69164e-19	39.0449	23.0358
SNX9	CD8_CXCL13	0.486127	0.422436	2862194	0.614481	5.79208e-129	3.02851e-125	26.5449	3.91318
HSPB1	CD8_CXCL13	0.899768	0.304945	2.67979e+06	0.575321	1.95086e-15	2.14425e-13	44.8034	31.1678
SRI	CD8_CXCL13	0.917066	0.311822	2.69152e+06	0.57784	4.56679e-16	5.25626e-14	46.0674	32.2684
SEM1	CD8_CXCL13	1.10022	0.398473	2806910	0.602612	8.19167e-25	1.63838e-22	54.4944	36.7013
FAM3C	CD8_CXCL13	0.567876	0.391747	2.77276e+06	0.59528	7.68986e-51	4.26449e-48	28.3708	9.85937
TRBC2	CD8_CXCL13	1.79809	0.306233	2.62964e+06	0.564554	6.07355e-09	3.64423e-07	72.7528	61.9994
DUSP4	CD8_CXCL13	0.66046	0.470741	2882041	0.618742	2.29351e-74	2.79816e-71	33.5674	10.0275
SLA	CD8_CXCL13	1.1739	0.544453	2.94419e+06	0.632084	2.1522e-42	8.7525e-40	55.0562	32.513
LY6E	CD8_CXCL13	1.41771	0.381011	2.75092e+06	0.590591	1.85356e-17	2.43573e-15	62.0787	48.6243
C9orf16	CD8_CXCL13	1.13588	0.44038	2838159	0.609321	3.87141e-28	9.20114e-26	54.073	36.1969
IL2RA	CD8_CXCL13	0.362586	0.329884	2693812	0.578331	5.62262e-107	1.71494e-103	17.4157	1.84959
ITGB1	CD8_CXCL13	0.701983	0.312814	2704754	0.58068	1.35998e-22	2.41634e-20	36.5169	20.3455
ARID5B	CD8_CXCL13	0.604336	0.367278	2.76873e+06	0.594416	2.78117e-42	1.11861e-39	31.3202	12.4121
SRGN	CD8_CXCL13	3.03136	0.575085	3161326	0.678701	1.58437e-55	1.05436e-52	93.8202	88.0159
SPOCK2	CD8_CXCL13	0.783817	0.301159	2.68276e+06	0.575959	9.83999e-18	1.33886e-15	40.0281	25.1299
ENTPD1	CD8_CXCL13	0.560817	0.49138	2892401	0.620966	1.05611e-139	6.44246e-136	27.809	3.98961
PGAM1	CD8_CXCL13	0.917953	0.391884	2786571	0.598246	2.09956e-26	4.54709e-24	45.6461	28.3552
CTSD	CD8_CXCL13	1.14746	0.416235	2810778	0.603443	6.11052e-25	1.22885e-22	55.0562	37.4503
NAP1L4	CD8_CXCL13	0.919593	0.532279	2.94529e+06	0.632322	7.69274e-55	4.93969e-52	45.2247	21.2779
NEAT1	CD8_CXCL13	1.82813	0.477019	2.86782e+06	0.615688	1.28531e-25	2.67294e-23	73.736	59.9358
UCP2	CD8_CXCL13	0.889846	0.32173	2.69107e+06	0.577742	7.7941e-17	9.60511e-15	43.6798	29.5323
CARD16	CD8_CXCL13	0.947805	0.394918	2778730	0.596562	3.7876e-25	7.70166e-23	46.6292	29.1348
CD3D	CD8_CXCL13	2.6988	0.636624	3.08885e+06	0.663141	5.85437e-47	2.97605e-44	91.573	77.0559
CD3G	CD8_CXCL13	1.3101	0.416673	2.79443e+06	0.599932	6.42685e-22	1.12014e-19	60.1124	43.0297
CCND2	CD8_CXCL13	0.649475	0.377486	2.78388e+06	0.597667	8.94511e-40	3.34082e-37	33.8483	14.8273
GAPDH	CD8_CXCL13	3.06688	0.585536	3130907	0.672171	1.04698e-51	5.89549e-49	93.5393	86.3039
PTMS	CD8_CXCL13	0.599722	0.333306	2.72973e+06	0.586043	3.24631e-32	8.99493e-30	31.3202	14.3993
LAG3	CD8_CXCL13	0.816194	0.440917	2816427	0.604655	1.94575e-37	6.65573e-35	39.3258	19.5506
TPI1	CD8_CXCL13	1.56627	0.607554	3022657	0.648931	3.07258e-45	1.42354e-42	68.118	45.5824
KLRB1	CD8_CXCL13	1.45339	0.370379	2.65005e+06	0.568936	7.32544e-12	6.14951e-10	55.0562	37.9548
CLEC2D	CD8_CXCL13	1.05189	0.325671	2694364	0.57845	2.99262e-15	3.25024e-13	50.7022	36.5943
KRT86	CD8_CXCL13	0.568945	0.443167	2.7812e+06	0.597094	3.70707e-73	4.37686e-70	25.2809	6.14491
CD63	CD8_CXCL13	1.45135	0.309088	2.67383e+06	0.574041	7.77344e-12	6.48099e-10	63.9045	52.8126
PHLDA1	CD8_CXCL13	0.616109	0.468519	2853364	0.612585	2.55114e-78	3.59131e-75	30.0562	8.14736
DYNLL1	CD8_CXCL13	1.24005	0.511286	2911044	0.624969	1.07413e-35	3.44861e-33	59.4101	36.8389
ALOX5AP	CD8_CXCL13	1.88235	0.662545	3.04458e+06	0.653638	2.6568e-45	1.24669e-42	70.5056	53.7909
NDFIP2	CD8_CXCL13	0.566164	0.433966	2854106	0.612745	3.05501e-83	5.59083e-80	29.6348	7.45949
TRAC	CD8_CXCL13	2.61854	0.528864	2.93221e+06	0.629514	3.21519e-30	8.06022e-28	89.0449	77.6368
GZMB	CD8_CXCL13	2.31819	1.28833	3329311	0.714766	9.86169e-98	2.77652e-94	71.0674	39.1012
BATF	CD8_CXCL13	0.632656	0.415001	2821595	0.605765	9.86932e-53	5.73376e-50	32.5843	12.2287
SRP14	CD8_CXCL13	2.0523	0.321565	2784850	0.597876	4.97786e-18	6.87527e-16	83.1461	74.8089
SERF2	CD8_CXCL13	2.83072	0.402064	3004678	0.645071	3.49577e-37	1.17384e-34	94.8034	88.8108
PKM	CD8_CXCL13	1.07902	0.421674	2804331	0.602059	1.03592e-25	2.17907e-23	50.2809	33.7664
IQGAP1	CD8_CXCL13	0.70747	0.32035	2711647	0.58216	8.3512e-23	1.49834e-20	36.7978	21.1709
LINC02195	CD8_CXCL13	0.619699	0.498733	2904382	0.623538	1.31188e-110	4.3651e-107	30.7584	6.14491
MT2A	CD8_CXCL13	2.06094	0.670524	3.01005e+06	0.646224	5.38841e-40	2.05439e-37	79.9157	58.8199
C17orf49	CD8_CXCL13	0.688881	0.300047	2.69857e+06	0.579353	2.78635e-21	4.69801e-19	36.6573	21.3543
CCL3	CD8_CXCL13	0.731213	0.319358	2602890	0.558811	9.38507e-15	9.81437e-13	28.0899	16.6463
CD7	CD8_CXCL13	1.91305	0.528824	2875339	0.617303	1.43035e-26	3.19222e-24	74.1573	57.4289
BST2	CD8_CXCL13	1.0613	0.514816	2.92491e+06	0.627946	1.06818e-42	4.39286e-40	51.8258	28.7985
IGFLR1	CD8_CXCL13	0.581364	0.392506	2.81934e+06	0.605282	2.11752e-57	1.55007e-54	31.4607	10.6695
LINC01480	CD8_CXCL13	0.372448	0.356887	2.74999e+06	0.590392	1.498e-175	1.37071e-171	18.9607	0.932437
FKBP1A	CD8_CXCL13	1.26143	0.559434	2980879	0.639961	1.05332e-44	4.70152e-42	60.6742	36.044
SIRPG	CD8_CXCL13	0.557755	0.385907	2.79731e+06	0.600551	4.43762e-56	3.06455e-53	29.3539	9.84408
SAMSN1	CD8_CXCL13	1.09534	0.537722	2.93447e+06	0.629998	3.29717e-44	1.45397e-41	51.9663	28.554
MIR155HG	CD8_CXCL13	0.605657	0.478345	2.86724e+06	0.615564	6.57268e-92	1.50354e-88	29.6348	6.86334
RANBP1	CD8_CXCL13	0.80002	0.313953	2.70589e+06	0.580924	1.52659e-19	2.31845e-17	41.7135	25.8178
MIF	CD8_CXCL13	2.11054	0.387395	2766804	0.594002	8.23698e-17	1.0016e-14	85.2528	72.3479
XIST	CD8_CXCL13	0.732558	0.373446	2.73972e+06	0.588187	6.45331e-29	1.57465e-26	35.1124	17.9609
PGK1	CD8_CXCL13	1.09441	0.305984	2.67108e+06	0.573451	4.53895e-13	4.16366e-11	52.9494	39.5598
S100A4	CD8_FGFBP2	2.95558	0.52559	1.46084e+06	0.614564	5.8448e-13	2.11807e-10	93.6047	81.5774
FCGR3A	CD8_FGFBP2	1.29037	1.22764	1825021	0.76777	0	0	56.1047	3.22721
C1orf21	CD8_FGFBP2	0.367356	0.304249	1388129	0.583974	5.49163e-50	9.13632e-47	20.3488	3.57453
PLEK	CD8_FGFBP2	0.53518	0.461999	1486131	0.625202	4.74925e-93	1.33713e-89	29.0698	3.97974
TMSB10	CD8_FGFBP2	4.12896	0.49018	1.70118e+06	0.715671	1.14034e-41	1.60529e-38	100	98.7988
GNLY	CD8_FGFBP2	2.94922	2.09104	1870453	0.786883	1.11485e-116	5.82921e-113	79.9419	24.5441
CD8A	CD8_FGFBP2	1.61707	0.475283	1421919	0.598189	6.18031e-11	1.80964e-08	75.2907	50.3907
ZEB2	CD8_FGFBP2	0.654394	0.43697	1448851	0.609519	2.80734e-32	2.93575e-29	33.1395	11.7945
ARL4C	CD8_FGFBP2	0.658212	0.330711	1.38612e+06	0.583128	1.0842e-14	4.22156e-12	33.4302	17.5543
CMC1	CD8_FGFBP2	1.18061	0.543335	1.44913e+06	0.609638	3.87612e-18	2.05609e-15	47.6744	27.0333
CX3CR1	CD8_FGFBP2	0.304252	0.300987	1379840	0.580487	5.67265e-198	5.19062e-194	16.2791	0.188133
SPON2	CD8_FGFBP2	0.880749	0.668515	1549377	0.651809	3.43076e-60	6.97606e-57	40.407	11.4906
LYAR	CD8_FGFBP2	0.799191	0.335829	1383422	0.581994	7.12059e-12	2.34793e-09	39.8256	23.2996
FGFBP2	CD8_FGFBP2	1.60466	1.58135	1952588	0.821437	0	0	65.1163	1.20116
PLAC8	CD8_FGFBP2	1.01921	0.858148	1674140	0.704296	6.92092e-128	4.22188e-124	48.5465	8.62518
GZMA	CD8_FGFBP2	2.26642	0.309907	1300221	0.546992	0.0028678	0.103515	85.1744	70.7236
HLA-C	CD8_FGFBP2	3.4998	0.310858	1493569	0.628331	8.48222e-16	3.60997e-13	98.8372	95.9045
HLA-DPB1	CD8_FGFBP2	1.45913	0.322142	1.36284e+06	0.573335	1.11517e-06	0.000151172	65.9884	51.6208
CCND3	CD8_FGFBP2	0.906657	0.361415	1398779	0.588454	6.44109e-12	2.14318e-09	44.4767	28.9146
SAMD3	CD8_FGFBP2	0.601674	0.311917	1.38565e+06	0.582931	6.58078e-16	2.83369e-13	32.2674	15.5427
TRGC2	CD8_FGFBP2	1.11484	0.464523	1434086	0.603307	2.78782e-15	1.15951e-12	50	30.1158
PPIA	CD8_FGFBP2	1.80271	0.3094	1.38144e+06	0.58116	2.15406e-07	3.48852e-05	76.4535	66.2229
GIMAP7	CD8_FGFBP2	1.18741	0.365549	1399570	0.588787	4.00121e-10	9.63475e-08	56.9767	39.9855
LINC00861	CD8_FGFBP2	0.499745	0.328013	1388970	0.584328	1.56051e-24	1.21524e-21	25.8721	9.05933
PRF1	CD8_FGFBP2	2.00651	1.23333	1829689	0.769734	2.44357e-82	5.96249e-79	77.907	37.178
IFITM2	CD8_FGFBP2	1.78445	0.457024	1445263	0.60801	2.36757e-12	8.17505e-10	73.8372	58.6975
IFITM1	CD8_FGFBP2	1.30584	0.402803	1.40968e+06	0.593039	1.11993e-10	3.10533e-08	60.1744	42.5036
NEAT1	CD8_FGFBP2	1.821	0.44413	1440101	0.605838	8.05092e-12	2.631e-09	73.2558	60.6946
CTSW	CD8_FGFBP2	1.70115	0.654324	1538936	0.647417	1.5761e-23	1.20181e-20	71.2209	46.2808
PRSS23	CD8_FGFBP2	0.36949	0.318004	1.38282e+06	0.58174	7.26411e-55	1.39934e-51	19.186	2.96671
KLRG1	CD8_FGFBP2	0.805496	0.537548	1.51199e+06	0.636082	4.28586e-44	6.53611e-41	40.9884	13.1983
KLRF1	CD8_FGFBP2	0.606468	0.539744	1486991	0.625564	8.17832e-113	3.32594e-109	28.1977	3.03907
KLRD1	CD8_FGFBP2	2.3969	1.55585	1.9252e+06	0.809915	2.80351e-111	1.02611e-107	88.3721	34.5876
KLRK1	CD8_FGFBP2	1.40458	0.31267	1.34434e+06	0.565553	1.0127e-05	0.000838593	62.2093	48.2923
BIN2	CD8_FGFBP2	0.87261	0.426732	1.44022e+06	0.605889	2.89049e-18	1.55581e-15	43.0233	24.2402
RAP1B	CD8_FGFBP2	1.27576	0.477464	1472872	0.619624	5.83935e-17	2.92776e-14	60.7558	40.9117
GZMH	CD8_FGFBP2	2.57655	1.54319	1.92538e+06	0.809989	3.21239e-101	1.06888e-97	89.2442	42.1708
GZMB	CD8_FGFBP2	2.74045	1.663	1903743	0.800888	6.82149e-98	2.08061e-94	90.1163	39.8553
CALM1	CD8_FGFBP2	1.80964	0.329958	1.406e+06	0.59149	4.77767e-09	9.76913e-07	74.7093	65.3835
PATL2	CD8_FGFBP2	0.476229	0.357786	1410272	0.593289	2.31777e-39	3.02974e-36	25	6.22287
LITAF	CD8_FGFBP2	1.02376	0.562144	1526882	0.642346	3.25598e-31	3.22087e-28	51.7442	24.4139
ADGRG1	CD8_FGFBP2	0.428067	0.334321	1396345	0.58743	3.34613e-39	4.22316e-36	22.6744	5.39797
CYBA	CD8_FGFBP2	2.40125	0.489609	1.51774e+06	0.638499	2.64398e-18	1.44436e-15	90.1163	78.2779
PFN1	CD8_FGFBP2	3.06462	0.354706	1.43691e+06	0.604494	5.55899e-11	1.64084e-08	95.6395	89.9855
MYL12A	CD8_FGFBP2	2.61339	0.446946	1.5133e+06	0.636631	8.91343e-18	4.66058e-15	90.9884	82.9233
GZMM	CD8_FGFBP2	0.918737	0.327515	1.38356e+06	0.582053	3.5662e-10	8.70176e-08	45.3488	30.3907
TLE5	CD8_FGFBP2	0.831583	0.366705	1.4077e+06	0.592205	6.98351e-14	2.63509e-11	41.5698	25.3111
MYO1F	CD8_FGFBP2	0.750267	0.312777	1.37834e+06	0.579855	2.93584e-11	9.10633e-09	38.9535	23.6179
S1PR5	CD8_FGFBP2	0.556061	0.536569	1.52496e+06	0.641538	4.07695e-243	4.97402e-239	29.3605	1.08538
KLF2	CD8_FGFBP2	0.672751	0.556617	1.52319e+06	0.640792	2.09012e-83	5.46433e-80	34.0116	6.16498
TYROBP	CD8_FGFBP2	0.796152	0.403284	1.38515e+06	0.58272	3.55771e-15	1.44684e-12	32.8488	16.5268
EMP3	CD8_FGFBP2	1.62638	0.761079	1619260	0.681209	3.8808e-36	4.43879e-33	71.5116	42.0839
NKG7	CD8_FGFBP2	3.92954	1.9802	2.22442e+06	0.935793	3.60767e-168	2.64089e-164	99.4186	70.3184
LAIR2	CD8_FGFBP2	0.455887	0.379188	1402181	0.589885	1.37257e-52	2.51187e-49	21.8023	3.92185
CST7	CD8_FGFBP2	2.29942	1.07477	1781746	0.749565	2.76145e-60	5.9454e-57	85.7558	54.1823
APMAP	CD8_FGFBP2	0.601714	0.31131	1.37751e+06	0.579506	1.78919e-14	6.89328e-12	31.3953	16.0203
ITGB2	CD8_FGFBP2	1.23149	0.544834	1.50342e+06	0.632475	3.2242e-22	2.36018e-19	58.4302	34.5876
TPST2	CD8_FGFBP2	0.47832	0.331031	1.40469e+06	0.590939	1.21298e-29	1.13837e-26	26.4535	8.46599
XBP1	CD8_FGFBP2	0.699036	0.427746	1451287	0.610544	1.38914e-27	1.24009e-24	36.3372	14.9059
LGALS1	CD8_FGFBP2	1.80286	0.478756	1.4233e+06	0.598769	7.09876e-11	2.06208e-08	70.6395	53.1693
TTC38	CD8_FGFBP2	0.366227	0.311061	1.38262e+06	0.581656	2.69454e-50	4.69632e-47	19.4767	3.32851
FLNA	CD8_FGFBP2	0.669565	0.383543	1.42474e+06	0.599378	1.1269e-21	7.93188e-19	34.8837	15.919
RGS1	CD8_GZMK	1.80216	0.400169	5729263	0.571252	5.04928e-22	1.21585e-19	62.184	51.6589
DUSP2	CD8_GZMK	1.24473	0.638637	6332398	0.63139	4.38286e-91	6.97465e-88	50.78	26.8582
CXCR4	CD8_GZMK	2.88079	0.459873	6116698	0.609883	1.34611e-45	9.1239e-43	92.0387	83.6145
ITM2C	CD8_GZMK	0.839989	0.39318	5895573	0.587835	5.09558e-48	3.73006e-45	37.6547	22.7247
EOMES	CD8_GZMK	0.501573	0.370088	5911549	0.589428	1.19556e-96	1.98903e-93	24.4755	6.91381
CMC1	CD8_GZMK	1.27621	0.82445	6652146	0.663271	2.05132e-155	1.25134e-151	49.9731	20.4449
TRAT1	CD8_GZMK	0.600655	0.380503	5907137	0.588988	1.00814e-70	1.27238e-67	28.7251	12.1409
LYAR	CD8_GZMK	0.726564	0.332483	5.81066e+06	0.579368	2.64693e-42	1.42471e-39	34.9112	20.3522
GZMK	CD8_GZMK	2.8926	2.29643	8915122	0.888907	0	0	90.6401	23.3179
GZMA	CD8_GZMK	2.46822	0.668267	6.38235e+06	0.63637	1.14252e-70	1.39392e-67	86.3367	66.2651
CD74	CD8_GZMK	2.60207	0.897376	7.19975e+06	0.717872	2.6942e-176	3.28702e-172	87.6815	69.3976
HLA-DRA	CD8_GZMK	1.36668	0.537775	6204534	0.61864	4.43372e-64	4.27049e-61	56.2668	38.7952
HLA-DRB1	CD8_GZMK	1.56984	0.710797	6611903	0.659258	2.14812e-110	4.6249e-107	64.0129	40.0556
HLA-DQB1	CD8_GZMK	0.597776	0.349899	5.84269e+06	0.582562	1.00637e-57	8.98396e-55	28.8865	13.7349
HLA-DPA1	CD8_GZMK	1.51226	0.651306	6578690	0.655947	2.03081e-104	4.12943e-101	64.2281	41.9648
HLA-DPB1	CD8_GZMK	1.65764	0.679511	6.66049e+06	0.664103	5.45247e-111	1.24729e-107	68.2625	46.8026
TRBC2	CD8_GZMK	1.74569	0.300878	5742134	0.572536	9.0461e-22	2.13611e-19	68.4777	61.1863
GIMAP7	CD8_GZMK	1.09497	0.34391	5851182	0.583409	1.55838e-33	6.48163e-31	50.2959	37.5162
GIMAP4	CD8_GZMK	0.933094	0.383547	5.94372e+06	0.592635	8.89187e-47	6.14059e-44	43.787	28.3781
CD27	CD8_GZMK	0.855293	0.55838	6.29488e+06	0.627648	6.55876e-115	1.71469e-111	39.1608	15.7368
KLRG1	CD8_GZMK	0.634066	0.457998	6102177	0.608435	4.95424e-115	1.39485e-111	30.2313	9.10102
GZMH	CD8_GZMK	1.33085	0.301602	5.6219e+06	0.560547	1.04056e-17	1.87614e-15	50.4034	42.3355
COTL1	CD8_GZMK	1.36304	0.350466	5853390	0.583629	9.47197e-31	3.39886e-28	56.9661	47.2289
CCL5	CD8_GZMK	3.72535	0.577825	6113921	0.609606	2.70966e-45	1.80321e-42	98.1711	87.3031
CCL4	CD8_GZMK	2.53699	0.467714	5.92971e+06	0.591238	2.06742e-32	8.04997e-30	85.6374	70.2688
CCL4L2	CD8_GZMK	1.31406	0.384523	5.78563e+06	0.576873	1.42095e-29	4.77138e-27	49.1662	34.9768
NKG7	CD8_GZMK	2.44322	0.537805	6081840	0.606407	1.06191e-43	6.37165e-41	83.6471	67.5811
CST7	CD8_GZMK	1.90184	0.842011	6981961	0.696156	4.56068e-154	2.38465e-150	75.2555	48.9342
SH2D1A	CD8_GZMK	0.652955	0.357299	5870061	0.585291	2.6131e-55	2.17369e-52	31.6837	16.2373
JUN	CD8_HSPA1A	1.81647	0.928597	646842	0.682976	2.77686e-16	5.97858e-13	65.4135	39.4607
HSPA6	CD8_HSPA1A	1.0347	0.996741	612484	0.646698	3.23347e-105	2.9587e-101	30.8271	1.8958
CACYBP	CD8_HSPA1A	0.985777	0.657772	607491	0.641427	2.51232e-16	5.7471e-13	42.1053	18.4665
RGS2	CD8_HSPA1A	0.861036	0.661329	609760	0.643823	8.36522e-26	3.82719e-22	38.3459	10.4339
CD8A	CD8_HSPA1A	1.66876	0.513848	581791	0.614291	1.5504e-06	0.000420343	72.9323	51.1726
CD8B	CD8_HSPA1A	1.44551	0.52175	584702	0.617364	2.51698e-07	0.00010589	64.6617	42.2553
HSPD1	CD8_HSPA1A	0.867848	0.592312	601148	0.63473	9.80461e-17	2.56327e-13	40.6015	15.7703
HSPE1	CD8_HSPA1A	1.68169	1.05345	685138	0.723411	5.35646e-26	2.80074e-22	63.9098	32.7201
CLK1	CD8_HSPA1A	0.730597	0.327972	543094	0.573432	6.33964e-05	0.0113189	33.8346	21.9211
DUSP1	CD8_HSPA1A	1.87058	1.17126	680246	0.718246	1.75469e-25	7.13594e-22	66.1654	31.358
HSPA1A	CD8_HSPA1A	2.94383	2.57187	859190	0.907186	1.00741e-122	1.84362e-118	87.9699	17.6801
HSPA1B	CD8_HSPA1A	2.56612	2.31601	843144	0.890244	3.20943e-151	1.17468e-146	83.4586	11.9646
HSP90AB1	CD8_HSPA1A	1.38691	0.545722	587591	0.620415	9.95971e-08	4.44555e-05	57.1429	41.2583
HSPB1	CD8_HSPA1A	1.23633	0.622998	597926	0.631328	4.21139e-10	1.95116e-07	51.8797	32.1444
DNAJA1	CD8_HSPA1A	0.964052	0.627736	604383	0.638145	1.13264e-15	2.30309e-12	42.8571	18.4103
KLF6	CD8_HSPA1A	1.50782	0.73191	624594	0.659486	4.41225e-13	2.30704e-10	63.1579	37.3543
INS	CD8_HSPA1A	2.25596	0.407396	544458	0.574872	0.00238838	0.216693	73.6842	63.4742
MALAT1	CD8_HSPA1A	6.94794	0.314657	628101	0.663188	1.05495e-10	5.14829e-08	100	99.9719
HSPA8	CD8_HSPA1A	1.91042	0.791252	641748	0.677598	1.19661e-13	1.35345e-10	69.9248	52.9841
IFNG	CD8_HSPA1A	0.603494	0.461396	553360	0.584272	1.92091e-13	1.35345e-10	23.3083	7.0917
UBC	CD8_HSPA1A	2.62879	0.809504	672072	0.709616	6.20791e-17	1.74781e-13	83.4586	74.9473
HSPH1	CD8_HSPA1A	1.05319	0.927607	651616	0.688017	2.86097e-58	2.09429e-54	42.8571	7.04957
HSP90AA1	CD8_HSPA1A	3.30638	1.96542	813770	0.859229	6.11432e-49	3.72984e-45	94.7368	59.149
CTRB2	CD8_HSPA1A	0.722006	0.335551	539988	0.570154	5.47041e-05	0.0100111	31.5789	19.0282
UBB	CD8_HSPA1A	2.1073	0.336953	559982	0.591263	0.00026973	0.0421301	78.1955	74.3435
CCL5	CD8_HSPA1A	3.71364	0.42584	544868	0.575306	0.00286372	0.242067	97.7444	89.9452
CCL4L2	CD8_HSPA1A	1.65491	0.638537	568208	0.599949	6.42055e-06	0.00164335	54.8872	38.3092
JUNB	CD8_HSPA1A	1.26823	0.532795	575940	0.608114	4.56507e-07	0.000132608	50.3759	34.2649
DNAJB1	CD8_HSPA1A	2.68747	2.33821	844951	0.892152	4.92426e-116	6.00776e-112	84.9624	17.3009
PPP1R15A	CD8_HSPA1A	0.732047	0.510792	577369	0.609622	3.16917e-14	6.10499e-11	32.3308	11.9787
JUN	CD8_IL7R	1.36777	0.554252	4414846	0.609334	1.13722e-41	9.67983e-39	54.097	37.141
MCL1	CD8_IL7R	0.949009	0.40201	4290249	0.592137	1.09075e-34	7.25862e-32	44.5652	28.5408
RGS1	CD8_IL7R	1.77296	0.321409	4.04077e+06	0.557705	3.12344e-11	5.1496e-09	61.0368	53.0373
ZFP36L2	CD8_IL7R	2.26157	0.404431	4385326	0.605259	3.47051e-31	1.98475e-28	81.2709	73.6877
CXCR4	CD8_IL7R	3.0175	0.573236	4.65168e+06	0.642022	1.16786e-54	1.64403e-51	93.3946	84.2687
IL7R	CD8_IL7R	1.64451	1.03851	5155301	0.711531	1.31333e-168	2.40346e-164	64.8829	26.7745
DUSP1	CD8_IL7R	1.38685	0.797556	4763894	0.657509	2.53414e-96	1.32503e-92	54.1806	27.6164
LTB	CD8_IL7R	1.20689	0.677726	4.53327e+06	0.625679	7.06367e-67	1.72358e-63	46.3211	24.9587
TNFAIP3	CD8_IL7R	0.699088	0.411375	4.33511e+06	0.598329	1.48835e-57	2.36849e-54	33.9465	15.1205
LINC-PINT	CD8_IL7R	0.925999	0.312334	4.14915e+06	0.572663	1.9787e-21	6.58385e-19	44.3144	30.8518
SARAF	CD8_IL7R	1.69088	0.379914	4307628	0.594535	1.93547e-26	8.96712e-24	72.3244	60.2014
LEPROTL1	CD8_IL7R	1.03429	0.315912	4.18466e+06	0.577564	3.60219e-22	1.26773e-19	50.1672	36.3816
ANXA1	CD8_IL7R	1.65661	0.5812	4.46782e+06	0.616645	7.89396e-42	6.87921e-39	64.0468	49.3892
KLF6	CD8_IL7R	1.25978	0.563333	4507652	0.622143	4.06632e-53	5.31541e-50	54.5987	34.5163
CREM	CD8_IL7R	0.633714	0.315739	4.14681e+06	0.572339	1.91788e-31	1.1322e-28	30.0167	16.3585
SPOCK2	CD8_IL7R	0.793223	0.336483	4238222	0.584956	5.58142e-33	3.46247e-30	40.1338	23.9188
KLRB1	CD8_IL7R	1.97646	1.0263	4.89849e+06	0.676086	1.3125e-105	9.60775e-102	64.5485	34.7144
CD69	CD8_IL7R	1.76915	0.536035	4432204	0.611729	1.43627e-37	1.05138e-34	68.0602	52.9713
TPT1	CD8_IL7R	3.28752	0.382757	4.70145e+06	0.648891	9.62438e-60	1.76131e-56	95.4013	93.1991
GPR183	CD8_IL7R	0.758574	0.441931	4356300	0.601253	1.09469e-58	1.90794e-55	35.4515	15.8963
NFKBIA	CD8_IL7R	1.11684	0.424575	4307434	0.594509	3.91612e-33	2.47127e-30	50	33.8726
FOS	CD8_IL7R	0.92322	0.493949	4320979	0.596378	1.68637e-44	1.62428e-41	38.1271	21.7233
RORA	CD8_IL7R	0.892329	0.506396	4.52556e+06	0.624614	7.70586e-74	2.35035e-70	44.0635	20.1882
JUNB	CD8_IL7R	1.2282	0.578353	4.47764e+06	0.618001	2.37022e-52	2.89175e-49	50.8361	31.347
AC020916.1	CD8_IL7R	0.691304	0.476244	4.32744e+06	0.59727	1.5793e-68	4.12886e-65	29.5151	11.2909
ZFP36	CD8_IL7R	1.61758	0.629255	4563224	0.629813	3.52278e-53	4.77545e-50	63.7124	44.5527
TSC22D3	CD8_IL7R	2.42154	0.757654	4.85639e+06	0.670275	1.52702e-79	6.21007e-76	84.3645	67.7451
CD40LG	CD8_IL7R	0.384537	0.34517	4288422	0.591885	1.55192e-148	1.89339e-144	20.5686	2.26147
ISG15	CD8_ISG15	2.67619	2.02682	1377856	0.860124	1.41957e-107	7.42254e-104	84.2105	32.0097
IFI6	CD8_ISG15	2.09637	1.58204	1280392	0.799282	8.00286e-87	2.44094e-83	72.3684	25.3629
IFI44L	CD8_ISG15	1.62175	1.41369	1258115	0.785375	1.16643e-146	1.42309e-142	64.0351	10.575
IFI44	CD8_ISG15	0.924462	0.697286	1.06837e+06	0.666925	3.33799e-47	6.10869e-44	44.2982	12.5818
GBP1	CD8_ISG15	0.522439	0.37485	945809	0.590419	6.51214e-21	5.95877e-18	25.8772	8.44008
ADAR	CD8_ISG15	0.798575	0.456376	976673	0.609686	3.34711e-16	2.55224e-13	38.5965	18.9012
IFI16	CD8_ISG15	1.51552	0.687186	1.06181e+06	0.662834	7.95121e-21	6.9291e-18	63.5965	40.9906
CMPK2	CD8_ISG15	0.490622	0.458916	990939	0.618591	1.93946e-108	1.1831e-104	25.4386	1.8645
RSAD2	CD8_ISG15	0.670117	0.62184	1035065	0.646137	1.15671e-117	8.46736e-114	31.5789	2.77541
EIF2AK2	CD8_ISG15	0.815865	0.625592	1.03935e+06	0.648815	3.07002e-43	4.88548e-40	39.0351	10.6889
STAT1	CD8_ISG15	0.993296	0.781623	1091545	0.681395	2.6793e-58	5.76852e-55	45.614	11.7136
SP110	CD8_ISG15	0.800582	0.487809	1002351	0.625715	3.833e-22	3.69189e-19	41.2281	17.179
SP100	CD8_ISG15	1.11448	0.47383	990562	0.618356	5.49632e-13	3.26405e-10	52.6316	33.4757
PARP9	CD8_ISG15	0.509472	0.391691	955282	0.596333	1.08805e-27	1.17128e-24	25.4386	6.846
PARP14	CD8_ISG15	0.514226	0.35145	939067	0.58621	4.41124e-18	3.58791e-15	25.8772	9.10902
PLSCR1	CD8_ISG15	0.675627	0.509779	997400	0.622624	1.18161e-33	1.54458e-30	32.8947	9.32252
TNFSF10	CD8_ISG15	0.675187	0.516874	991438	0.618903	2.61876e-32	2.99529e-29	31.5789	9.15172
PPM1K	CD8_ISG15	0.690363	0.47105	984170	0.614366	4.47957e-24	4.55436e-21	33.7719	12.1833
HERC5	CD8_ISG15	0.438055	0.385434	960367	0.599507	9.33811e-56	1.8988e-52	22.807	3.04583
C5orf56	CD8_ISG15	0.635012	0.37656	948750	0.592255	1.65719e-14	1.14443e-11	31.5789	14.3182
PSMB9	CD8_ISG15	1.5772	0.405101	975455	0.608926	4.44875e-09	1.75085e-06	64.9123	55.4654
TAP1	CD8_ISG15	0.672043	0.304004	925098	0.57749	2.11186e-08	5.86038e-06	34.6491	20.5522
CD164	CD8_ISG15	0.961455	0.371353	946580	0.5909	1.63653e-08	5.86038e-06	45.614	31.6396
CHST12	CD8_ISG15	0.967851	0.422817	967336	0.603857	2.89292e-11	1.47061e-08	46.0526	28.7077
NT5C3A	CD8_ISG15	0.872556	0.724654	1.06493e+06	0.664782	1.65152e-62	4.02982e-59	39.9123	8.49701
SAMD9	CD8_ISG15	0.785935	0.509377	987218	0.616269	6.39454e-21	5.95877e-18	36.4035	15.3145
SAMD9L	CD8_ISG15	0.889016	0.660147	1050382	0.655699	5.06164e-41	7.71922e-38	41.6667	12.7811
LY6E	CD8_ISG15	2.31437	1.28052	1273556	0.795015	2.71217e-59	6.20426e-56	81.5789	48.9183
CHMP5	CD8_ISG15	0.654655	0.3656	949937	0.592996	2.51543e-13	1.58737e-10	33.7719	16.4389
IFIT2	CD8_ISG15	0.538656	0.508361	975002	0.608643	1.75415e-100	7.13373e-97	23.2456	1.67948
IFIT3	CD8_ISG15	1.08589	1.04048	1.14782e+06	0.716526	3.03797e-241	5.55963e-237	45.1754	2.57615
IFIT1	CD8_ISG15	1.14525	1.09698	1.19552e+06	0.746299	5.69641e-292	2.08494e-287	51.3158	2.66154
IFITM2	CD8_ISG15	1.88067	0.548822	1016561	0.634586	7.41298e-13	4.30671e-10	73.2456	58.9667
IFITM1	CD8_ISG15	1.84605	0.953891	1134077	0.707945	2.60247e-32	2.99529e-29	70.1754	42.4708
IFITM3	CD8_ISG15	0.928652	0.385643	937909	0.585488	3.40379e-08	6.95989e-06	41.2281	28.1668
IRF7	CD8_ISG15	0.746609	0.583677	1.02999e+06	0.642967	8.26337e-45	1.37476e-41	36.8421	9.27982
TRIM22	CD8_ISG15	0.890764	0.554355	1008888	0.629796	1.43578e-22	1.42029e-19	41.6667	18.1896
UBE2L6	CD8_ISG15	0.831355	0.414049	958322	0.598231	1.13309e-11	6.18987e-09	39.0351	23.1426
DRAP1	CD8_ISG15	1.36537	0.608277	1033852	0.64538	2.04322e-17	1.59115e-14	58.7719	38.6991
TMEM123	CD8_ISG15	0.724778	0.384476	950526	0.593363	3.66109e-12	2.06153e-09	35.5263	18.9724
CARD16	CD8_ISG15	0.924289	0.343435	924637	0.577203	1.19031e-06	0.000212767	42.5439	30.4725
LAG3	CD8_ISG15	0.861748	0.457575	963886	0.601704	3.16494e-13	1.96339e-10	38.1579	20.9508
OAS1	CD8_ISG15	0.912777	0.806936	1.10212e+06	0.687993	7.14878e-102	3.27066e-98	42.5439	6.17706
OAS3	CD8_ISG15	0.642342	0.587507	1.02458e+06	0.639593	2.89208e-97	9.99829e-94	30.7018	3.23086
OAS2	CD8_ISG15	0.420163	0.341958	945215	0.590048	1.33109e-33	1.67997e-30	22.3684	4.61144
OASL	CD8_ISG15	0.649663	0.494437	984463	0.614549	4.95195e-31	5.49232e-28	30.7018	8.82437
ALOX5AP	CD8_ISG15	1.63728	0.363884	938030	0.585563	3.96387e-06	0.000641954	64.9123	55.1238
EPSTI1	CD8_ISG15	0.942375	0.66034	1049124	0.654913	6.11e-35	8.60123e-32	43.8596	15.6277
PSME2	CD8_ISG15	1.21871	0.318152	926494	0.578362	9.76731e-06	0.00152125	55.7018	44.4634
IRF9	CD8_ISG15	0.783344	0.429745	969716	0.605343	7.44819e-15	5.34532e-12	38.5965	19.2997
IFI27	CD8_ISG15	0.778375	0.427293	930848	0.58108	7.67414e-10	3.22852e-07	32.0175	18.1469
ISG20	CD8_ISG15	2.09216	1.11203	1207852	0.753999	5.05057e-45	8.80266e-42	77.193	47.4239
MT2A	CD8_ISG15	2.49731	1.07487	1181278	0.73741	2.02316e-36	2.96199e-33	82.8947	60.1765
XAF1	CD8_ISG15	0.89908	0.690566	1057508	0.660147	3.02187e-47	5.82123e-44	41.6667	11.372
IFI35	CD8_ISG15	0.78183	0.578699	1020158	0.636831	9.82885e-35	1.33239e-31	37.2807	11.614
RNF213	CD8_ISG15	1.05307	0.507129	992172	0.619361	2.32017e-14	1.57261e-11	47.807	28.8073
SHFL	CD8_ISG15	0.779697	0.461662	978607	0.610893	1.80522e-17	1.43637e-14	37.7193	17.4495
BST2	CD8_ISG15	1.38645	0.815055	1107454	0.691326	3.11487e-33	3.80024e-30	59.6491	30.1309
MX2	CD8_ISG15	0.599876	0.543042	1009639	0.630265	1.73286e-85	4.8788e-82	28.9474	3.25932
MX1	CD8_ISG15	1.22266	1.06125	1.18445e+06	0.739391	1.89854e-119	1.73721e-115	54.386	8.99516
USP18	CD8_ISG15	0.442372	0.402828	969619	0.605283	2.53603e-75	6.63008e-72	23.2456	2.33419
TYMP	CD8_ISG15	0.979047	0.6075	1037776	0.647829	1.09026e-26	1.14014e-23	46.9298	20.1252
SAT1	CD8_ISG15	1.24475	0.410161	952630	0.594677	5.42818e-08	1.08567e-05	53.5088	41.4888
SH3BGRL3	CD8_S100A4	3.00774	0.572894	5.49591e+06	0.660255	4.91807e-79	1.80006e-75	95.5213	85.4077
CD52	CD8_S100A4	3.2086	0.774816	5.74453e+06	0.690123	1.41262e-110	2.58517e-106	97.4808	82.4893
ZNF683	CD8_S100A4	0.692285	0.476465	5142980	0.617855	7.75491e-108	7.09594e-104	34.2197	10.6953
CD2	CD8_S100A4	2.48429	0.595065	5.46708e+06	0.656791	2.4524e-76	8.16002e-73	90.4829	75.4506
S100A10	CD8_S100A4	1.71308	0.395466	4.95944e+06	0.595805	6.78546e-31	5.28414e-28	74.1777	59.2961
S100A11	CD8_S100A4	1.75245	0.300848	4750158	0.570663	2.44899e-17	8.61881e-15	74.2477	63.1073
S100A6	CD8_S100A4	2.77523	0.48967	5315988	0.63864	1.2085e-59	2.21161e-56	94.8216	84.4635
S100A4	CD8_S100A4	3.25515	0.996558	6.14169e+06	0.737836	2.35268e-172	8.61106e-168	97.6907	78.3348
XCL2	CD8_S100A4	0.8401	0.331331	4841427	0.581628	9.91931e-35	8.85504e-32	40.5878	23.3648
LINC01871	CD8_S100A4	1.17305	0.325352	4775896	0.573755	3.58022e-22	1.82e-19	53.0441	38.5579
ZFP36L2	CD8_S100A4	2.20063	0.344716	4812553	0.578159	2.37416e-20	1.09996e-17	82.7852	73.0129
CAPG	CD8_S100A4	1.04945	0.586525	5315373	0.638566	1.10857e-92	6.76246e-89	48.8453	23.4678
GNLY	CD8_S100A4	1.23271	0.342919	4.57881e+06	0.550078	6.34929e-14	1.59172e-11	35.4794	25.133
CD8A	CD8_S100A4	1.65663	0.61307	5.30794e+06	0.637672	5.49034e-66	1.33968e-62	72.6382	46.4034
CD8B	CD8_S100A4	1.46683	0.664374	5.42468e+06	0.651698	6.72897e-87	3.07859e-83	65.7103	37.0129
CXCR6	CD8_S100A4	0.984943	0.446134	5042168	0.605744	7.79873e-53	1.18934e-49	46.746	25.9571
CISH	CD8_S100A4	0.463696	0.308193	4806751	0.577462	3.29624e-61	6.70254e-58	23.5829	8.34335
HOPX	CD8_S100A4	1.30849	0.675454	5473934	0.657615	3.95528e-103	2.89535e-99	60.112	29.8541
TRGC2	CD8_S100A4	0.963457	0.362522	4.85677e+06	0.583471	6.9102e-33	6.02191e-30	44.3667	27.794
ANXA1	CD8_S100A4	1.49669	0.405289	4937311	0.593147	4.21818e-31	3.43088e-28	67.4598	47.9657
VIM	CD8_S100A4	2.03543	0.525819	5200618	0.62478	2.23506e-50	3.14637e-47	80.4759	63.0043
IFITM2	CD8_S100A4	1.62274	0.340766	4814606	0.578406	1.67073e-21	8.0461e-19	70.4689	56.7039
CFL1	CD8_S100A4	2.66866	0.347958	4919844	0.591049	1.06866e-26	7.37997e-24	94.0518	85.1159
CD3E	CD8_S100A4	1.85889	0.449562	5081126	0.610424	7.38678e-40	7.72467e-37	79.1463	63.1073
CD3D	CD8_S100A4	2.61588	0.611731	5322559	0.639429	9.51715e-61	1.83335e-57	92.7222	74.9871
CD69	CD8_S100A4	1.57307	0.313295	4.73145e+06	0.568416	4.17732e-17	1.42892e-14	64.8006	53.1674
KLRC1	CD8_S100A4	1.01807	0.594856	5145131	0.618114	7.36017e-84	2.99322e-80	40.2379	16.4979
FKBP11	CD8_S100A4	0.861726	0.431316	5083780	0.610743	3.8976e-62	8.39154e-59	43.7369	22.8326
CD63	CD8_S100A4	1.61578	0.551904	5.23737e+06	0.629194	2.37914e-57	3.95814e-54	72.7782	49.2704
ALOX5AP	CD8_S100A4	1.66674	0.4756	5025075	0.603691	3.36965e-37	3.33331e-34	72.0784	51.3476
TRAC	CD8_S100A4	2.63842	0.618714	5361072	0.644056	1.06567e-64	2.43779e-61	92.0224	75.5021
GZMH	CD8_S100A4	1.5373	0.536432	5052660	0.607005	2.65808e-43	3.13833e-40	63.261	39.7768
GZMB	CD8_S100A4	1.51017	0.44066	4871079	0.58519	9.45087e-29	6.78257e-26	58.3625	38.2833
LGALS3	CD8_S100A4	0.801179	0.371433	4947327	0.59435	2.82495e-46	3.44653e-43	40.7978	22.8326
CRIP1	CD8_S100A4	2.45842	0.318937	4680995	0.562354	2.05355e-13	4.94488e-11	89.5731	77.8369
IL32	CD8_S100A4	3.2269	0.53016	5270840	0.633216	3.89492e-55	6.19817e-52	98.1106	87.5536
CKLF	CD8_S100A4	1.57812	0.587883	5.32359e+06	0.639553	2.91241e-68	7.61408e-65	67.9496	46.3691
CCL5	CD8_S100A4	3.8152	0.647062	5.20931e+06	0.625823	2.25546e-49	3.05749e-46	99.5801	87.7597
CCL4	CD8_S100A4	2.49703	0.383425	4.74221e+06	0.569709	1.57735e-16	5.10907e-14	85.1645	71.5193
TOB1	CD8_S100A4	0.556433	0.308561	4.77624e+06	0.573797	4.37003e-43	4.99836e-40	26.9419	12.6524
CD7	CD8_S100A4	1.9808	0.67829	5380032	0.646334	8.28082e-71	2.52572e-67	79.4962	54.0601
MYL12A	CD8_S100A4	2.5153	0.408041	5.12795e+06	0.616049	2.05566e-42	2.27998e-39	91.1127	81.3906
HCST	CD8_S100A4	2.20732	0.305775	4.79934e+06	0.576572	1.73088e-19	7.28183e-17	86.0042	76.7725
ATP5F1E	CD8_S100A4	2.81425	0.31005	4985531	0.59894	3.46955e-31	2.88612e-28	95.2414	89.03
LGALS1	CD8_S100A4	1.90418	0.694113	5.35022e+06	0.642753	1.44151e-69	4.05852e-66	72.0784	49.5622
PARK7	CD8_STMN1	1.26274	0.350617	1.97788e+06	0.587871	1.18268e-12	3.69344e-11	64.8594	45.6187
ENO1	CD8_STMN1	1.54408	0.553857	2.13482e+06	0.634515	4.82161e-27	3.46031e-25	69.6787	47.6021
CDC42	CD8_STMN1	1.24196	0.321235	1949099	0.579315	1.18046e-10	2.99003e-09	63.4538	44.849
SRSF10	CD8_STMN1	0.810522	0.464006	2.13088e+06	0.633346	8.82262e-45	9.66816e-43	46.7871	18.8129
SRRM1	CD8_STMN1	0.842305	0.332864	2000973	0.594733	6.59225e-19	3.24741e-17	49.1968	26.8798
STMN1	CD8_STMN1	2.55297	2.3033	3.01113e+06	0.894974	0	0	82.9317	12.9218
HMGN2	CD8_STMN1	2.36292	1.44168	2734307	0.812696	3.47776e-140	1.36871e-137	83.3333	45.0118
IFI6	CD8_STMN1	0.953874	0.418561	2.02677e+06	0.6024	1.20359e-22	7.09382e-21	46.7871	25.37
ATP5IF1	CD8_STMN1	1.08003	0.367816	2001917	0.595014	5.12868e-16	2.13555e-14	59.0361	36.6785
CLSPN	CD8_STMN1	0.516742	0.505821	2.21108e+06	0.657182	0	0	32.1285	0.695678
CDCA8	CD8_STMN1	0.328159	0.323838	2.05933e+06	0.612079	7.52418e-290	1.19736e-286	22.6908	0.251628
YBX1	CD8_STMN1	1.89308	0.619896	2231653	0.663296	2.76561e-36	2.55616e-34	79.9197	58.955
CDC20	CD8_STMN1	0.310999	0.306552	2.005e+06	0.595929	6.56887e-236	5.46426e-233	19.4779	0.296033
NASP	CD8_STMN1	0.64786	0.441131	2.12003e+06	0.630121	2.95589e-60	4.32753e-58	38.3534	11.6045
UQCRH	CD8_STMN1	1.20592	0.33859	1.97181e+06	0.586067	1.92774e-12	5.8945e-11	63.0522	43.4577
HSPB11	CD8_STMN1	0.812144	0.480444	2.15724e+06	0.641178	3.62636e-51	4.54549e-49	47.7912	18.058
ITGB3BP	CD8_STMN1	0.402631	0.334697	2062335	0.612971	1.02031e-100	2.62989e-98	26.9076	3.93724
SERBP1	CD8_STMN1	0.88171	0.311322	1978296	0.587993	1.89246e-15	7.50442e-14	52.2088	30.2398
GNG5	CD8_STMN1	1.1519	0.528903	2152648	0.639814	1.29159e-34	1.14463e-32	62.4498	32.7265
CAPZA1	CD8_STMN1	0.865301	0.324674	1996205	0.593316	5.56956e-18	2.61013e-16	50.4016	27.9159
ANP32E	CD8_STMN1	0.854053	0.629837	2.26904e+06	0.674408	7.38109e-98	1.83779e-95	47.3896	12.5222
S100A10	CD8_STMN1	1.7543	0.385227	1981248	0.588871	9.37267e-12	2.67589e-10	76.506	61.1753
CKS1B	CD8_STMN1	0.95832	0.875124	2.43932e+06	0.725018	6.70844e-284	9.44367e-281	49.3976	4.78094
IFI16	CD8_STMN1	1.29432	0.477143	2.07414e+06	0.616481	2.90627e-22	1.67516e-20	64.4578	40.0237
NUF2	CD8_STMN1	0.324789	0.313379	2041709	0.606841	3.52973e-222	2.63657e-219	22.0884	0.666075
CACYBP	CD8_STMN1	0.628991	0.310224	2.01406e+06	0.598623	4.73597e-27	3.40553e-25	39.1566	17.4067
ARPC5	CD8_STMN1	1.24811	0.456755	2.07202e+06	0.61585	5.45201e-22	3.09379e-20	64.8594	40.2013
ASPM	CD8_STMN1	0.627628	0.618594	2.25784e+06	0.67108	0	0	34.739	0.53286
UBE2T	CD8_STMN1	0.4644	0.433207	2.1774e+06	0.64717	8.32081e-232	6.62065e-229	31.5261	1.92422
SNRPE	CD8_STMN1	0.877643	0.392145	2.04911e+06	0.609041	9.13644e-25	5.836e-23	49.5984	26.4062
NUCKS1	CD8_STMN1	1.2434	0.764075	2332074	0.693144	6.46734e-74	1.13259e-71	61.8474	25.5625
CENPF	CD8_STMN1	0.793914	0.753845	2.30341e+06	0.684626	0	0	38.9558	2.16104
SRP9	CD8_STMN1	0.949934	0.414732	2.07143e+06	0.615673	2.9051e-26	2.01382e-24	54.0161	28.6264
H3F3A	CD8_STMN1	2.36198	0.580258	2.27096e+06	0.67498	1.73185e-39	1.74141e-37	86.9478	74.8076
HNRNPU	CD8_STMN1	0.917315	0.327476	1.98173e+06	0.589014	1.18864e-15	4.77032e-14	52.2088	30.6986
YWHAQ	CD8_STMN1	0.971012	0.304846	1960293	0.582642	4.86862e-13	1.57001e-11	54.8193	33.7034
RRM2	CD8_STMN1	0.683481	0.679999	2287134	0.679787	0	0	36.1446	0.207223
CENPA	CD8_STMN1	0.30915	0.306431	2.02055e+06	0.600553	2.8695e-270	3.18262e-267	20.2811	0.162818
CALM2	CD8_STMN1	2.06361	0.545463	2.19832e+06	0.653389	3.27536e-31	2.7184e-29	80.5221	67.984
PCBP1	CD8_STMN1	0.982875	0.367672	2.01676e+06	0.599425	1.54792e-18	7.46447e-17	55.0201	32.46
SNRPG	CD8_STMN1	1.40415	0.681361	2.27276e+06	0.675516	1.17144e-49	1.44851e-47	68.0723	37.6406
CYTOR	CD8_STMN1	1.04879	0.323239	1.97032e+06	0.585622	1.9454e-13	6.50855e-12	57.6305	35.9088
CKAP2L	CD8_STMN1	0.326567	0.322368	2042630	0.607115	2.99256e-275	3.77692e-272	21.6867	0.251628
DBI	CD8_STMN1	1.29176	0.497862	2.11052e+06	0.627294	3.96158e-26	2.71852e-24	65.8635	40.4233
MZT2B	CD8_STMN1	0.955122	0.465367	2111569	0.627605	2.64881e-33	2.29737e-31	53.2129	26.1397
MZT2A	CD8_STMN1	1.10699	0.543326	2171313	0.645362	4.45372e-39	4.41763e-37	61.245	30.003
SPC25	CD8_STMN1	0.397265	0.395063	2132537	0.633837	0	0	26.9076	0.133215
ATP5MC3	CD8_STMN1	1.13764	0.408111	2039881	0.606298	2.43745e-19	1.21213e-17	61.0442	37.833
HNRNPA3	CD8_STMN1	1.27442	0.496226	2.11624e+06	0.628992	5.25049e-27	3.74607e-25	64.8594	39.7573
HSPE1	CD8_STMN1	0.989218	0.366848	2.00356e+06	0.595501	1.96227e-17	8.89975e-16	52.6104	31.868
SGO2	CD8_STMN1	0.350714	0.329265	2.03192e+06	0.603931	2.1819e-169	1.12479e-166	22.0884	1.24334
NDUFB3	CD8_STMN1	0.806324	0.374432	2048654	0.608905	1.79028e-26	1.2577e-24	47.992	23.5642
ARPC2	CD8_STMN1	1.94398	0.351132	1.99743e+06	0.59368	1.36099e-12	4.23226e-11	80.1205	68.9017
NCL	CD8_STMN1	0.902298	0.31751	1975474	0.587154	4.14778e-15	1.59971e-13	50.8032	30.6394
PTMA	CD8_STMN1	4.05884	0.768719	2.78306e+06	0.827187	1.40916e-131	4.95931e-129	98.996	97.3357
DTYMK	CD8_STMN1	0.423481	0.360837	2100872	0.624425	2.95484e-125	9.74324e-123	28.9157	3.6116
LSM3	CD8_STMN1	0.848731	0.445986	2.1138e+06	0.628269	3.09658e-37	2.92863e-35	49.5984	22.2469
RHOA	CD8_STMN1	1.2742	0.380191	2006101	0.596257	4.7419e-15	1.82501e-13	64.0562	44.3902
COX17	CD8_STMN1	0.798558	0.33807	2.00754e+06	0.596685	1.06651e-20	5.60853e-19	45.9839	24.7188
SMC4	CD8_STMN1	1.05419	0.856921	2.43194e+06	0.722827	3.49609e-168	1.77723e-165	54.6185	10.894
ATP5ME	CD8_STMN1	1.27968	0.305029	1.9257e+06	0.57236	7.09222e-09	1.49014e-07	65.8635	48.061
SLBP	CD8_STMN1	0.709222	0.477185	2.16233e+06	0.642692	5.011e-66	7.97424e-64	42.3695	12.9218
CXCL13	CD8_STMN1	0.839213	0.460377	1910160	0.567742	1.88164e-19	9.42135e-18	24.498	10.8644
HNRNPDL	CD8_STMN1	1.31701	0.349558	1.97638e+06	0.587423	2.57139e-12	7.7589e-11	66.6667	47.8094
H2AFZ	CD8_STMN1	2.27419	1.49017	2778482	0.825826	2.76327e-160	1.33077e-157	82.9317	39.7276
MAD2L1	CD8_STMN1	0.58808	0.51907	2.22774e+06	0.662133	2.61294e-180	1.40641e-177	36.747	4.10006
ANXA5	CD8_STMN1	0.976257	0.444	2096074	0.622999	9.2171e-30	7.28629e-28	55.8233	28.0047
CCNA2	CD8_STMN1	0.398567	0.389335	2115400	0.628744	1.07492e-302	1.87349e-299	26.3052	0.503256
HMGB2	CD8_STMN1	2.61156	1.5726	2.75539e+06	0.818962	4.82265e-141	1.91863e-138	82.7309	49.1563
CENPU	CD8_STMN1	0.406376	0.395141	2.12593e+06	0.631872	1.0575e-288	1.61274e-285	27.1084	0.695678
NDUFS6	CD8_STMN1	0.815927	0.361458	2.04347e+06	0.607363	4.2777e-25	2.79586e-23	49.1968	24.5708
SUB1	CD8_STMN1	1.97327	0.615727	2.2058e+06	0.655612	1.09621e-32	9.41839e-31	83.1325	61.8413
CENPK	CD8_STMN1	0.431089	0.370247	2111883	0.627698	6.96258e-131	2.42702e-128	29.5181	3.6116
CENPH	CD8_STMN1	0.352316	0.314717	2047073	0.608435	7.50815e-134	2.72085e-131	24.0964	2.23505
DHFR	CD8_STMN1	0.439823	0.409062	2.14574e+06	0.637761	4.49989e-217	3.22942e-214	29.5181	1.791
LMNB1	CD8_STMN1	0.470179	0.392297	2.11647e+06	0.62906	1.27177e-116	3.87901e-114	30.7229	4.4405
HINT1	CD8_STMN1	1.59244	0.338799	1.95662e+06	0.581552	2.88181e-10	6.976e-09	73.494	57.9189
UQCRQ	CD8_STMN1	1.34543	0.576094	2.1787e+06	0.647557	5.9382e-35	5.34015e-33	67.8715	39.2096
VDAC1	CD8_STMN1	0.645758	0.303892	2002842	0.595289	1.08881e-23	6.67532e-22	40.5622	19.2718
H2AFY	CD8_STMN1	0.800374	0.473885	2.14762e+06	0.638321	4.90613e-49	5.946e-47	46.988	18.206
UBE2D2	CD8_STMN1	0.937435	0.310805	1.97289e+06	0.586387	3.4246e-14	1.2337e-12	54.8193	33.3037
NDUFA2	CD8_STMN1	0.83778	0.420532	2.10441e+06	0.625478	2.86583e-35	2.58994e-33	50.6024	22.6317
CD74	CD8_STMN1	2.26446	0.354106	1956864	0.581623	8.11462e-10	1.86912e-08	83.3333	73.4014
PTTG1	CD8_STMN1	0.933086	0.687526	2.27155e+06	0.675156	8.51754e-94	1.98567e-91	47.7912	13.5139
NPM1	CD8_STMN1	1.81946	0.343518	1.9938e+06	0.592603	1.93692e-12	5.91763e-11	77.3092	65.9414
HNRNPAB	CD8_STMN1	0.447688	0.308863	2.04076e+06	0.606558	1.79286e-55	2.40369e-53	30.1205	7.88928
HNRNPH1	CD8_STMN1	0.984015	0.425142	2.03086e+06	0.603617	3.76215e-22	2.16167e-20	49.1968	27.2202
DEK	CD8_STMN1	1.37102	0.870836	2423375	0.72028	1.02518e-92	2.31622e-90	67.2691	26.5542
HIST1H4C	CD8_STMN1	1.23113	1.03054	2.34413e+06	0.696728	9.24351e-133	3.31688e-130	47.7912	11.2345
TUBB	CD8_STMN1	2.19902	1.6851	2767692	0.822619	3.32978e-191	1.99792e-188	76.9076	27.1906
CSNK2B	CD8_STMN1	0.727334	0.324903	2.0143e+06	0.598695	5.51896e-23	3.28454e-21	44.7791	22.1729
LSM2	CD8_STMN1	0.626209	0.310663	2010666	0.597614	3.20979e-26	2.22082e-24	39.1566	17.7324
HLA-DRA	CD8_STMN1	1.45338	0.522526	2086143	0.620048	3.96058e-23	2.3693e-21	65.8635	41.6075
HLA-DRB1	CD8_STMN1	1.37196	0.355138	1.95119e+06	0.579938	8.57771e-11	2.21562e-09	62.6506	44.9822
PSMB9	CD8_STMN1	1.62286	0.470324	2070002	0.61525	2.34711e-19	1.1688e-17	74.8996	54.3517
UQCC2	CD8_STMN1	0.533062	0.344098	2059005	0.611982	4.5943e-48	5.33829e-46	34.3373	10.8348
SRSF3	CD8_STMN1	1.26071	0.545064	2149707	0.63894	2.56841e-32	2.19129e-30	65.0602	36.5009
CCDC167	CD8_STMN1	0.713238	0.482892	2.17058e+06	0.645145	7.94983e-69	1.30481e-66	42.9719	12.7146
MCM3	CD8_STMN1	0.52278	0.423719	2133437	0.634105	3.70469e-105	9.97024e-103	32.9317	5.72824
COX7A2	CD8_STMN1	1.57233	0.359512	1971985	0.586117	2.67388e-11	7.31987e-10	74.2972	57.534
HMGN3	CD8_STMN1	0.797073	0.34631	2.0211e+06	0.600716	1.25423e-22	7.38038e-21	46.7871	24.0971
CENPW	CD8_STMN1	0.449637	0.433791	2184700	0.649341	8.78765e-308	1.60818e-304	30.9237	0.976909
NUDT1	CD8_STMN1	0.649152	0.497965	2.19737e+06	0.653106	1.09593e-100	2.80506e-98	39.9598	8.52575
ACTB	CD8_STMN1	4.53758	0.57994	2.44014e+06	0.725264	2.26557e-63	3.51365e-61	99.1968	98.5198
RAC1	CD8_STMN1	0.905342	0.316395	1973248	0.586493	7.25377e-15	2.73143e-13	52.008	30.6986
RPA3	CD8_STMN1	0.92373	0.60917	2.25703e+06	0.670838	5.00908e-75	8.98712e-73	52.008	17.3919
NDUFA4	CD8_STMN1	1.57095	0.344655	1977530	0.587766	1.15768e-11	3.27959e-10	73.6948	57.9041
CYCS	CD8_STMN1	0.872808	0.310102	1.98373e+06	0.589607	4.38175e-16	1.83287e-14	52.008	29.8253
HNRNPA2B1	CD8_STMN1	2.01442	0.684505	2324106	0.690776	1.87076e-48	2.20166e-46	81.1245	60.9532
CBX3	CD8_STMN1	1.08897	0.634575	2267903	0.674071	4.25839e-62	6.41404e-60	59.6386	24.5115
LSM5	CD8_STMN1	0.900125	0.54892	2.21211e+06	0.657489	3.5983e-60	5.24706e-58	52.2088	19.1978
PSMA2	CD8_STMN1	1.0361	0.400795	2033274	0.604334	6.08583e-20	3.08942e-18	56.4257	33.3629
PPIA	CD8_STMN1	2.16532	0.705795	2333498	0.693567	5.25227e-49	6.32362e-47	85.9438	65.2901
H2AFV	CD8_STMN1	1.44449	0.991676	2501997	0.743649	1.39397e-118	4.32379e-116	67.6707	24.3635
CHCHD2	CD8_STMN1	1.85725	0.543593	2.1739e+06	0.646132	3.88441e-29	3.02497e-27	80.3213	61.0272
SEM1	CD8_STMN1	1.08988	0.374744	2.01387e+06	0.598566	4.58607e-17	2.03214e-15	59.4378	36.9005
ATP5MF	CD8_STMN1	1.21538	0.329427	1959614	0.58244	2.04409e-11	5.67216e-10	63.253	44.6418
MCM7	CD8_STMN1	0.53442	0.472952	2.18518e+06	0.649483	4.28958e-170	2.2429e-167	33.7349	3.6116
NDUFB2	CD8_STMN1	1.0559	0.333818	1.97968e+06	0.588404	5.52144e-14	1.94692e-12	57.8313	37.2558
EZH2	CD8_STMN1	0.419529	0.375507	2095248	0.622754	5.59366e-151	2.46667e-148	27.3092	2.56069
RHEB	CD8_STMN1	0.681218	0.396911	2089012	0.6209	1.52571e-41	1.57747e-39	41.7671	16.119
GGH	CD8_STMN1	0.349871	0.335542	2068638	0.614845	3.07278e-224	2.34306e-221	23.8956	0.873298
FABP5	CD8_STMN1	0.928358	0.544978	2.16176e+06	0.642522	5.33771e-49	6.39309e-47	48.996	19.8194
COX6C	CD8_STMN1	1.69574	0.380631	2.01154e+06	0.597875	5.89285e-14	2.07588e-12	76.3052	60.9384
POLR2K	CD8_STMN1	0.771471	0.313974	1991011	0.591772	9.69198e-19	4.72352e-17	45.9839	24.8668
RAD21	CD8_STMN1	0.723845	0.445993	2119254	0.629889	7.81654e-49	9.28874e-47	42.5703	15.4825
ATAD2	CD8_STMN1	0.35439	0.301846	2016801	0.599438	2.17346e-97	5.33897e-95	23.0924	2.98993
PSIP1	CD8_STMN1	0.708929	0.410314	2.08828e+06	0.620683	2.37786e-41	2.45161e-39	41.5663	16.1634
TOMM5	CD8_STMN1	0.87948	0.385573	2040177	0.606386	1.27141e-23	7.78173e-22	49.7992	26.4506
CKS2	CD8_STMN1	0.858533	0.728141	2.29611e+06	0.682453	3.42959e-153	1.54971e-150	43.1727	7.35642
ANP32B	CD8_STMN1	1.22956	0.763058	2.33813e+06	0.694944	4.70663e-76	8.70037e-74	60.6426	25.1924
SMC2	CD8_STMN1	0.642339	0.586336	2.29221e+06	0.681294	3.72872e-243	3.41187e-240	39.759	3.33037
TXN	CD8_STMN1	1.23167	0.454731	2072234	0.615914	2.90056e-22	1.6745e-20	63.8554	39.254
SET	CD8_STMN1	0.915482	0.516364	2145457	0.637677	7.03543e-44	7.5074e-42	49.3976	21.2404
PHPT1	CD8_STMN1	0.722817	0.314659	1993624	0.592549	1.01372e-20	5.34627e-19	42.1687	21.8028
TUBB4B	CD8_STMN1	0.75134	0.614307	2.24012e+06	0.665813	5.17413e-125	1.69088e-122	40.7631	7.71166
VIM	CD8_STMN1	2.27206	0.707432	2269214	0.67446	3.57153e-40	3.62109e-38	83.1325	65.2161
HNRNPF	CD8_STMN1	1.14027	0.482962	2113315	0.628124	1.1255e-28	8.61805e-27	60.241	34.4139
ZWINT	CD8_STMN1	0.653838	0.641441	2.35137e+06	0.69888	0	0	40.5622	0.784488
CDK1	CD8_STMN1	0.656741	0.644397	2.31506e+06	0.688086	0	0	38.3534	0.754885
DNAJC9	CD8_STMN1	0.653818	0.521692	2.2283e+06	0.6623	4.91103e-121	1.56303e-118	40.7631	7.59325
KIF20B	CD8_STMN1	0.585452	0.48647	2.18007e+06	0.647966	1.36074e-127	4.61153e-125	35.5422	5.53582
HELLS	CD8_STMN1	0.477127	0.425623	2.14506e+06	0.63756	3.23383e-167	1.62139e-164	30.7229	2.94553
PGAM1	CD8_STMN1	0.912852	0.373994	2.02496e+06	0.601861	7.30679e-21	3.87027e-19	50.2008	28.5672
GSTO1	CD8_STMN1	0.718208	0.350243	2035556	0.605012	1.35042e-27	9.94501e-26	43.1727	19.997
SMC3	CD8_STMN1	0.732772	0.483713	2.16409e+06	0.643214	3.76843e-63	5.81976e-61	43.5743	13.884
BUB3	CD8_STMN1	0.941113	0.329837	1988643	0.591069	6.78153e-16	2.78889e-14	54.0161	32.1492
MKI67	CD8_STMN1	0.839386	0.820335	2404825	0.714767	0	0	43.9759	1.11012
LDHA	CD8_STMN1	1.65607	0.641488	2195944	0.652683	3.57215e-34	3.14289e-32	73.6948	48.0018
PSMC3	CD8_STMN1	0.59846	0.338665	2.05099e+06	0.609598	2.07173e-37	1.96955e-35	37.9518	14.476
TMEM258	CD8_STMN1	1.14632	0.315415	1961464	0.58299	9.23766e-12	2.64147e-10	61.0442	42.762
FEN1	CD8_STMN1	0.336935	0.314879	2.02959e+06	0.603239	1.51551e-158	7.0214e-156	22.0884	1.40616
COX8A	CD8_STMN1	1.61085	0.702004	2295679	0.682326	5.05691e-49	6.10851e-47	73.0924	45.4707
CFL1	CD8_STMN1	2.84905	0.493692	2.26349e+06	0.672758	4.37927e-38	4.24036e-36	93.1727	86.4121
BANF1	CD8_STMN1	0.836753	0.413446	2081899	0.618786	1.63112e-31	1.36303e-29	49.1968	23.061
PPP1CA	CD8_STMN1	1.10855	0.326183	1.96083e+06	0.582801	4.45781e-12	1.31369e-10	58.6345	39.8757
ATP5MG	CD8_STMN1	2.23005	0.449879	2104831	0.625602	3.9407e-21	2.12734e-19	88.9558	75.1776
H2AFX	CD8_STMN1	0.5003	0.44948	2.16899e+06	0.644673	7.02702e-181	3.83875e-178	32.1285	2.96033
RAD51AP1	CD8_STMN1	0.365554	0.356784	2084746	0.619632	3.12225e-271	3.57117e-268	24.498	0.547661
GAPDH	CD8_STMN1	3.39877	0.92334	2605635	0.774452	2.32656e-93	5.32216e-91	95.7831	86.3677
TPI1	CD8_STMN1	1.73448	0.768919	2.30616e+06	0.685442	1.88997e-50	2.35289e-48	73.6948	45.8851
TMEM106C	CD8_STMN1	0.606169	0.515083	2.21541e+06	0.658467	9.24846e-148	3.93608e-145	37.3494	5.29899
TUBA1B	CD8_STMN1	2.45319	1.89579	2.84256e+06	0.844872	3.66103e-211	2.52825e-208	79.7189	28.6856
TUBA1C	CD8_STMN1	0.448809	0.374642	2084749	0.619633	7.14887e-106	1.95266e-103	28.5141	4.23327
PCBP2	CD8_STMN1	1.08111	0.327083	1.96465e+06	0.583936	1.71245e-12	5.267e-11	60.6426	38.8247
CBX5	CD8_STMN1	0.510699	0.391355	2.11333e+06	0.628128	7.05521e-86	1.47559e-83	33.1325	6.80876
HNRNPA1	CD8_STMN1	2.37168	0.375484	2051847	0.609854	1.91837e-16	8.17396e-15	88.3534	79.5737
BLOC1S1	CD8_STMN1	1.14681	0.490322	2.11647e+06	0.62906	3.00682e-29	2.35155e-27	60.8434	33.955
PA2G4	CD8_STMN1	0.824477	0.390907	2065350	0.613868	9.36497e-29	7.18589e-27	48.7952	23.5494
MYL6	CD8_STMN1	2.66264	0.340491	2.05779e+06	0.61162	7.70218e-17	3.36405e-15	92.3695	86.6637
PTGES3	CD8_STMN1	1.02748	0.347628	1.98517e+06	0.590037	9.00543e-15	3.36335e-13	57.0281	35.5832
NAP1L1	CD8_STMN1	1.42426	0.602401	2.19357e+06	0.651976	4.31726e-36	3.9504e-34	68.8755	41.3262
SNRPF	CD8_STMN1	1.04777	0.523892	2161599	0.642475	4.58663e-39	4.53717e-37	57.8313	28.2268
TMPO	CD8_STMN1	0.640058	0.514224	2208661	0.656463	1.30719e-119	4.08928e-117	38.9558	7.03079
SLC25A3	CD8_STMN1	0.920284	0.32275	1973464	0.586557	1.16691e-14	4.33164e-13	51.8072	31.6459
C12orf75	CD8_STMN1	0.962949	0.427501	2.06583e+06	0.614009	3.59128e-26	2.48008e-24	51.2048	27.6347
VPS29	CD8_STMN1	0.689682	0.349706	2.05259e+06	0.610074	1.64246e-31	1.36937e-29	43.1727	18.6501
COX6A1	CD8_STMN1	1.52712	0.460166	2.06139e+06	0.61269	8.55628e-19	4.18674e-17	75.502	52.2647
RAN	CD8_STMN1	1.6372	0.766081	2337979	0.694899	1.31289e-56	1.82019e-54	73.6948	43.7685
POMP	CD8_STMN1	1.15485	0.367901	1.99723e+06	0.593622	6.12126e-15	2.33137e-13	61.245	40.2161
HMGB1	CD8_STMN1	2.87316	0.967879	2637372	0.783885	2.18705e-100	5.55889e-98	90.5622	78.6856
HNRNPC	CD8_STMN1	1.17879	0.311565	1932948	0.574515	1.1574e-09	2.63446e-08	62.4498	43.7833
PSME2	CD8_STMN1	1.30674	0.425383	2037758	0.605667	5.51971e-18	2.59009e-16	64.6586	43.3541
GZMB	CD8_STMN1	1.46983	0.336621	1.89631e+06	0.563626	1.27361e-07	2.2379e-06	54.4177	41.341
MIS18BP1	CD8_STMN1	0.510674	0.354301	2053376	0.610309	2.62855e-54	3.4483e-52	31.5261	8.86619
CDKN3	CD8_STMN1	0.469198	0.453141	2.14881e+06	0.638674	2.01075e-280	2.72576e-277	28.7149	0.962108
ERH	CD8_STMN1	1.16178	0.490635	2112137	0.627774	3.14654e-28	2.37947e-26	60.4418	35.1391
CALM1	CD8_STMN1	1.81099	0.338923	1.95523e+06	0.581136	6.52629e-10	1.51566e-08	79.1165	64.8461
NDUFB1	CD8_STMN1	1.14167	0.525059	2.14317e+06	0.636997	1.41454e-33	1.22978e-31	59.4378	32.4304
IFI27L2	CD8_STMN1	0.839029	0.308916	1983498	0.589539	9.69108e-17	4.19767e-15	49.7992	27.7679
HSP90AA1	CD8_STMN1	1.93492	0.599053	2.16237e+06	0.642705	3.45244e-28	2.59471e-26	77.1084	58.5258
ATP5MPL	CD8_STMN1	1.29722	0.310657	1935186	0.57518	2.01924e-09	4.49005e-08	67.0683	48.7123
SIVA1	CD8_STMN1	0.836666	0.510437	2.17837e+06	0.647459	1.53007e-55	2.07224e-53	48.7952	18.0432
CDCA4	CD8_STMN1	0.394578	0.3161	2041730	0.606847	2.07401e-83	4.24082e-81	26.3052	4.51451
CRIP1	CD8_STMN1	3.21921	1.09186	2643311	0.78565	1.55323e-101	4.06071e-99	94.3775	79.1001
NUSAP1	CD8_STMN1	0.901088	0.869124	2438189	0.724684	0	0	46.5863	1.83541
SERF2	CD8_STMN1	2.74912	0.301709	2.041e+06	0.606629	1.73283e-15	6.90136e-14	93.5743	89.0912
DUT	CD8_STMN1	1.4188	1.05373	2.50864e+06	0.745624	3.44542e-137	1.28679e-134	63.6546	19.8046
CCNB2	CD8_STMN1	0.339927	0.336852	2026767	0.6024	1.65392e-268	1.72957e-265	20.6827	0.207223
ANXA2	CD8_STMN1	1.1598	0.356889	1.97996e+06	0.588487	1.33642e-13	4.57999e-12	58.4337	39.7721
PCLAF	CD8_STMN1	1.32191	1.2819	2.64766e+06	0.786944	0	0	59.0361	2.35346
PKM	CD8_STMN1	1.25826	0.60077	2187331	0.650123	3.07813e-39	3.07821e-37	63.0522	33.3481
COX5A	CD8_STMN1	1.0323	0.501139	2.13256e+06	0.633843	1.25921e-34	1.11865e-32	55.8233	28.4488
PSMA4	CD8_STMN1	0.932905	0.381557	2.03881e+06	0.60598	3.80981e-22	2.18563e-20	53.012	29.0853
IDH2	CD8_STMN1	0.950055	0.497939	2145452	0.637676	2.03417e-40	2.07968e-38	53.012	24.0527
PRC1	CD8_STMN1	0.383535	0.369869	2.09363e+06	0.622272	6.78024e-254	6.53062e-251	25.3012	0.769686
CARHSP1	CD8_STMN1	0.831202	0.576372	2.23861e+06	0.665363	9.6734e-82	1.92422e-79	47.992	14.032
ARL6IP1	CD8_STMN1	1.11108	0.592976	2126928	0.63217	1.24749e-34	1.11094e-32	52.008	27.5311
KIF22	CD8_STMN1	0.45922	0.366875	2.08505e+06	0.619723	2.78254e-91	6.20998e-89	29.7189	5.26939
MT2A	CD8_STMN1	2.27927	0.883714	2326812	0.69158	3.60785e-49	4.43124e-47	83.9357	59.1918
CKLF	CD8_STMN1	1.54741	0.473895	2.05558e+06	0.610963	1.0844e-18	5.27796e-17	70.2811	49.1711
CENPN	CD8_STMN1	0.346066	0.327134	2.07356e+06	0.616307	1.72831e-207	1.15014e-204	24.498	1.12493
COTL1	CD8_STMN1	1.57152	0.503705	2.07279e+06	0.616078	1.89371e-20	9.84542e-19	69.0763	48.2978
GINS2	CD8_STMN1	0.315226	0.304575	2.01174e+06	0.597932	1.44963e-195	8.99289e-193	20.2811	0.695678
CDT1	CD8_STMN1	0.390149	0.380528	2.10031e+06	0.624257	1.81727e-269	1.95629e-266	25.502	0.680876
PFN1	CD8_STMN1	3.28745	0.602046	2385822	0.709119	6.50101e-55	8.59001e-53	95.1807	89.8905
C17orf49	CD8_STMN1	0.783764	0.39242	2063030	0.613178	1.66813e-30	1.35678e-28	45.3815	21.196
EIF5A	CD8_STMN1	0.675619	0.35442	2026288	0.602257	5.07188e-29	3.91637e-27	38.9558	17.3623
EIF4A1	CD8_STMN1	1.37188	0.305952	1919085	0.570394	2.64389e-08	5.13909e-07	67.4699	51.0953
NAA38	CD8_STMN1	0.752629	0.362953	2.04416e+06	0.607569	9.96307e-28	7.38175e-26	44.7791	21.2256
AURKB	CD8_STMN1	0.510249	0.501294	2.18314e+06	0.648878	0	0	30.3213	0.547661
UBB	CD8_STMN1	2.1486	0.399493	2060908	0.612547	2.51616e-17	1.13416e-15	83.7349	73.7271
PSMB3	CD8_STMN1	1.08972	0.40423	2042325	0.607024	3.88236e-20	1.98461e-18	59.2369	35.7756
TOP2A	CD8_STMN1	0.772971	0.760562	2343165	0.69644	0	0	39.9598	0.769686
NME2	CD8_STMN1	1.06016	0.318574	1956095	0.581395	4.74477e-12	1.39265e-10	55.8233	37.611
SKA2	CD8_STMN1	0.58514	0.419453	2.12455e+06	0.631464	1.48831e-71	2.51031e-69	36.5462	9.36945
KPNA2	CD8_STMN1	0.522497	0.436456	2092761	0.622015	2.67708e-98	6.75749e-96	29.3173	5.00296
JPT1	CD8_STMN1	0.980737	0.563943	2.17537e+06	0.646569	5.24972e-47	6.02335e-45	51.4056	22.9574
SUMO2	CD8_STMN1	1.77627	0.512548	2.15742e+06	0.641232	1.50495e-27	1.10608e-25	76.7068	59.325
SRSF2	CD8_STMN1	1.20261	0.446341	2065209	0.613826	8.24536e-22	4.62157e-20	62.4498	38.2327
TK1	CD8_STMN1	0.549284	0.535511	2.21497e+06	0.658337	0	0	32.5301	0.917703
BIRC5	CD8_STMN1	0.640797	0.632877	2.29945e+06	0.683448	0	0	37.1486	0.458851
ACTG1	CD8_STMN1	2.59355	0.391441	2.06576e+06	0.613989	1.45525e-17	6.64962e-16	87.5502	81.0095
ANAPC11	CD8_STMN1	0.957084	0.485923	2.13483e+06	0.63452	2.38315e-37	2.25974e-35	54.0161	25.444
CENPX	CD8_STMN1	0.6047	0.431412	2.12935e+06	0.632889	4.67244e-71	7.84477e-69	37.1486	9.72469
DCXR	CD8_STMN1	0.609179	0.362539	2080607	0.618402	8.60642e-45	9.45957e-43	39.1566	13.7063
TYMS	CD8_STMN1	0.956003	0.935282	2.48905e+06	0.739799	0	0	48.996	1.36175
SNRPD1	CD8_STMN1	0.966506	0.562013	2.20613e+06	0.655711	9.83098e-54	1.28051e-51	54.2169	22.1137
BSG	CD8_STMN1	0.894508	0.344111	2.01208e+06	0.598035	3.93598e-19	1.95204e-17	52.8112	29.2333
LSM7	CD8_STMN1	0.865626	0.352228	2.03018e+06	0.603416	9.07486e-22	5.05554e-20	52.2088	27.6791
UHRF1	CD8_STMN1	0.314692	0.311257	2039723	0.606251	3.71987e-275	4.53836e-272	21.4859	0.236827
PET100	CD8_STMN1	1.00364	0.306654	1953720	0.580689	4.26574e-12	1.26115e-10	56.6265	35.9976
HNRNPM	CD8_STMN1	0.751004	0.30464	1.98761e+06	0.590762	1.18112e-18	5.73343e-17	45.1807	24.2599
DNMT1	CD8_STMN1	0.612158	0.460246	2.16804e+06	0.644389	9.24274e-90	1.97833e-87	38.3534	8.64417
ASF1B	CD8_STMN1	0.481117	0.471183	2201667	0.654384	0	0	31.5261	0.62167
DDX39A	CD8_STMN1	0.660505	0.473545	2.18269e+06	0.648743	4.30838e-82	8.66435e-80	41.5663	10.5536
TPM4	CD8_STMN1	0.675512	0.336804	2.02392e+06	0.601553	2.50026e-27	1.82659e-25	40.7631	18.5465
LSM4	CD8_STMN1	0.776906	0.477217	2.14832e+06	0.638529	4.97042e-52	6.31675e-50	45.3815	16.7851
PDCD5	CD8_STMN1	0.579652	0.317818	2.0153e+06	0.598993	7.45948e-31	6.10793e-29	35.743	14.624
COX6B1	CD8_STMN1	1.55794	0.345716	1.96702e+06	0.584642	5.66409e-11	1.48931e-09	73.8956	57.386
CALM3	CD8_STMN1	1.1884	0.615633	2.21968e+06	0.659738	7.29024e-47	8.33844e-45	60.8434	29.9882
AP2S1	CD8_STMN1	0.805473	0.415071	2104677	0.625556	1.16401e-36	1.08132e-34	49.3976	21.3588
SAE1	CD8_STMN1	0.43869	0.324919	2.0568e+06	0.611327	1.00727e-68	1.64585e-66	29.5181	6.55713
FKBP1A	CD8_STMN1	1.19593	0.471386	2.08825e+06	0.620673	8.75287e-25	5.60076e-23	62.8514	36.6637
SNRPB	CD8_STMN1	1.32666	0.685993	2288241	0.680116	5.19714e-55	6.91711e-53	68.2731	33.7922
PCNA	CD8_STMN1	1.14226	1.00518	2493301	0.741064	4.91411e-239	4.28241e-236	54.4177	7.87448
TPX2	CD8_STMN1	0.417242	0.406112	2.12276e+06	0.630931	3.7836e-286	5.53934e-283	26.9076	0.695678
RALY	CD8_STMN1	0.724007	0.358351	2051868	0.60986	6.58838e-30	5.2422e-28	44.5783	20.0414
UBE2C	CD8_STMN1	0.943179	0.929007	2394123	0.711586	0	0	42.9719	0.828893
PSMA7	CD8_STMN1	1.3533	0.341382	1.96607e+06	0.584358	1.8466e-11	5.14755e-10	66.2651	49.1711
PPDPF	CD8_STMN1	1.75585	0.49594	2.10057e+06	0.624336	7.91272e-22	4.44192e-20	76.3052	58.2001
ATP5PF	CD8_STMN1	1.14309	0.41451	2.04006e+06	0.606351	2.00739e-19	1.00372e-17	59.6386	37.6554
SOD1	CD8_STMN1	1.24151	0.327876	1.95172e+06	0.580094	8.63566e-11	2.22901e-09	64.0562	45.3227
ATP5PO	CD8_STMN1	0.941386	0.315767	1.96586e+06	0.584296	1.16809e-13	4.02575e-12	54.0161	32.9929
HMGN1	CD8_STMN1	1.611	0.657454	2.23237e+06	0.663509	2.1778e-39	2.18383e-37	73.494	46.5808
RANBP1	CD8_STMN1	1.30756	0.848962	2.40623e+06	0.715184	7.96716e-93	1.81122e-90	64.6586	24.63
MIF	CD8_STMN1	2.21911	0.491692	2.13687e+06	0.635124	2.59169e-24	1.62707e-22	85.5422	72.7353
SNRPD3	CD8_STMN1	0.720105	0.325787	2020766	0.600616	3.61531e-24	2.25424e-22	44.7791	21.6548
YWHAH	CD8_STMN1	0.786311	0.489998	2.16014e+06	0.642043	5.90257e-55	7.82754e-53	46.1847	16.5631
MCM5	CD8_STMN1	0.406418	0.332299	2028982	0.603058	5.6466e-81	1.0935e-78	25.1004	4.32208
RAC2	CD8_STMN1	1.54395	0.350007	1.96925e+06	0.585306	3.17315e-11	8.59663e-10	72.0884	55.595
LGALS1	CD8_STMN1	1.76052	0.44421	1966633	0.584527	3.20366e-11	8.66645e-10	67.6707	52.9899
RBX1	CD8_STMN1	1.15765	0.515559	2140225	0.636122	1.68886e-32	1.44764e-30	62.0482	33.5554
CENPM	CD8_STMN1	0.604255	0.559573	2264989	0.673205	2.15211e-260	2.18804e-257	37.3494	2.53108
NDUFA6	CD8_STMN1	0.812923	0.370486	2.04926e+06	0.609086	2.77266e-26	1.92932e-24	48.7952	23.9195
GTSE1	CD8_STMN1	0.3935	0.389093	2096382	0.623091	0	0	24.8996	0.281231
NDUFB11	CD8_STMN1	1.03224	0.395138	2.04361e+06	0.607405	5.60414e-21	2.9857e-19	57.2289	33.4962
EBP	CD8_STMN1	0.503863	0.331392	2.06538e+06	0.613877	4.29166e-53	5.51155e-51	33.9357	9.8431
PLP2	CD8_STMN1	1.14594	0.440195	2.0624e+06	0.612991	2.49157e-22	1.44294e-20	59.0361	35.5684
SMC1A	CD8_STMN1	0.457444	0.346833	2.05532e+06	0.610888	1.93152e-70	3.21344e-68	28.9157	6.2907
COX7B	CD8_STMN1	1.23396	0.390117	2.01908e+06	0.600115	2.07505e-16	8.82103e-15	64.4578	42.6732
SLC25A5	CD8_STMN1	1.2139	0.701799	2289824	0.680586	1.60287e-62	2.45466e-60	61.8474	27.2647
HPRT1	CD8_STMN1	0.551649	0.366208	2.08515e+06	0.619752	9.24598e-55	1.21731e-52	35.743	10.7164
RBMX	CD8_STMN1	0.802808	0.338465	2012437	0.598141	4.64641e-21	2.48995e-19	48.3936	24.9852
HMGB3	CD8_STMN1	0.360415	0.339924	2.06187e+06	0.612835	4.17118e-188	2.46241e-185	23.8956	1.28774
TNFRSF18	CD8_TYROBP	0.762702	0.566592	3.41769e+06	0.624676	4.88575e-97	6.87782e-94	33.8012	9.25145
FCER1G	CD8_TYROBP	1.33986	1.19256	4.06618e+06	0.743205	0	0	54.0351	7.90749
CD247	CD8_TYROBP	0.959314	0.399284	3.25175e+06	0.594345	1.62446e-27	6.75648e-25	45.2632	29.9266
XCL2	CD8_TYROBP	1.305	0.828625	3.70982e+06	0.678069	8.4763e-105	1.34887e-101	55.0877	22.9723
XCL1	CD8_TYROBP	0.892994	0.726522	3.60002e+06	0.658001	2.50409e-161	8.332e-158	38.9474	7.90749
ID2	CD8_TYROBP	2.04476	0.729605	3.63806e+06	0.664953	1.30291e-59	1.13543e-56	78.3626	55.8837
GNLY	CD8_TYROBP	2.60774	1.87091	4052992	0.740794	6.06047e-188	2.46466e-184	65.4971	22.0503
IGFBP2	CD8_TYROBP	0.496699	0.425453	3.26573e+06	0.5969	1.9348e-110	3.37218e-107	22.924	3.78184
CMC1	CD8_TYROBP	1.02734	0.412973	3107965	0.568065	2.89821e-16	7.1193e-14	36.9591	26.8167
TXK	CD8_TYROBP	0.557825	0.514197	3.45252e+06	0.631041	5.87015e-216	3.06934e-212	28.538	2.50039
HOPX	CD8_TYROBP	1.35476	0.667318	3.5544e+06	0.649662	6.9593e-62	6.36794e-59	58.8304	32.7395
AREG	CD8_TYROBP	0.784695	0.65753	3408317	0.622962	2.09002e-122	4.02615e-119	30.0585	6.21972
TRG-AS1	CD8_TYROBP	0.856793	0.409561	3.27302e+06	0.598233	1.54214e-34	7.73205e-32	41.1696	23.0505
LAT2	CD8_TYROBP	0.361008	0.321411	3234644	0.591219	2.84885e-127	6.51691e-124	20.5848	2.42225
PABPC1	CD8_TYROBP	1.58547	0.372186	3.26942e+06	0.597575	5.57654e-22	1.90754e-19	68.3041	57.0089
CLIC3	CD8_TYROBP	0.94983	0.550939	3.38125e+06	0.618015	1.56669e-53	1.24658e-50	41.2865	19.7843
DDIT4	CD8_TYROBP	1.51412	0.377059	3218115	0.588198	7.05486e-19	2.03319e-16	63.8596	51.1642
IFITM2	CD8_TYROBP	1.81913	0.532835	3.44108e+06	0.628951	6.01076e-37	3.28358e-34	72.8655	57.6184
CTSD	CD8_TYROBP	1.03737	0.300732	3152241	0.576157	1.88074e-16	4.71486e-14	50.5263	37.6621
CTSW	CD8_TYROBP	1.88739	0.917702	3854911	0.704589	2.38161e-98	3.48677e-95	72.9825	44.0538
GSTP1	CD8_TYROBP	1.25236	0.421763	3.29836e+06	0.602865	3.21107e-27	1.30587e-24	57.076	41.7253
KLRB1	CD8_TYROBP	1.67987	0.635387	3343836	0.611177	4.80905e-33	2.34688e-30	58.0117	37.1777
KLRF1	CD8_TYROBP	0.391324	0.338955	3136702	0.573317	6.03638e-89	7.61853e-86	17.076	2.51602
KLRD1	CD8_TYROBP	2.00788	1.23909	4076222	0.74504	3.04571e-159	8.57507e-156	76.2573	31.9112
KLRK1	CD8_TYROBP	1.59707	0.555848	3407390	0.622793	4.21954e-36	2.23825e-33	67.0175	46.5385
KLRC3	CD8_TYROBP	0.961683	0.818929	3771352	0.689317	8.26082e-229	6.04709e-225	44.4444	7.29802
KLRC2	CD8_TYROBP	1.23794	1.02753	3.87773e+06	0.70876	9.71936e-233	8.89345e-229	50.1754	9.56399
KLRC1	CD8_TYROBP	1.3818	0.95382	3687715	0.67403	7.78874e-119	1.42538e-115	50.0585	17.3152
KRT86	CD8_TYROBP	0.63585	0.528915	3422930	0.625633	5.27934e-142	1.38021e-138	30.1754	5.06329
KRT81	CD8_TYROBP	0.554697	0.521398	3412813	0.623784	3.40271e-226	2.07571e-222	26.4327	1.79716
CD63	CD8_TYROBP	1.73313	0.635418	3.59339e+06	0.656789	1.41557e-55	1.15136e-52	72.3977	51.4299
TRDC	CD8_TYROBP	1.53737	1.42905	4.29379e+06	0.784807	0	0	61.2865	4.39131
SLC16A3	CD8_TYROBP	0.526704	0.373987	3.2561e+06	0.595141	1.13625e-62	1.06636e-59	27.2515	8.75137
CD7	CD8_TYROBP	2.38447	1.07505	4.05027e+06	0.740297	5.08924e-124	1.09571e-120	84.5614	55.6649
MATK	CD8_TYROBP	0.617214	0.427269	3348590	0.612046	1.31923e-73	1.46319e-70	32.5146	10.5642
TMIGD2	CD8_TYROBP	0.686567	0.497822	3.40969e+06	0.623213	1.50291e-91	1.96457e-88	34.0351	9.79841
HCST	CD8_TYROBP	2.24654	0.322802	3.21181e+06	0.587045	8.69249e-17	2.19417e-14	85.731	77.6371
TYROBP	CD8_TYROBP	2.01872	1.82141	4.63735e+06	0.847601	0	0	75.0877	9.57962
NKG7	CD8_TYROBP	2.52152	0.542175	3.37525e+06	0.616918	2.30428e-29	9.92225e-27	82.1053	70.3079
KIR2DL4	CD8_TYROBP	0.489649	0.437954	3364960	0.615038	1.88617e-170	6.90356e-167	25.731	2.7348
IL2RB	CD8_TYROBP	0.733622	0.488187	3.4043e+06	0.622229	4.9729e-73	5.35332e-70	36.9591	13.549

## Sheet: SC-Myeloidfeature
feature	group	avgExpr	logFC	statistic	auc	pval	padj	pct_in	pct_out
RSRP1	cDC_CD1C	0.70137	0.304994	3.52892e+06	0.6088	1.13568e-39	1.12648e-37	48.8398	26.6667
SMAP2	cDC_CD1C	0.832646	0.472219	3.82151e+06	0.659276	3.88046e-87	1.05206e-84	55.8011	23.3255
YBX1	cDC_CD1C	2.08146	0.303584	3.29344e+06	0.568174	2.254e-11	5.65834e-10	88.8398	75.7689
PRPF38B	cDC_CD1C	0.805275	0.441527	3769595	0.65032	1.55865e-74	3.24137e-72	54.9171	25.5113
C1orf162	cDC_CD1C	1.924	0.714437	3.98534e+06	0.68754	3.25823e-78	7.22755e-76	86.7403	61.171
CD1D	cDC_CD1C	0.446851	0.359204	3725223	0.642665	6.12972e-160	5.47204e-157	35.0276	6.26073
CD1C	cDC_CD1C	1.25381	1.1899	4.70545e+06	0.811771	0	0	65.6354	3.71585
CD1E	cDC_CD1C	0.960951	0.901463	4.27526e+06	0.737555	0	0	50.7182	3.51288
FCER1A	cDC_CD1C	1.82867	1.76167	5068006	0.874318	0	0	77.5691	3.27869
FCGR2B	cDC_CD1C	1.05141	0.547237	3.83704e+06	0.661956	2.84594e-80	6.59267e-78	61.6575	28.4465
GAS5	cDC_CD1C	1.20133	0.464478	3.70421e+06	0.63904	9.67345e-49	1.17238e-46	70.2762	44.153
RGS18	cDC_CD1C	0.505711	0.319353	3619519	0.624429	1.52971e-83	3.94289e-81	38.011	12.1155
RGS1	cDC_CD1C	2.24841	0.998015	4014609	0.692589	1.11863e-86	2.98854e-84	81.768	50.726
RGS2	cDC_CD1C	1.55204	0.611428	3700088	0.638329	1.9485e-48	2.34595e-46	69.5028	43.8251
AC092809.2	cDC_CD1C	0.359904	0.341094	3.64132e+06	0.628191	2.41389e-257	6.7962e-254	27.0718	1.48322
H3F3A	cDC_CD1C	2.69501	0.338299	3438037	0.59312	1.00115e-19	4.70387e-18	96.4641	88.1187
PTRHD1	cDC_CD1C	0.541615	0.331795	3.62566e+06	0.625488	4.52171e-71	8.80315e-69	40.7735	16.0968
ZFP36L2	cDC_CD1C	1.64721	0.829092	4.13733e+06	0.713761	9.81202e-111	3.82053e-108	79.337	45.0429
REL	cDC_CD1C	0.591467	0.367903	3681263	0.635081	9.26868e-81	2.18866e-78	43.2044	16.2061
AFF3	cDC_CD1C	0.336413	0.314088	3.59681e+06	0.620512	3.04962e-230	6.56584e-227	25.7459	1.60812
CXCR4	cDC_CD1C	2.32657	1.23323	4.54645e+06	0.78434	2.56462e-182	3.75471e-179	90.3867	53.8329
ARL5A	cDC_CD1C	0.579879	0.30226	3554692	0.613245	7.17325e-51	9.24466e-49	42.8729	20.1093
CD302	cDC_CD1C	0.719372	0.308231	3.53423e+06	0.609716	4.51733e-40	4.50514e-38	49.5028	26.8852
STK17B	cDC_CD1C	1.00419	0.633322	4031362	0.695479	1.54279e-130	8.06681e-128	61.8785	22.3731
AC114760.2	cDC_CD1C	0.828529	0.632985	3.99918e+06	0.689928	3.31602e-177	4.66806e-174	49.9448	12.2248
ANKRD44	cDC_CD1C	0.545455	0.365715	3676895	0.634327	5.77622e-95	1.73291e-92	39.558	12.3653
EEF1B2	cDC_CD1C	1.6346	0.659298	3.9723e+06	0.68529	3.07708e-79	6.9953e-77	78.895	53.708
PTMA	cDC_CD1C	3.50005	0.406245	3868420	0.667369	6.46496e-60	1.02435e-57	99.2265	95.4254
BRK1	cDC_CD1C	1.03734	0.302557	3469872	0.598612	3.75421e-25	2.34085e-23	65.4144	45.9016
TMA7	cDC_CD1C	1.9659	0.319056	3.31442e+06	0.571794	1.94229e-12	5.43915e-11	92.1547	76.4091
ARL6IP5	cDC_CD1C	0.889763	0.301558	3469088	0.598477	2.50729e-27	1.73149e-25	57.6796	37.7986
FOXP1	cDC_CD1C	0.713982	0.371729	3.6353e+06	0.627151	6.92074e-58	1.05106e-55	48.6188	23.0289
HCLS1	cDC_CD1C	1.10155	0.584025	3.95602e+06	0.682481	1.27075e-92	3.69133e-90	67.2928	33.7237
SERP1	cDC_CD1C	1.37589	0.323977	3437210	0.592978	8.50334e-21	4.24598e-19	77.3481	58.5636
EIF4A2	cDC_CD1C	0.955929	0.311929	3.5019e+06	0.604137	2.32874e-29	1.76468e-27	62.4309	40.3123
RBPJ	cDC_CD1C	0.987282	0.334902	3500369	0.603874	3.63848e-29	2.72335e-27	60.442	40.7806
AREG	cDC_CD1C	1.72649	1.24939	4.21443e+06	0.727061	4.28438e-177	5.80788e-174	62.9834	21.7955
PLAC8	cDC_CD1C	0.604033	0.321735	3.48047e+06	0.600441	7.0316e-49	8.60748e-47	36.2431	15.1913
2021-03-01	cDC_CD1C	0.738659	0.354146	3.59722e+06	0.620582	3.08917e-49	3.80696e-47	50.0552	25.5582
GAPT	cDC_CD1C	0.53765	0.436111	3794960	0.654696	9.75481e-172	1.15173e-168	38.011	7.02576
BTF3	cDC_CD1C	2.04801	0.570168	3874448	0.668409	6.98052e-62	1.13553e-59	87.8453	70.3513
MEF2C	cDC_CD1C	1.02235	0.676509	4135634	0.713468	8.50378e-155	7.41064e-152	64.4199	22.1546
HINT1	cDC_CD1C	1.35915	0.48519	3724840	0.642599	1.17289e-48	1.41679e-46	74.3646	50.6948
CD74	cDC_CD1C	5.2235	1.6819	5.31695e+06	0.917265	0	0	100	93.7861
NPM1	cDC_CD1C	1.70242	0.491197	3699709	0.638263	2.94393e-43	3.14142e-41	82.9834	62.2639
RACK1	cDC_CD1C	2.59004	0.703583	4151943	0.716281	2.075e-99	6.49119e-97	95.5801	79.5004
LST1	cDC_CD1C	2.0244	0.604409	3.79506e+06	0.654713	6.37258e-53	8.67073e-51	89.9448	66.4949
HLA-DRA	cDC_CD1C	4.82832	1.59005	5197056	0.896581	0	0	100	91.2568
HLA-DRB5	cDC_CD1C	0.867606	0.371633	3.30427e+06	0.570044	7.90326e-20	3.73248e-18	35.2486	22.4668
HLA-DRB1	cDC_CD1C	4.11019	1.65588	5066886	0.874125	8.21781e-293	2.5065e-289	99.558	81.4988
HLA-DQA1	cDC_CD1C	3.2416	2.15522	5267716	0.908771	0	0	98.5635	47.7752
HLA-DQB1	cDC_CD1C	3.46228	2.0768	5369677	0.926361	0	0	99.337	59.7034
HLA-DQA2	cDC_CD1C	0.738231	0.467108	3.47371e+06	0.599274	3.16632e-47	3.67906e-45	33.4807	15.8938
HLA-DMB	cDC_CD1C	1.44301	0.79563	4186754	0.722287	9.72875e-129	4.87783e-126	77.0166	37.2678
HLA-DMA	cDC_CD1C	2.1114	1.1075	4.56586e+06	0.787689	1.27115e-188	2.11478e-185	91.0497	51.6159
HLA-DPA1	cDC_CD1C	4.02925	1.97726	5337000	0.920724	0	0	99.779	74.4887
HLA-DPB1	cDC_CD1C	4.04987	2.11572	5383648	0.928772	0	0	99.337	72.2404
FKBP5	cDC_CD1C	1.13462	0.508666	3.76778e+06	0.650007	4.48323e-61	7.19696e-59	66.5193	36.6276
EEF1A1	cDC_CD1C	3.994	0.558068	4.39898e+06	0.758899	1.04274e-140	6.58021e-138	100	97.7361
HMGN3	cDC_CD1C	0.833974	0.362872	3.63594e+06	0.627262	3.02667e-48	3.6321e-46	57.5691	31.6315
SNHG5	cDC_CD1C	1.37538	0.606588	3838205	0.662156	7.84134e-66	1.36667e-63	71.9337	43.5753
PNISR	cDC_CD1C	1.02652	0.483012	3.78936e+06	0.65373	1.12401e-65	1.94057e-63	65.1934	34.7385
CALHM6	cDC_CD1C	0.807677	0.372173	3608041	0.622449	2.64509e-49	3.2707e-47	51.8232	26.7447
PKIB	cDC_CD1C	0.547622	0.441359	3777919	0.651756	4.91918e-172	6.00156e-169	37.2376	6.5886
SGK1	cDC_CD1C	1.10166	0.378515	3.45596e+06	0.596213	1.71735e-25	1.08561e-23	57.1271	40.3123
AHR	cDC_CD1C	0.613914	0.377866	3646628	0.629106	1.39469e-74	2.93374e-72	41.989	16.128
CPVL	cDC_CD1C	0.946378	0.484042	3745706	0.646199	1.43675e-65	2.46885e-63	57.1271	29.2584
FGL2	cDC_CD1C	0.988594	0.404891	3645619	0.628932	2.66571e-47	3.11718e-45	62.4309	34.1764
ARPC1B	cDC_CD1C	1.58301	0.423831	3.55714e+06	0.613668	5.61728e-30	4.34668e-28	81.8785	60.5621
ADAM28	cDC_CD1C	0.439102	0.304344	3.55311e+06	0.612972	5.39205e-81	1.28152e-78	32.4862	9.8829
SARAF	cDC_CD1C	1.2571	0.47298	3.71989e+06	0.641745	2.11412e-49	2.62302e-47	71.9337	46.9945
CEBPD	cDC_CD1C	1.58581	0.692264	3955701	0.682426	2.47546e-79	5.66276e-77	79.8895	48.1967
SNHG6	cDC_CD1C	0.982001	0.311719	3481126	0.600554	4.79717e-27	3.26967e-25	62.5414	41.9984
PABPC1	cDC_CD1C	1.96003	0.691182	4.01728e+06	0.69305	7.11112e-82	1.72367e-79	88.1768	64.434
EIF3E	cDC_CD1C	1.21227	0.486494	3.74666e+06	0.646363	6.4887e-54	9.27707e-52	70.2762	43.9344
EIF3H	cDC_CD1C	0.959372	0.360734	3.59286e+06	0.61983	6.75915e-39	6.51031e-37	62.4309	38.8759
FAM49B	cDC_CD1C	0.960763	0.315118	3504679	0.604617	1.89516e-29	1.4391e-27	63.3149	40.765
GSN	cDC_CD1C	1.39504	0.54801	3.75262e+06	0.647391	7.63742e-54	1.08769e-51	74.2541	45.2303
AKR1C3	cDC_CD1C	0.3864	0.323726	3.53169e+06	0.609278	5.40322e-123	2.44152e-120	26.2983	4.65262
GDI2	cDC_CD1C	0.957272	0.449743	3.75149e+06	0.647196	1.29827e-61	2.09331e-59	61.2155	33.7237
CELF2	cDC_CD1C	1.17834	0.641521	3.99358e+06	0.688962	5.87724e-99	1.82299e-96	68.6188	33.708
PPA1	cDC_CD1C	1.13259	0.725859	4121995	0.711115	2.72246e-138	1.66075e-135	64.3094	26.7135
VSIR	cDC_CD1C	0.861055	0.333147	3.55257e+06	0.612879	7.27375e-38	6.87923e-36	56.5746	32.6151
DDIT4	cDC_CD1C	1.28367	0.54026	3.73523e+06	0.644391	8.65226e-54	1.22745e-51	67.4033	41.6237
RGS10	cDC_CD1C	1.38471	0.629574	3.96565e+06	0.684142	7.73668e-83	1.91331e-80	77.0166	45.1054
IFITM2	cDC_CD1C	1.49352	0.553143	3.73473e+06	0.644305	7.9106e-50	9.94969e-48	74.8066	50.4918
LSP1	cDC_CD1C	1.50737	0.484422	3.67045e+06	0.633215	1.66811e-41	1.71501e-39	79.337	55.2381
INS	cDC_CD1C	1.84476	0.327029	3270370	0.564195	7.91491e-11	1.87383e-09	73.1492	56.1749
EIF3F	cDC_CD1C	0.882091	0.409512	3679394	0.634759	1.24363e-53	1.73734e-51	56.9061	32.0375
MS4A6A	cDC_CD1C	2.04008	1.0062	4261284	0.735145	1.46985e-128	7.26999e-126	82.0994	50.2888
EEF1G	cDC_CD1C	2.44864	0.770163	4.23947e+06	0.731381	4.43205e-114	1.80242e-111	92.8177	75.2225
FAU	cDC_CD1C	2.86579	0.352639	3592866	0.619831	1.38537e-31	1.1243e-29	96.5746	90.0078
PAK1	cDC_CD1C	0.510056	0.361341	3683186	0.635413	1.06118e-102	3.60999e-100	38.1215	11.2568
IL18	cDC_CD1C	0.621323	0.38865	3.68813e+06	0.636265	2.02746e-80	4.75686e-78	43.5359	16.7838
JAML	cDC_CD1C	1.25747	0.926585	4473747	0.771798	5.23351e-250	1.27701e-246	72.8177	20.9055
CLEC4A	cDC_CD1C	0.53558	0.316623	3.59739e+06	0.620612	1.19938e-66	2.1414e-64	40.221	15.8158
ARHGDIB	cDC_CD1C	1.8269	0.604486	3852838	0.664681	1.53016e-60	2.43502e-58	85.9669	62.2326
PCBP2	cDC_CD1C	1.10115	0.316572	3482278	0.600753	1.12321e-25	7.17462e-24	70.2762	47.9313
ATP5MC2	cDC_CD1C	1.86791	0.395092	3511535	0.6058	1.95814e-25	1.23144e-23	87.7348	70.9602
HNRNPA1	cDC_CD1C	2.07392	0.704674	4.10436e+06	0.708072	5.08594e-94	1.50121e-91	89.2818	67.4785
NACA	cDC_CD1C	2.5582	0.510045	3.82794e+06	0.660386	2.29803e-55	3.36441e-53	95.3591	82.9508
SRGAP1	cDC_CD1C	0.495206	0.383252	3697848	0.637942	2.58262e-134	1.45425e-131	35.4696	7.66589
GLIPR1	cDC_CD1C	0.921877	0.424977	3.72644e+06	0.642874	3.78867e-59	5.92604e-57	61.326	32.4746
NAP1L1	cDC_CD1C	1.51951	0.626162	3.92588e+06	0.677282	1.01112e-73	2.05601e-71	80.221	50.9758
C12orf45	cDC_CD1C	0.452115	0.314253	3.53367e+06	0.609619	7.99217e-74	1.6342e-71	32.0442	10.5386
ALDH2	cDC_CD1C	0.782385	0.308968	3.50536e+06	0.604736	2.45564e-34	2.11978e-32	52.0442	30.2888
HMGB1	cDC_CD1C	1.60399	0.327657	3.4034e+06	0.587145	5.33668e-18	2.2739e-16	82.7624	65.6674
TPT1	cDC_CD1C	3.68738	0.365395	3.79714e+06	0.655072	1.09247e-51	1.43317e-49	99.4475	97.2834
COMMD6	cDC_CD1C	1.42575	0.43696	3624122	0.625223	5.72542e-37	5.29183e-35	76.6851	55.082
GPR183	cDC_CD1C	1.35205	0.573727	3.72962e+06	0.643423	2.41192e-53	3.33128e-51	67.8453	41.0617
RNASE6	cDC_CD1C	1.79385	1.12286	4.53753e+06	0.782801	6.53108e-202	1.19522e-198	83.4254	38.8447
NDRG2	cDC_CD1C	0.470682	0.381028	3721833	0.64208	1.90755e-161	1.88698e-158	34.6961	6.08899
PLD4	cDC_CD1C	0.604035	0.51048	3.94679e+06	0.680889	4.71823e-234	1.07933e-230	42.6519	6.37002
CTSH	cDC_CD1C	1.25385	0.376449	3.52692e+06	0.608454	4.32039e-29	3.20752e-27	72.1547	49.7424
SEC11A	cDC_CD1C	0.949968	0.374978	3631273	0.626457	1.71226e-43	1.85416e-41	62.9834	38.0016
AKAP13	cDC_CD1C	0.67755	0.30583	3535085	0.609863	9.06862e-42	9.37629e-40	47.8453	25.1678
CIITA	cDC_CD1C	0.549308	0.413172	3751286	0.647161	3.86852e-128	1.88789e-125	39.337	9.97658
CORO1A	cDC_CD1C	1.19381	0.491972	3.7315e+06	0.643748	1.10937e-53	1.55571e-51	68.6188	40.7494
HERPUD1	cDC_CD1C	1.6448	0.928431	4194591	0.723639	2.28182e-126	1.07073e-123	76.5746	40.3591
CCL17	cDC_CD1C	0.620221	0.575347	3.49277e+06	0.602563	9.28366e-169	1.02967e-165	22.4309	2.02966
CKLF	cDC_CD1C	1.36937	0.498929	3695897	0.637606	3.76039e-46	4.30107e-44	72.7072	48.4621
COTL1	cDC_CD1C	1.92318	0.569271	3.76209e+06	0.649026	1.77736e-49	2.21269e-47	85.1934	65.2459
CLEC10A	cDC_CD1C	1.56794	1.42541	4948581	0.853715	0	0	76.4641	9.99219
SNHG29	cDC_CD1C	1.67611	0.602036	3.87069e+06	0.667761	4.31155e-64	7.23885e-62	83.2044	57.018
NME2	cDC_CD1C	1.69563	0.346466	3.40361e+06	0.587181	5.53939e-18	2.35479e-16	82.9834	66.292
LIMD2	cDC_CD1C	0.711098	0.452411	3.83568e+06	0.66172	2.99718e-105	1.06505e-102	50.2762	17.9235
DDX5	cDC_CD1C	1.77424	0.47179	3.64878e+06	0.629477	1.46644e-37	1.36921e-35	87.8453	67.1351
ACTG1	cDC_CD1C	2.36908	0.354229	3438734	0.593241	7.80498e-20	3.6956e-18	92.9282	81.9828
ROCK1	cDC_CD1C	0.722975	0.328773	3.57495e+06	0.616741	1.23838e-44	1.36524e-42	51.1602	27.2443
CIRBP	cDC_CD1C	1.04321	0.367058	3.59503e+06	0.620205	1.45838e-37	1.36517e-35	67.1823	42.4044
EEF2	cDC_CD1C	1.41812	0.484657	3.71091e+06	0.640196	2.72433e-46	3.1258e-44	77.1271	53.3333
UBA52	cDC_CD1C	2.77972	0.335166	3533948	0.609667	9.88118e-27	6.63598e-25	95.6906	88.8993
SPINT2	cDC_CD1C	0.904263	0.448235	3767379	0.649938	1.20671e-66	2.14402e-64	59.6685	30.9602
PPP1R14A	cDC_CD1C	0.471051	0.408528	3.61582e+06	0.623791	2.12286e-161	2.0447e-158	28.7293	4.07494
KCNK6	cDC_CD1C	0.410589	0.315962	3565967	0.61519	2.28031e-101	7.51908e-99	30.1657	7.40047
EIF3K	cDC_CD1C	1.15842	0.343245	3.49439e+06	0.602842	9.36714e-27	6.31393e-25	68.1768	47.8376
GMFG	cDC_CD1C	1.4231	0.362674	3491863	0.602406	4.99562e-25	3.08338e-23	77.4586	57.1741
ZFP36	cDC_CD1C	1.98782	0.321041	3.29115e+06	0.56778	2.35626e-11	5.90291e-10	83.8674	70.7572
AXL	cDC_CD1C	0.434094	0.30115	3.50569e+06	0.604792	3.50974e-73	7.01966e-71	30.2762	9.44575
NOP53	cDC_CD1C	1.14376	0.517967	3.84806e+06	0.663857	1.02765e-69	1.95902e-67	70.9392	39.6721
CST3	cDC_CD1C	3.82361	1.02123	4741202	0.817939	3.01133e-211	5.80093e-208	99.2265	91.4442
CST7	cDC_CD1C	0.452626	0.352428	3.57407e+06	0.616589	3.40439e-110	1.28458e-107	29.9448	6.66667
RBM39	cDC_CD1C	0.962577	0.334859	3.53014e+06	0.60901	6.02164e-32	4.96392e-30	62.3204	40.5308
SAMHD1	cDC_CD1C	1.1664	0.49264	3769141	0.650241	4.44743e-58	6.8109e-56	70.7182	41.171
STK4	cDC_CD1C	0.817426	0.469391	3797094	0.655064	2.37507e-82	5.83422e-80	54.1436	23.7471
ETS2	cDC_CD1C	0.962331	0.376469	3.59665e+06	0.620484	1.78259e-40	1.79737e-38	60.884	36.4715
HMGN1	cDC_CD1C	1.20301	0.464717	3.72686e+06	0.642947	3.82079e-51	4.94152e-49	71.7127	44.6058
PRMT2	cDC_CD1C	0.549263	0.301779	3.54554e+06	0.611666	5.5276e-53	7.54909e-51	40.442	18.1577
YWHAH	cDC_CD1C	1.33581	0.618601	3.83724e+06	0.66199	1.61929e-67	2.93404e-65	68.7293	40.9836
LGALS2	cDC_CD1C	0.671937	0.453869	3762582	0.64911	1.57715e-111	6.2745e-109	43.4254	12.8181
EIF3L	cDC_CD1C	0.758694	0.461569	3820458	0.659095	2.79247e-92	8.04781e-90	52.0442	21.3115
SMDT1	cDC_CD1C	0.807783	0.341421	3588626	0.6191	2.28965e-42	2.40124e-40	55.0276	32.1624
CSF2RA	cDC_CD1C	0.957657	0.675445	4.15885e+06	0.717473	2.6092e-173	3.29308e-170	61.326	19.4067
SLC25A6	cDC_CD1C	1.68576	0.559998	3.79762e+06	0.655155	1.06067e-54	1.54054e-52	81.547	58.9539
AP1S2	cDC_CD1C	1.09105	0.493991	3779727	0.652068	5.19804e-63	8.64789e-61	65.5249	36.3622
TSC22D3	cDC_CD1C	1.74394	0.65445	3.87247e+06	0.668067	1.19569e-64	2.01675e-62	81.8785	56.05
IL13RA1	cDC_CD1C	0.751126	0.456332	3820943	0.659178	5.53564e-92	1.58289e-89	52.4862	21.4208
SLC25A5	cDC_CD1C	1.05199	0.371682	3568664	0.615656	1.6897e-35	1.49745e-33	63.4254	41.0929
SEPTIN6	cDC_CD1C	0.489176	0.328267	3604680	0.621869	2.467e-80	5.75126e-78	36.4641	12.3029
GPR157	cDC3_LAMP3	0.608856	0.588876	488840	0.684756	2.90744e-138	6.25972e-135	38.3838	1.67799
H6PD	cDC3_LAMP3	0.382243	0.323182	438798	0.614659	5.80424e-26	1.4856e-23	27.2727	4.54861
NECAP2	cDC3_LAMP3	0.588768	0.322038	444964	0.623296	1.97313e-09	1.17238e-07	44.4444	20.025
MARCKSL1	cDC3_LAMP3	1.76185	1.58694	615195	0.861752	2.61223e-100	3.8244e-97	78.7879	11.9956
JAK1	cDC3_LAMP3	0.734031	0.420367	448332	0.628013	3.00719e-09	1.57688e-07	45.4545	22.8262
GADD45A	cDC3_LAMP3	0.4694	0.405918	452918	0.634438	8.80925e-34	3.54316e-31	31.3131	4.70115
RHOC	cDC3_LAMP3	0.775999	0.401444	461644	0.646661	1.32204e-10	8.93658e-09	55.5556	26.5844
SRGAP2B	cDC3_LAMP3	0.564509	0.385832	455863	0.638563	3.18387e-16	3.2734e-14	40.404	12.4393
C1orf56	cDC3_LAMP3	0.581731	0.345865	432568	0.605931	3.4281e-09	1.79502e-07	35.3535	14.2837
CD1E	cDC3_LAMP3	0.583205	0.417771	439728	0.615962	3.94645e-15	3.78126e-13	32.3232	9.04174
TAGLN2	cDC3_LAMP3	1.3109	0.36707	432866	0.606348	0.000127834	0.00320032	73.7374	53.8067
PEA15	cDC3_LAMP3	0.635298	0.31404	438284	0.613938	1.29016e-07	5.68928e-06	45.4545	22.8124
CD84	cDC3_LAMP3	0.66817	0.326522	429312	0.601371	3.77544e-06	0.000131354	42.4242	23.8802
TSTD1	cDC3_LAMP3	0.465602	0.313387	441458	0.618384	1.44561e-12	1.17318e-10	35.3535	12.0788
GAS5	cDC3_LAMP3	1.36019	0.5736	475619	0.666237	7.4452e-10	4.62652e-08	73.7374	47.0254
RGS1	cDC3_LAMP3	2.89582	1.54276	565835	0.792609	6.86432e-26	1.74473e-23	97.9798	53.9731
LAD1	cDC3_LAMP3	0.630314	0.607085	513160	0.718823	5.09376e-177	1.55364e-173	45.4545	1.78893
NAV1	cDC3_LAMP3	0.34785	0.302344	438194	0.613813	1.33047e-31	4.59402e-29	26.2626	3.53626
ARID4B	cDC3_LAMP3	0.545212	0.305748	433835	0.607707	3.5022e-08	1.66473e-06	38.3838	17.6397
LYST	cDC3_LAMP3	0.53049	0.333413	449634	0.629837	2.83798e-13	2.39891e-11	40.404	13.937
ID2	cDC3_LAMP3	1.44592	0.583005	455368	0.637869	2.98965e-07	1.23923e-05	67.6768	46.3736
YPEL5	cDC3_LAMP3	0.860148	0.575598	489906	0.686249	6.62516e-19	1.09229e-16	55.5556	20.9818
REL	cDC3_LAMP3	0.874712	0.613914	482245	0.675518	4.01228e-18	6.19635e-16	51.5152	19.1097
MTHFD2	cDC3_LAMP3	0.67575	0.38145	441084	0.617861	2.85309e-08	1.36683e-06	43.4343	21.8694
TRABD2A	cDC3_LAMP3	0.354624	0.337063	445726	0.624363	5.64397e-75	5.29679e-72	26.2626	1.49771
TMSB10	cDC3_LAMP3	4.99717	0.637656	593370	0.83118	8.64794e-30	2.72865e-27	100	99.7088
ST3GAL5	cDC3_LAMP3	0.39661	0.318988	440039	0.616397	3.57938e-20	6.39067e-18	29.2929	6.37914
BCL2L11	cDC3_LAMP3	0.444807	0.373574	450116	0.630513	3.66815e-28	1.02487e-25	31.3131	5.47774
CXCR4	cDC3_LAMP3	2.00358	0.767962	485136	0.679567	1.75454e-10	1.16337e-08	81.8182	58.0363
CYTIP	cDC3_LAMP3	0.729218	0.310154	427550	0.598903	2.03378e-05	0.000621876	46.4646	28.0405
LY75	cDC3_LAMP3	0.743989	0.671167	509104	0.713142	3.99995e-68	3.32733e-65	47.4747	5.64415
CERS6	cDC3_LAMP3	0.548121	0.438235	478706	0.67056	2.87295e-32	1.0209e-29	42.4242	8.43156
ITGA4	cDC3_LAMP3	0.744786	0.549686	492310	0.689617	8.6808e-26	2.19121e-23	51.5152	14.3253
GLS	cDC3_LAMP3	0.46965	0.306648	433390	0.607083	1.57786e-10	1.05334e-08	33.3333	12.1342
NABP1	cDC3_LAMP3	0.680546	0.458953	466422	0.653354	4.92943e-16	4.99784e-14	45.4545	16.142
ANKRD44	cDC3_LAMP3	0.540605	0.319922	435945	0.610662	2.26658e-09	1.34021e-07	37.3737	15.4348
CFLAR	cDC3_LAMP3	1.42006	0.988156	556996	0.780228	2.1795e-32	7.89822e-30	75.7576	29.2609
NRP2	cDC3_LAMP3	0.527519	0.391259	458742	0.642596	4.65242e-20	8.1867e-18	38.3838	10.1234
MREG	cDC3_LAMP3	0.358854	0.336499	444072	0.622047	1.08398e-56	6.96046e-54	26.2626	2.03855
RFTN1	cDC3_LAMP3	0.555025	0.496194	489172	0.685222	9.77199e-61	7.15329e-58	41.4141	4.72889
ARL6IP5	cDC3_LAMP3	1.11497	0.496146	466242	0.653102	3.45548e-09	1.80627e-07	67.6768	39.8835
FOXP1	cDC3_LAMP3	0.734722	0.351203	445968	0.624702	3.39045e-08	1.6137e-06	51.5152	25.8494
FILIP1L	cDC3_LAMP3	0.456702	0.368422	442892	0.620393	3.89356e-21	7.30811e-19	30.303	6.49008
GCSAM	cDC3_LAMP3	0.362031	0.359274	442624	0.620019	1.66439e-206	7.61481e-203	24.2424	0.277354
LAMP3	cDC3_LAMP3	1.72553	1.71109	654325	0.916564	0	0	83.8384	1.05395
MAP3K13	cDC3_LAMP3	0.936638	0.692796	507008	0.710206	5.71901e-26	1.4741e-23	56.5657	18.3608
PPP1R2	cDC3_LAMP3	0.677106	0.411291	465198	0.651639	2.24567e-13	1.92491e-11	49.4949	20.2884
ARAP2	cDC3_LAMP3	0.422241	0.373646	452069	0.633248	6.908e-39	3.32684e-36	30.303	3.89682
GRSF1	cDC3_LAMP3	0.756752	0.601526	493416	0.691166	8.12236e-29	2.35942e-26	48.4848	12.6751
CCNI	cDC3_LAMP3	1.35334	0.625405	489598	0.685819	3.86956e-12	3.07223e-10	76.7677	45.2364
CCNG2	cDC3_LAMP3	0.565277	0.465648	472131	0.661351	9.01016e-32	3.14077e-29	39.3939	7.58563
ANTXR2	cDC3_LAMP3	0.402948	0.335237	449640	0.629846	2.21422e-27	6.00317e-25	31.3131	5.60255
PPM1K	cDC3_LAMP3	0.485747	0.393634	464724	0.650976	4.6567e-29	1.38569e-26	37.3737	7.28054
DAPP1	cDC3_LAMP3	0.841589	0.723401	517620	0.72507	2.27689e-52	1.3228e-49	52.5253	8.79212
H2AFZ	cDC3_LAMP3	1.31585	0.58008	479138	0.671167	1.60119e-10	1.06555e-08	72.7273	45.2642
NFKB1	cDC3_LAMP3	0.838256	0.649443	495406	0.693954	1.88934e-27	5.19939e-25	50.5051	13.9648
IL15	cDC3_LAMP3	0.379899	0.325617	449713	0.629948	2.19426e-33	8.27958e-31	30.303	4.4238
BASP1	cDC3_LAMP3	0.734158	0.347924	439850	0.616132	2.15106e-07	9.16542e-06	48.4848	25.2531
SUB1	cDC3_LAMP3	1.70668	0.506948	454656	0.636872	1.64494e-06	6.034e-05	87.8788	64.2768
IL7R	cDC3_LAMP3	1.72384	1.56647	609618	0.85394	1.19637e-102	1.82452e-99	76.7677	11.0526
GPBP1	cDC3_LAMP3	0.608116	0.318324	445978	0.624715	2.30201e-09	1.35896e-07	46.4646	20.8432
KIF2A	cDC3_LAMP3	0.609248	0.565127	493703	0.691568	3.16621e-78	3.21906e-75	41.4141	3.75815
HINT1	cDC3_LAMP3	1.78415	0.861797	529771	0.742092	2.45928e-18	3.86318e-16	84.8485	53.1965
CDC42SE2	cDC3_LAMP3	0.55418	0.33704	442536	0.619895	1.5725e-10	1.0522e-08	39.3939	15.8785
CD74	cDC3_LAMP3	4.94635	1.21296	565107	0.791589	1.82499e-23	4.02388e-21	100	94.4807
ANXA6	cDC3_LAMP3	0.579829	0.40217	461680	0.646711	6.22089e-17	6.71654e-15	42.4242	13.4655
RNF145	cDC3_LAMP3	0.82738	0.528481	483584	0.677394	3.90799e-17	4.26974e-15	55.5556	21.2731
NPM1	cDC3_LAMP3	1.82018	0.555673	468816	0.656708	4.13803e-08	1.95175e-06	83.8384	64.568
RACK1	cDC3_LAMP3	2.44906	0.482026	451304	0.632177	5.65396e-06	0.000190553	94.9495	81.3063
TMEM14C	cDC3_LAMP3	0.763909	0.310986	436480	0.611412	4.25543e-06	0.000147354	54.5455	31.8541
CD83	cDC3_LAMP3	1.01855	0.67119	478155	0.669789	2.37392e-15	2.31701e-13	52.5253	22.3131
UBD	cDC3_LAMP3	0.630083	0.612327	503824	0.705745	1.39317e-178	4.63559e-175	42.4242	1.52545
HLA-F	cDC3_LAMP3	0.749033	0.420341	464418	0.650547	7.88958e-12	6.04114e-10	53.5354	23.9773
TUBB	cDC3_LAMP3	1.28169	0.593445	477632	0.669056	1.17811e-10	8.05983e-09	69.697	41.825
HLA-DRA	cDC3_LAMP3	4.18369	0.758843	484952	0.679311	8.28778e-10	5.13268e-08	98.9899	92.248
HLA-DRB1	cDC3_LAMP3	3.31501	0.66469	450948	0.631677	6.2683e-06	0.000209984	96.9697	83.5529
HLA-DQA1	cDC3_LAMP3	2.62349	1.28773	537110	0.752371	9.84077e-20	1.71515e-17	90.9091	53.5571
HLA-DQB1	cDC3_LAMP3	2.52953	0.899112	489750	0.686031	7.31888e-11	5.14162e-09	92.9293	64.2213
HLA-DQA2	cDC3_LAMP3	0.785547	0.462864	432935	0.606446	5.59388e-08	2.60155e-06	37.3737	17.8061
HLA-DPA1	cDC3_LAMP3	3.24573	0.961979	493736	0.691614	4.21962e-11	3.02828e-09	98.9899	77.3263
HLA-DPB1	cDC3_LAMP3	3.37411	1.1942	530676	0.74336	4.79554e-17	5.20835e-15	96.9697	75.3016
CDKN1A	cDC3_LAMP3	1.06458	0.693815	500595	0.701222	1.67051e-19	2.87053e-17	61.6162	24.6984
EEF1A1	cDC3_LAMP3	4.39164	0.898793	591396	0.828415	2.53788e-29	7.67676e-27	97.9798	98.0169
HMGN3	cDC3_LAMP3	1.20529	0.698723	499196	0.699262	1.05996e-15	1.0629e-13	66.6667	34.4058
SNHG5	cDC3_LAMP3	1.30972	0.472226	450400	0.63091	1.20257e-06	4.66364e-05	70.7071	46.7619
PNRC1	cDC3_LAMP3	1.84858	0.979146	532184	0.745471	2.53981e-19	4.28385e-17	82.8283	49.4384
PNISR	cDC3_LAMP3	1.18769	0.5924	482699	0.676154	5.86451e-12	4.53799e-10	69.697	38.0807
MARCKS	cDC3_LAMP3	0.944046	0.388705	439040	0.614997	2.24159e-06	8.02784e-05	55.5556	32.1869
PLAGL1	cDC3_LAMP3	0.408731	0.323999	442188	0.619407	1.82656e-20	3.32606e-18	30.303	6.62876
FSCN1	cDC3_LAMP3	1.30731	1.26576	602014	0.843289	1.38201e-244	8.43049e-241	70.7071	3.39759
VOPP1	cDC3_LAMP3	0.725774	0.535398	496393	0.695336	9.67215e-27	2.54684e-24	52.5253	14.6859
TSPAN33	cDC3_LAMP3	0.350895	0.310583	442789	0.620249	1.54058e-37	7.04834e-35	27.2727	3.24504
LINC-PINT	cDC3_LAMP3	0.774818	0.539054	491714	0.688782	8.99458e-23	1.91402e-20	54.5455	16.7106
REPIN1	cDC3_LAMP3	0.461727	0.382659	467690	0.65513	1.68398e-34	7.08452e-32	37.3737	6.28207
TMEM176B	cDC3_LAMP3	1.10899	0.497227	454114	0.636112	5.61453e-08	2.60784e-06	59.596	35.5291
TMEM176A	cDC3_LAMP3	0.968447	0.62606	490868	0.687596	6.27777e-18	9.61393e-16	57.5758	23.1313
NUB1	cDC3_LAMP3	0.756189	0.599128	492728	0.690203	1.10637e-29	3.43173e-27	48.4848	12.051
ERICH1	cDC3_LAMP3	0.913737	0.680374	496132	0.694971	8.26605e-24	1.86757e-21	52.5253	17.0989
DPYSL2	cDC3_LAMP3	0.647254	0.378433	453850	0.635742	3.27325e-11	2.36767e-09	46.4646	19.7753
DUSP4	cDC3_LAMP3	0.871974	0.795561	520394	0.728956	1.92035e-74	1.75717e-71	50.5051	5.96311
IDO1	cDC3_LAMP3	0.920301	0.873993	524299	0.734427	4.84083e-137	9.8433e-134	49.4949	2.95382
PABPC1	cDC3_LAMP3	1.95295	0.606754	476896	0.668025	4.79423e-09	2.47146e-07	88.8889	67.0781
EIF3E	cDC3_LAMP3	1.23874	0.458947	452534	0.6339	6.92667e-07	2.76169e-05	67.6768	46.9144
CCL19	cDC3_LAMP3	1.15913	1.11738	522384	0.731744	1.56718e-124	2.86801e-121	48.4848	3.25891
ZFAND5	cDC3_LAMP3	1.35851	0.660846	484258	0.678338	9.49598e-12	7.24088e-10	70.7071	41.3812
OSTF1	cDC3_LAMP3	0.739103	0.306161	433936	0.607847	6.90212e-06	0.000229868	51.5152	30.8972
SEC61B	cDC3_LAMP3	1.46641	0.440692	452368	0.633668	2.05726e-06	7.39663e-05	73.7374	58.3414
NR4A3	cDC3_LAMP3	0.488171	0.383779	450900	0.631611	2.705e-23	5.89321e-21	33.3333	7.01706
PALM2-AKAP2	cDC3_LAMP3	0.630648	0.524254	488982	0.684955	1.13431e-39	5.53557e-37	44.4444	7.87685
TXN	cDC3_LAMP3	2.74193	1.33766	555569	0.778229	3.13519e-22	6.30501e-20	90.9091	66.9117
GSN	cDC3_LAMP3	1.88064	0.979021	530168	0.742648	4.42833e-19	7.43493e-17	86.8687	48.3012
FNBP1	cDC3_LAMP3	0.894357	0.676027	527356	0.738708	8.94376e-36	3.85118e-33	62.6263	16.3778
KLF6	cDC3_LAMP3	1.92031	0.712503	480230	0.672696	1.0162e-09	6.19896e-08	85.8586	59.8669
CELF2	cDC3_LAMP3	0.924572	0.312566	429386	0.601474	6.9175e-05	0.00182675	58.5859	37.7479
ZEB1	cDC3_LAMP3	0.331594	0.314534	449422	0.62954	1.83466e-87	2.23835e-84	27.2727	1.34517
RASSF4	cDC3_LAMP3	1.16372	0.920247	554948	0.777359	2.63877e-44	1.46336e-41	68.6869	18.0003
PPA1	cDC3_LAMP3	1.7417	1.2622	578428	0.81025	3.95632e-38	1.83298e-35	80.8081	30.6892
ANXA7	cDC3_LAMP3	0.727419	0.410143	463414	0.649139	9.52489e-12	7.24783e-10	52.5253	23.6306
NFKB2	cDC3_LAMP3	0.410108	0.327949	459286	0.643358	2.15582e-29	6.57544e-27	35.3535	6.39301
DUSP5	cDC3_LAMP3	0.885596	0.828776	542430	0.759825	4.36393e-129	8.40653e-126	55.5556	4.0355
LSP1	cDC3_LAMP3	1.97657	0.905919	538410	0.754194	1.6108e-19	2.78098e-17	83.8384	57.8699
EIF3F	cDC3_LAMP3	0.853651	0.334909	444168	0.622181	9.31047e-07	3.65636e-05	61.6162	34.7525
EEF1G	cDC3_LAMP3	2.26827	0.501239	467388	0.654708	1.00083e-07	4.47269e-06	88.8889	77.2431
UBXN1	cDC3_LAMP3	0.924821	0.425426	462486	0.64784	2.73904e-09	1.43833e-07	64.6465	34.5028
MALAT1	cDC3_LAMP3	6.76707	0.785714	556582	0.779647	1.04318e-21	2.04178e-19	98.9899	99.376
GSTP1	cDC3_LAMP3	2.08345	0.755477	504320	0.70644	6.25811e-13	5.22952e-11	86.8687	66.9255
UVRAG	cDC3_LAMP3	0.458788	0.355347	457866	0.641368	1.12899e-23	2.51964e-21	36.3636	8.071
BIRC3	cDC3_LAMP3	2.8083	2.69201	667055	0.934396	6.10038e-194	2.48089e-190	88.8889	8.071
RDX	cDC3_LAMP3	0.703245	0.479279	471290	0.660173	6.05859e-17	6.56066e-15	47.4747	16.6551
PTMS	cDC3_LAMP3	0.75812	0.40005	457951	0.641488	2.48623e-10	1.62788e-08	53.5354	25.0728
TUBA1A	cDC3_LAMP3	0.668621	0.330582	438871	0.614761	1.35757e-07	5.97218e-06	46.4646	23.3671
TUBA1C	cDC3_LAMP3	0.647982	0.312609	438698	0.614519	1.59977e-07	6.94579e-06	46.4646	23.6028
HNRNPA1	cDC3_LAMP3	1.90166	0.451276	447444	0.62677	1.09189e-05	0.000352109	86.8687	69.9487
NAP1L1	cDC3_LAMP3	1.9893	1.03242	560002	0.784438	1.5027e-24	3.43753e-22	85.8586	54.1672
BTG1	cDC3_LAMP3	2.64423	1.09475	548052	0.7677	1.55547e-20	2.86089e-18	94.9495	69.7129
C12orf45	cDC3_LAMP3	0.657414	0.487246	474112	0.664125	1.29261e-21	2.51653e-19	44.4444	12.7722
ISCU	cDC3_LAMP3	1.04033	0.687128	506173	0.709036	1.67994e-20	3.07438e-18	62.6263	25.475
ALDH2	cDC3_LAMP3	1.19321	0.690897	508610	0.71245	3.36803e-18	5.24567e-16	72.7273	32.4366
MED13L	cDC3_LAMP3	0.585118	0.393267	461932	0.647064	8.66779e-17	9.22237e-15	43.4343	13.6874
RHOF	cDC3_LAMP3	0.389343	0.302433	444052	0.622018	9.67859e-21	1.7982e-18	31.3131	6.83678
N4BP2L1	cDC3_LAMP3	0.523075	0.403163	468218	0.655869	8.59672e-25	1.99145e-22	40.404	9.51324
N4BP2L2	cDC3_LAMP3	1.07192	0.433932	457820	0.641304	5.80455e-08	2.69268e-06	68.6869	40.6601
GPR183	cDC3_LAMP3	1.24378	0.399838	421991	0.591116	0.000608496	0.0126759	58.5859	44.1825
ARGLU1	cDC3_LAMP3	0.645582	0.316677	439796	0.616057	9.0788e-08	4.07222e-06	46.4646	23.2007
TNFAIP2	cDC3_LAMP3	0.828631	0.609286	498703	0.698572	8.71995e-27	2.31274e-24	54.5455	15.2406
CRIP1	cDC3_LAMP3	2.85927	1.62134	590300	0.826879	7.18459e-31	2.32711e-28	89.899	60.0472
CTSH	cDC3_LAMP3	1.31315	0.394484	436652	0.611652	5.24272e-05	0.00142881	71.7172	52.2535
SELENOS	cDC3_LAMP3	0.844138	0.51967	482695	0.676149	1.17385e-15	1.17068e-13	56.5657	23.9079
IL32	cDC3_LAMP3	0.884321	0.597787	496180	0.695037	1.70977e-21	3.31107e-19	57.5758	19.6783
SOCS1	cDC3_LAMP3	0.506456	0.385196	452062	0.633238	1.763e-19	3.00128e-17	35.3535	9.00014
CCL22	cDC3_LAMP3	1.45925	1.44521	571150	0.800054	0	0	60.6061	0.956871
CCL17	cDC3_LAMP3	1.34223	1.24296	502252	0.703544	7.18995e-83	7.97453e-80	44.4444	4.00777
GABARAPL2	cDC3_LAMP3	1.29325	0.768119	517921	0.725492	4.63683e-19	7.74943e-17	70.7071	36.4305
ANKRD11	cDC3_LAMP3	0.629568	0.386088	454290	0.636359	2.24587e-12	1.8106e-10	44.4444	17.3208
SERPINF1	cDC3_LAMP3	0.630528	0.45762	474407	0.664539	7.33411e-22	1.451e-19	45.4545	12.6473
PFN1	cDC3_LAMP3	3.00821	0.56294	490890	0.687629	1.29876e-10	8.80297e-09	97.9798	88.5591
C17orf49	cDC3_LAMP3	1.1112	0.745348	526094	0.736942	5.67425e-25	1.34859e-22	67.6768	26.8617
CCR7	cDC3_LAMP3	1.71171	1.70332	619053	0.867156	0	0	73.7374	0.637914
EIF1	cDC3_LAMP3	2.82542	0.462105	462986	0.648541	3.60409e-07	1.46897e-05	95.9596	88.157
DDX5	cDC3_LAMP3	1.68288	0.326443	415957	0.582663	0.00410711	0.0654152	84.8485	69.4911
SYNGR2	cDC3_LAMP3	1.2841	0.680066	499930	0.700292	8.04734e-15	7.59125e-13	70.7071	39.1347
ACTG1	cDC3_LAMP3	2.55336	0.501443	458022	0.641586	1.18669e-06	4.61082e-05	92.9293	83.2062
ANKRD12	cDC3_LAMP3	0.778136	0.381801	448945	0.628872	2.1103e-08	1.02439e-06	52.5253	27.2223
MALT1	cDC3_LAMP3	0.405559	0.322206	429091	0.601061	2.82856e-15	2.73883e-13	26.2626	6.58716
PMAIP1	cDC3_LAMP3	0.540509	0.454983	458848	0.642743	2.7536e-30	8.76387e-28	34.3434	6.11566
CYB5A	cDC3_LAMP3	0.594542	0.353861	451413	0.632329	1.75143e-11	1.30029e-09	44.4444	17.8893
GPX4	cDC3_LAMP3	2.19663	0.847	530120	0.742581	3.08815e-17	3.48856e-15	94.9495	67.6328
CIRBP	cDC3_LAMP3	1.3933	0.680928	507326	0.710651	3.33862e-15	3.22419e-13	82.8283	44.9591
EEF2	cDC3_LAMP3	1.42193	0.434344	445134	0.623534	9.99623e-06	0.000323781	72.7273	56.0533
EBI3	cDC3_LAMP3	0.888641	0.860751	531208	0.744105	2.34315e-172	6.59706e-169	50.5051	2.41298
GRAMD1A	cDC3_LAMP3	0.419553	0.304281	431527	0.604474	7.82611e-13	6.49532e-11	29.2929	8.83373
NCCRP1	cDC3_LAMP3	0.391878	0.389522	442935	0.620454	1.31291e-260	9.61074e-257	24.2424	0.152545
NOP53	cDC3_LAMP3	1.18389	0.500748	468374	0.656089	3.63058e-09	1.89023e-07	69.697	43.184
CST7	cDC3_LAMP3	1.1903	1.06084	546446	0.76545	4.85005e-71	4.22659e-68	59.596	8.86146
STK4	cDC3_LAMP3	1.36933	0.976403	551929	0.77313	1.45775e-32	5.33552e-30	74.7475	26.8617
CD40	cDC3_LAMP3	0.422998	0.308695	437347	0.612626	6.2214e-14	5.52693e-12	31.3131	9.41617
ZFAS1	cDC3_LAMP3	1.95986	0.940489	535570	0.750214	4.74661e-19	7.89684e-17	84.8485	56.9685
PTPN1	cDC3_LAMP3	0.778177	0.572018	503118	0.704757	1.01549e-27	2.81574e-25	55.5556	15.7121
PPDPF	cDC3_LAMP3	1.23951	0.345044	427908	0.599405	0.000294553	0.00682771	68.6869	50.9222
SAMSN1	cDC3_LAMP3	1.26384	0.609673	474297	0.664385	1.57997e-10	1.05334e-08	67.6768	38.6632
EIF3D	cDC3_LAMP3	0.641329	0.332827	444436	0.622555	1.67792e-08	8.22136e-07	47.4747	23.2007
LGALS2	cDC3_LAMP3	0.767307	0.499818	451184	0.632008	3.12396e-12	2.49651e-10	41.4141	16.2668
ATF4	cDC3_LAMP3	0.736807	0.334175	439418	0.615527	6.01366e-07	2.4108e-05	50.5051	27.7631
FAM118A	cDC3_LAMP3	0.591609	0.489961	466207	0.653053	1.00294e-29	3.13748e-27	37.3737	7.30828
CSF2RA	cDC3_LAMP3	1.78295	1.43657	611620	0.856745	1.02022e-58	6.91504e-56	83.8384	23.7831
RAB9A	cDC3_LAMP3	0.649932	0.526697	477486	0.668852	1.90364e-27	5.19963e-25	42.4242	10.0818
IL2RG	cDC3_LAMP3	0.861808	0.609005	507936	0.711506	2.58563e-26	6.75977e-24	59.596	18.2776
FTX	cDC3_LAMP3	0.499744	0.313308	438493	0.614231	6.98513e-11	4.91659e-09	36.3636	13.4933
P2RY10	cDC3_LAMP3	0.328112	0.31648	447326	0.626604	3.80137e-108	6.0493e-105	26.2626	0.956871
TSC22D3	cDC3_LAMP3	1.49094	0.32483	416632	0.583609	0.00303629	0.0509666	74.7475	59.0348
CLIC2	cDC3_LAMP3	0.748973	0.660603	511756	0.716856	2.7036e-57	1.76704e-54	49.4949	7.23894
PARK7	Langer_CD1A	1.05139	0.32811	774314	0.603331	2.31909e-07	8.72366e-06	63.3333	45.3717
CAPZB	Langer_CD1A	1.24069	0.376101	786697	0.612979	3.86533e-08	1.64697e-06	71.6667	51.5708
RUNX3	Langer_CD1A	0.593636	0.533324	857310	0.667999	7.83179e-87	1.02376e-83	37.7778	4.54418
CD52	Langer_CD1A	1.98132	0.75368	860725	0.67066	3.0403e-16	4.03181e-14	82.2222	56.0449
HMGN2	Langer_CD1A	1.25125	0.306876	744726	0.580276	0.000111265	0.00222051	70.5556	54.6143
CAP1	Langer_CD1A	1.35716	0.473206	822034	0.640513	9.61387e-12	7.7506e-10	71.6667	52.5386
TACSTD2	Langer_CD1A	0.670511	0.545812	839988	0.654502	1.53908e-43	9.23474e-41	38.8889	8.92006
PRPF38B	Langer_CD1A	0.714755	0.303827	780740	0.608338	5.85576e-10	3.30241e-08	50	28.6255
RHOC	Langer_CD1A	0.736181	0.365182	791804	0.616958	6.43844e-12	5.31949e-10	47.7778	26.4516
PLEKHO1	Langer_CD1A	0.6137	0.324113	780092	0.607832	2.74502e-12	2.38647e-10	41.1111	20.1823
CD1A	Langer_CD1A	1.3072	1.2922	1029395	0.802084	0	0	61.1111	1.15007
CD1C	Langer_CD1A	1.33499	1.15214	990331	0.771646	3.43457e-113	7.39462e-110	62.7778	10.0842
CD1E	Langer_CD1A	1.30886	1.16649	1.01753e+06	0.792838	6.42536e-156	2.13795e-152	65.5556	7.93829
FCER1A	Langer_CD1A	1.53306	1.27946	971972	0.757342	4.56645e-94	6.68546e-91	61.6667	11.2342
UFC1	Langer_CD1A	0.714535	0.303716	779636	0.607477	1.38441e-09	7.40189e-08	50.5556	29.9158
GAS5	Langer_CD1A	1.14128	0.355678	773354	0.602583	3.5112e-07	1.2762e-05	62.7778	46.9986
ARPC5	Langer_CD1A	1.70577	0.446816	799792	0.623183	8.17873e-09	3.92332e-07	85.5556	65.8485
DENND1B	Langer_CD1A	0.427863	0.335813	802392	0.625208	2.07635e-34	8.73525e-32	32.2222	7.36325
PTPRC	Langer_CD1A	1.12651	0.363011	777718	0.605982	1.29463e-07	5.06248e-06	66.1111	46.2412
DEGS1	Langer_CD1A	0.559677	0.319949	781499	0.608929	4.5674e-13	4.35343e-11	39.4444	18.9341
CD207	Langer_CD1A	0.690732	0.674929	864182	0.673353	4.1611e-255	3.80751e-251	35.5556	0.995792
TMSB10	Langer_CD1A	4.8272	0.470641	961464	0.749153	2.78414e-30	9.09843e-28	100	99.7055
VAMP8	Langer_CD1A	1.85138	0.428992	782520	0.609724	3.14984e-07	1.15403e-05	85	68.3871
AFF3	Langer_CD1A	0.433252	0.381434	803074	0.625739	5.83558e-57	5.47662e-54	28.8889	3.98317
ACTR3	Langer_CD1A	1.26377	0.593696	870478	0.678259	1.75619e-19	3.10523e-17	70	43.0154
DBI	Langer_CD1A	1.46122	0.325162	751232	0.585345	4.94769e-05	0.001076	72.2222	58.7938
MZT2A	Langer_CD1A	0.611928	0.325743	788682	0.614525	5.98657e-13	5.64728e-11	43.8889	21.8654
STK17B	Langer_CD1A	1.09656	0.663627	876560	0.682998	9.29397e-27	2.48298e-24	60.5556	26.4236
AC114760.2	Langer_CD1A	0.866558	0.607611	855336	0.666461	1.20065e-31	4.18523e-29	48.3333	16.101
ANKRD44	Langer_CD1A	0.596385	0.380744	815768	0.63563	8.97264e-23	1.89831e-20	42.2222	15.0631
EEF1B2	Langer_CD1A	1.45609	0.409244	787054	0.613257	5.9333e-08	2.46498e-06	73.8889	56.3955
ARPC2	Langer_CD1A	1.86184	0.493001	803192	0.625832	4.26592e-09	2.13302e-07	86.6667	67.3913
NCL	Langer_CD1A	0.840372	0.306702	773204	0.602466	4.60444e-08	1.94829e-06	55.5556	35.7083
PTMA	Langer_CD1A	3.51013	0.375275	824985	0.642812	5.57023e-11	4.1104e-09	100	95.7924
INPP5D	Langer_CD1A	0.472903	0.303577	789232	0.614954	1.42621e-19	2.55886e-17	35.5556	12.3562
ARPC4	Langer_CD1A	0.956767	0.364569	790060	0.6156	1.72227e-09	9.05704e-08	59.4444	38.7798
TMA7	Langer_CD1A	1.99686	0.318357	772114	0.601616	2.76324e-06	8.47756e-05	86.6667	78.1487
ARL6IP5	Langer_CD1A	1.13091	0.518131	846784	0.659798	1.35753e-16	1.90371e-14	65	39.6353
HCLS1	Langer_CD1A	0.891145	0.308921	768344	0.598679	2.05624e-07	7.82331e-06	55.5556	37.4334
ATR	Langer_CD1A	0.436862	0.34682	798582	0.622239	1.74608e-34	7.4312e-32	31.1111	6.95652
PARM1	Langer_CD1A	0.458018	0.440173	836142	0.651505	8.23069e-162	3.01251e-158	31.6667	1.5007
PLAC8	Langer_CD1A	1.13187	0.830181	887914	0.691845	8.07456e-40	4.28314e-37	52.2222	16.9285
HPGDS	Langer_CD1A	0.58478	0.538544	874177	0.681141	1.88626e-123	4.93137e-120	39.4444	3.42216
2021-03-01	Langer_CD1A	0.836291	0.418233	829912	0.646651	3.15151e-17	4.65114e-15	57.7778	27.8541
SUB1	Langer_CD1A	1.67074	0.475869	824962	0.642794	2.02474e-11	1.58689e-09	82.2222	64.1515
MEF2C	Langer_CD1A	0.809887	0.389889	795048	0.619486	2.93468e-12	2.54532e-10	50	26.8163
HINT1	Langer_CD1A	1.50565	0.586056	859675	0.669842	2.11026e-16	2.86065e-14	74.4444	53.0996
CDC42SE2	Langer_CD1A	0.567614	0.354642	797820	0.621646	3.20516e-18	5.1228e-16	39.4444	15.6101
H2AFY	Langer_CD1A	1.43703	0.388172	791281	0.616551	2.90914e-08	1.27061e-06	72.2222	58.4572
CD74	Langer_CD1A	5.16351	1.44938	1097032	0.854786	1.26423e-59	1.28534e-56	100	94.418
KCNMB1	Langer_CD1A	0.73453	0.624201	903474	0.703969	7.63744e-77	8.73556e-74	48.3333	8.34502
NPM1	Langer_CD1A	1.76795	0.508439	821830	0.640354	4.4984e-11	3.36012e-09	84.4444	64.3338
CLTB	Langer_CD1A	0.642555	0.312443	787682	0.613747	8.09128e-12	6.58109e-10	47.2222	24.7405
RACK1	Langer_CD1A	2.33795	0.373587	781155	0.608661	5.64297e-07	1.96891e-05	91.1111	81.2482
SERPINB9	Langer_CD1A	0.676815	0.415075	789395	0.615081	1.32368e-15	1.64789e-13	38.8889	16.8724
TMEM14C	Langer_CD1A	0.85625	0.409191	811769	0.632514	2.24159e-13	2.26018e-11	55	31.5849
LTB	Langer_CD1A	2.01127	1.86556	1114841	0.868662	2.65766e-198	1.08081e-194	78.8889	10.2525
LST1	Langer_CD1A	2.63742	1.17144	1036563	0.807669	1.46589e-46	1.01232e-43	97.2222	68.6957
AIF1	Langer_CD1A	2.68508	0.553372	853016	0.664654	3.53345e-14	3.84904e-12	91.6667	82.3562
SNHG32	Langer_CD1A	0.851672	0.462155	837238	0.65236	1.05023e-18	1.73151e-16	55	27.3492
GPSM3	Langer_CD1A	1.01249	0.420763	810764	0.631731	8.28969e-12	6.72752e-10	63.3333	39.2987
HLA-DRA	Langer_CD1A	4.58493	1.17883	1.00506e+06	0.783123	1.26658e-38	6.43862e-36	100	92.1459
HLA-DRB1	Langer_CD1A	3.79294	1.16224	975072	0.759757	6.6721e-33	2.59793e-30	97.2222	83.3941
HLA-DQA1	Langer_CD1A	2.97903	1.66687	1052496	0.820084	6.53743e-54	5.69706e-51	96.1111	53.0014
HLA-DQB1	Langer_CD1A	3.26955	1.66802	1.07417e+06	0.836975	2.241e-56	2.05057e-53	96.6667	63.8008
HLA-DQA2	Langer_CD1A	1.00514	0.693261	846983	0.659952	7.18088e-28	2.08593e-25	47.2222	17.3352
HLA-DQB2	Langer_CD1A	1.23401	1.18961	935689	0.72907	5.48433e-224	4.01464e-220	47.7778	2.63675
PSMB9	Langer_CD1A	0.999552	0.31675	759310	0.59164	2.74551e-06	8.4373e-05	57.2222	41.5849
HLA-DMB	Langer_CD1A	1.34394	0.61315	862997	0.67243	1.24234e-18	2.03905e-16	73.3333	41.4025
HLA-DMA	Langer_CD1A	1.61094	0.481783	795587	0.619906	9.20134e-09	4.36807e-07	77.7778	55.9607
HLA-DPA1	Langer_CD1A	3.72521	1.46449	1.02985e+06	0.802437	2.75917e-44	1.74118e-41	99.4444	77.0687
HLA-DPB1	Langer_CD1A	3.60788	1.44744	1020049	0.794802	2.65934e-42	1.54499e-39	99.4444	74.993
FGD2	Langer_CD1A	0.518829	0.305174	756264	0.589266	2.18334e-11	1.69666e-09	31.6667	14.0533
TOMM6	Langer_CD1A	1.14852	0.375614	791583	0.616786	7.76924e-09	3.75148e-07	66.6667	47.8541
HMGN3	Langer_CD1A	0.899959	0.393624	808648	0.630083	2.22333e-12	1.95615e-10	58.8889	34.2356
SNHG5	Langer_CD1A	1.2131	0.378527	773890	0.603	3.02359e-07	1.11334e-05	65	46.6339
PNISR	Langer_CD1A	1.03207	0.439587	810112	0.631224	6.20968e-12	5.1421e-10	62.7778	37.8962
SNX3	Langer_CD1A	1.40588	0.400529	797565	0.621447	6.54819e-09	3.18192e-07	73.8889	57.0266
PKIB	Langer_CD1A	1.49691	1.36973	1088351	0.848022	5.54356e-200	2.53625e-196	75	8.75175
IL22RA2	Langer_CD1A	0.659318	0.65731	844062	0.657676	0	0	31.6667	0.168303
IFNGR1	Langer_CD1A	1.19957	0.382071	785980	0.612421	3.07396e-08	1.33306e-06	67.2222	48.6676
CCR6	Langer_CD1A	0.419697	0.390806	830914	0.647432	9.90089e-118	2.41588e-114	31.6667	2.23001
ACTB	Langer_CD1A	4.74987	0.678478	978798	0.76266	1.81972e-33	7.48353e-31	100	98.9341
HNRNPA2B1	Langer_CD1A	1.60042	0.311311	749272	0.583818	9.12184e-05	0.00185483	82.2222	67.4334
SEPTIN7	Langer_CD1A	0.924972	0.369759	801348	0.624395	6.56494e-11	4.83467e-09	61.1111	37.6578
STK17A	Langer_CD1A	0.425769	0.314555	778072	0.606259	3.2841e-22	6.79103e-20	29.4444	8.76578
H2AFV	Langer_CD1A	0.820748	0.367747	797558	0.621441	2.27623e-11	1.76509e-09	53.8889	32.1318
IKZF1	Langer_CD1A	0.490516	0.304363	782291	0.609546	1.537e-16	2.12285e-14	35.5556	13.7868
ARPC1B	Langer_CD1A	1.65498	0.45452	808416	0.629902	9.56933e-10	5.17351e-08	79.4444	62.791
ADAM28	Langer_CD1A	0.538998	0.375816	818978	0.638131	5.56686e-28	1.63002e-25	39.4444	12.0056
SNHG6	Langer_CD1A	1.05691	0.356821	787434	0.613553	1.04931e-08	4.96197e-07	66.1111	43.9972
MTDH	Langer_CD1A	0.891901	0.306714	774132	0.603188	6.99248e-08	2.85002e-06	61.1111	38.317
PABPC1	Langer_CD1A	1.80549	0.46246	805654	0.62775	2.40378e-09	1.23917e-07	84.4444	66.9425
EIF3E	Langer_CD1A	1.1393	0.362215	775644	0.604367	2.13525e-07	8.09867e-06	63.8889	46.7742
FAM49B	Langer_CD1A	1.13699	0.463748	826538	0.644023	2.90122e-13	2.86924e-11	66.6667	42.9734
SUSD3	Langer_CD1A	0.493824	0.45285	838886	0.653643	1.5269e-87	2.06986e-84	33.8889	3.66059
GSN	Langer_CD1A	2.14961	1.26591	1.03769e+06	0.80855	2.68558e-52	2.18433e-49	91.1111	47.756
SET	Langer_CD1A	0.853674	0.304254	770484	0.600346	9.74361e-08	3.88905e-06	55.5556	36.2132
GDI2	Langer_CD1A	1.30579	0.761331	930742	0.725215	8.86152e-33	3.37855e-30	71.6667	36.2553
CELF2	Langer_CD1A	0.955948	0.348284	780445	0.608107	1.3158e-08	6.11161e-07	60	37.4755
PPA1	Langer_CD1A	1.18388	0.704629	868767	0.676926	5.54949e-23	1.18782e-20	60	30.6452
ENTPD1	Langer_CD1A	0.962873	0.789686	967575	0.753915	1.1926e-83	1.50519e-80	61.6667	12.6928
RGS10	Langer_CD1A	1.44502	0.627393	874596	0.681468	3.86394e-19	6.63963e-17	75.5556	48.3871
LSP1	Langer_CD1A	1.61888	0.549488	837818	0.652811	3.23733e-13	3.14296e-11	78.3333	57.7139
C11orf58	Langer_CD1A	0.88126	0.305789	772404	0.601842	1.09612e-07	4.3372e-06	57.7778	38.6957
SPI1	Langer_CD1A	1.4769	0.46826	820511	0.639326	2.86999e-11	2.20682e-09	73.8889	57.195
SELENOH	Langer_CD1A	1.16866	0.430614	812050	0.632733	3.80906e-11	2.89243e-09	67.7778	46.2272
CTNND1	Langer_CD1A	0.723575	0.528551	877331	0.683599	1.65925e-41	9.34311e-39	50.5556	14.2917
MS4A6A	Langer_CD1A	2.05111	0.915191	913182	0.711533	1.77662e-24	4.11557e-22	80	53.5764
EEF1G	Langer_CD1A	2.26512	0.503703	818874	0.63805	1.85442e-10	1.28549e-08	91.1111	77.0547
CFL1	Langer_CD1A	2.72204	0.509479	870986	0.678655	2.21882e-16	2.99672e-14	95	86.3675
DRAP1	Langer_CD1A	1.11471	0.37568	793154	0.61801	4.1627e-09	2.08711e-07	69.4444	46.1992
CDK2AP2	Langer_CD1A	0.50878	0.319476	781290	0.608766	1.06337e-15	1.33748e-13	35.5556	14.5582
LAMTOR1	Langer_CD1A	0.903241	0.345004	787582	0.613668	2.23878e-09	1.1656e-07	59.4444	37.4194
UCP2	Langer_CD1A	0.836118	0.382006	789508	0.615169	1.28975e-10	9.23797e-09	51.1111	30.8275
PAK1	Langer_CD1A	0.721756	0.541643	879898	0.685599	8.67799e-44	5.29372e-41	49.4444	13.7027
SMCO4	Langer_CD1A	0.809219	0.501038	847861	0.660637	2.61691e-23	5.70127e-21	52.2222	22.6087
IL18	Langer_CD1A	0.816588	0.549325	863379	0.672728	9.63266e-30	3.06578e-27	51.6667	19.2987
BCO2	Langer_CD1A	0.349399	0.32656	798726	0.622351	7.58054e-107	1.38728e-103	26.1111	1.62693
JAML	Langer_CD1A	1.44423	1.02385	991511	0.772566	3.58957e-57	3.45742e-54	73.8889	26.1571
ATP5MG	Langer_CD1A	2.13023	0.395399	797116	0.621097	2.35589e-08	1.04646e-06	90.5556	78.7798
PTMS	Langer_CD1A	0.861994	0.511092	846712	0.659741	9.79806e-22	2.01471e-19	54.4444	24.7265
PTPN6	Langer_CD1A	0.781163	0.324492	772072	0.601583	1.5322e-08	6.99251e-07	48.8889	31.094
CLEC4A	Langer_CD1A	0.619296	0.370258	813730	0.634043	1.9061e-19	3.33804e-17	44.4444	18.1907
ARHGDIB	Langer_CD1A	2.05499	0.77687	930230	0.724817	5.44173e-26	1.38314e-23	89.4444	64.5582
PPHLN1	Langer_CD1A	0.524552	0.322939	793564	0.618329	3.77305e-17	5.54608e-15	38.8889	15.8485
SCAF11	Langer_CD1A	0.915438	0.452314	832994	0.649053	1.98518e-16	2.7011e-14	60	31.7812
SLC38A1	Langer_CD1A	0.429808	0.364381	803228	0.625859	1.47225e-47	1.05659e-44	30	4.99299
TUBA1B	Langer_CD1A	1.58089	0.397773	767702	0.598178	2.90048e-06	8.86148e-05	72.7778	58.0224
PRR13	Langer_CD1A	1.20778	0.390517	798377	0.62208	2.39748e-09	1.23766e-07	70.5556	50.3647
HNRNPA1	Langer_CD1A	2.026	0.583884	870808	0.678516	1.00513e-16	1.44837e-14	85.5556	69.7896
NACA	Langer_CD1A	2.48966	0.387919	797158	0.621129	2.54955e-08	1.12429e-06	93.3333	84.2637
GLIPR1	Langer_CD1A	1.10094	0.56535	866552	0.675201	8.15739e-21	1.54699e-18	65.5556	35.3015
NAP1L1	Langer_CD1A	1.52804	0.571237	847758	0.660556	9.92997e-15	1.15747e-12	77.2222	54.0252
ARPC3	Langer_CD1A	2.27172	0.441794	812647	0.633199	8.27897e-10	4.58424e-08	92.2222	79.2847
PEBP1	Langer_CD1A	0.835362	0.371772	802487	0.625282	5.5315e-12	4.60132e-10	56.1111	32.1879
HMGB1	Langer_CD1A	1.67238	0.364454	768288	0.598635	4.13119e-06	0.000121842	82.2222	67.4194
N4BP2L2	Langer_CD1A	0.966394	0.330668	779813	0.607615	3.03546e-08	1.31999e-06	62.2222	40.5049
LCP1	Langer_CD1A	1.63451	0.732151	904022	0.704397	3.51604e-23	7.57003e-21	83.3333	52.0337
COMMD6	Langer_CD1A	1.35224	0.31717	756660	0.589575	1.90722e-05	0.000455653	71.6667	57.4053
RNASE6	Langer_CD1A	1.15167	0.350295	771443	0.601093	3.40192e-07	1.24018e-05	65.5556	43.8289
NDRG2	Langer_CD1A	0.877368	0.759237	950014	0.740232	6.38437e-103	1.11273e-99	55.5556	8.47125
ARF6	Langer_CD1A	1.17546	0.643605	888842	0.692568	9.96359e-25	2.33768e-22	68.3333	35.4558
PLD4	Langer_CD1A	0.707994	0.565156	886200	0.690509	6.10977e-59	6.04388e-56	47.7778	9.92987
CRIP1	Langer_CD1A	1.55423	0.301774	732028	0.570382	0.000852679	0.0126711	70	60.2104
SRP14	Langer_CD1A	2.00027	0.378047	781132	0.608643	5.15195e-07	1.80619e-05	89.4444	75.8065
C15orf48	Langer_CD1A	1.55973	0.33778	733782	0.571748	0.000484134	0.00804713	64.4444	51.8654
RSL24D1	Langer_CD1A	0.77257	0.300909	776071	0.604699	8.97051e-09	4.26402e-07	53.8889	32.4264
COX5A	Langer_CD1A	1.08025	0.322807	767370	0.59792	1.16094e-06	3.82462e-05	63.8889	46.9705
CTSH	Langer_CD1A	1.41231	0.500635	822899	0.641187	7.00921e-12	5.72643e-10	73.8889	51.9776
IDH2	Langer_CD1A	0.540204	0.324748	799542	0.622988	1.12143e-17	1.71023e-15	41.1111	16.7181
CIB1	Langer_CD1A	1.1647	0.468032	824646	0.642548	8.47473e-13	7.67781e-11	67.2222	44.7686
CIITA	Langer_CD1A	0.511476	0.332373	800694	0.623885	1.43887e-21	2.92577e-19	37.7778	13.0014
LITAF	Langer_CD1A	1.18404	0.335959	766336	0.597114	1.77773e-06	5.68269e-05	63.3333	49.0603
CORO1A	Langer_CD1A	1.36944	0.622018	861576	0.671323	5.12881e-18	8.02221e-16	71.6667	43.5063
PYCARD	Langer_CD1A	1.25858	0.382895	784748	0.61146	5.72984e-08	2.39285e-06	71.6667	51.3745
HERPUD1	Langer_CD1A	1.258	0.437461	765220	0.596244	1.28408e-06	4.20758e-05	58.8889	44.4881
CKLF	Langer_CD1A	1.7826	0.871857	923410	0.719502	9.63849e-27	2.53797e-24	76.1111	50.8415
COTL1	Langer_CD1A	2.37775	0.977439	938866	0.731546	3.06506e-27	8.4988e-25	88.8889	67.1809
PFN1	Langer_CD1A	2.94584	0.505389	852049	0.6639	5.15529e-14	5.48514e-12	96.6667	88.4853
ACAP1	Langer_CD1A	0.456225	0.337207	815238	0.635217	7.10038e-34	2.95319e-31	36.1111	8.94811
SNHG29	Langer_CD1A	1.66815	0.53266	830443	0.647065	3.12173e-12	2.69477e-10	78.8889	59.7896
ABI3	Langer_CD1A	0.746145	0.518729	856900	0.667679	4.07826e-31	1.38212e-28	48.3333	16.8022
NME2	Langer_CD1A	1.75786	0.375038	779428	0.607315	5.57627e-07	1.94749e-05	81.1111	68.0365
DDX5	Langer_CD1A	1.75103	0.40002	780612	0.608237	4.69666e-07	1.66896e-05	87.2222	69.2567
JPT1	Langer_CD1A	0.874191	0.312389	769298	0.599421	1.36295e-07	5.31827e-06	55	36.5217
H3F3B	Langer_CD1A	2.65408	0.345014	764808	0.595923	1.05126e-05	0.000284383	93.8889	87.8541
SRSF2	Langer_CD1A	0.902342	0.311498	772441	0.601871	1.21308e-07	4.76904e-06	57.7778	39.2426
SYNGR2	Langer_CD1A	1.14349	0.543629	846318	0.659435	1.13694e-16	1.60668e-14	64.4444	38.9341
ACTG1	Langer_CD1A	2.87997	0.841992	972514	0.757763	1.95645e-32	7.30694e-30	97.2222	82.9874
MYL12A	Langer_CD1A	2.24167	0.644706	890822	0.694111	2.66647e-19	4.62538e-17	88.8889	74.3899
PSTPIP2	Langer_CD1A	0.51193	0.334915	790038	0.615582	2.66399e-19	4.62538e-17	35.5556	12.763
CNN2	Langer_CD1A	0.718261	0.470767	850428	0.662636	8.6097e-28	2.4619e-25	50	18.1206
CIRBP	Langer_CD1A	1.15353	0.442845	811638	0.632413	3.15152e-11	2.41315e-09	67.2222	44.9229
SPINT2	Langer_CD1A	0.955705	0.455398	821824	0.640349	3.05845e-14	3.36163e-12	57.7778	33.9271
PPP1R14A	Langer_CD1A	0.603032	0.502301	824136	0.642151	1.87562e-48	1.4302e-45	34.4444	6.43759
FCGBP	Langer_CD1A	0.766915	0.716133	832463	0.648639	1.58733e-98	2.52599e-95	32.2222	2.90323
PPM1N	Langer_CD1A	0.361133	0.342159	782282	0.609538	1.47832e-92	2.08108e-89	23.3333	1.52875
VASP	Langer_CD1A	1.0668	0.613404	876262	0.682766	3.04897e-24	7.01857e-22	62.7778	30.9537
NOP53	Langer_CD1A	0.986297	0.303857	769070	0.599244	4.90576e-07	1.73317e-05	61.6667	43.0856
CST7	Langer_CD1A	0.524899	0.39069	793598	0.618356	1.67322e-26	4.34338e-24	32.2222	8.97616
HCK	Langer_CD1A	0.843463	0.481849	833572	0.649503	6.4001e-19	1.06477e-16	52.7778	25.4278
SAMHD1	Langer_CD1A	1.18717	0.463841	812104	0.632775	2.37847e-11	1.84048e-09	63.8889	44.3478
STK4	Langer_CD1A	0.771953	0.375041	796744	0.620807	1.82905e-12	1.61703e-10	50	26.9425
RGS19	Langer_CD1A	0.575466	0.321001	782677	0.609847	2.90835e-13	2.86924e-11	40	18.9201
HMGN1	Langer_CD1A	1.27884	0.49521	830790	0.647336	2.96898e-13	2.90555e-11	68.3333	47.4474
S100B	Langer_CD1A	2.4155	2.33741	1.14638e+06	0.893235	0	0	80.5556	4.96494
PRMT2	Langer_CD1A	0.591415	0.314309	792354	0.617386	3.496e-14	3.81961e-12	43.8889	20.3366
YWHAH	Langer_CD1A	1.76036	0.990959	954503	0.74373	1.00812e-34	4.39266e-32	77.7778	43.5764
CSF2RA	Langer_CD1A	0.711551	0.354444	783560	0.610535	1.91866e-11	1.51021e-09	45	24.0813
SLC25A6	Langer_CD1A	1.52982	0.343181	763374	0.594806	7.52097e-06	0.000211587	76.1111	61.3885
TMSB4X	Langer_CD1A	5.47549	0.432096	945544	0.736749	1.67312e-27	4.67465e-25	100	99.9439
CXorf21	Langer_CD1A	0.429464	0.313778	779544	0.607405	1.7238e-22	3.60531e-20	30	8.8359
GPR82	Langer_CD1A	0.490376	0.451013	840514	0.654912	4.26484e-101	7.09533e-98	33.8889	3.08555
NBDY	Langer_CD1A	0.590162	0.351633	799780	0.623173	2.49602e-16	3.33419e-14	42.2222	18.7938
IL2RG	Langer_CD1A	0.69754	0.447508	841014	0.655302	1.483e-25	3.74339e-23	48.3333	18.0926
TSC22D3	Langer_CD1A	1.64032	0.481668	798452	0.622138	6.41121e-09	3.12875e-07	78.8889	58.7518
SLC25A5	Langer_CD1A	1.09297	0.375901	786681	0.612966	1.09674e-08	5.16625e-07	65.5556	43.31
SEPTIN6	Langer_CD1A	0.578466	0.386432	822478	0.640858	5.56114e-25	1.34797e-22	42.2222	14.6143
ISG15	Mac_C1QA	1.47344	0.343641	6.35631e+06	0.579812	6.83894e-30	5.55016e-28	63.3602	47.242
C1QA	Mac_C1QA	1.97355	1.21548	7.81668e+06	0.713024	2.11754e-224	3.69067e-221	66.7774	31.0782
C1QC	Mac_C1QA	1.79241	1.21251	7.91606e+06	0.722089	2.06433e-262	6.29637e-259	64.1671	24.9664
C1QB	Mac_C1QA	1.87023	1.29074	7915174	0.722008	6.25997e-262	1.76247e-258	63.1704	25.4661
IFI6	Mac_C1QA	1.99012	0.761665	7.1837e+06	0.655284	3.23802e-103	1.37808e-100	76.3645	52.316
LAPTM5	Mac_C1QA	2.36117	0.534387	7.18272e+06	0.655195	1.00603e-96	3.9593e-94	90.6977	79.8001
PPT1	Mac_C1QA	1.00444	0.373985	6.68587e+06	0.609873	8.42814e-59	1.49747e-56	58.8989	38.9583
ATP6V0B	Mac_C1QA	1.41395	0.413173	6778877	0.618357	1.67495e-60	3.24365e-58	71.0963	55.5833
PRDX1	Mac_C1QA	1.91502	0.945043	8.14611e+06	0.743073	2.55972e-248	5.51109e-245	82.5819	51.6241
CTSS	Mac_C1QA	2.29352	0.384887	6653181	0.606891	6.23622e-47	7.76368e-45	86.4262	78.9544
S100A11	Mac_C1QA	3.46637	0.445345	7.22169e+06	0.658749	1.24564e-100	5.01008e-98	98.0541	94.7338
FCER1G	Mac_C1QA	3.07219	0.377695	6.72684e+06	0.61361	1.7889e-52	2.58796e-50	95.0166	89.9865
FCGR3A	Mac_C1QA	1.31106	0.633845	7.18709e+06	0.655594	2.40334e-118	1.39627e-115	64.1196	34.384
MGST3	Mac_C1QA	1.01703	0.42743	6847104	0.624581	1.13865e-76	3.08708e-74	58.3294	36.5558
CREG1	Mac_C1QA	0.91082	0.495091	7104441	0.648055	1.76088e-120	1.05655e-117	54.2952	27.0421
GLUL	Mac_C1QA	2.48517	0.816991	7.62074e+06	0.695151	4.60051e-153	4.00913e-150	88.9416	71.1513
NPL	Mac_C1QA	0.561125	0.396765	6959359	0.63482	7.70239e-152	6.55617e-149	38.3009	11.6279
CAPG	Mac_C1QA	2.04397	0.847921	7908406	0.721391	5.32618e-201	8.12265e-198	84.9549	59.6387
VAMP8	Mac_C1QA	1.68157	0.349303	6512630	0.594071	1.35335e-37	1.34238e-35	77.3137	65.3469
MARCO	Mac_C1QA	0.716939	0.305841	6299344	0.574615	8.54021e-40	9.00807e-38	35.3109	20.5458
DBI	Mac_C1QA	1.44582	0.423962	6.74211e+06	0.615003	1.70532e-57	2.90309e-55	69.1979	55.0452
IDH1	Mac_C1QA	0.566453	0.376654	6.85906e+06	0.625671	3.39778e-123	2.14417e-120	38.5382	14.1265
FN1	Mac_C1QA	1.05488	0.342353	6280492	0.572895	1.45483e-29	1.16262e-27	46.5116	33.1539
CYP27A1	Mac_C1QA	0.643642	0.487774	7.10179e+06	0.647813	4.94799e-187	6.24488e-184	39.345	10.3017
MFSD1	Mac_C1QA	0.815858	0.335066	6.63105e+06	0.604873	3.27797e-59	5.93945e-57	51.1628	31.4626
LRPAP1	Mac_C1QA	0.729123	0.326077	6.63288e+06	0.60504	1.62015e-63	3.4277e-61	46.9862	27.561
SPP1	Mac_C1QA	2.65438	0.584386	6316041	0.576138	5.21891e-26	3.67341e-24	70.4794	56.2368
ANXA5	Mac_C1QA	1.54433	0.313417	6446909	0.588076	2.36142e-33	2.12882e-31	75.5102	63.4826
DAB2	Mac_C1QA	0.929265	0.591254	7405752	0.67554	2.36754e-180	2.62589e-177	55.197	21.6606
HEXB	Mac_C1QA	1.10972	0.549683	7.22442e+06	0.658999	1.78587e-123	1.14675e-120	62.6958	34.9798
CD74	Mac_C1QA	4.00637	0.360441	6226624	0.567982	7.52289e-20	3.85637e-18	97.1049	93.523
GM2A	Mac_C1QA	0.741418	0.530471	7.22925e+06	0.65944	1.65527e-182	1.89326e-179	45.3251	14.5685
ATOX1	Mac_C1QA	1.07296	0.427582	6781745	0.618619	9.08478e-68	2.05254e-65	59.1362	39.7655
HLA-A	Mac_C1QA	2.90824	0.360608	6892463	0.628718	7.62756e-67	1.71274e-64	92.786	90.6592
TUBB	Mac_C1QA	0.969223	0.383467	6706634	0.611767	1.54649e-62	3.12725e-60	56.4309	36.4405
HLA-DRA	Mac_C1QA	3.69502	0.365146	6.24389e+06	0.569556	1.03464e-20	5.56077e-19	96.3455	90.7169
HLA-DMB	Mac_C1QA	0.980377	0.329453	6.46659e+06	0.58987	4.52886e-41	4.86102e-39	54.4376	37.2285
HLA-DMA	Mac_C1QA	1.39069	0.350778	6438748	0.587331	2.17973e-34	1.98953e-32	67.3469	52.1046
HLA-DPA1	Mac_C1QA	2.53883	0.340074	6076056	0.554247	2.5192e-13	8.36707e-12	87.6127	73.5729
TREM2	Mac_C1QA	1.21317	0.872005	7.88807e+06	0.719536	7.55576e-279	2.76548e-275	60.6075	19.9692
PLA2G7	Mac_C1QA	0.807678	0.634357	7.47752e+06	0.682086	1.1571e-251	2.82341e-248	46.7489	11.5318
MARCKS	Mac_C1QA	0.911756	0.493352	6989219	0.637544	6.48225e-109	3.08126e-106	51.1628	24.9471
TTYH3	Mac_C1QA	0.518142	0.315594	6614982	0.603407	2.98198e-88	1.02966e-85	34.3617	13.9727
GPNMB	Mac_C1QA	2.15133	1.42523	8598181	0.784311	0	0	81.9649	32.2122
BRI3	Mac_C1QA	1.14294	0.405008	6763992	0.616999	1.86576e-63	3.92464e-61	63.9772	43.6095
ATP6V1F	Mac_C1QA	1.9035	0.589842	7238868	0.660317	1.36406e-105	6.24073e-103	81.4428	64.3283
TMEM176B	Mac_C1QA	0.928582	0.435661	6.79713e+06	0.620022	1.44456e-78	4.03606e-76	51.5425	29.5022
CTSB	Mac_C1QA	2.98683	1.28826	8662612	0.790188	0	0	92.5012	71.5357
MSR1	Mac_C1QA	1.14809	0.682172	7.46637e+06	0.681069	9.59431e-175	9.75448e-172	61.1296	26.3886
ASAH1	Mac_C1QA	1.82506	0.808364	7.77075e+06	0.708834	2.43623e-183	2.8764e-180	79.8766	53.5076
SDCBP	Mac_C1QA	1.69689	0.505653	6.96488e+06	0.635324	1.80611e-76	4.8607e-74	79.2596	61.1762
FABP5	Mac_C1QA	1.72842	0.931876	7.70515e+06	0.70285	4.66498e-186	5.69143e-183	71.7133	41.1878
LY6E	Mac_C1QA	1.25742	0.313123	6.33698e+06	0.578048	1.25905e-28	9.86776e-27	61.4143	48.2414
CTSL	Mac_C1QA	2.20874	1.26293	8077325	0.736799	2.78551e-250	6.37202e-247	80.2563	39.4196
FBP1	Mac_C1QA	0.830067	0.327932	6.47514e+06	0.590651	1.41678e-46	1.74013e-44	46.5591	29.7328
TXN	Mac_C1QA	1.7799	0.502296	6.84001e+06	0.623933	2.95388e-64	6.43541e-62	79.5918	62.2333
HSPA5	Mac_C1QA	0.873329	0.354802	6.60829e+06	0.602796	2.54284e-56	4.13646e-54	51.1153	32.5389
MRC1	Mac_C1QA	0.903078	0.502689	7021217	0.640463	2.49286e-115	1.32233e-112	50.7356	23.9862
PSAP	Mac_C1QA	3.27361	1.04374	8574562	0.782156	0	0	93.925	85.1432
LIPA	Mac_C1QA	1.28174	0.889108	7829658	0.714208	5.40814e-247	1.09969e-243	61.177	25.2354
CTSD	Mac_C1QA	3.32168	1.6821	9031999	0.823883	0	0	95.3963	64.7895
CD81	Mac_C1QA	1.17195	0.659174	7494082	0.683597	1.16319e-167	1.12037e-164	63.6925	32.0392
CD59	Mac_C1QA	0.854149	0.404025	6784352	0.618857	8.9031e-77	2.43181e-74	50.9255	30.098
MS4A4A	Mac_C1QA	1.05949	0.661118	7.44641e+06	0.679248	3.02626e-176	3.16469e-173	57.1903	25.6006
MS4A7	Mac_C1QA	1.18779	0.463322	6864658	0.626182	1.34382e-74	3.56413e-72	63.0755	41.649
SLCO2B1	Mac_C1QA	0.681564	0.490441	7.2148e+06	0.658121	4.03946e-189	5.47586e-186	44.186	12.8195
CTSC	Mac_C1QA	2.02039	1.06829	8220301	0.749841	2.26014e-264	7.5203e-261	81.6327	49.779
APLP2	Mac_C1QA	1.37328	0.339652	6497861	0.592723	8.91241e-38	8.86421e-36	70.7167	56.0446
CD9	Mac_C1QA	1.44739	0.771894	7.50374e+06	0.684478	1.43733e-161	1.34891e-158	67.7741	35.9408
CD163	Mac_C1QA	1.31349	0.450565	6704085	0.611535	3.10018e-57	5.20504e-55	64.4993	45.1663
M6PR	Mac_C1QA	0.73343	0.308569	6589389	0.601072	3.29795e-57	5.51179e-55	48.4575	29.3292
A2M	Mac_C1QA	0.636255	0.376375	6.71796e+06	0.6128	3.19047e-92	1.15618e-89	38.9654	17.2016
OLR1	Mac_C1QA	0.823099	0.339058	6.5192e+06	0.59467	2.63e-52	3.77492e-50	46.1794	27.3496
TUBA1B	Mac_C1QA	1.62976	0.613743	7169378	0.653978	5.44721e-102	2.26561e-99	74.2288	51.97
TMBIM6	Mac_C1QA	1.59601	0.422272	6.83962e+06	0.623898	2.50354e-64	5.48695e-62	76.4594	62.7907
CD63	Mac_C1QA	2.72654	0.933262	8122829	0.74095	3.79348e-231	6.94226e-228	90.935	74.8991
CPM	Mac_C1QA	0.573466	0.347873	6676706	0.609037	3.14315e-91	1.12787e-88	36.8296	15.6833
HSP90B1	Mac_C1QA	1.38391	0.571842	7.15326e+06	0.652508	1.07808e-103	4.69748e-101	69.5301	46.0696
SDS	Mac_C1QA	0.527907	0.371986	6.65478e+06	0.607037	1.81972e-115	9.94082e-113	30.6122	9.28311
LAMP1	Mac_C1QA	1.09262	0.581788	7.30229e+06	0.666102	1.56568e-138	1.08124e-135	61.0346	32.3852
RNASE1	Mac_C1QA	0.845602	0.370709	6.3337e+06	0.577749	2.22673e-43	2.47723e-41	35.5482	20.0846
MMP14	Mac_C1QA	0.636432	0.319259	6.58078e+06	0.600287	6.31402e-70	1.50065e-67	39.44	19.2389
LGALS3	Mac_C1QA	2.00114	0.875038	7.73843e+06	0.705886	1.72428e-177	1.85619e-174	80.7309	54.4686
NPC2	Mac_C1QA	2.84962	0.632943	7568606	0.690395	3.23544e-144	2.36841e-141	92.7385	84.0861
CALM1	Mac_C1QA	1.5685	0.375773	6554327	0.597874	3.92138e-41	4.22136e-39	75.0831	60.2537
LGMN	Mac_C1QA	1.2021	0.95074	7902480	0.72085	0	0	56.2411	15.7794
IFI27	Mac_C1QA	1.05987	0.450684	6422289	0.58583	4.83828e-41	5.17795e-39	46.037	31.7701
NOP10	Mac_C1QA	1.33292	0.307921	6.39244e+06	0.583107	8.98549e-31	7.52581e-29	67.3944	56.5251
GCHFR	Mac_C1QA	0.682159	0.461566	6.93215e+06	0.632339	1.18667e-133	7.89696e-131	39.962	14.3571
ANXA2	Mac_C1QA	1.95688	0.425259	6.7415e+06	0.614948	1.48567e-54	2.32381e-52	82.7243	70.6515
HEXA	Mac_C1QA	0.745062	0.39147	6.84983e+06	0.62483	2.92407e-92	1.07024e-89	47.7931	24.6012
ATP6V0C	Mac_C1QA	1.82399	0.460654	7.00105e+06	0.638623	6.30812e-79	1.77603e-76	80.4461	68.153
ARL6IP1	Mac_C1QA	0.96058	0.31846	6.54253e+06	0.596798	1.14711e-45	1.36761e-43	57.8073	40.4959
OTOA	Mac_C1QA	0.395887	0.323299	6701668	0.611314	3.48048e-158	3.18473e-155	27.4324	5.26619
NUPR1	Mac_C1QA	1.30346	0.644071	6.96696e+06	0.635514	1.94064e-103	8.35641e-101	53.5358	25.6583
CXCL16	Mac_C1QA	1.0381	0.457019	6.94035e+06	0.633086	9.02932e-87	2.97732e-84	59.8481	36.5751
TNFSF13	Mac_C1QA	0.768824	0.383578	6823859	0.62246	1.56898e-86	5.12734e-84	49.2644	25.8889
CD68	Mac_C1QA	2.12949	0.963954	8.09574e+06	0.738479	1.57315e-234	3.03047e-231	85.9041	56.5059
PMP22	Mac_C1QA	0.602288	0.353145	6766772	0.617253	2.79105e-99	1.11038e-96	40.1519	16.8172
CCL2	Mac_C1QA	1.07368	0.378119	6.20416e+06	0.565933	4.89713e-28	3.74196e-26	38.4433	25.8313
CCL18	Mac_C1QA	0.546979	0.476218	6.51802e+06	0.594562	2.18015e-144	1.62849e-141	22.3066	3.57486
VAT1	Mac_C1QA	0.474389	0.309918	6.66724e+06	0.608174	1.13474e-107	5.25731e-105	32.7005	10.9937
GRN	Mac_C1QA	2.19628	0.796994	7866880	0.717603	2.23604e-191	3.14774e-188	84.3379	67.2689
SCPEP1	Mac_C1QA	0.68846	0.313255	6.56007e+06	0.598398	7.38704e-59	1.31889e-56	43.8538	25.2354
JPT1	Mac_C1QA	0.811492	0.339997	6638311	0.605535	4.34153e-60	8.19094e-58	51.1153	31.2512
TIMP2	Mac_C1QA	0.913707	0.462468	7.01046e+06	0.639482	3.65647e-104	1.61241e-101	55.102	29.1178
LGALS3BP	Mac_C1QA	0.672348	0.373047	6.69207e+06	0.610439	7.0271e-84	2.10819e-81	40.5316	19.1044
GPX4	Mac_C1QA	1.60234	0.338926	6510978	0.59392	1.44002e-37	1.42066e-35	77.2188	64.2706
ACP5	Mac_C1QA	1.45752	1.07993	8262428	0.753684	0	0	66.9673	22.6984
DNASE2	Mac_C1QA	0.548465	0.384939	6945596	0.633565	9.38298e-148	7.4658e-145	38.3009	11.9354
CALR	Mac_C1QA	1.5376	0.723858	7543121	0.68807	8.87536e-156	7.9231e-153	74.0389	45.3392
IFI30	Mac_C1QA	3.18273	0.893419	7.95732e+06	0.725853	3.55702e-202	5.66046e-199	94.9217	82.2602
PLD3	Mac_C1QA	1.32137	0.910962	7.89479e+06	0.720149	6.94158e-261	1.81478e-257	63.4551	24.2745
APOE	Mac_C1QA	3.85148	2.55916	9251132	0.843872	0	0	91.0774	46.0311
APOC1	Mac_C1QA	3.76124	2.47672	9.27931e+06	0.846443	0	0	92.4537	45.8005
APOC2	Mac_C1QA	0.54923	0.356008	6168437	0.562674	3.98333e-48	5.06228e-46	21.1201	9.16779
CALM3	Mac_C1QA	0.837541	0.318299	6.54008e+06	0.596575	2.41015e-49	3.13928e-47	51.3052	33.596
FTL	Mac_C1QA	6.04928	1.14672	8.8607e+06	0.808257	0	0	100	99.6925
FCGRT	Mac_C1QA	1.23662	0.364539	6.59235e+06	0.601342	1.95363e-46	2.3835e-44	64.6891	49.6829
FPR3	Mac_C1QA	0.762772	0.439264	6910541	0.630367	1.626e-108	7.62992e-106	45.8946	20.5458
LAIR1	Mac_C1QA	0.755377	0.372233	6.8042e+06	0.620667	2.32898e-84	7.04486e-82	48.9796	25.7544
MAFB	Mac_C1QA	1.08439	0.359991	6542583	0.596803	2.96795e-46	3.58515e-44	58.1395	38.67
CTSA	Mac_C1QA	1.16484	0.64998	7.50929e+06	0.684984	1.05403e-168	1.04266e-165	64.4044	32.7119
CTSZ	Mac_C1QA	1.6785	0.885956	7.81708e+06	0.71306	6.96678e-199	1.01996e-195	74.7983	45.493
CSTB	Mac_C1QA	2.7143	0.775661	7353472	0.670771	3.56514e-117	1.97708e-114	90.0332	74.7646
CHCHD10	Mac_C1QA	0.904688	0.395812	6.77389e+06	0.617902	4.42281e-72	1.08644e-69	54.1528	33.2308
LGALS1	Mac_C1QA	3.02316	0.302402	6248925	0.570016	5.63781e-21	3.08906e-19	93.6402	88.6604
VSIG4	Mac_C1QA	0.86558	0.379986	6649941	0.606596	2.17669e-64	4.79933e-62	48.8372	27.9646
LAMP2	Mac_C1QA	0.748444	0.358453	6752399	0.615942	1.28332e-77	3.55839e-75	48.5999	26.2925
BCAP31	Mac_C1QA	0.889521	0.354516	6670110	0.608436	2.58358e-60	4.92508e-58	54.0579	34.8837
ATP6AP1	Mac_C1QA	0.770808	0.331882	6658103	0.60734	2.68255e-63	5.61052e-61	50.1661	29.9443
CTRC	Mac_HSPA1A	0.428548	0.317735	2.0721e+06	0.57069	3.04845e-31	4.29139e-28	20.5224	6.96782
CELA3A	Mac_HSPA1A	0.473487	0.359663	2.11598e+06	0.582775	1.29707e-40	2.96712e-37	23.1343	7.14497
JUN	Mac_HSPA1A	1.97907	0.751918	2.3977e+06	0.660366	7.99712e-38	1.54054e-34	73.5075	57.0712
HSPA6	Mac_HSPA1A	0.836305	0.714029	2254326	0.620879	6.45854e-75	2.62654e-71	30.4104	7.88308
CACYBP	Mac_HSPA1A	0.597281	0.316871	2.11524e+06	0.582571	3.14147e-18	2.05323e-15	34.8881	21.612
IER5	Mac_HSPA1A	1.01342	0.760667	2.43791e+06	0.67144	5.27334e-83	2.41262e-79	47.0149	16.8733
RGS1	Mac_HSPA1A	1.94289	0.613957	2.22492e+06	0.612779	5.92858e-20	4.82204e-17	68.4701	53.4691
ID2	Mac_HSPA1A	1.2394	0.397757	2.15297e+06	0.592965	6.58537e-15	3.25718e-12	57.2761	45.8223
RHOB	Mac_HSPA1A	1.18243	0.549974	2283832	0.629005	1.34468e-30	1.75774e-27	55.597	35.5477
CXCR4	Mac_HSPA1A	1.5524	0.330624	2.09334e+06	0.576542	8.5428e-10	2.4383e-07	65.8582	57.765
NR4A2	Mac_HSPA1A	0.656366	0.355713	2132102	0.587216	3.05656e-22	2.79683e-19	34.3284	18.5267
HSPD1	Mac_HSPA1A	0.972106	0.604904	2.30387e+06	0.634525	3.40664e-39	6.92701e-36	46.4552	26.6755
HSPE1	Mac_HSPA1A	1.49352	0.737566	2.44312e+06	0.672875	3.27194e-47	9.9797e-44	65.6716	46.0437
CPB1	Mac_HSPA1A	0.422543	0.305066	2.05033e+06	0.564696	2.15573e-25	2.25434e-22	19.7761	7.44021
TRA2B	Mac_HSPA1A	0.776784	0.328761	2120660	0.584065	4.45899e-15	2.29864e-12	43.097	31.0747
CXCL8	Mac_HSPA1A	1.31349	0.384264	2063730	0.568385	6.77978e-10	1.98517e-07	47.3881	34.5734
EGR1	Mac_HSPA1A	0.810055	0.356375	2.12889e+06	0.586331	2.06083e-18	1.37143e-15	40.2985	23.8854
CD74	Mac_HSPA1A	4.25159	0.541472	2.22021e+06	0.611483	7.50035e-18	4.65288e-15	98.8806	94.2132
DUSP1	Mac_HSPA1A	2.43381	0.417772	2174730	0.598957	1.65487e-14	7.66708e-12	85.8209	78.447
PHACTR1	Mac_HSPA1A	0.716924	0.310179	2.05935e+06	0.567178	1.83162e-11	6.77164e-09	35.8209	25.2879
CD83	Mac_HSPA1A	0.732381	0.405676	2.20749e+06	0.60798	6.66479e-30	8.41165e-27	40.4851	21.3168
IER3	Mac_HSPA1A	1.24036	0.429467	2.17004e+06	0.597665	6.33109e-17	3.79876e-14	56.3433	41.8069
HSPA1A	Mac_HSPA1A	2.70895	1.83029	2.87171e+06	0.790916	1.00351e-133	1.22432e-129	77.4254	42.3384
HSPA1B	Mac_HSPA1A	1.96732	1.48559	2777354	0.764929	2.27786e-143	8.33719e-139	67.7239	26.0407
HLA-DRA	Mac_HSPA1A	3.78149	0.373773	2072321	0.570751	4.67877e-08	1.02544e-05	97.5746	91.925
HLA-DRB5	Mac_HSPA1A	0.859917	0.343092	2079779	0.572806	6.47578e-14	2.69341e-11	37.1269	23.0145
HLA-DRB1	Mac_HSPA1A	3.0512	0.422893	2107603	0.580469	4.80206e-10	1.42895e-07	92.3507	83.0528
HLA-DQB1	Mac_HSPA1A	1.98032	0.364441	2.08546e+06	0.57437	4.28305e-09	1.09625e-06	78.1716	63.5371
HLA-DPA1	Mac_HSPA1A	2.67359	0.406623	2098012	0.577827	1.52149e-09	4.18706e-07	87.1269	76.8674
HLA-DPB1	Mac_HSPA1A	2.55789	0.390442	2.088e+06	0.575068	5.29183e-09	1.33577e-06	85.6343	74.8007
CLPS	Mac_HSPA1A	0.495877	0.392963	2094894	0.576968	2.78094e-40	5.98737e-37	20.8955	6.08208
HSP90AB1	Mac_HSPA1A	1.51409	0.482333	2.27516e+06	0.626618	2.68352e-24	2.65458e-21	69.403	56.643
SGK1	Mac_HSPA1A	1.10841	0.365182	2.12043e+06	0.584003	5.57195e-13	2.24109e-10	52.7985	41.5707
ZFAND2A	Mac_HSPA1A	0.418494	0.34087	2.11023e+06	0.581193	9.69904e-44	2.53568e-40	21.6418	6.20018
HSPB1	Mac_HSPA1A	1.93496	0.968667	2.5526e+06	0.703029	7.04776e-61	2.57955e-57	74.2537	53.0853
CPA1	Mac_HSPA1A	0.431781	0.330497	2065786	0.568952	4.47491e-32	6.82442e-29	19.5896	6.3478
PRSS1	Mac_HSPA1A	0.737388	0.52676	2.13174e+06	0.587117	1.32699e-30	1.75774e-27	27.6119	11.8689
PRSS2	Mac_HSPA1A	0.650248	0.411687	2111357	0.581503	1.03176e-22	9.68297e-20	29.4776	15.1461
DNAJA1	Mac_HSPA1A	0.780152	0.371639	2.14456e+06	0.590647	4.89053e-18	3.14032e-15	41.9776	28.8013
KLF6	Mac_HSPA1A	1.76296	0.588665	2306908	0.635361	3.63829e-27	4.29565e-24	71.6418	59.315
PNLIP	Mac_HSPA1A	0.398611	0.311284	2.05816e+06	0.566852	5.82559e-36	1.01534e-32	18.097	5.06348
BAG3	Mac_HSPA1A	0.494405	0.449802	2.21068e+06	0.608859	2.58728e-106	1.89394e-102	24.8134	3.61677
INS	Mac_HSPA1A	2.06015	0.541653	2.15781e+06	0.594296	4.05587e-14	1.76725e-11	67.7239	57.5288
NEAT1	Mac_HSPA1A	3.30741	0.396874	2194165	0.604309	8.025e-16	4.51882e-13	97.5746	92.7222
MALAT1	Mac_HSPA1A	6.43649	0.479662	2.34615e+06	0.646168	1.57551e-29	1.92218e-26	99.8134	99.3357
UBC	Mac_HSPA1A	2.50233	0.637419	2.4467e+06	0.673862	2.32169e-41	5.66507e-38	88.806	79.9823
HSPH1	Mac_HSPA1A	1.23405	1.00879	2.56261e+06	0.705785	5.45549e-122	4.99191e-118	51.8657	15.7957
ZFP36L1	Mac_HSPA1A	1.43792	0.342265	2.10409e+06	0.5795	1.60393e-10	5.19516e-08	64.7388	56.4807
FOS	Mac_HSPA1A	2.64813	0.459652	2.17202e+06	0.598209	2.66533e-14	1.18968e-11	86.9403	79.0965
HSP90AA1	Mac_HSPA1A	2.82409	1.31624	2767943	0.762337	1.29197e-93	7.88126e-90	86.5672	68.9253
DNAJA4	Mac_HSPA1A	0.424712	0.377684	2168734	0.597305	2.77453e-89	1.45072e-85	22.5746	3.5282
CTRB1	Mac_HSPA1A	0.567567	0.421056	2117693	0.583248	1.99484e-35	3.31878e-32	24.4403	8.70977
CCL3	Mac_HSPA1A	1.50305	0.626104	2.17e+06	0.597654	1.12757e-18	7.93661e-16	49.8134	34.2486
CCL4	Mac_HSPA1A	0.992698	0.528952	2122726	0.584634	1.01258e-18	7.26695e-16	36.7537	22.1287
CCL3L1	Mac_HSPA1A	1.27728	0.712903	2247898	0.619108	4.84335e-32	7.09085e-29	45.5224	25.406
CCL4L2	Mac_HSPA1A	1.13202	0.671712	2190891	0.603408	4.79696e-27	5.48668e-24	39.7388	22.0402
GADD45B	Mac_HSPA1A	1.1185	0.434294	2.19455e+06	0.604414	9.46359e-20	7.06892e-17	53.9179	39.0464
JUNB	Mac_HSPA1A	1.90401	0.424876	2196146	0.604855	1.94219e-16	1.12835e-13	77.2388	67.6853
IER2	Mac_HSPA1A	1.10681	0.369047	2.10165e+06	0.578828	8.10837e-12	3.12394e-09	50.3731	40.0207
AC020916.1	Mac_HSPA1A	1.08401	0.501793	2241004	0.61721	6.3863e-27	7.08318e-24	51.6791	32.3443
DNAJB1	Mac_HSPA1A	1.68028	1.31852	2.7217e+06	0.749601	5.41134e-142	9.90302e-138	63.2463	21.8925
JUND	Mac_HSPA1A	1.29774	0.399702	2170020	0.597659	9.45561e-16	5.16544e-13	62.1269	49.8671
FOSB	Mac_HSPA1A	0.952534	0.420981	2.18264e+06	0.601136	2.41128e-21	2.10131e-18	47.3881	30.1594
PPP1R15A	Mac_HSPA1A	1.19135	0.622269	2384251	0.656662	4.47379e-45	1.25958e-41	59.7015	34.0419
ISG15	Mac_ISG15	2.99506	1.89505	2759583	0.814983	5.77721e-137	2.34946e-133	89.336	49.156
C1QA	Mac_ISG15	1.66021	0.592054	2048599	0.605009	1.93433e-18	5.36351e-16	58.7525	40.0998
C1QC	Mac_ISG15	1.44283	0.550894	2030067	0.599536	6.71354e-18	1.7806e-15	52.5151	35.08
C1QB	Mac_ISG15	1.59317	0.688445	2097948	0.619584	4.18777e-25	1.6306e-22	55.9356	34.9039
TMEM50A	Mac_ISG15	1.00074	0.307321	2014843	0.59504	9.64293e-15	1.91816e-12	60.5634	44.283
IFI6	Mac_ISG15	2.55027	1.18269	2.48355e+06	0.733463	1.2312e-72	1.87763e-69	88.33	57.1261
PRDX1	Mac_ISG15	1.55526	0.335715	1982853	0.585593	4.50621e-11	6.36802e-09	72.837	59.6507
NEXN	Mac_ISG15	0.368557	0.315789	2.02483e+06	0.597989	1.82169e-83	3.17504e-80	23.1388	3.66946
IFI44L	Mac_ISG15	1.12355	0.782191	2406114	0.710594	9.67588e-101	2.52962e-97	60.161	20.2554
IFI44	Mac_ISG15	0.735634	0.474972	2.21227e+06	0.653347	9.27366e-60	9.42848e-57	47.6861	18.1858
GNG5	Mac_ISG15	1.48118	0.32394	1999219	0.590426	4.76553e-12	7.75215e-10	76.2575	62.4982
GBP1	Mac_ISG15	0.966471	0.772984	2.40525e+06	0.71034	3.51765e-133	1.2875e-129	52.9175	13.3275
GBP4	Mac_ISG15	0.487102	0.388689	2131614	0.629526	1.05648e-83	1.93341e-80	32.7968	7.33891
GBP5	Mac_ISG15	0.455261	0.382393	2.09955e+06	0.620057	8.22383e-93	1.67222e-89	28.9738	5.23998
CD53	Mac_ISG15	1.322	0.320046	2006503	0.592577	7.0118e-13	1.23384e-10	72.6358	56.583
FCGR1A	Mac_ISG15	0.842318	0.426784	2.11248e+06	0.623874	7.47984e-31	3.33866e-28	49.2958	27.3301
S100A11	Mac_ISG15	3.4946	0.370387	2129988	0.629046	6.53248e-22	2.23454e-19	98.5915	95.4792
MNDA	Mac_ISG15	1.53091	0.470811	2.10291e+06	0.621049	3.07944e-21	1.01541e-18	75.0503	53.7355
IFI16	Mac_ISG15	1.16587	0.489558	2175254	0.642414	1.05797e-31	4.96443e-29	64.9899	42.1107
FCGR3A	Mac_ISG15	1.50876	0.696175	2.25208e+06	0.665104	2.3341e-42	1.47294e-39	69.4165	41.0245
RABGAP1L	Mac_ISG15	0.523202	0.377306	2093561	0.618288	1.0557e-53	8.85192e-51	33.6016	10.8029
GLUL	Mac_ISG15	2.27429	0.397661	1.96172e+06	0.579353	2.5906e-09	2.9175e-07	90.7445	75.2238
RGS1	Mac_ISG15	2.09887	0.777801	2.19137e+06	0.647175	9.80151e-31	4.32223e-28	73.0382	53.2218
RSAD2	Mac_ISG15	0.710117	0.605903	2.26839e+06	0.669921	2.90942e-142	1.52125e-138	40.2414	6.82519
TMSB10	Mac_ISG15	4.68386	0.338735	2.28742e+06	0.675541	3.92478e-39	2.28017e-36	100	99.6918
VAMP5	Mac_ISG15	1.03987	0.588178	2187252	0.645958	1.92513e-41	1.17436e-38	52.5151	27.9319
NMI	Mac_ISG15	0.612075	0.374578	2116262	0.624992	3.83641e-41	2.30191e-38	41.6499	18.039
IFIH1	Mac_ISG15	0.455527	0.347023	2087935	0.616627	3.36581e-65	3.97393e-62	30.9859	7.98474
SSB	Mac_ISG15	1.15689	0.593814	2278187	0.672813	1.08604e-48	7.79416e-46	64.7887	37.0028
STAT1	Mac_ISG15	1.06386	0.632734	2318729	0.684787	2.13e-64	2.42376e-61	61.3682	28.0053
FN1	Mac_ISG15	1.1904	0.406859	2010555	0.593774	6.89553e-16	1.59675e-13	54.5272	35.7258
SP110	Mac_ISG15	0.683076	0.395208	2.11676e+06	0.625139	2.7559e-37	1.52831e-34	44.2656	20.9159
PARP9	Mac_ISG15	0.553967	0.335487	2080500	0.614431	1.59325e-38	8.97146e-36	38.0282	15.6612
PARP14	Mac_ISG15	0.737641	0.452066	2166539	0.639841	6.74091e-48	4.74469e-45	46.4789	19.5509
PLSCR1	Mac_ISG15	1.19391	0.437793	2121967	0.626677	1.62825e-24	6.20788e-22	66.8008	45.9269
TNFSF10	Mac_ISG15	1.01361	0.817157	2455992	0.725324	1.32548e-148	8.08565e-145	56.338	13.6357
LAP3	Mac_ISG15	1.10398	0.705128	2.37331e+06	0.700907	1.55592e-76	2.58856e-73	61.3682	27.5209
CXCL9	Mac_ISG15	0.50011	0.448805	2011456	0.59404	8.79027e-96	2.14488e-92	21.328	2.68604
CXCL10	Mac_ISG15	1.37554	1.31134	2423379	0.715693	0	0	45.674	3.14105
CXCL11	Mac_ISG15	0.448134	0.43512	2037080	0.601608	2.1176e-189	3.87532e-185	21.1268	0.895347
HERC5	Mac_ISG15	0.462961	0.386391	2112422	0.623858	1.51317e-94	3.25786e-91	29.9799	5.51886
SUB1	Mac_ISG15	1.51295	0.328709	2.00589e+06	0.592397	1.83662e-12	3.0978e-10	77.2636	63.6724
FYB1	Mac_ISG15	1.0327	0.322123	2011780	0.594136	1.06428e-14	2.09428e-12	59.3561	42.8299
GLRX	Mac_ISG15	1.00198	0.329218	2.02166e+06	0.597055	7.4481e-16	1.7038e-13	59.1549	40.7897
CD74	Mac_ISG15	4.26994	0.558064	2.08653e+06	0.616211	4.54336e-18	1.22273e-15	99.3964	94.2023
HAVCR2	Mac_ISG15	0.857956	0.375962	2069333	0.611133	8.01659e-23	2.84869e-20	51.9115	32.4673
HLA-A	Mac_ISG15	3.06553	0.444159	2.19274e+06	0.64758	3.5845e-28	1.47411e-25	95.7746	90.9438
HLA-E	Mac_ISG15	1.66912	0.375034	2063322	0.609358	1.02219e-16	2.52793e-14	79.4769	66.1676
HLA-C	Mac_ISG15	2.44422	0.365863	2.10378e+06	0.621307	1.24625e-19	3.86559e-17	87.9276	82.8563
AIF1	Mac_ISG15	2.45085	0.327795	1.98574e+06	0.586447	1.03527e-10	1.37788e-08	90.1408	82.0343
HSPA1A	Mac_ISG15	1.39393	0.408874	2.04049e+06	0.602615	5.17346e-17	1.32415e-14	65.5936	43.4023
HLA-DRA	Mac_ISG15	3.74949	0.337294	1.95972e+06	0.578762	4.2792e-09	4.70351e-07	95.171	92.1327
HLA-DRB1	Mac_ISG15	3.1528	0.529484	2.08964e+06	0.61713	2.11636e-18	5.78065e-16	90.9457	83.2086
PSMB9	Mac_ISG15	1.32142	0.676835	2328169	0.687574	8.55605e-55	7.829e-52	68.6117	40.0264
TAP1	Mac_ISG15	0.63584	0.405808	2.14874e+06	0.634585	2.34112e-49	1.71375e-46	42.6559	16.8942
HLA-DPA1	Mac_ISG15	2.76948	0.507184	2.04315e+06	0.6034	9.0389e-15	1.80783e-12	87.3239	76.9118
HLA-DPB1	Mac_ISG15	2.55113	0.380956	1.95784e+06	0.578205	4.27931e-09	4.70351e-07	84.3058	74.9596
MARCKS	Mac_ISG15	1.02075	0.493711	2130845	0.629299	5.0044e-31	2.28958e-28	54.326	30.9115
CALHM6	Mac_ISG15	1.1443	0.711062	2279857	0.673307	2.17986e-57	2.04577e-54	55.5332	27.9759
DYNLT1	Mac_ISG15	1.11021	0.472262	2156969	0.637014	6.30035e-30	2.74523e-27	62.173	40.8484
RAC1	Mac_ISG15	1.90027	0.319468	2025259	0.598117	1.73454e-13	3.23908e-11	83.9034	75.0771
SNX10	Mac_ISG15	0.882486	0.322628	2.01553e+06	0.595243	1.90871e-16	4.63302e-14	52.1127	35.4323
NT5C3A	Mac_ISG15	0.638377	0.486894	2149948	0.634941	5.30894e-68	7.19676e-65	36.4185	10.9056
PSMA2	Mac_ISG15	0.947337	0.308127	2018114	0.596006	1.8512e-15	4.1568e-13	56.9416	41.4942
FGL2	Mac_ISG15	0.991662	0.383936	2070161	0.611377	1.46128e-21	4.86222e-19	57.5453	36.2249
SAMD9	Mac_ISG15	0.491943	0.346448	2055299	0.606988	3.36593e-46	2.23993e-43	31.1871	10.3185
SAMD9L	Mac_ISG15	0.761821	0.566236	2298841	0.678913	6.2911e-95	1.43913e-91	48.4909	14.0907
GIMAP4	Mac_ISG15	0.69444	0.377863	2096700	0.619215	2.64675e-33	1.32704e-30	44.2656	21.6204
MSR1	Mac_ISG15	1.00613	0.368646	2.03935e+06	0.602278	8.97694e-19	2.60766e-16	54.9296	35.0506
LY6E	Mac_ISG15	1.90954	0.938824	2449545	0.72342	8.73519e-70	1.22968e-66	82.8974	49.7872
PPA1	Mac_ISG15	0.801272	0.3269	2000441	0.590787	1.91138e-16	4.63302e-14	46.2777	30.2803
ANKRD22	Mac_ISG15	0.534079	0.395377	2.1007e+06	0.620396	2.51043e-59	2.41801e-56	33.1992	9.84882
IFIT2	Mac_ISG15	1.00021	0.839832	2.38758e+06	0.70512	3.52005e-153	2.57675e-149	49.497	10.0983
IFIT3	Mac_ISG15	1.16512	0.949151	2509417	0.741102	7.96174e-169	9.71359e-165	59.3561	13.5476
IFIT1	Mac_ISG15	1.273	1.05804	2.47285e+06	0.730304	5.88734e-161	5.38707e-157	55.5332	12.9165
RGS10	Mac_ISG15	1.14975	0.339771	2022155	0.5972	7.32631e-15	1.48972e-12	64.3863	47.9378
IFITM2	Mac_ISG15	1.37214	0.389783	2041501	0.602913	5.98595e-16	1.39549e-13	71.0262	52.2237
IFITM1	Mac_ISG15	0.799539	0.671921	2.30758e+06	0.681494	2.80259e-137	1.28222e-133	43.662	8.58653
IFITM3	Mac_ISG15	3.14285	1.25071	2727986	0.805652	5.82099e-116	1.77545e-112	98.3903	77.7631
IRF7	Mac_ISG15	0.652243	0.382427	2086808	0.616294	3.60631e-35	1.88564e-32	40.6439	18.6555
TRIM22	Mac_ISG15	0.71687	0.380115	2.10286e+06	0.621034	1.45779e-32	7.02058e-30	46.4789	23.3377
UBE2L6	Mac_ISG15	0.979806	0.595907	2297078	0.678392	7.36659e-62	7.93013e-59	57.9477	26.8898
SERPING1	Mac_ISG15	0.759745	0.397029	2124446	0.627409	4.43634e-36	2.38786e-33	48.2897	23.0148
MS4A6A	Mac_ISG15	1.50714	0.37412	1.98826e+06	0.587189	8.14326e-12	1.2683e-09	67.2032	53.2805
PLAAT4	Mac_ISG15	0.648103	0.423789	2113733	0.624245	4.89558e-44	3.14356e-41	39.2354	16.1456
DRAP1	Mac_ISG15	1.20787	0.493114	2190540	0.646929	1.39139e-32	6.79015e-30	68.008	45.2224
CTSC	Mac_ISG15	1.83371	0.61554	2.18178e+06	0.644343	6.9103e-29	2.87414e-26	80.4829	57.3903
TUBA1B	Mac_ISG15	1.58418	0.419808	2051127	0.605756	2.7329e-16	6.5377e-14	74.4467	57.2141
OAS1	Mac_ISG15	0.643522	0.421502	2.1389e+06	0.631679	1.51496e-49	1.13161e-46	41.0463	15.8667
OAS3	Mac_ISG15	0.531133	0.382158	2095839	0.618961	1.90105e-54	1.69708e-51	33.8028	10.7442
OAS2	Mac_ISG15	0.637539	0.426047	2138982	0.631702	6.35617e-53	5.16983e-50	40.0402	14.443
OASL	Mac_ISG15	0.403161	0.312121	2018937	0.596249	1.64039e-52	1.30522e-49	25.5533	6.72244
UBC	Mac_ISG15	2.31168	0.429204	2084290	0.61555	5.34476e-18	1.42791e-15	91.7505	79.818
POMP	Mac_ISG15	1.72614	0.371144	2071914	0.611895	2.37933e-17	6.1328e-15	79.2757	67.8556
EPSTI1	Mac_ISG15	1.09954	0.662789	2.3323e+06	0.688794	2.17368e-65	2.65196e-62	61.5694	29.3556
ITM2B	Mac_ISG15	2.3611	0.367782	2061997	0.608966	3.79125e-16	8.95249e-14	90.3421	82.005
LPAR6	Mac_ISG15	0.61071	0.355948	2.06146e+06	0.608808	5.69124e-33	2.81493e-30	38.2294	17.129
TNFSF13B	Mac_ISG15	1.27797	0.662742	2313599	0.683272	1.06414e-53	8.85192e-51	67.2032	38.0449
PSME2	Mac_ISG15	1.81496	0.841478	2425625	0.716356	2.18529e-64	2.42376e-61	80.4829	52.6934
CALM1	Mac_ISG15	1.76083	0.49334	2.11679e+06	0.625149	1.35667e-21	4.59774e-19	79.8793	63.4082
IFI27	Mac_ISG15	1.28657	0.58742	2089543	0.617101	2.61534e-24	9.76776e-22	55.332	34.4635
WARS	Mac_ISG15	0.57811	0.363261	2.05308e+06	0.606332	6.41959e-34	3.30934e-31	35.4125	15.5585
HSP90AA1	Mac_ISG15	1.92846	0.347736	1994349	0.588988	1.77463e-11	2.68402e-09	82.2938	69.338
B2M	Mac_ISG15	5.17126	0.41653	2398251	0.708272	2.28819e-54	1.99405e-51	100	99.956
C15orf48	Mac_ISG15	1.73723	0.543943	2.07108e+06	0.611649	1.14687e-18	3.27943e-16	69.8189	50.888
PSMA4	Mac_ISG15	1.10517	0.439709	2.12596e+06	0.627856	7.06383e-26	2.84114e-23	62.173	42.3015
ISG20	Mac_ISG15	1.05731	0.814171	2.40629e+06	0.710645	2.00221e-115	5.63716e-112	55.332	16.5859
MT2A	Mac_ISG15	3.2023	1.087	2428412	0.717179	1.69699e-59	1.67869e-56	94.165	77.8365
HERPUD1	Mac_ISG15	1.13109	0.321645	1.98067e+06	0.584948	3.86296e-12	6.34027e-10	58.3501	43.8573
PSMB10	Mac_ISG15	0.945422	0.304559	2011365	0.594013	6.20878e-15	1.29118e-12	56.7404	41.2006
CYBA	Mac_ISG15	2.86562	0.301827	2009239	0.593385	3.2758e-12	5.44988e-10	95.171	89.6521
XAF1	Mac_ISG15	0.695639	0.421518	2145212	0.633542	1.36923e-45	8.94915e-43	44.4668	18.5234
CCL2	Mac_ISG15	1.42171	0.662183	2048787	0.605065	2.43147e-22	8.3957e-20	47.6861	28.1374
CCL7	Mac_ISG15	0.610253	0.379437	1882376	0.555919	7.82054e-15	1.57275e-12	20.5231	9.98092
CCL8	Mac_ISG15	0.608653	0.542543	2009314	0.593408	2.03643e-86	3.92291e-83	21.5292	3.09702
IFI35	Mac_ISG15	0.817021	0.557174	2.26997e+06	0.670387	2.10473e-71	3.08141e-68	50.503	18.7583
GRN	Mac_ISG15	1.93561	0.328963	1.96807e+06	0.581228	9.25572e-10	1.10348e-07	83.2998	71.3782
LGALS3BP	Mac_ISG15	0.774415	0.394403	2.08526e+06	0.615837	1.15056e-29	4.89669e-27	45.8753	23.7781
RNF213	Mac_ISG15	0.929632	0.49629	2.19606e+06	0.648558	5.02797e-42	3.11913e-39	55.7344	28.6951
MYL12A	Mac_ISG15	1.96864	0.381758	2068335	0.610838	8.06002e-17	2.02058e-14	85.5131	73.9615
C3	Mac_ISG15	0.66151	0.398907	2024852	0.597996	3.63871e-27	1.47978e-24	35.2113	17.2464
CALR	Mac_ISG15	1.32547	0.325199	1987495	0.586964	8.30502e-12	1.28802e-09	68.8129	52.5026
BST2	Mac_ISG15	1.36005	0.640606	2297077	0.678392	8.4401e-48	5.82861e-45	69.8189	43.7546
IFI30	Mac_ISG15	2.93782	0.419511	2021829	0.597104	4.19125e-13	7.55752e-11	93.7626	85.3369
IL4I1	Mac_ISG15	0.605344	0.307311	2008296	0.593107	2.81969e-23	1.0118e-20	37.0221	18.7436
FPR3	Mac_ISG15	0.7458	0.31725	2009840	0.593563	1.07706e-18	3.10405e-16	44.4668	26.6402
CST3	Mac_ISG15	3.21316	0.305087	1.99385e+06	0.588842	3.48118e-11	5.07628e-09	96.1771	92.1327
MX2	Mac_ISG15	0.660395	0.431565	2.13665e+06	0.631014	5.50544e-50	4.19801e-47	40.6439	15.4557
MX1	Mac_ISG15	1.22771	0.896351	2471724	0.72997	4.56088e-116	1.51757e-112	62.5755	21.1507
YWHAH	Mac_ISG15	1.12826	0.358862	2031015	0.599816	2.92592e-16	6.954e-14	61.7706	43.1528
TYMP	Mac_ISG15	2.75144	0.838158	2.47784e+06	0.731775	2.14454e-67	2.80329e-64	95.5734	79.2015
SAT1	Mac_ISG15	3.53076	0.387118	2104314	0.621464	1.35751e-19	4.17531e-17	97.7867	94.9949
ENO1	Mac_SPP1	1.69722	0.43482	5772003	0.627011	5.94889e-57	1.99757e-54	73.4075	65.0272
JUN	Mac_SPP1	1.8857	0.774809	6.17577e+06	0.670872	1.82903e-105	1.71652e-102	75.1391	53.4867
S100A10	Mac_SPP1	3.037	0.713811	6593674	0.716269	6.35114e-156	1.10694e-152	93.5065	87.5461
S100A11	Mac_SPP1	3.38624	0.304115	5744726	0.624048	1.67711e-52	5.15832e-50	96.2276	95.5384
FCGR2B	Mac_SPP1	0.880046	0.395642	5.47289e+06	0.594519	2.97138e-44	7.15496e-42	44.5887	29.1411
GLUL	Mac_SPP1	2.25764	0.45452	5.59365e+06	0.607636	1.77097e-40	3.70395e-38	84.0445	74.0734
G0S2	Mac_SPP1	0.711675	0.356502	5.20026e+06	0.564903	1.93232e-31	2.92251e-29	28.4477	16.2656
ATF3	Mac_SPP1	0.544234	0.31685	5385559	0.585032	5.35784e-54	1.67609e-51	30.9833	14.8077
HK2	Mac_SPP1	0.582567	0.414	5.6496e+06	0.613714	6.91964e-103	6.33165e-100	33.5189	11.8742
IL1B	Mac_SPP1	0.62631	0.362216	5.2965e+06	0.575358	1.39626e-46	3.65032e-44	27.7675	13.297
IL1RN	Mac_SPP1	0.89022	0.628878	5.87294e+06	0.637976	4.78292e-128	6.03654e-125	40.5071	14.7374
MARCO	Mac_SPP1	0.873696	0.480798	5599864	0.608312	4.87351e-69	2.41048e-66	40.569	20.3232
FN1	Mac_SPP1	1.13451	0.415134	5401642	0.586779	7.3211e-35	1.33313e-32	48.8559	33.6378
SLC11A1	Mac_SPP1	1.40452	0.530956	5796178	0.629637	1.03524e-64	4.45774e-62	66.9759	46.0566
CCL20	Mac_SPP1	0.956654	0.803001	5900600	0.640981	3.62676e-179	7.80841e-176	35.1268	8.27332
CXCL8	Mac_SPP1	2.23981	1.64665	7.02939e+06	0.763601	0	0	70.3154	25.628
CXCL3	Mac_SPP1	1.33676	1.06741	6293930	0.683708	5.36681e-223	3.27385e-219	47.248	13.1916
CXCL2	Mac_SPP1	1.18293	0.863415	6.10705e+06	0.663408	1.10596e-166	2.13049e-163	45.9493	15.7211
SPP1	Mac_SPP1	4.30819	2.65763	7487290	0.813342	0	0	90.6617	51.7302
VCAN	Mac_SPP1	1.42082	0.513975	5.62945e+06	0.611526	7.01466e-51	2.05395e-48	61.9048	40.3829
LUCAT1	Mac_SPP1	0.699404	0.57547	6002855	0.652089	3.31737e-201	1.01183e-197	37.786	8.27332
EGR1	Mac_SPP1	1.00319	0.672034	6.00967e+06	0.652829	1.9788e-134	2.89704e-131	46.8769	18.9004
IER3	Mac_SPP1	1.43049	0.755152	6092013	0.661774	1.03145e-107	1.04867e-104	61.3482	37.6252
TREM1	Mac_SPP1	0.764014	0.352175	5501117	0.597585	1.34676e-49	3.85101e-47	43.5993	26.0847
VEGFA	Mac_SPP1	0.667968	0.352936	5.48553e+06	0.595892	4.09505e-55	1.3264e-52	38.2189	20.4989
SOD2	Mac_SPP1	1.68105	0.625786	5883053	0.639075	2.25414e-71	1.19571e-68	71.0575	51.941
RNASET2	Mac_SPP1	1.41915	0.337602	5455120	0.592588	6.45414e-32	1.00952e-29	66.2956	58.4753
GPNMB	Mac_SPP1	1.64904	0.6576	5849685	0.63545	3.98753e-73	2.17832e-70	68.0891	40.4356
INHBA	Mac_SPP1	0.389152	0.304225	5.28093e+06	0.573666	1.54073e-81	9.55801e-79	19.4187	4.90076
SEC61G	Mac_SPP1	1.21419	0.3008	5.39064e+06	0.585584	2.81242e-28	3.74318e-26	60.9771	53.557
ATP6V1F	Mac_SPP1	1.71831	0.301292	5.38791e+06	0.585287	1.95615e-26	2.38657e-24	74.026	67.908
CLEC5A	Mac_SPP1	0.615148	0.345145	5.47059e+06	0.594268	1.03589e-57	3.61093e-55	35.3741	18.0748
CTSB	Mac_SPP1	2.34758	0.356559	5332170	0.579232	1.18643e-22	1.19298e-20	83.6735	75.8475
SLC25A37	Mac_SPP1	0.819716	0.325374	5300565	0.575799	5.02746e-29	6.86604e-27	42.4242	29.8612
BNIP3L	Mac_SPP1	0.934601	0.433298	5673335	0.616293	3.10318e-60	1.15897e-57	51.8244	34.1648
SDC2	Mac_SPP1	0.700677	0.468719	5731549	0.622617	8.43104e-102	7.17638e-99	38.0952	15.3346
NDRG1	Mac_SPP1	0.611614	0.406236	5.60602e+06	0.608981	5.42285e-85	3.48213e-82	34.8794	14.5969
PLIN2	Mac_SPP1	1.62292	0.920508	6412894	0.696631	3.98805e-153	6.63484e-150	67.3469	39.6803
CTSL	Mac_SPP1	1.9581	0.832399	6057573	0.658033	7.27704e-95	5.43565e-92	71.9233	45.3012
TXN	Mac_SPP1	1.68333	0.335066	5472258	0.59445	3.09012e-32	4.89616e-30	72.1707	65.8352
KLF6	Mac_SPP1	1.49955	0.362218	5411261	0.587824	6.98616e-29	9.43544e-27	67.6562	58.1064
VIM	Mac_SPP1	3.14764	0.547435	6.31568e+06	0.686071	7.40927e-116	8.21778e-113	93.9394	90.5674
P4HA1	Mac_SPP1	0.515438	0.331235	5.52857e+06	0.600568	1.64902e-76	9.5803e-74	32.8386	13.6132
BNIP3	Mac_SPP1	0.464146	0.349917	5516231	0.599227	2.51216e-101	2.08971e-98	27.3346	8.04497
CTSD	Mac_SPP1	2.71675	0.760565	5879966	0.638739	2.12467e-66	9.84367e-64	87.1367	69.7699
ADM	Mac_SPP1	1.29253	0.901792	6.45915e+06	0.701656	8.42923e-208	2.80471e-204	58.0087	21.3771
LDHA	Mac_SPP1	1.88842	0.791531	6.4695e+06	0.70278	6.00778e-145	9.56047e-142	76.8089	57.8605
CD44	Mac_SPP1	1.52435	0.493939	5.81166e+06	0.631319	1.43158e-62	5.57417e-60	71.1812	56.5256
FTH1	Mac_SPP1	5.44404	0.847912	7025740	0.763204	1.23974e-229	9.07515e-226	100	99.5784
GAPDH	Mac_SPP1	3.36339	0.690032	6.76487e+06	0.734867	2.40309e-183	5.49722e-180	94.6197	92.1307
TPI1	Mac_SPP1	1.78095	0.523103	5.98544e+06	0.650197	7.90392e-79	4.74248e-76	74.9536	64.9745
SLC2A3	Mac_SPP1	1.37653	0.560906	5.7739e+06	0.627217	2.12483e-64	9.04315e-62	62.0284	42.8245
PHLDA1	Mac_SPP1	0.536549	0.332044	5.47425e+06	0.594666	6.34481e-68	3.05561e-65	32.0346	13.8767
BTG1	Mac_SPP1	1.97292	0.524667	5822587	0.632506	3.05557e-61	1.16497e-58	77.551	67.9255
ALOX5AP	Mac_SPP1	1.67723	0.60509	5.82106e+06	0.63234	2.94547e-65	1.29888e-62	68.2127	51.3262
RGCC	Mac_SPP1	0.994202	0.573796	5834962	0.63385	4.63039e-91	3.32308e-88	48.1756	25.1888
RNASE1	Mac_SPP1	0.925954	0.441976	5298057	0.575527	9.87294e-35	1.7801e-32	35.0031	21.5703
NFKBIA	Mac_SPP1	2.08503	0.831767	6.28502e+06	0.68274	6.47493e-117	7.40591e-114	77.6129	60.6886
ERO1A	Mac_SPP1	0.765783	0.530729	5939721	0.64523	3.93411e-131	5.33305e-128	43.1664	16.7926
LGALS3	Mac_SPP1	1.64497	0.342386	5345599	0.580691	1.94961e-24	2.12374e-22	68.3983	60.2319
ZFP36L1	Mac_SPP1	1.47866	0.459568	5624137	0.610949	7.82219e-46	1.98819e-43	67.2851	54.1894
FOS	Mac_SPP1	2.56416	0.439114	5482908	0.595607	3.81972e-32	6.0261e-30	84.7866	78.2189
C15orf48	Mac_SPP1	2.18548	1.22652	6.85e+06	0.744114	7.29468e-222	3.81418e-218	79.5918	44.3878
PKM	Mac_SPP1	1.51069	0.300834	5.40635e+06	0.58729	4.80114e-28	6.3211e-26	69.9443	62.8842
BCL2A1	Mac_SPP1	1.26697	0.525156	5751394	0.624773	1.6999e-63	6.83713e-61	59.8021	40.4708
NUPR1	Mac_SPP1	1.53248	0.882701	5.93976e+06	0.645234	7.78777e-100	6.19653e-97	52.4428	28.3682
MT2A	Mac_SPP1	2.50708	0.408163	5293360	0.575016	1.96087e-20	1.76773e-18	80.8905	78.3945
MT1X	Mac_SPP1	1.07214	0.451086	5320312	0.577944	3.33146e-28	4.41793e-26	45.7638	35.2714
CD68	Mac_SPP1	1.74112	0.382305	5.48057e+06	0.595353	4.46414e-33	7.52958e-31	72.851	62.7437
CCL2	Mac_SPP1	1.29424	0.628787	5407198	0.587383	1.50662e-40	3.16917e-38	41.3111	26.1022
CCL7	Mac_SPP1	0.562394	0.392632	5.27923e+06	0.573481	1.32655e-63	5.5174e-61	21.9542	7.50044
CCL3	Mac_SPP1	1.93359	1.29782	6618885	0.719008	8.10979e-218	3.29807e-214	64.9351	26.9981
CCL4	Mac_SPP1	0.935599	0.556074	5583299	0.606512	4.05246e-70	2.11891e-67	38.2189	18.9355
CCL3L1	Mac_SPP1	1.27833	0.849614	6083355	0.660833	1.4229e-141	2.16998e-138	49.9072	20.3408
CCL4L2	Mac_SPP1	0.875435	0.469791	5.47192e+06	0.594414	2.99355e-55	9.78277e-53	37.0439	19.4449
ANGPTL4	Mac_SPP1	0.452798	0.38638	5.50267e+06	0.597753	1.74126e-132	2.45123e-129	23.6858	4.53188
AC020916.1	Mac_SPP1	0.958249	0.435597	5536162	0.601392	1.51841e-49	4.30817e-47	47.0625	29.9842
PLAUR	Mac_SPP1	1.62176	0.701088	6.07617e+06	0.660053	3.19676e-96	2.48946e-93	69.3878	47.8131
APOE	Mac_SPP1	2.38538	0.456364	5.20875e+06	0.565826	5.06622e-17	3.65737e-15	71.6141	55.4365
APOC1	Mac_SPP1	2.44944	0.579161	5.36037e+06	0.582296	1.10531e-25	1.30501e-23	72.4181	55.5068
FOSB	Mac_SPP1	0.994701	0.555061	5.84603e+06	0.635053	1.84215e-90	1.29662e-87	49.9072	26.1725
PPP1R15A	Mac_SPP1	1.02057	0.52114	5.81877e+06	0.632091	8.67838e-80	5.29396e-77	52.9375	31.0908
FTL	Mac_SPP1	5.7332	0.642164	6197461	0.673229	1.3036e-100	1.06029e-97	99.8763	99.7541
CEBPB	Mac_SPP1	1.97774	0.428854	5598048	0.608115	4.44454e-41	9.79967e-39	80.334	70.8765
SMIM25	Mac_SPP1	0.874019	0.305939	5.37446e+06	0.583826	8.06429e-33	1.32955e-30	48.5467	33.2689
CSTB	Mac_SPP1	3.10483	1.21034	6939331	0.753818	1.26216e-215	4.61965e-212	89.6104	76.1988
MIF	Mac_SPP1	3.0538	1.23558	7432657	0.807408	0	0	92.0841	78.8161
LGALS1	Mac_SPP1	3.11784	0.397949	5680195	0.617038	5.68482e-47	1.51876e-44	91.6512	89.654
TIMP1	Mac_SPP1	2.79875	0.930452	6.2036e+06	0.673895	1.05473e-102	9.19151e-100	85.6524	73.7221
PGK1	Mac_SPP1	1.19055	0.398724	5.59082e+06	0.60733	3.46183e-45	8.61948e-43	59.1218	47.3564
RBP7	Mono_FCN1	0.678929	0.592906	5211828	0.640807	5.13016e-187	6.70604e-184	33.382	6.68238
SH3BGRL3	Mono_FCN1	2.85371	0.312483	5031930	0.618688	7.889e-43	1.02756e-40	92.2571	90.6581
CD52	Mono_FCN1	1.71296	0.574312	5.08171e+06	0.624809	3.74957e-51	6.35361e-49	66.8371	54.3511
FGR	Mono_FCN1	0.796486	0.419765	4.91745e+06	0.604613	1.04384e-50	1.76062e-48	42.3667	26.679
CSF3R	Mono_FCN1	0.788996	0.483515	5006423	0.615552	4.35122e-68	1.06885e-65	40.4675	22.0333
C1orf162	Mono_FCN1	1.56223	0.325107	4.78976e+06	0.588913	7.42567e-26	4.89706e-24	70.4164	62.9355
AC253572.2	Mono_FCN1	0.89684	0.571204	5.01162e+06	0.61619	4.64962e-73	1.22432e-70	39.3718	19.7778
AC245014.3	Mono_FCN1	0.611847	0.379524	4.71058e+06	0.579178	3.95528e-43	5.18878e-41	28.8532	15.0648
MCL1	Mono_FCN1	1.74895	0.513202	5.17755e+06	0.636593	2.33836e-58	4.67684e-56	73.4112	64.1306
CTSS	Mono_FCN1	2.76024	0.911344	6.18128e+06	0.760004	1.33704e-199	2.22442e-196	91.8919	78.6231
S100A9	Mono_FCN1	4.45268	2.98449	7.49383e+06	0.921384	0	0	95.4711	58.9631
S100A12	Mono_FCN1	2.28992	2.18947	6.96959e+06	0.856928	0	0	74.0687	6.36257
S100A8	Mono_FCN1	4.55276	3.38596	7.5565e+06	0.929089	0	0	95.252	47.1133
S100A6	Mono_FCN1	4.00255	0.718604	6.23597e+06	0.766728	1.4933e-208	3.03646e-205	99.4887	96.4652
S100A4	Mono_FCN1	3.73887	1.48103	7048163	0.866589	0	0	98.0278	82.1579
MNDA	Mono_FCN1	1.79975	0.870702	5.75508e+06	0.707601	1.62129e-139	1.11964e-136	73.046	51.0688
CD48	Mono_FCN1	0.794617	0.435812	4.95067e+06	0.608697	1.98004e-55	3.73563e-53	41.8554	25.9721
SELL	Mono_FCN1	0.809778	0.683898	5.44233e+06	0.669148	3.24808e-215	7.43018e-212	40.9058	9.24087
RGS2	Mono_FCN1	1.7882	0.949761	5.63615e+06	0.692979	4.84949e-129	2.90977e-126	68.225	42.1141
PTPRC	Mono_FCN1	1.04575	0.336299	4.765e+06	0.585868	4.85053e-27	3.4273e-25	52.374	45.4301
CD55	Mono_FCN1	0.864983	0.535133	5116017	0.629027	1.19082e-79	3.63212e-77	43.8276	24.0027
H3F3A	Mono_FCN1	3.01683	0.760702	6.33761e+06	0.779224	1.2408e-228	3.49343e-225	94.8868	87.8303
CALM2	Mono_FCN1	2.11206	0.396687	5.13016e+06	0.630765	4.51053e-52	7.78727e-50	81.5924	77.8152
VAMP5	Mono_FCN1	0.791341	0.368714	4.77053e+06	0.586548	2.87413e-35	2.81273e-33	40.2484	27.1503
IL1B	Mono_FCN1	0.603841	0.319449	4.59173e+06	0.564565	8.15972e-31	6.7722e-29	26.2966	14.24
CD302	Mono_FCN1	0.766843	0.390715	4.85762e+06	0.597256	5.30936e-44	7.30556e-42	41.0519	27.0662
GCA	Mono_FCN1	0.854421	0.446777	4.91467e+06	0.60427	1.03723e-47	1.60184e-45	43.3163	29.7256
STK17B	Mono_FCN1	0.770596	0.395361	4845318	0.595743	3.59482e-45	5.20056e-43	39.8101	24.373
TKT	Mono_FCN1	1.13049	0.597733	5.31506e+06	0.6535	9.25429e-89	3.35363e-86	55.6611	36.8961
CSTA	Mono_FCN1	1.96622	1.11595	6.2932e+06	0.773764	2.36841e-241	7.88057e-238	78.3053	49.6549
SERP1	Mono_FCN1	1.36849	0.340175	4933421	0.606576	5.94662e-37	6.2724e-35	65.011	59.9394
EREG	Mono_FCN1	0.578364	0.324996	4.56192e+06	0.560899	4.4018e-29	3.34948e-27	24.3974	13.3648
PLAC8	Mono_FCN1	0.613549	0.358571	4767183	0.586137	2.20608e-50	3.68697e-48	30.8985	14.7787
HMGB2	Mono_FCN1	1.25369	0.535078	5124234	0.630037	1.39878e-59	2.89247e-57	57.5603	44.6726
FYB1	Mono_FCN1	1.00109	0.330515	4.72617e+06	0.581094	5.59301e-25	3.47555e-23	49.8174	42.6023
VCAN	Mono_FCN1	2.21804	1.47345	6.48245e+06	0.797032	0	0	80.935	36.8961
CD14	Mono_FCN1	1.55632	0.370927	4758493	0.585068	1.23824e-24	7.5159e-23	64.7918	55.1591
DUSP1	Mono_FCN1	2.83304	0.967572	5981450	0.735434	1.91135e-164	1.94326e-161	90.7232	76.2835
SERPINB1	Mono_FCN1	1.09099	0.587984	5.21292e+06	0.640941	2.92893e-77	8.50808e-75	52.0818	35.2298
RIPOR2	Mono_FCN1	0.687076	0.598495	5270251	0.64799	4.09548e-205	7.8894e-202	34.7699	6.46356
LST1	Mono_FCN1	2.2835	0.970418	6.13104e+06	0.753826	1.42302e-194	2.08336e-191	86.2673	65.5109
AIF1	Mono_FCN1	2.50843	0.446761	5.13434e+06	0.631279	3.11609e-52	5.45703e-50	87.5822	81.4341
NCF1	Mono_FCN1	0.631979	0.320981	4641643	0.570701	3.58005e-28	2.63119e-26	32.2863	21.3769
FGL2	Mono_FCN1	0.994876	0.444244	4.96225e+06	0.610121	2.25531e-48	3.55804e-46	49.9635	34.8426
CD36	Mono_FCN1	0.632056	0.431207	4935628	0.606847	1.27198e-75	3.55388e-73	33.4551	14.5262
LAMTOR4	Mono_FCN1	1.28876	0.385477	4962807	0.610189	3.20735e-40	3.79911e-38	62.1622	55.6304
NAMPT	Mono_FCN1	1.97492	1.08899	6028321	0.741197	3.24072e-189	4.56206e-186	76.26	48.7797
CEBPD	Mono_FCN1	1.2891	0.381248	4.82219e+06	0.5929	5.49887e-30	4.41369e-28	59.1673	50.4965
PABPC1	Mono_FCN1	1.74623	0.482097	5.25808e+06	0.646494	1.64493e-66	3.93503e-64	73.9956	65.8475
EEF1D	Mono_FCN1	1.86019	0.465232	5.30248e+06	0.651953	1.66979e-70	4.30395e-68	76.6983	70.9645
NUP214	Mono_FCN1	0.637438	0.415007	4.91506e+06	0.604319	1.63054e-65	3.82559e-63	34.6969	17.2025
FCN1	Mono_FCN1	2.42586	2.05914	7.25455e+06	0.891964	0	0	86.1943	20.5353
SRGN	Mono_FCN1	3.2622	0.620686	5.50877e+06	0.677317	2.30603e-93	8.61255e-91	94.8868	89.2106
VSIR	Mono_FCN1	0.973761	0.497843	5.07693e+06	0.62422	4.21499e-63	9.64204e-61	49.16	32.4524
PTPRE	Mono_FCN1	0.610094	0.305932	4660332	0.572999	2.52038e-29	1.95442e-27	33.1629	22.0165
IFITM2	Mono_FCN1	1.45226	0.545572	5.12959e+06	0.630695	4.45447e-57	8.62635e-55	64.2075	51.0352
MPEG1	Mono_FCN1	0.755447	0.513341	5.13542e+06	0.631413	3.29964e-98	1.38816e-95	40.3214	17.4886
NEAT1	Mono_FCN1	3.54617	0.746302	5858458	0.720311	5.60056e-143	4.27054e-140	97.3703	92.0889
CARD16	Mono_FCN1	1.20549	0.554816	5200662	0.639434	9.59004e-70	2.43754e-67	57.7794	41.9458
SLC2A3	Mono_FCN1	1.23611	0.364708	4702253	0.578153	1.3153e-22	7.15324e-21	53.0314	45.6994
CLEC4E	Mono_FCN1	0.726316	0.484276	5.01535e+06	0.616649	9.43554e-81	2.9267e-78	37.0343	16.95
CLEC12A	Mono_FCN1	0.562906	0.349795	4767006	0.586115	1.19218e-48	1.89717e-46	30.6063	15.8391
PLBD1	Mono_FCN1	0.563935	0.301595	4.60303e+06	0.565953	8.59137e-26	5.63535e-24	30.0219	20.2323
PFDN5	Mono_FCN1	2.71703	0.560744	5.83694e+06	0.717665	8.38102e-140	5.89911e-137	92.3302	87.0392
LYZ	Mono_FCN1	4.24354	1.52774	6.88999e+06	0.847141	0	0	98.2469	87.2917
ATP2B1-AS1	Mono_FCN1	0.675183	0.416996	4891308	0.601398	1.43016e-62	3.23119e-60	34.843	16.8658
FOS	Mono_FCN1	3.08466	1.06122	5945817	0.731052	2.55706e-158	2.39977e-155	91.3075	76.9904
SERPINA1	Mono_FCN1	1.60751	0.440457	5.04978e+06	0.620882	1.27287e-46	1.92514e-44	70.5625	61.1345
ATP5MPL	Mono_FCN1	1.853	0.549406	5.43187e+06	0.667861	5.13089e-86	1.7551e-83	77.5018	68.5406
CRIP1	Mono_FCN1	1.56895	0.380278	4.71476e+06	0.579691	1.97648e-21	1.00894e-19	62.3083	60.0236
THBS1	Mono_FCN1	1.10279	0.795283	5.36282e+06	0.659372	1.05654e-138	7.16118e-136	45.7268	17.4886
METTL9	Mono_FCN1	0.617811	0.366083	4800975	0.590291	5.22526e-47	7.93567e-45	33.8203	19.2392
CORO1A	Mono_FCN1	1.17497	0.507225	5.14166e+06	0.63218	2.38924e-63	5.49991e-61	57.3411	41.1715
COTL1	Mono_FCN1	2.00873	0.719005	5672683	0.69747	3.64353e-119	1.96113e-116	80.4967	64.7702
COX4I1	Mono_FCN1	1.95491	0.358816	5163707	0.63489	1.84969e-55	3.50779e-53	78.5975	76.031
CYBA	Mono_FCN1	2.92521	0.419445	5273047	0.648334	6.6141e-66	1.56182e-63	93.7911	89.1601
GABARAP	Mono_FCN1	2.30986	0.33459	5.04382e+06	0.620149	5.00629e-44	6.91454e-42	86.0482	82.1916
TMEM107	Mono_FCN1	0.743085	0.466893	4846306	0.595865	2.95555e-53	5.32887e-51	34.4777	18.7511
AC007952.4	Mono_FCN1	0.761225	0.510133	5013008	0.616361	5.12836e-81	1.61813e-78	36.9613	16.6975
EVI2B	Mono_FCN1	0.970842	0.331724	4743072	0.583172	2.74668e-26	1.86169e-24	49.6713	42.2151
EIF1	Mono_FCN1	2.78645	0.512943	5539541	0.6811	2.25358e-97	9.06408e-95	91.5997	87.4937
VMP1	Mono_FCN1	1.68841	0.506236	5103187	0.627449	2.20608e-51	3.75557e-49	71.8042	62.2791
CD300E	Mono_FCN1	0.595418	0.40762	4915891	0.604421	9.42401e-81	2.9267e-78	31.702	12.0687
H3F3B	Mono_FCN1	2.59626	0.342921	5107852	0.628023	1.36871e-49	2.2265e-47	88.3857	87.9145
SOCS3	Mono_FCN1	0.992792	0.469358	4.88641e+06	0.600796	1.02297e-42	1.32302e-40	45.3616	32.3515
CFD	Mono_FCN1	1.06503	0.53777	5147320	0.632875	1.3517e-71	3.53381e-69	52.3009	32.0821
OAZ1	Mono_FCN1	2.66491	0.304559	5.14413e+06	0.632483	5.95383e-53	1.05785e-50	90.504	89.1601
STXBP2	Mono_FCN1	1.26783	0.691582	5.34996e+06	0.65779	4.29316e-94	1.65404e-91	57.3411	36.105
TRAPPC5	Mono_FCN1	1.10797	0.317711	4.7745e+06	0.587036	1.1667e-26	8.14928e-25	55.7341	50.4292
JUNB	Mono_FCN1	1.83933	0.404866	4.92118e+06	0.605071	5.76751e-35	5.58457e-33	72.8999	67.3456
IER2	Mono_FCN1	1.07881	0.386331	4748017	0.58378	1.51795e-27	1.09152e-25	49.5252	38.7645
UBA52	Mono_FCN1	2.82255	0.414047	5444155	0.669372	2.29646e-85	7.78265e-83	92.2571	89.1601
GMFG	Mono_FCN1	1.66431	0.687802	5648794	0.694533	1.38941e-119	7.59013e-117	73.046	56.6066
ZFP36	Mono_FCN1	2.09185	0.47411	5.0308e+06	0.618549	1.3867e-43	1.87287e-41	76.6253	71.4021
EMP3	Mono_FCN1	1.67647	0.340142	4869306	0.598693	4.26644e-31	3.57336e-29	71.439	67.0426
FPR1	Mono_FCN1	1.1223	0.645473	5385823	0.6622	3.86243e-105	1.68296e-102	54.7115	31.9643
LILRB2	Mono_FCN1	0.473362	0.300511	4684883	0.576018	1.3732e-43	1.8615e-41	26.7348	13.2469
LILRA5	Mono_FCN1	0.43321	0.345883	4827622	0.593568	2.54044e-94	9.89177e-92	24.6896	6.83387
CEBPB	Mono_FCN1	1.94973	0.376483	4902807	0.602812	3.64001e-33	3.3059e-31	76.114	72.2437
SMIM25	Mono_FCN1	0.88833	0.310776	4621238	0.568192	7.25616e-20	3.31978e-18	43.0241	35.1793
ATP5F1E	Mono_FCN1	2.80429	0.301756	4991055	0.613662	1.96394e-39	2.24631e-37	92.6224	89.3789
SAMSN1	Mono_FCN1	0.96001	0.366155	4759362	0.585175	4.63844e-29	3.50768e-27	47.1877	37.1823
LGALS2	Mono_FCN1	0.543304	0.331043	4671613	0.574386	3.90855e-40	4.61474e-38	27.2462	14.1559
APOBEC3A	Mono_FCN1	0.538639	0.473225	4.96421e+06	0.610361	2.92533e-163	2.89378e-160	25.5661	3.85457
TSPO	Mono_FCN1	1.7382	0.50932	5281607	0.649386	2.19765e-69	5.47184e-67	73.8495	64.3158
SLC25A6	Mono_FCN1	1.46319	0.329886	4.89218e+06	0.601505	1.51229e-33	1.40843e-31	65.9606	60.781
AP1S2	Mono_FCN1	1.02077	0.44609	4969747	0.611042	1.34968e-47	2.06694e-45	51.0592	37.4179
CFP	Mono_FCN1	0.803034	0.685609	5529625	0.679881	2.07889e-247	7.60894e-244	42.5858	8.46659
AL034397.3	Mono_FCN1	0.596768	0.502968	5122880	0.62987	3.89619e-165	4.07441e-162	31.5559	6.53089

## Sheet: SC-epithelialfeature
feature	group	avgExpr	logFC	statistic	auc	pval	padj	pct_in	pct_out
ISG15	Epi_FABP1	1.89218	1.29973	6.90617e+06	0.81637	2.06697e-104	3.69039e-102	88.9632	36.8536
ESPN	Epi_FABP1	0.353543	0.30513	5614381	0.663669	5.38047e-132	1.34884e-129	37.7926	5.27339
ENO1	Epi_FABP1	1.5244	0.397548	5.28163e+06	0.624336	3.91608e-14	8.4812e-13	84.6154	65.4225
EFHD2	Epi_FABP1	0.691937	0.417399	5909686	0.698577	2.87749e-55	2.61987e-53	64.8829	24.1509
AKR7A3	Epi_FABP1	0.540055	0.365778	5.56213e+06	0.657493	4.70148e-48	3.58498e-46	46.8227	16.0499
NBL1	Epi_FABP1	0.876703	0.491062	5.91603e+06	0.699327	2.20905e-47	1.63671e-45	70.5686	30.8133
RNF186	Epi_FABP1	1.17707	1.13678	7128844	0.842692	0	0	70.903	4.16004
CAMK2N1	Epi_FABP1	1.0583	0.603656	6.04413e+06	0.71447	6.13914e-54	5.50732e-52	75.2508	31.354
CDC42	Epi_FABP1	1.58028	0.517754	5.64117e+06	0.666836	4.19615e-24	1.52667e-22	91.6388	66.596
SFN	Epi_FABP1	0.757136	0.412736	5638023	0.666464	9.27491e-39	5.48418e-37	59.8662	24.7588
IFI6	Epi_FABP1	2.08735	1.05068	6.21401e+06	0.73455	4.61955e-49	3.65184e-47	87.291	53.4019
SERINC2	Epi_FABP1	1.30427	0.807944	6490963	0.767289	1.0709e-73	1.31091e-71	81.9398	38.1967
TINAGL1	Epi_FABP1	0.902136	0.486822	5.78608e+06	0.683966	1.8883e-38	1.10582e-36	67.893	33.8069
MARCKSL1	Epi_FABP1	1.19891	0.517151	5678123	0.671204	1.15435e-29	5.1651e-28	80.602	42.4522
TMEM54	Epi_FABP1	0.754554	0.43672	5733290	0.677725	2.87068e-41	1.82413e-39	61.5385	27.1728
SLC2A1	Epi_FABP1	0.745674	0.522003	5.88822e+06	0.696039	3.69092e-66	4.06901e-64	56.1873	18.2837
TSPAN1	Epi_FABP1	2.03684	1.52411	7.44174e+06	0.879679	3.93685e-166	1.35936e-163	94.3144	30.8097
PDZK1IP1	Epi_FABP1	1.38443	0.493498	5479219	0.647692	7.53421e-21	2.28846e-19	79.5987	50.7652
GNG12	Epi_FABP1	0.693122	0.368806	5.61171e+06	0.663354	7.71732e-33	3.8119e-31	61.5385	30.223
IFI44L	Epi_FABP1	0.657192	0.427986	5.68047e+06	0.671482	1.25113e-53	1.11147e-51	51.8395	17.1739
GNG5	Epi_FABP1	1.55508	0.317238	5.0633e+06	0.598526	3.1174e-09	4.61609e-08	91.6388	73.4316
GBP3	Epi_FABP1	0.6297	0.460872	5988137	0.70785	1.17506e-77	1.54706e-75	56.8562	17.1986
SLC35A3	Epi_FABP1	0.651941	0.436505	6006046	0.709967	1.58379e-67	1.76195e-65	62.5418	21.2279
EPS8L3	Epi_FABP1	0.606771	0.451166	6.09435e+06	0.720406	3.19432e-98	5.21944e-96	58.8629	14.721
RHOC	Epi_FABP1	1.46126	0.549645	5789164	0.68433	6.37003e-30	2.87484e-28	85.6187	59.361
REG4	Epi_FABP1	1.31255	0.995321	6.36616e+06	0.752536	1.07147e-129	2.58006e-127	65.5518	14.4559
CTSS	Epi_FABP1	1.01072	0.651839	6329480	0.7482	7.06423e-75	8.73507e-73	75.5853	29.2086
CGN	Epi_FABP1	0.500467	0.300394	5.57153e+06	0.658604	1.07456e-41	6.86388e-40	51.8395	19.6656
S100A10	Epi_FABP1	3.17082	0.461018	5.40983e+06	0.63949	9.327e-17	2.31129e-15	98.6622	92.719
S100A6	Epi_FABP1	4.43232	1.40089	6046100	0.714702	1.594e-37	9.00342e-36	100	88.6014
S100A14	Epi_FABP1	1.66107	0.949672	6533764	0.772348	4.8869e-70	5.60706e-68	86.9565	45.4353
EFNA1	Epi_FABP1	1.71885	1.27052	7.21256e+06	0.852588	1.54484e-131	3.82045e-129	87.9599	35.7191
MUC1	Epi_FABP1	1.52083	0.661536	5721788	0.676366	5.19409e-31	2.42425e-29	82.9431	43.4949
LINC01133	Epi_FABP1	1.07578	0.755554	6381739	0.754378	3.80975e-95	6.03639e-93	72.2408	22.0797
F11R	Epi_FABP1	0.785351	0.365952	5575928	0.659124	2.00625e-28	8.58839e-27	66.5552	35.4575
MGST3	Epi_FABP1	1.42274	0.337756	5.16281e+06	0.61029	2.27713e-11	3.98019e-10	81.6054	67.3806
GPA33	Epi_FABP1	0.624155	0.614196	6510217	0.769565	0	0	54.8495	1.17344
C1orf21	Epi_FABP1	0.573458	0.450564	6057029	0.715994	2.15929e-107	4.01179e-105	54.8495	12.572
ELF3	Epi_FABP1	2.46469	0.948112	6300689	0.744797	3.36217e-49	2.66939e-47	97.6589	72.0143
PIGR	Epi_FABP1	1.88238	1.29465	6700674	0.792079	1.59123e-96	2.55441e-94	84.6154	32.2765
C4BPB	Epi_FABP1	0.644801	0.573643	6.27168e+06	0.741368	1.61524e-200	7.67786e-198	54.5151	7.71922
CD55	Epi_FABP1	1.47999	1.02442	6.69034e+06	0.790857	8.16515e-97	1.32236e-94	81.2709	31.7252
C1orf115	Epi_FABP1	0.409991	0.351236	5.6702e+06	0.670268	8.56345e-120	1.84371e-117	40.1338	6.43269
GUK1	Epi_FABP1	1.54701	0.354899	5194523	0.614038	5.6212e-12	1.04173e-10	87.6254	69.777
ADI1	Epi_FABP1	0.82435	0.316065	5270627	0.623034	2.47798e-16	6.03839e-15	65.2174	41.2682
RSAD2	Epi_FABP1	0.35714	0.310078	5411305	0.639664	1.60774e-117	3.44121e-115	32.107	4.259
HPCAL1	Epi_FABP1	0.661938	0.409185	5.72797e+06	0.677096	9.66373e-45	6.71162e-43	57.8595	23.8964
LRATD1	Epi_FABP1	0.386254	0.330038	5.66643e+06	0.669822	2.19016e-128	5.23935e-126	39.7993	5.90252
FKBP1B	Epi_FABP1	0.450149	0.367248	5763907	0.681345	1.62078e-99	2.69646e-97	44.8161	9.19309
SF3B6	Epi_FABP1	1.2541	0.385025	5404491	0.638858	1.63663e-17	4.20366e-16	84.2809	61.4357
OST4	Epi_FABP1	2.02387	0.442831	5.58684e+06	0.660414	9.06221e-22	2.88172e-20	94.3144	81.6881
IFT172	Epi_FABP1	0.895738	0.64507	6.4077e+06	0.757447	1.0345e-97	1.68284e-95	70.903	21.9984
FOSL2	Epi_FABP1	0.619438	0.383459	5.69271e+06	0.672929	1.38141e-45	9.7797e-44	55.5184	21.8252
PPP1CB	Epi_FABP1	1.18512	0.36569	5302216	0.626769	3.31359e-15	7.6663e-14	80.9365	56.5122
EPCAM	Epi_FABP1	3.30027	1.59491	7859792	0.929097	5.53289e-145	1.50007e-142	98.9967	82.0662
SPTBN1	Epi_FABP1	1.20231	0.492823	5691317	0.672764	1.01751e-27	4.23201e-26	81.6054	51.7831
RAB1A	Epi_FABP1	1.00266	0.35745	5.417e+06	0.640337	4.78041e-19	1.34075e-17	78.5953	50.2881
MXD1	Epi_FABP1	1.31266	1.16038	7234190	0.855145	2.27709e-273	1.5434e-270	79.5987	13.0739
HK2	Epi_FABP1	0.509644	0.402959	5682368	0.671706	5.20354e-83	7.26927e-81	43.8127	10.059
TMSB10	Epi_FABP1	4.09199	0.688901	5.96497e+06	0.705111	2.38408e-34	1.22556e-32	100	97.9712
RETSAT	Epi_FABP1	0.447829	0.323435	5.57338e+06	0.658822	3.37627e-56	3.12057e-54	44.4816	13.4521
VAMP8	Epi_FABP1	1.80976	0.591833	5.92447e+06	0.700325	1.63884e-33	8.23947e-32	92.9766	72.1769
RNF181	Epi_FABP1	0.949445	0.332176	5.35371e+06	0.632856	2.01202e-17	5.14258e-16	73.5786	48.9238
KDM3A	Epi_FABP1	0.405716	0.313257	5473132	0.646972	1.13358e-64	1.23851e-62	38.4615	9.48998
RMND5A	Epi_FABP1	0.562881	0.361522	5712810	0.675304	1.1848e-51	1.0015e-49	54.1806	19.0754
KRCC1	Epi_FABP1	0.58873	0.335391	5.59602e+06	0.661499	3.36874e-37	1.894e-35	56.5217	24.1933
FABP1	Epi_FABP1	3.29514	3.23819	7.91636e+06	0.935783	0	0	88.2943	3.21634
COX5B	Epi_FABP1	2.26304	0.492372	5755029	0.680295	5.37467e-27	2.19797e-25	95.9866	85.4664
MGAT4A	Epi_FABP1	0.825506	0.732988	6638010	0.784671	2.60339e-231	1.38096e-228	64.214	9.50412
FHL2	Epi_FABP1	1.19966	0.894522	6604664	0.780729	1.52137e-112	3.05955e-110	73.913	22.8643
MALL	Epi_FABP1	1.48801	1.20482	7.32382e+06	0.86574	2.03458e-193	9.08143e-191	87.291	22.1009
SLC20A1	Epi_FABP1	0.558434	0.417154	5.81281e+06	0.687126	4.80944e-76	6.13347e-74	50.1672	13.6677
DBI	Epi_FABP1	1.46722	0.351398	5210797	0.615962	2.07517e-12	3.99544e-11	82.6087	67.5149
TMEM37	Epi_FABP1	0.552302	0.330762	5381006	0.636082	4.4215e-31	2.06945e-29	46.1538	19.7823
CYBRD1	Epi_FABP1	0.517523	0.446914	5713611	0.675399	1.90498e-115	3.98423e-113	41.4716	7.17492
PDK1	Epi_FABP1	0.422811	0.376125	5.76919e+06	0.681969	1.72594e-169	6.31713e-167	41.1371	4.99417
SLC40A1	Epi_FABP1	1.69026	1.23001	7.0753e+06	0.836362	4.31218e-121	9.45091e-119	87.291	35.1112
C2orf88	Epi_FABP1	0.407331	0.365266	5720983	0.676271	6.33627e-177	2.46717e-174	39.4649	4.43219
NABP1	Epi_FABP1	0.418376	0.329501	5.52943e+06	0.653627	3.51419e-73	4.20336e-71	39.4649	9.06585
SPATS2L	Epi_FABP1	1.51952	0.477149	5498788	0.650005	7.88206e-20	2.30793e-18	89.2977	66.0163
ARPC2	Epi_FABP1	1.20869	0.339928	5.25208e+06	0.620842	8.98828e-14	1.90603e-12	80.9365	59.1277
TMBIM1	Epi_FABP1	1.14684	0.599591	6.07641e+06	0.718285	1.745e-47	1.30611e-45	79.9331	41.8513
VIL1	Epi_FABP1	0.724046	0.629931	6571481	0.776807	1.24652e-227	6.51771e-225	63.5452	9.06938
TM4SF20	Epi_FABP1	1.52626	1.45978	7178980	0.848619	0	0	72.9097	4.46047
CCL20	Epi_FABP1	0.7693	0.571788	5.55917e+06	0.657143	1.01212e-60	1.00939e-58	43.1438	11.9287
SP100	Epi_FABP1	0.826153	0.40867	5671874	0.670465	4.90443e-32	2.35574e-30	68.2274	36.1149
BHLHE40	Epi_FABP1	1.16906	0.840617	6554345	0.774781	2.38162e-98	3.90895e-96	75.2508	26.1195
IL17RE	Epi_FABP1	0.414339	0.300476	5596786	0.661589	2.06055e-64	2.22472e-62	44.1472	11.8475
SHISA5	Epi_FABP1	0.739865	0.457519	5945201	0.702775	3.4691e-54	3.11972e-52	65.2174	26.3846
FOXP1	Epi_FABP1	1.01303	0.320651	5.23856e+06	0.619243	4.22452e-14	9.1438e-13	75.5853	51.0727
CHMP2B	Epi_FABP1	0.747544	0.359379	5622720	0.664655	8.15713e-31	3.78402e-29	67.5585	34.4361
COX17	Epi_FABP1	1.24057	0.319795	5167274	0.610817	1.14795e-11	2.0586e-10	82.6087	62.1355
FAM162A	Epi_FABP1	0.975662	0.497486	5822478	0.688268	9.98239e-37	5.51079e-35	72.9097	39.7731
PARP14	Epi_FABP1	0.549142	0.305679	5.45265e+06	0.644552	1.25916e-31	6.00868e-30	51.8395	22.6028
MUC13	Epi_FABP1	2.05893	1.80536	7.74287e+06	0.915276	8.52379e-298	5.8864e-295	92.3077	17.287
TMCC1	Epi_FABP1	0.40745	0.328257	5664171	0.669555	1.95806e-92	2.99862e-90	42.1405	8.6099
CLDN18	Epi_FABP1	0.923566	0.49788	5756157	0.680428	1.24951e-50	1.03003e-48	62.2074	21.0617
RNF7	Epi_FABP1	1.14578	0.502605	5.83521e+06	0.689773	1.75222e-33	8.79741e-32	79.9331	50.2775
ATP1B3	Epi_FABP1	0.93108	0.748382	6518520	0.770546	1.05402e-127	2.45721e-125	67.2241	17.5308
PLS1	Epi_FABP1	0.89482	0.658168	6.44754e+06	0.762155	3.35616e-101	5.71343e-99	70.2341	22.0196
PLOD2	Epi_FABP1	0.685843	0.51054	6047617	0.714882	8.46281e-89	1.25404e-86	58.194	15.7177
PLSCR1	Epi_FABP1	1.0049	0.330492	5279061	0.624031	3.33321e-15	7.70681e-14	75.5853	50.4259
CCNL1	Epi_FABP1	0.937182	0.381655	5478895	0.647654	3.76861e-22	1.22718e-20	71.9064	43.9367
SI	Epi_FABP1	0.492129	0.487528	5823692	0.688412	0	0	38.1271	0.530166
GPR160	Epi_FABP1	0.498532	0.369602	5.69118e+06	0.672748	2.45826e-67	2.71827e-65	46.8227	13.134
TNFSF10	Epi_FABP1	0.738358	0.343055	5.31657e+06	0.628465	3.166e-20	9.39811e-19	56.5217	32.0857
B3GNT5	Epi_FABP1	0.514435	0.386285	5827081	0.688812	1.98289e-81	2.7387e-79	50.1672	12.83
TFRC	Epi_FABP1	0.609758	0.460239	5857110	0.692362	1.85986e-74	2.29201e-72	51.8395	15.0002
S100P	Epi_FABP1	1.02828	0.40216	5.33618e+06	0.630784	7.08693e-22	2.27334e-20	62.5418	29.6717
RBM47	Epi_FABP1	0.801205	0.330261	5.43641e+06	0.642632	8.56227e-22	2.72748e-20	68.8963	39.7766
GABRA2	Epi_FABP1	0.392151	0.382749	5.53715e+06	0.65454	0	0	31.7726	0.957834
AREG	Epi_FABP1	0.646799	0.429323	5.60564e+06	0.662636	3.72187e-50	2.99393e-48	48.8294	16.4316
SHROOM3	Epi_FABP1	0.719586	0.394675	5715930	0.675673	6.86688e-39	4.08011e-37	63.5452	28.7598
PLAC8	Epi_FABP1	1.35302	1.0868	7002437	0.82775	1.00357e-184	4.12716e-182	81.2709	17.598
HSD17B11	Epi_FABP1	1.36403	0.847568	6.58654e+06	0.778587	4.81926e-77	6.21091e-75	82.9431	40.9182
FAM13A	Epi_FABP1	0.761349	0.518958	5.97694e+06	0.706527	1.16115e-62	1.19716e-60	61.204	22.5427
MTTP	Epi_FABP1	0.32723	0.324772	5.46326e+06	0.645805	0	0	29.4314	0.303962
C4orf3	Epi_FABP1	1.93644	1.05471	6823511	0.806599	1.95064e-79	2.60567e-77	88.9632	59.93
FABP2	Epi_FABP1	0.984323	0.972752	6.96921e+06	0.823822	0	0	65.5518	1.12749
SMIM31	Epi_FABP1	0.438652	0.365032	5.78374e+06	0.683689	1.3164e-120	2.85098e-118	44.1472	7.55311
HPGD	Epi_FABP1	0.613963	0.49651	5938025	0.701927	2.33311e-109	4.47089e-107	50.5017	10.5079
ANKRD37	Epi_FABP1	0.715926	0.609979	6.13521e+06	0.725235	1.92009e-145	5.24456e-143	53.5117	9.62782
SELENOP	Epi_FABP1	1.32788	0.604605	5723517	0.67657	2.96136e-29	1.31221e-27	77.9264	50.1078
GLRX	Epi_FABP1	0.565842	0.393371	5.68536e+06	0.67206	2.20975e-56	2.06852e-54	49.8328	16.2478
CAST	Epi_FABP1	0.991211	0.380054	5471261	0.646751	2.10098e-21	6.53893e-20	75.9197	46.2305
PAM	Epi_FABP1	0.467178	0.358777	5655607	0.668543	2.5054e-72	2.95807e-70	44.1472	11.3668
AP3S1	Epi_FABP1	0.96605	0.540424	5963096	0.70489	6.17811e-45	4.32361e-43	71.5719	36.9243
PDLIM4	Epi_FABP1	0.669073	0.515266	5.96993e+06	0.705699	4.11161e-90	6.19297e-88	53.8462	13.8904
VDAC1	Epi_FABP1	1.55863	0.797284	6493046	0.767535	4.46697e-63	4.65799e-61	87.6254	53.8932
CTNNA1	Epi_FABP1	0.903848	0.315407	5.26098e+06	0.621894	3.05007e-15	7.06554e-14	70.903	46.333
CYSTM1	Epi_FABP1	2.00078	0.402212	5171451	0.611311	2.5653e-11	4.46469e-10	91.6388	77.5421
PRELID2	Epi_FABP1	0.37077	0.302177	5571939	0.658652	2.14757e-87	3.11918e-85	39.1304	7.92069
ATP10B	Epi_FABP1	0.557605	0.487698	6004257	0.709756	3.98315e-175	1.5346e-172	48.1605	6.5882
HIGD2A	Epi_FABP1	1.26349	0.470377	5672412	0.670529	3.58298e-26	1.41315e-24	82.6087	56.9823
CLTB	Epi_FABP1	1.10148	0.377721	5.33965e+06	0.631193	6.12584e-17	1.53255e-15	73.913	49.5812
CDHR2	Epi_FABP1	0.419404	0.352676	5.65082e+06	0.667976	8.49898e-109	1.61177e-106	40.1338	6.97699
PRELID1	Epi_FABP1	1.00071	0.327848	5264164	0.622271	9.46847e-15	2.1196e-13	74.9164	51.0621
BTNL8	Epi_FABP1	0.354216	0.327478	5.56651e+06	0.658011	1.1015e-192	4.85733e-190	34.4482	3.16333
BTNL3	Epi_FABP1	0.378741	0.373828	5904551	0.69797	0	0	40.1338	0.600855
SERPINB6	Epi_FABP1	0.912241	0.451412	5.71004e+06	0.674977	2.85596e-32	1.38635e-30	69.8997	39.0556
HIST1H1C	Epi_FABP1	1.1241	0.551844	5.67553e+06	0.670898	1.08192e-30	5.00626e-29	71.2375	39.4585
HIST1H2AC	Epi_FABP1	0.891797	0.532602	5.92026e+06	0.699826	1.92744e-48	1.48832e-46	66.5552	30.011
HIST1H2BD	Epi_FABP1	0.729239	0.534607	6117857	0.723185	2.42976e-86	3.50125e-84	61.204	17.9126
HLA-F	Epi_FABP1	0.768858	0.526414	6114204	0.722753	1.27944e-73	1.55578e-71	64.5485	22.0691
HLA-A	Epi_FABP1	2.71014	0.795964	5929487	0.700918	3.38802e-33	1.68485e-31	96.99	82.3313
TRIM31	Epi_FABP1	0.57583	0.47896	6.17279e+06	0.729678	2.01295e-160	6.35138e-158	54.8495	8.95274
HLA-C	Epi_FABP1	2.48889	0.769731	6076454	0.71829	6.52055e-39	3.88063e-37	96.99	81.3558
HLA-B	Epi_FABP1	2.51452	0.565608	5.44675e+06	0.643854	8.59334e-18	2.25628e-16	97.6589	83.1973
SLC44A4	Epi_FABP1	0.694372	0.35886	5511777	0.651541	3.7103e-30	1.68487e-28	58.5284	27.6429
PIM1	Epi_FABP1	0.661802	0.540471	6.28436e+06	0.742866	1.05699e-140	2.74375e-138	59.5318	11.9287
VEGFA	Epi_FABP1	1.08007	0.705224	6376160	0.753718	6.08897e-75	7.55465e-73	75.5853	31.2233
MEP1A	Epi_FABP1	0.341995	0.340466	5665135	0.669669	0	0	34.1137	0.208532
CD2AP	Epi_FABP1	0.665988	0.395501	5812490	0.687087	1.04498e-47	7.88605e-46	62.8763	25.3314
AL365226.2	Epi_FABP1	1.53345	1.31882	7.00829e+06	0.828442	4.54852e-232	2.48478e-229	75.5853	13.2612
SNHG5	Epi_FABP1	1.17788	0.300907	5.06029e+06	0.598171	1.10808e-09	1.69978e-08	75.5853	57.0176
CD164	Epi_FABP1	1.57301	0.714022	6233299	0.736831	3.16114e-48	2.4256e-46	89.9666	59.5236
SMPDL3A	Epi_FABP1	0.47261	0.345632	5666163	0.66979	2.69152e-65	2.95833e-63	46.4883	13.0916
VNN1	Epi_FABP1	0.535024	0.348061	5402115	0.638578	8.5656e-39	5.08119e-37	42.8094	15.4526
EZR	Epi_FABP1	1.13042	0.327215	5189271	0.613418	1.35295e-12	2.64668e-11	77.9264	54.7521
PDGFA	Epi_FABP1	0.458627	0.31688	5490591	0.649036	5.91749e-49	4.6678e-47	43.1438	13.7242
ACTB	Epi_FABP1	3.50449	0.630714	6.02273e+06	0.71194	1.46072e-36	8.03968e-35	99.6656	95.3275
RAC1	Epi_FABP1	2.34723	0.683518	6168433	0.729163	1.01098e-42	6.64324e-41	97.3244	81.02
KDELR2	Epi_FABP1	1.40621	0.756222	6472131	0.765063	1.19207e-64	1.29854e-62	87.291	48.337
C1GALT1	Epi_FABP1	0.4908	0.312499	5492922	0.649312	4.57639e-40	2.80101e-38	47.1572	17.8065
ARL4A	Epi_FABP1	0.955759	0.77075	6.59283e+06	0.77933	2.83514e-137	7.25658e-135	69.2308	17.2976
AGR2	Epi_FABP1	1.92343	0.780927	5789172	0.684331	1.27527e-30	5.88602e-29	87.291	55.1338
AGR3	Epi_FABP1	1.46065	0.902437	6.50141e+06	0.768524	3.11438e-76	3.98564e-74	83.2776	36.4967
MACC1	Epi_FABP1	0.66091	0.455227	5.92286e+06	0.700134	3.37001e-68	3.83061e-66	58.194	18.5028
CYCS	Epi_FABP1	1.00276	0.301774	5.15496e+06	0.609361	4.30421e-12	8.04587e-11	72.2408	51.1469
CBX3	Epi_FABP1	0.899949	0.326875	5342167	0.631491	1.55937e-17	4.01086e-16	71.2375	46.0326
PRR15	Epi_FABP1	0.470607	0.365944	5766280	0.681625	4.12435e-85	5.87375e-83	46.8227	11.1088
NT5C3A	Epi_FABP1	0.648415	0.36806	5524453	0.653039	1.31858e-31	6.27587e-30	55.1839	26.4977
TMED4	Epi_FABP1	0.876389	0.432714	5.70381e+06	0.674241	2.13522e-32	1.03925e-30	69.8997	38.1791
SEC61G	Epi_FABP1	1.76343	0.615346	5.96885e+06	0.70557	2.30899e-35	1.22658e-33	88.2943	70.2683
CHCHD2	Epi_FABP1	1.93972	0.310034	5.19048e+06	0.61356	1.14138e-11	2.04782e-10	90.6355	81.5643
MLXIPL	Epi_FABP1	0.40677	0.341803	5.66251e+06	0.669358	4.89381e-114	1.00066e-111	40.4682	6.72605
ABHD11	Epi_FABP1	0.822751	0.50118	5.95834e+06	0.704328	1.05855e-51	8.98934e-50	66.8896	28.9754
CLDN3	Epi_FABP1	1.93324	1.17194	6687558	0.790528	4.19169e-77	5.45979e-75	86.2876	48.6304
CLDN4	Epi_FABP1	2.49168	1.36453	7057825	0.834297	1.21129e-93	1.89463e-91	97.3244	60.8101
TMEM120A	Epi_FABP1	0.595436	0.33273	5.42488e+06	0.641268	3.87329e-28	1.64081e-26	51.8395	25.1723
YWHAG	Epi_FABP1	0.616519	0.331645	5533614	0.654122	1.17438e-31	5.61144e-30	57.5251	26.9537
SRI	Epi_FABP1	1.40717	0.530368	5727132	0.676997	9.64805e-28	4.02196e-26	84.6154	59.1984
CYP51A1	Epi_FABP1	0.634388	0.395214	5.5248e+06	0.65308	6.6309e-36	3.5849e-34	51.1706	22.0373
SEM1	Epi_FABP1	1.83735	0.589781	5.93551e+06	0.701629	7.17285e-34	3.62615e-32	94.6488	72.9474
BRI3	Epi_FABP1	1.09339	0.521015	5.87938e+06	0.694994	6.74703e-37	3.74526e-35	77.2575	45.1879
ATP5MF	Epi_FABP1	1.73205	0.344355	5196974	0.614328	7.36455e-12	1.35248e-10	91.6388	77.5351
CYP3A5	Epi_FABP1	1.31524	0.736532	6149983	0.726982	6.69325e-53	5.80521e-51	79.2642	39.2606
CYP3A4	Epi_FABP1	0.814029	0.807683	6.24672e+06	0.738417	0	0	48.1605	0.6362
LAMTOR4	Epi_FABP1	1.21771	0.371111	5.39665e+06	0.637932	2.15192e-17	5.49633e-16	80.602	60.2375
GNB2	Epi_FABP1	0.925131	0.360797	5484896	0.648363	5.87731e-22	1.90199e-20	73.913	45.6897
ACHE	Epi_FABP1	0.595904	0.517187	6109570	0.722205	1.78613e-169	6.4727e-167	51.505	7.79345
MUC3A	Epi_FABP1	1.34789	1.13958	7.35326e+06	0.86922	2.78244e-239	1.54303e-236	85.9532	17.0289
MUC17	Epi_FABP1	1.25289	1.2011	7374322	0.87171	0	0	77.2575	4.75383
MOGAT3	Epi_FABP1	0.552113	0.542647	6.45403e+06	0.762923	0	0	53.5117	1.07447
ZNHIT1	Epi_FABP1	1.14225	0.345573	5.3035e+06	0.62692	3.63307e-15	8.37367e-14	79.5987	57.4276
CLDN15	Epi_FABP1	1.27297	1.13761	7.1267e+06	0.842439	2.3055e-254	1.43023e-251	75.5853	13.1128
KMT2E	Epi_FABP1	0.851487	0.320411	5.36656e+06	0.634375	1.01738e-18	2.80823e-17	71.2375	43.4171
WASL	Epi_FABP1	0.560172	0.340152	5671245	0.670391	9.22264e-44	6.21654e-42	55.8528	22.2069
HILPDA	Epi_FABP1	0.50126	0.403369	5415114	0.640114	3.92596e-65	4.30221e-63	35.786	8.45439
AKR1B10	Epi_FABP1	0.464724	0.363763	5468047	0.646371	5.51444e-72	6.46904e-70	37.4582	8.28827
TMEM176B	Epi_FABP1	0.796308	0.47092	5765278	0.681507	1.2595e-47	9.48542e-46	60.8696	23.3485
TMEM176A	Epi_FABP1	0.613553	0.348963	5414071	0.639991	3.59235e-32	1.7369e-30	48.8294	20.2842
AOC1	Epi_FABP1	0.914133	0.82001	6.80227e+06	0.804088	8.87131e-268	5.79819e-265	67.893	9.28852
CLDN23	Epi_FABP1	0.740251	0.567183	6039870	0.713966	9.1919e-89	1.35658e-86	56.5217	15.5763
SLC39A14	Epi_FABP1	0.586017	0.391622	5.84609e+06	0.691059	6.04557e-62	6.12947e-60	56.8562	18.6654
BNIP3L	Epi_FABP1	1.21314	0.865435	6.66094e+06	0.787382	5.72302e-99	9.4355e-97	78.2609	29.5338
RAB11FIP1	Epi_FABP1	1.14886	0.646779	6136930	0.725439	1.02405e-54	9.27757e-53	78.5953	36.0195
ASPH	Epi_FABP1	0.789264	0.383559	5584727	0.660164	1.01611e-29	4.55769e-28	64.8829	33.5136
TPD52	Epi_FABP1	0.984554	0.539237	5.97892e+06	0.706761	3.90632e-45	2.73899e-43	73.913	37.7938
PAG1	Epi_FABP1	0.955601	0.896587	6967995	0.823678	0	0	68.8963	5.98381
RBIS	Epi_FABP1	1.00275	0.379353	5.49243e+06	0.649254	1.34242e-21	4.22111e-20	75.2508	48.7859
CDH17	Epi_FABP1	1.58318	1.51167	7.95014e+06	0.939776	0	0	90.9699	6.14993
COX6C	Epi_FABP1	2.25039	0.704762	6.34211e+06	0.749694	2.17326e-50	1.77157e-48	95.9866	81.0236
RNF19A	Epi_FABP1	0.676247	0.411988	5727763	0.677072	1.93622e-44	1.3296e-42	58.194	24.119
PABPC1	Epi_FABP1	1.52762	0.359773	5.25103e+06	0.620718	3.09766e-13	6.33393e-12	87.291	70.0173
YWHAZ	Epi_FABP1	1.73618	0.749479	6.27533e+06	0.741799	1.60922e-49	1.2832e-47	89.6321	62.5066
ZNF706	Epi_FABP1	1.42362	0.659988	6.17189e+06	0.729572	2.01469e-46	1.45443e-44	85.2843	55.6003
ENY2	Epi_FABP1	1.11388	0.35946	5.3549e+06	0.632996	1.226e-16	3.02195e-15	79.9331	55.929
MAL2	Epi_FABP1	1.3739	0.669332	6077362	0.718398	2.11737e-44	1.45127e-42	85.6187	48.5279
ANXA13	Epi_FABP1	0.565808	0.497939	5958490	0.704346	2.72696e-164	9.2416e-162	46.8227	6.69777
NDRG1	Epi_FABP1	2.11812	1.79097	7.74139e+06	0.915101	2.15958e-231	1.16239e-228	93.311	24.3877
LY6K	Epi_FABP1	0.592515	0.551415	6.19255e+06	0.732014	0	0	49.8328	3.6228
LY6E	Epi_FABP1	1.94351	0.862622	6106048	0.721789	1.60418e-42	1.04474e-40	89.2977	59.4847
NAPRT	Epi_FABP1	0.687035	0.380554	5.66203e+06	0.669302	4.24575e-38	2.44337e-36	60.5351	26.6532
GRINA	Epi_FABP1	0.531033	0.300558	5547210	0.655729	3.48186e-36	1.89642e-34	53.8462	22.8042
SLC39A4	Epi_FABP1	0.928985	0.607886	6.1379e+06	0.725553	7.65278e-63	7.91242e-61	67.893	28.7951
VPS28	Epi_FABP1	1.07143	0.308894	5212861	0.616206	4.58338e-13	9.27343e-12	81.2709	55.8301
PPP1R16A	Epi_FABP1	1.09424	0.744161	6391707	0.755556	2.19743e-75	2.76386e-73	72.9097	31.6686
PLIN2	Epi_FABP1	0.649012	0.572069	6076905	0.718344	5.35927e-161	1.72066e-158	50.1672	7.9631
CHMP5	Epi_FABP1	1.03897	0.501809	5827193	0.688825	5.27998e-35	2.76075e-33	75.5853	44.3679
PRSS3	Epi_FABP1	1.17121	0.670916	6.2901e+06	0.743545	1.4536e-71	1.69437e-69	78.2609	29.5656
CA9	Epi_FABP1	0.870404	0.716603	6149145	0.726883	6.44996e-116	1.35675e-113	55.8528	12.8795
TJP2	Epi_FABP1	0.732746	0.388786	5.66594e+06	0.669764	3.33219e-35	1.76756e-33	63.2107	30.3821
GDA	Epi_FABP1	0.410961	0.305779	5.38179e+06	0.636175	8.62007e-51	7.15427e-49	37.1237	10.6387
ALDOB	Epi_FABP1	1.09205	1.03263	6523624	0.77115	0	0	58.194	5.74347
SLC44A1	Epi_FABP1	0.692199	0.368038	5647816	0.667622	4.03312e-35	2.12704e-33	62.5418	29.3429
TXN	Epi_FABP1	2.04264	0.489824	5496074	0.649684	3.27917e-19	9.28954e-18	94.3144	79.1114
UGCG	Epi_FABP1	0.613195	0.352078	5.47576e+06	0.647283	2.60162e-31	1.22709e-29	52.1739	24.1402
STOM	Epi_FABP1	0.512225	0.304932	5262402	0.622062	3.08359e-26	1.2175e-24	42.8094	18.8775
AGPAT2	Epi_FABP1	1.36106	0.925203	6841873	0.80877	1.02064e-99	1.70578e-97	83.9465	36.7936
SNHG7	Epi_FABP1	0.801559	0.45371	5.55294e+06	0.656407	5.77613e-30	2.61003e-28	58.194	30.7214
TMEM141	Epi_FABP1	1.29775	0.77546	6.50835e+06	0.769344	5.56965e-71	6.47158e-69	82.6087	42.2613
EDF1	Epi_FABP1	2.03551	0.512681	5776701	0.682857	8.47656e-28	3.54572e-26	95.6522	81.7587
PFKP	Epi_FABP1	0.490744	0.31062	5474561	0.647141	8.59824e-39	5.0923e-37	46.8227	17.9126
KLF6	Epi_FABP1	1.70744	0.419938	5.22445e+06	0.617577	9.62427e-13	1.89896e-11	90.301	66.702
AKR1C3	Epi_FABP1	0.791961	0.486843	5772903	0.682408	1.27117e-47	9.5536e-46	59.5318	23.6878
NET1	Epi_FABP1	0.846467	0.574726	6.19993e+06	0.732886	2.07306e-75	2.61642e-73	67.893	24.0802
OPTN	Epi_FABP1	0.670872	0.362187	5610862	0.663253	3.38954e-34	1.73218e-32	60.2007	28.2968
DDIT4	Epi_FABP1	1.39812	0.573029	5641630	0.66689	3.68317e-26	1.45111e-24	78.9298	50.85
P4HA1	Epi_FABP1	0.818155	0.675639	6.4807e+06	0.766075	6.9642e-150	2.00706e-147	64.5485	13.7278
VDAC2	Epi_FABP1	1.09907	0.401642	5482287	0.648055	7.68341e-21	2.32991e-19	75.5853	51.4827
ADIRF	Epi_FABP1	1.33595	0.960494	6542483	0.773379	5.28049e-94	8.29491e-92	75.5853	27.5262
PDLIM1	Epi_FABP1	1.24048	0.566423	5.90278e+06	0.69776	2.53224e-36	1.38126e-34	79.9331	49.8993
ALDH18A1	Epi_FABP1	0.481874	0.389552	5.88066e+06	0.695145	4.89933e-106	9.01108e-104	48.495	10.0802
TM9SF3	Epi_FABP1	0.986395	0.479525	5786635	0.684031	1.64117e-34	8.4723e-33	74.9164	41.2682
PGAM1	Epi_FABP1	0.9071	0.485746	5.84452e+06	0.690873	1.12285e-39	6.79297e-38	69.2308	36.1962
SCD	Epi_FABP1	0.624987	0.487234	5.78213e+06	0.683499	6.45028e-80	8.71168e-78	48.1605	12.2787
ATP5MD	Epi_FABP1	2.10412	0.565439	5.95024e+06	0.70337	5.20549e-34	2.63887e-32	94.6488	81.1049
COL17A1	Epi_FABP1	0.573422	0.438348	5921865	0.700017	2.35595e-102	4.08673e-100	51.505	11.1194
ACSL5	Epi_FABP1	0.471904	0.318295	5584959	0.660191	1.25591e-51	1.05673e-49	47.1572	15.2617
TCF7L2	Epi_FABP1	0.73904	0.410755	5.69081e+06	0.672703	4.95246e-37	2.75898e-35	61.8729	29.5338
PLEKHA1	Epi_FABP1	0.718853	0.424277	5.70751e+06	0.674678	1.14139e-39	6.89375e-38	59.1973	27.4662
DMBT1	Epi_FABP1	0.916521	0.864794	6257521	0.739694	0	0	51.1706	3.70056
PRAP1	Epi_FABP1	2.3093	2.21911	7850561	0.928005	0	0	88.2943	6.31958
ECHS1	Epi_FABP1	0.812319	0.341789	5.43712e+06	0.642716	7.44141e-22	2.38288e-20	67.5585	39.6565
IFITM1	Epi_FABP1	0.762163	0.557615	5.94476e+06	0.702723	9.19056e-83	1.27902e-80	55.1839	14.9012
IFITM3	Epi_FABP1	2.36772	0.305532	5004994	0.591634	4.62931e-08	6.09706e-07	93.311	87.7319
PKP3	Epi_FABP1	0.697094	0.396476	5744256	0.679022	9.83917e-42	6.29587e-40	62.2074	27.2788
ANO9	Epi_FABP1	0.385016	0.326195	5667689	0.669971	1.23124e-120	2.68241e-118	40.1338	6.35493
RASSF7	Epi_FABP1	0.777569	0.313983	5412819	0.639843	3.83043e-21	1.1831e-19	66.5552	39.3101
MIR210HG	Epi_FABP1	0.569902	0.498466	6.2162e+06	0.734809	2.94587e-198	1.34777e-195	53.8462	7.34104
IRF7	Epi_FABP1	0.652003	0.494689	6082062	0.718953	1.08829e-95	1.73185e-93	57.5251	14.9825
CDHR5	Epi_FABP1	1.51152	1.43233	7796250	0.921585	0	0	87.6254	7.88534
PNPLA2	Epi_FABP1	0.667659	0.304034	5.39943e+06	0.638261	3.8786e-23	1.35848e-21	60.8696	32.1281
CTSD	Epi_FABP1	1.29311	0.320358	5.12152e+06	0.605409	1.06496e-10	1.76854e-09	82.6087	61.9941
ADM	Epi_FABP1	1.81797	1.58182	7098745	0.839134	2.56951e-196	1.16107e-193	77.2575	17.7959
LDHA	Epi_FABP1	2.67153	1.63621	7.2863e+06	0.861305	4.92501e-113	9.95912e-111	97.6589	54.3809
HTATIP2	Epi_FABP1	0.79173	0.469131	5921385	0.69996	2.24295e-50	1.82027e-48	67.2241	28.272
CD82	Epi_FABP1	0.75543	0.425576	5.79616e+06	0.685157	1.91001e-44	1.31407e-42	64.8829	27.3212
CREB3L1	Epi_FABP1	0.604973	0.348517	5.55877e+06	0.657096	9.24014e-38	5.26789e-36	53.8462	21.9772
MDK	Epi_FABP1	1.8163	0.937148	6.40275e+06	0.756862	4.32495e-59	4.22126e-57	90.6355	51.9033
UBE2L6	Epi_FABP1	0.568852	0.312276	5.42096e+06	0.640805	4.42284e-29	1.94568e-27	51.1706	23.7621
MS4A8	Epi_FABP1	0.499364	0.430328	5918894	0.699665	1.66272e-144	4.4748e-142	46.8227	7.37992
FTH1	Epi_FABP1	4.39766	0.737009	6174517	0.729882	1.05063e-42	6.87911e-41	100	98.6675
PLAAT4	Epi_FABP1	0.996902	0.671114	6.25536e+06	0.739439	3.55264e-75	4.43789e-73	70.5686	26.1478
PLAAT2	Epi_FABP1	0.456781	0.41284	5.58424e+06	0.660106	1.09071e-160	3.4714e-158	35.786	4.01159
COX8A	Epi_FABP1	1.60681	0.320191	5082876	0.600841	1.34368e-09	2.04832e-08	89.2977	73.8381
PLCB3	Epi_FABP1	0.442143	0.364541	5813532	0.687211	1.8502e-114	3.80444e-112	45.4849	8.38016
MIR194-2HG	Epi_FABP1	0.396842	0.346316	5.69346e+06	0.673017	1.05727e-141	2.78396e-139	39.7993	5.49252
NEAT1	Epi_FABP1	3.60903	1.33709	6.91103e+06	0.816944	9.27662e-80	1.24829e-77	99.6656	85.8799
MALAT1	Epi_FABP1	5.98181	0.483307	5114320	0.604558	4.66292e-10	7.36271e-09	100	99.4204
CFL1	Epi_FABP1	2.52326	0.838364	6.51094e+06	0.769651	1.83768e-58	1.77002e-56	96.3211	81.0943
POLD4	Epi_FABP1	1.20789	0.579482	5966281	0.705267	5.75024e-40	3.49029e-38	80.2676	47.047
BIRC3	Epi_FABP1	1.28937	0.634943	5659561	0.66901	1.6761e-29	7.47221e-28	69.2308	40.9571
TMPRSS4	Epi_FABP1	0.613771	0.408442	5.89787e+06	0.69718	2.05814e-67	2.28273e-65	58.194	18.0822
SORL1	Epi_FABP1	0.91966	0.657155	6.19496e+06	0.732298	4.95676e-75	6.17083e-73	65.8863	24.1049
TMEM45B	Epi_FABP1	1.23859	1.10552	7404405	0.875266	0	0	82.2742	12.7205
ST14	Epi_FABP1	0.79004	0.402753	5657972	0.668822	4.73347e-33	2.34438e-31	65.8863	33.1248
CD9	Epi_FABP1	1.38807	0.334403	5.07351e+06	0.599733	1.17745e-09	1.80166e-08	80.2676	64.0724
TNFRSF1A	Epi_FABP1	0.829481	0.488479	5920688	0.699877	1.76244e-47	1.31647e-45	67.5585	31.0077
GAPDH	Epi_FABP1	3.66761	1.45324	7.39985e+06	0.874727	1.2893e-110	2.53709e-108	99.6656	87.9369
TPI1	Epi_FABP1	2.56257	1.28438	7249016	0.856897	1.93156e-102	3.38263e-100	97.6589	72.2476
ENO2	Epi_FABP1	0.373271	0.304291	5425492	0.641341	4.31257e-79	5.73979e-77	34.7826	6.87803
LPCAT3	Epi_FABP1	0.452415	0.352438	5710053	0.674979	3.87743e-81	5.31527e-79	45.1505	10.7942
APOBEC1	Epi_FABP1	0.684718	0.650702	6439207	0.761171	0	0	55.1839	3.84194
GPRC5A	Epi_FABP1	1.53595	1.08277	6.80364e+06	0.80425	3.00141e-113	6.10303e-111	84.9498	28.4381
EMP1	Epi_FABP1	0.549095	0.337401	5.59028e+06	0.660821	6.4093e-44	4.35226e-42	51.505	19.0047
GUCY2C	Epi_FABP1	0.535782	0.526404	6.35538e+06	0.751262	0	0	51.1706	1.02145
EPS8	Epi_FABP1	0.917916	0.578169	6129372	0.724546	3.35774e-62	3.42331e-60	70.5686	28.8375
CMAS	Epi_FABP1	0.501999	0.311097	5485352	0.648417	4.8797e-37	2.72259e-35	48.495	19.4748
ETNK1	Epi_FABP1	0.905467	0.524901	5.96595e+06	0.705228	1.10086e-48	8.5912e-47	69.8997	32.326
RESF1	Epi_FABP1	0.58926	0.397424	5801660	0.685807	4.85507e-60	4.80271e-58	54.8495	18.1282
LIMA1	Epi_FABP1	0.807956	0.438108	5.65992e+06	0.669052	4.48324e-35	2.35425e-33	63.2107	30.17
SLC11A2	Epi_FABP1	0.531885	0.405238	5.64439e+06	0.667216	2.204e-64	2.36564e-62	45.1505	12.8548
DAZAP2	Epi_FABP1	1.02639	0.338567	5309384	0.627616	9.10189e-16	2.16746e-14	77.592	52.536
KRT8	Epi_FABP1	2.97401	0.657902	5.85929e+06	0.69262	1.60258e-30	7.37811e-29	99.3311	89.7784
PRR13	Epi_FABP1	1.67048	0.760592	6.40518e+06	0.757148	4.8294e-56	4.45242e-54	89.9666	61.3827
ERBB3	Epi_FABP1	0.952383	0.467832	5.7224e+06	0.676438	4.16622e-33	2.06623e-31	71.2375	38.3169
SLC39A5	Epi_FABP1	0.382152	0.320033	5.62765e+06	0.665237	5.67053e-117	1.19969e-114	39.1304	6.18528
NDUFA4L2	Epi_FABP1	1.05437	0.934961	6093824	0.720344	1.05801e-162	3.48865e-160	50.5017	8.03025
PTPRR	Epi_FABP1	0.566634	0.515205	6.21138e+06	0.73424	2.46697e-245	1.48022e-242	51.8395	5.69399
TSPAN8	Epi_FABP1	3.47289	1.98985	7.89611e+06	0.933389	5.06008e-150	1.46987e-147	98.9967	72.5162
CHPT1	Epi_FABP1	0.587738	0.301536	5.37531e+06	0.635409	5.64881e-26	2.20889e-24	52.1739	25.1864
OAS1	Epi_FABP1	0.687295	0.497537	5.94148e+06	0.702335	9.07272e-76	1.15302e-73	56.1873	16.5942
DYNLL1	Epi_FABP1	1.82177	0.462763	5.43739e+06	0.642747	1.0194e-17	2.66698e-16	91.9732	74.9514
RHOF	Epi_FABP1	0.477752	0.358092	5809338	0.686715	1.53843e-83	2.17406e-81	49.4983	12.109
LINC02826	Epi_FABP1	0.566985	0.561517	5991888	0.708294	0	0	42.1405	0.600855
CDX2	Epi_FABP1	0.567875	0.464869	5992763	0.708397	2.48958e-123	5.48922e-121	51.1706	9.79041
POMP	Epi_FABP1	1.45914	0.335215	5.21628e+06	0.616611	1.82375e-12	3.53803e-11	85.6187	69.4907
N4BP2L2	Epi_FABP1	1.32275	0.34338	5178770	0.612176	7.71485e-12	1.41539e-10	85.6187	63.9063
UFM1	Epi_FABP1	0.790596	0.410653	5671844	0.670462	3.14986e-33	1.57283e-31	64.8829	33.8847
EPSTI1	Epi_FABP1	0.815977	0.629992	6391277	0.755505	4.50044e-117	9.57678e-115	65.8863	16.9689
DNAJC15	Epi_FABP1	0.929908	0.382371	5518475	0.652332	1.29562e-23	4.59951e-22	72.5753	43.3605
TSC22D1	Epi_FABP1	1.34449	0.783294	6401529	0.756717	4.1572e-64	4.43609e-62	81.9398	43.0036
TPT1	Epi_FABP1	3.64923	0.396863	5781765	0.683456	8.17291e-28	3.42654e-26	100	97.6496
KLF5	Epi_FABP1	1.29776	0.849132	6.68648e+06	0.7904	6.96528e-93	1.07568e-90	85.6187	33.761
LMO7	Epi_FABP1	1.29294	0.691395	6.17626e+06	0.730088	1.8298e-51	1.53606e-49	81.9398	43.6893
NDFIP2	Epi_FABP1	0.887729	0.544324	6107644	0.721977	1.28947e-57	1.22906e-55	71.9064	31.4212
STK24	Epi_FABP1	0.798532	0.508237	6.06517e+06	0.716957	6.46766e-61	6.48556e-59	67.893	26.9113
ANG	Epi_FABP1	0.849236	0.544085	6045346	0.714613	5.05815e-59	4.92376e-57	66.5552	27.3566
RNASE4	Epi_FABP1	0.841249	0.424693	5.61091e+06	0.663259	3.55413e-30	1.61797e-28	64.5485	34.7648
PSME1	Epi_FABP1	1.59273	0.580904	5.85442e+06	0.692044	1.46943e-31	6.96668e-30	87.291	65.1504
PSME2	Epi_FABP1	1.1521	0.436959	5.45924e+06	0.64533	3.95339e-20	1.17164e-18	74.5819	51.5569
CIDEB	Epi_FABP1	0.410933	0.367665	5725684	0.676826	9.85294e-163	3.27843e-160	39.7993	4.91641
EGLN3	Epi_FABP1	1.218	1.02052	6.76019e+06	0.799114	2.21515e-181	8.90954e-179	70.903	14.3746
FAM177A1	Epi_FABP1	0.952843	0.508179	5.95145e+06	0.703514	8.95452e-44	6.04694e-42	73.2441	37.815
SEC23A	Epi_FABP1	0.439103	0.322722	5609610	0.663105	5.03856e-64	5.36094e-62	44.4816	12.2009
ERO1A	Epi_FABP1	1.57112	1.11104	6908537	0.81665	1.61873e-111	3.20256e-109	85.9532	33.0258
LGALS3	Epi_FABP1	2.61512	1.49478	6933142	0.819558	3.03745e-90	4.59396e-88	96.6555	52.1295
GPX2	Epi_FABP1	1.05319	0.508868	5669655	0.670203	4.77519e-35	2.50397e-33	68.5619	30.7921
MAX	Epi_FABP1	0.501462	0.313968	5598317	0.66177	4.88578e-44	3.33628e-42	51.505	19.2274
SRSF5	Epi_FABP1	1.21504	0.32358	5.1937e+06	0.613941	2.71708e-12	5.18497e-11	82.9431	61.2696
NPC2	Epi_FABP1	1.32594	0.387802	5.35744e+06	0.633296	3.13743e-16	7.58476e-15	82.2742	61.8846
CALM1	Epi_FABP1	1.52022	0.463361	5.52299e+06	0.652867	1.65624e-20	4.96884e-19	87.6254	66.4193
IFI27	Epi_FABP1	3.85983	2.43699	7.65921e+06	0.905386	1.56765e-139	4.04068e-137	98.6622	56.9717
GSKIP	Epi_FABP1	0.619632	0.502947	6207692	0.733804	2.20768e-128	5.24698e-126	57.8595	12.1938
AMN	Epi_FABP1	1.04941	0.856778	6859115	0.810808	5.47642e-174	2.04533e-171	75.2508	16.6543
CRIP1	Epi_FABP1	2.52995	1.40469	6.5772e+06	0.777483	3.83188e-70	4.41039e-68	93.311	49.15
NOP10	Epi_FABP1	1.34425	0.448742	5515234	0.651949	7.88006e-21	2.38757e-19	84.2809	59.619
LPCAT4	Epi_FABP1	0.587294	0.321484	5551858	0.656278	6.52687e-38	3.73266e-36	54.8495	21.5389
PHGR1	Epi_FABP1	3.76799	3.46643	8.21365e+06	0.970926	0	0	97.9933	14.7952
PPP1R14D	Epi_FABP1	0.800069	0.729721	6764655	0.799642	5.39871e-304	3.87447e-301	65.5518	7.71922
SPINT1	Epi_FABP1	0.96666	0.388845	5.52703e+06	0.653344	1.90831e-23	6.7419e-22	74.2475	45.2479
B2M	Epi_FABP1	4.96526	1.32392	7086715	0.837712	4.68258e-90	7.02407e-88	100	98.3989
C15orf48	Epi_FABP1	1.70453	0.996469	6250114	0.738818	3.96713e-64	4.24565e-62	80.2676	33.192
GCNT3	Epi_FABP1	1.31839	1.0468	6993090	0.826645	2.85292e-166	9.94473e-164	80.9365	20.0756
CALML4	Epi_FABP1	1.4114	0.930146	6.78601e+06	0.802166	1.42438e-93	2.21845e-91	83.612	38.2427
PKM	Epi_FABP1	1.46842	0.3571	5.15515e+06	0.609384	2.30666e-11	4.02988e-10	84.9498	63.0545
COX5A	Epi_FABP1	1.16317	0.330875	5.16391e+06	0.61042	7.85146e-12	1.43974e-10	76.2542	57.615
TSPAN3	Epi_FABP1	1.72216	0.922187	6.68506e+06	0.790233	4.05676e-74	4.9826e-72	93.311	53.409
ABHD17C	Epi_FABP1	0.432967	0.300767	5461486	0.645596	1.35959e-47	1.01972e-45	42.1405	13.4486
ISG20	Epi_FABP1	0.655135	0.370633	5.52072e+06	0.652598	8.69686e-36	4.68109e-34	52.8428	21.9348
ANPEP	Epi_FABP1	1.80918	1.54719	7263964	0.858664	1.1868e-199	5.56897e-197	81.9398	20.1181
CIB1	Epi_FABP1	1.53342	0.652768	6137243	0.725476	9.99166e-44	6.72251e-42	86.9565	60.2729
SELENOS	Epi_FABP1	1.1244	0.560564	5944337	0.702673	4.27176e-40	2.62334e-38	77.592	44.2724
IL32	Epi_FABP1	2.17249	1.05432	6452212	0.762708	2.65441e-59	2.60467e-57	94.6488	58.237
SMIM22	Epi_FABP1	1.68938	0.401239	5231251	0.61838	9.24021e-13	1.82614e-11	88.6288	70.802
TMC5	Epi_FABP1	1.2547	0.747104	6.30168e+06	0.744914	4.81503e-68	5.45619e-66	81.9398	32.6088
MVP	Epi_FABP1	0.781292	0.353808	5524394	0.653032	2.16273e-26	8.6135e-25	66.5552	35.5106
PRSS8	Epi_FABP1	1.06183	0.610507	6.13978e+06	0.725776	1.17452e-53	1.0485e-51	75.5853	37.5429
CES2	Epi_FABP1	1.57511	1.38585	7425557	0.877766	9.21601e-247	5.62192e-244	83.2776	17.3859
CDH1	Epi_FABP1	0.944566	0.35016	5351145	0.632552	7.96465e-18	2.09722e-16	70.5686	45.8417
NQO1	Epi_FABP1	1.06618	0.579661	5910312	0.698651	3.73929e-47	2.75376e-45	73.2441	30.7002
CFDP1	Epi_FABP1	1.72613	1.18492	7117737	0.841379	1.62535e-110	3.18126e-108	88.6288	44.0604
CHST5	Epi_FABP1	0.341745	0.333304	5634909	0.666096	0	0	34.1137	0.964903
HSD17B2	Epi_FABP1	1.17022	0.799365	6.38998e+06	0.755352	1.3652e-79	1.83031e-77	72.9097	28.9824
TM4SF5	Epi_FABP1	1.02214	0.885121	6847436	0.809427	7.33986e-214	3.63036e-211	70.903	12.7205
XAF1	Epi_FABP1	0.472591	0.335812	5587122	0.660447	2.08317e-61	2.10044e-59	44.4816	12.3493
CLDN7	Epi_FABP1	1.53173	0.748949	6248188	0.738591	2.26137e-50	1.83116e-48	86.2876	54.4057
TMEM256	Epi_FABP1	0.840962	0.401281	5573107	0.65879	4.03577e-27	1.65412e-25	66.2207	38.4017
CD68	Epi_FABP1	0.471014	0.325386	5699557	0.673738	1.55025e-64	1.6837e-62	49.1639	14.0176
WSB1	Epi_FABP1	0.94292	0.308403	5251095	0.620726	7.25846e-15	1.63992e-13	71.9064	47.1954
LGALS9	Epi_FABP1	0.622262	0.414339	5837554	0.69005	5.34728e-59	5.1914e-57	56.8562	19.655
ALDOC	Epi_FABP1	0.614506	0.558132	6.24057e+06	0.73769	5.74821e-245	3.39339e-242	52.5084	5.89545
TRAF4	Epi_FABP1	0.501948	0.310634	5.60949e+06	0.663091	1.50436e-44	1.04085e-42	51.8395	19.3299
CCL15	Epi_FABP1	0.500059	0.440524	6045474	0.714628	1.60724e-199	7.44638e-197	48.495	5.95907
DHRS11	Epi_FABP1	0.442607	0.393814	5708920	0.674845	1.78295e-145	4.9066e-143	39.7993	5.45718
C17orf78	Epi_FABP1	0.302431	0.301125	5370745	0.634869	0	0	27.0903	0.120171
CISD3	Epi_FABP1	1.04229	0.568735	5.98988e+06	0.708056	1.00461e-44	6.96397e-43	72.5753	39.3419
GSDMB	Epi_FABP1	0.439451	0.354569	5747949	0.679458	2.89355e-99	4.79217e-97	44.4816	9.00223
KRT20	Epi_FABP1	1.0692	1.05121	6.87172e+06	0.812298	0	0	63.5452	1.36783
KRT19	Epi_FABP1	2.41145	0.760175	5575970	0.659129	5.47816e-22	1.77439e-20	96.3211	67.8366
JUP	Epi_FABP1	1.04311	0.56424	6024158	0.712108	2.76765e-48	2.12813e-46	77.2575	36.5143
IFI35	Epi_FABP1	0.565625	0.332221	5603691	0.662406	5.77472e-40	3.49935e-38	54.8495	22.1786
NPEPPS	Epi_FABP1	0.623256	0.347945	5560531	0.657304	9.05686e-34	4.57228e-32	56.1873	25.9287
PRR15L	Epi_FABP1	1.2989	0.896892	6.77782e+06	0.801198	1.65806e-100	2.7838e-98	82.2742	33.3828
NFE2L1	Epi_FABP1	0.53043	0.31753	5.5641e+06	0.657726	4.00294e-40	2.47068e-38	52.1739	20.4255
HOXB7	Epi_FABP1	0.637834	0.517194	6237512	0.737329	5.10249e-131	1.2534e-128	58.5284	12.3246
TMEM92	Epi_FABP1	0.885366	0.759912	6.79037e+06	0.802681	2.68004e-206	1.3079e-203	69.8997	12.6109
ANKRD40CL	Epi_FABP1	0.733611	0.706075	6.63799e+06	0.784669	0	0	59.1973	3.04669
VMP1	Epi_FABP1	1.76614	0.570647	5639898	0.666686	5.747e-24	2.07442e-22	93.6455	67.8967
SLC9A3R1	Epi_FABP1	0.907712	0.480879	5.81848e+06	0.687795	4.8769e-38	2.80219e-36	69.5652	36.9279
JPT1	Epi_FABP1	1.24614	0.595065	5877574	0.694781	2.2633e-38	1.317e-36	80.2676	41.3919
MYO15B	Epi_FABP1	0.862125	0.735611	6.72985e+06	0.795527	4.43516e-202	2.13594e-199	69.2308	12.208
ITGB4	Epi_FABP1	0.6594	0.344645	5571552	0.658606	4.4784e-34	2.27342e-32	59.1973	26.1584
LGALS3BP	Epi_FABP1	1.58515	0.761236	6255169	0.739416	2.38143e-50	1.92412e-48	87.9599	55.519
RNF213	Epi_FABP1	0.760708	0.373779	5.52579e+06	0.653197	2.03384e-27	8.3735e-26	62.5418	33.3545
P4HB	Epi_FABP1	1.48338	0.57393	5824280	0.688481	3.12035e-31	1.46986e-29	88.6288	59.1772
ARHGDIA	Epi_FABP1	0.821046	0.361824	5549141	0.655957	5.6841e-26	2.22032e-24	69.2308	39.0803
SIRT7	Epi_FABP1	0.5006	0.304147	5.50039e+06	0.650194	1.32539e-37	7.52103e-36	49.4983	19.6656
SLC16A3	Epi_FABP1	0.940585	0.684818	6442657	0.761579	1.14264e-108	2.15576e-106	71.2375	19.8459
WDR45B	Epi_FABP1	0.66824	0.321156	5469861	0.646586	1.42884e-26	5.72177e-25	60.2007	30.6047
LPIN2	Epi_FABP1	0.577096	0.430511	5.81505e+06	0.687391	5.31191e-72	6.25149e-70	50.8361	14.6821
MYL12A	Epi_FABP1	2.33611	0.580114	5.813e+06	0.687148	5.22863e-29	2.29464e-27	95.3177	83.0205
MYL12B	Epi_FABP1	2.58378	0.770907	6335623	0.748926	5.97959e-50	4.79954e-48	97.9933	84.3177
ANKRD12	Epi_FABP1	0.778796	0.310443	5.35446e+06	0.632944	2.21241e-19	6.3164e-18	66.5552	38.8259
VAPA	Epi_FABP1	1.30765	0.508622	5.77764e+06	0.682967	8.69779e-30	3.91572e-28	86.9565	57.5019
CHMP1B	Epi_FABP1	0.743428	0.391508	5.70606e+06	0.674506	3.96411e-36	2.15588e-34	65.2174	31.711
RNMT	Epi_FABP1	0.64682	0.346746	5526355	0.653264	1.80804e-31	8.56095e-30	57.1906	26.7663
RIOK3	Epi_FABP1	0.895905	0.612372	6.2517e+06	0.739006	4.44338e-77	5.7671e-75	69.5652	25.0839
DSC2	Epi_FABP1	0.67201	0.490026	6.02912e+06	0.712695	3.59371e-80	4.87161e-78	59.1973	17.4708
DSG2	Epi_FABP1	1.26014	0.707788	6.19896e+06	0.732771	9.90138e-53	8.54718e-51	78.5953	43.5479
CCDC68	Epi_FABP1	0.530115	0.431852	5892037	0.696491	6.96031e-107	1.28664e-104	48.495	10.1474
ATP8B1	Epi_FABP1	0.496944	0.328767	5564246	0.657743	9.3891e-46	6.67282e-44	47.8261	17.1668
BSG	Epi_FABP1	1.24898	0.427475	5.5121e+06	0.651579	6.41479e-21	1.95852e-19	81.6054	57.873
MISP	Epi_FABP1	0.898982	0.759048	6739480	0.796666	3.97609e-188	1.67275e-185	69.8997	13.4627
GPX4	Epi_FABP1	1.38192	0.380648	5238724	0.619263	3.10087e-13	6.33696e-12	80.602	63.0368
OAZ1	Epi_FABP1	1.91935	0.307912	5.12332e+06	0.605621	2.78252e-10	4.47071e-09	92.9766	82.3561
SMIM24	Epi_FABP1	1.34679	1.05633	6.83049e+06	0.807424	2.12454e-149	6.07502e-147	77.9264	19.7646
TJP3	Epi_FABP1	0.482187	0.319214	5.62916e+06	0.665417	3.7491e-52	3.2136e-50	49.4983	16.2902
ANGPTL4	Epi_FABP1	0.649229	0.542744	5.83846e+06	0.690157	2.76382e-127	6.36217e-125	45.4849	7.66621
DNM2	Epi_FABP1	0.508032	0.31109	5.57992e+06	0.659596	2.79613e-43	1.86754e-41	51.1706	19.0082
HOOK2	Epi_FABP1	0.725487	0.313277	5.36548e+06	0.634246	1.15904e-20	3.50015e-19	61.8729	35.6201
CYP4F3	Epi_FABP1	0.419465	0.357173	5755516	0.680353	3.00547e-128	7.09697e-126	42.4749	6.75432
BST2	Epi_FABP1	1.34488	0.812508	6.41839e+06	0.758711	1.19428e-71	1.39654e-69	83.2776	35.818
B3GNT3	Epi_FABP1	0.431269	0.315431	5.61595e+06	0.663855	2.38902e-63	2.50546e-61	44.8161	12.4943
JUND	Epi_FABP1	1.69336	0.75564	6.04619e+06	0.714713	4.06951e-40	2.50754e-38	88.6288	58.7142
RHPN2	Epi_FABP1	0.619873	0.448573	5969811	0.705684	4.7722e-77	6.17199e-75	57.1906	16.9158
PEPD	Epi_FABP1	0.454295	0.319365	5336659	0.63084	1.98607e-38	1.16122e-36	39.1304	13.6323
GPI	Epi_FABP1	0.968185	0.619432	6.20012e+06	0.732909	1.18175e-63	1.24649e-61	71.9064	31.096
FXYD3	Epi_FABP1	2.85932	1.80583	7.08189e+06	0.837142	1.73163e-110	3.37124e-108	96.99	41.8372
FXYD5	Epi_FABP1	0.970509	0.386578	5.55788e+06	0.656991	1.17275e-28	5.05582e-27	71.2375	33.3687
LSR	Epi_FABP1	1.23527	0.605463	6037088	0.713637	6.66595e-46	4.77457e-44	83.2776	41.1869
COX6B1	Epi_FABP1	2.14231	0.34043	5168389	0.610949	3.54662e-11	6.0915e-10	96.6555	84.9609
SPINT2	Epi_FABP1	2.32736	0.622136	5.89784e+06	0.697177	4.64207e-32	2.23265e-30	97.3244	81.4548
C19orf33	Epi_FABP1	2.96211	1.91824	7.30766e+06	0.86383	5.10413e-127	1.16035e-124	98.6622	42.7067
ACTN4	Epi_FABP1	1.37567	0.436756	5443633	0.643485	9.97736e-19	2.75609e-17	86.6221	59.7922
LGALS4	Epi_FABP1	2.25553	1.20528	6.66856e+06	0.788282	1.06538e-72	1.26603e-70	92.6421	54.3421
ZFP36	Epi_FABP1	1.77802	0.50087	5.42067e+06	0.640771	7.58021e-18	2.00031e-16	89.9666	62.8742
CYP2S1	Epi_FABP1	0.933553	0.860124	7.00643e+06	0.828221	0	0	70.903	7.62733
CEACAM5	Epi_FABP1	1.3352	1.08004	6541163	0.773223	4.62221e-162	1.49714e-159	67.5585	13.2612
CEACAM6	Epi_FABP1	1.91454	1.32627	6762150	0.799346	1.39159e-114	2.87761e-112	86.6221	26.6002
CEACAM1	Epi_FABP1	0.574147	0.46238	5970073	0.705715	4.38715e-112	8.77454e-110	51.1706	10.6528
ETHE1	Epi_FABP1	0.648351	0.420513	5768548	0.681893	1.0874e-49	8.68994e-48	56.8562	22.1539
PLAUR	Epi_FABP1	0.721034	0.48921	5.86152e+06	0.692883	7.54815e-63	7.82634e-61	56.5217	18.7679
VASP	Epi_FABP1	0.648369	0.322754	5503380	0.650548	6.1557e-29	2.6854e-27	59.5318	28.9188
CALM3	Epi_FABP1	0.938018	0.383977	5.51438e+06	0.651848	4.95385e-23	1.73011e-21	71.9064	45.2303
SELENOW	Epi_FABP1	1.28272	0.309019	5.0754e+06	0.599957	9.46208e-10	1.46004e-08	82.2742	62.3829
FTL	Epi_FABP1	3.57944	0.733764	6313809	0.746348	8.76025e-49	6.85115e-47	98.6622	95.5819
FCGRT	Epi_FABP1	1.27067	0.708611	6263758	0.740431	2.15912e-55	1.97073e-53	78.5953	44.8026
MYH14	Epi_FABP1	0.856436	0.518733	6066226	0.717081	1.79149e-57	1.70312e-55	71.5719	29.4419
CDC42EP5	Epi_FABP1	0.83855	0.611219	6275284	0.741794	2.54381e-91	3.86332e-89	65.8863	20.4397
PTPRH	Epi_FABP1	0.395162	0.301894	5655689	0.668552	2.30567e-80	3.13717e-78	43.8127	10.0131
EPN1	Epi_FABP1	0.662983	0.338318	5531807	0.653908	3.14723e-29	1.3912e-27	59.8662	30.428
RBCK1	Epi_FABP1	1.06476	0.618821	6077043	0.71836	2.10287e-50	1.71802e-48	72.5753	37.4404
SDCBP2	Epi_FABP1	1.36064	1.04826	7084230	0.837418	5.59382e-154	1.70616e-151	83.9465	24.3983
FKBP1A	Epi_FABP1	1.17677	0.332068	5240298	0.619449	1.65043e-13	3.43028e-12	80.602	58.8555
RRBP1	Epi_FABP1	1.02515	0.380559	5.36559e+06	0.63426	9.01771e-18	2.36261e-16	72.2408	48.8601
AL121761.1	Epi_FABP1	1.47153	1.28658	7172476	0.84785	3.17131e-255	2.00126e-252	78.5953	13.544
KIZ	Epi_FABP1	0.419837	0.353219	5.66101e+06	0.669182	1.8604e-108	3.4741e-106	40.4682	7.11483
CST3	Epi_FABP1	2.1384	0.408296	5.25113e+06	0.620729	5.51964e-13	1.1088e-11	93.6455	82.7378
CHMP4B	Epi_FABP1	1.2721	0.681415	6.34451e+06	0.749977	1.12786e-58	1.0892e-56	85.9532	46.5203
DYNLRB1	Epi_FABP1	1.72369	0.644525	5992402	0.708355	1.56559e-36	8.60393e-35	92.9766	67.7235
ACSS2	Epi_FABP1	0.433558	0.323891	5681618	0.671617	2.47133e-73	2.98525e-71	45.8194	11.6495
BLCAP	Epi_FABP1	0.542453	0.330594	5.5128e+06	0.651661	6.75357e-37	3.74526e-35	50.1672	20.7012
HNF4A	Epi_FABP1	0.795412	0.679652	6525699	0.771395	2.56406e-186	1.06645e-183	63.5452	11.0239
CTSA	Epi_FABP1	0.771395	0.374544	5.50928e+06	0.651246	8.46571e-27	3.4238e-25	62.5418	33.2839
ZFAS1	Epi_FABP1	1.7604	0.602176	5724042	0.676632	7.97998e-27	3.23092e-25	88.6288	66.5748
PCK1	Epi_FABP1	1.53056	1.50323	6891317	0.814614	0	0	64.214	2.14187
PRELID3B	Epi_FABP1	0.788386	0.537535	6241642	0.737817	4.69284e-78	6.20081e-76	69.2308	24.2887
PPDPF	Epi_FABP1	2.57825	0.40938	5.3256e+06	0.629532	1.13541e-14	2.52168e-13	96.99	89.0715
PTK6	Epi_FABP1	0.421116	0.338803	5689687	0.672571	1.3101e-89	1.95719e-87	43.1438	9.29559
CXADR	Epi_FABP1	1.2295	0.682204	6274248	0.741671	3.11723e-56	2.89578e-54	82.6087	44.2724
IFNGR2	Epi_FABP1	0.810726	0.466374	5.91724e+06	0.69947	8.74828e-48	6.61562e-46	68.8963	30.481
ETS2	Epi_FABP1	0.682083	0.476895	5967947	0.705464	1.43312e-69	1.63407e-67	58.8629	19.2839
MX2	Epi_FABP1	0.423166	0.336146	5.6179e+06	0.664085	7.51898e-89	1.11871e-86	41.1371	8.3731
MX1	Epi_FABP1	0.618093	0.413155	5.72557e+06	0.676812	2.01126e-56	1.89239e-54	52.5084	17.3577
TMPRSS2	Epi_FABP1	0.599011	0.422455	5.80803e+06	0.68656	5.29494e-64	5.61739e-62	53.1773	16.8593
TFF3	Epi_FABP1	2.98989	2.39004	7498413	0.886378	1.66503e-192	7.25497e-190	93.311	25.9287
TFF2	Epi_FABP1	2.33003	1.72995	7128965	0.842706	4.96112e-153	1.48838e-150	90.301	25.6742
TFF1	Epi_FABP1	1.40451	0.62801	5.63437e+06	0.666032	1.11511e-35	5.97572e-34	66.2207	27.7807
CSTB	Epi_FABP1	2.05048	0.48677	5457898	0.645172	3.0917e-18	8.32054e-17	93.311	76.139
PTTG1IP	Epi_FABP1	1.07189	0.547574	5.96105e+06	0.704649	4.65238e-42	2.99792e-40	79.5987	41.6357
MIF	Epi_FABP1	2.90294	0.479662	5.63692e+06	0.666333	3.65534e-23	1.28273e-21	97.6589	92.4752
SLC5A1	Epi_FABP1	0.652541	0.592406	6262956	0.740337	7.70476e-225	3.97186e-222	53.5117	6.68363
APOL2	Epi_FABP1	0.545896	0.380328	5594612	0.661332	2.38163e-53	2.09543e-51	46.8227	14.8977
APOL1	Epi_FABP1	0.988491	0.696042	6.13731e+06	0.725484	9.2992e-77	1.19425e-74	64.8829	21.5212
MPST	Epi_FABP1	0.821412	0.37572	5.50961e+06	0.651284	9.80437e-25	3.68051e-23	65.2174	38.5113
LGALS2	Epi_FABP1	0.546384	0.315366	5156805	0.60958	1.49256e-23	5.29353e-22	38.4615	16.672
H1F0	Epi_FABP1	1.44457	0.876242	6.54206e+06	0.773329	1.81682e-73	2.2019e-71	84.2809	41.7524
PIM3	Epi_FABP1	0.684463	0.317326	5411524	0.63969	7.48272e-24	2.67979e-22	59.5318	31.5343
TIMP1	Epi_FABP1	1.42966	0.32701	5.00236e+06	0.591323	1.74991e-08	2.41784e-07	82.6087	59.0287
PLP2	Epi_FABP1	0.988575	0.361882	5351808	0.632631	8.19486e-18	2.15474e-16	69.8997	46.0397
HEPH	Epi_FABP1	0.684571	0.631418	6642434	0.785194	0	0	61.8729	5.84243
IL2RG	Epi_FABP1	0.565173	0.437596	5893820	0.696701	4.44062e-96	7.09743e-94	50.8361	11.547
XIST	Epi_FABP1	1.29663	0.607349	5609494	0.663092	1.24524e-27	5.16744e-26	67.2241	40.844
COX7B	Epi_FABP1	1.65112	0.3595	5185031	0.612916	1.15719e-11	2.07416e-10	89.6321	74.2092
PGK1	Epi_FABP1	1.54842	0.746553	6182621	0.73084	2.88562e-47	2.12937e-45	87.291	54.3951
RNF128	Epi_FABP1	0.556789	0.331289	5500854	0.650249	1.20883e-35	6.45902e-34	50.5017	21.1855
PGRMC1	Epi_FABP1	0.978501	0.422207	5671852	0.670463	9.5488e-29	4.13547e-27	76.9231	44.6648
SLC6A8	Epi_FABP1	1.5538	1.41567	7473267	0.883406	0	0	82.9431	12.208
ERRFI1	Epi_GSTA1	1.24374	0.378593	2.04548e+07	0.613494	8.77279e-45	9.73009e-43	70.8539	55.2385
TCEA3	Epi_GSTA1	0.878431	0.390914	21314149	0.639267	6.03197e-78	1.63538e-75	61.9048	38.3539
HMGN2	Epi_GSTA1	1.59795	0.411337	20816041	0.624328	2.37055e-50	3.14365e-48	84.647	68.7331
CITED4	Epi_GSTA1	1.28217	0.665116	23268866	0.697894	9.32923e-150	8.32827e-147	73.3169	40.7905
TMEM59	Epi_GSTA1	1.98495	0.344502	2.03795e+07	0.611234	9.28823e-40	8.8301e-38	90.4762	81.7601
JUN	Epi_GSTA1	2.10122	0.49172	20698183	0.620793	6.52145e-47	7.77497e-45	83.5796	76.0466
FGGY	Epi_GSTA1	0.964095	0.542761	22736260	0.68192	1.66927e-147	1.38856e-144	63.8752	31.0879
NFIA	Epi_GSTA1	0.984967	0.335335	2.05717e+07	0.616998	4.07339e-50	5.34373e-48	66.2562	47.841
ATP1A1	Epi_GSTA1	2.35562	0.42561	20031463	0.600796	6.39494e-33	4.75734e-31	93.1856	82.845
PBX1	Epi_GSTA1	0.782603	0.305314	2.03993e+07	0.611829	4.3981e-52	6.12072e-50	57.3071	36.8854
MPC2	Epi_GSTA1	1.1943	0.401956	21233681	0.636854	3.71367e-64	7.26867e-62	74.3021	55.465
PRDX6	Epi_GSTA1	1.07208	0.330512	2.06137e+07	0.618259	1.73974e-48	2.18069e-46	70.4433	55.2057
GLUL	Epi_GSTA1	2.12479	1.14243	2.62782e+07	0.788152	1.63405e-269	3.73799e-266	88.0131	60.6707
ELF3	Epi_GSTA1	2.2046	0.708281	2.24685e+07	0.673889	5.09294e-96	1.90211e-93	89.3268	71.5241
LEFTY1	Epi_GSTA1	1.40877	0.544029	20662359	0.619718	3.15359e-58	5.12997e-56	62.3153	38.1457
RAB4A	Epi_GSTA1	0.847194	0.361551	21145167	0.634199	3.59694e-70	7.79003e-68	61.7406	40.9878
SH3YL1	Epi_GSTA1	1.52746	0.501714	2.16215e+07	0.648484	1.15169e-72	2.6849e-70	79.803	62.1941
ALKAL2	Epi_GSTA1	0.750941	0.346482	20797746	0.623779	1.52476e-75	3.958e-73	53.1199	27.3581
ADI1	Epi_GSTA1	0.847878	0.351251	20791273	0.623585	4.74637e-60	7.93251e-58	59.8522	40.7029
ID2	Epi_GSTA1	1.227	0.459427	21282592	0.638321	2.17334e-68	4.49414e-66	72.0033	49.2402
LAPTM4A	Epi_GSTA1	1.84178	0.462469	21614841	0.648286	7.84221e-70	1.67855e-67	87.6847	75.3964
RHOB	Epi_GSTA1	1.44379	0.615653	21909606	0.657127	1.55445e-85	4.86278e-83	72.1675	52.6448
LINC01320	Epi_GSTA1	0.709156	0.627218	2.40406e+07	0.721041	0	0	50.2463	7.23679
ZFP36L2	Epi_GSTA1	1.42752	0.460172	2.12011e+07	0.635875	1.0889e-61	1.9633e-59	75.4516	60.3237
SLC3A1	Epi_GSTA1	1.45642	0.707278	22871225	0.685968	1.15595e-131	7.29466e-129	75.9442	41.2106
ANXA4	Epi_GSTA1	3.66482	1.27262	2.70681e+07	0.811844	1.74141e-298	4.24915e-295	99.5074	86.7465
SCTR	Epi_GSTA1	1.17476	0.460707	2.12399e+07	0.637039	3.99132e-72	9.18782e-70	70.936	41.7403
GYPC	Epi_GSTA1	0.92846	0.488774	22098621	0.662796	1.52534e-120	8.09117e-118	61.5764	30.2988
HNMT	Epi_GSTA1	0.961314	0.364551	21072976	0.632034	6.20692e-64	1.20201e-61	66.913	46.7268
NOSTRIN	Epi_GSTA1	0.528824	0.392151	2.16896e+07	0.650528	2.49645e-182	2.76886e-179	41.7898	13.6407
FAIM	Epi_GSTA1	0.991658	0.564619	22887917	0.686469	5.52542e-149	4.81514e-146	64.6141	33.2396
RBP1	Epi_GSTA1	1.53692	0.612855	21955250	0.658496	2.19267e-89	7.36276e-87	81.1987	48.5789
TM4SF4	Epi_GSTA1	1.34471	0.479101	20510715	0.61517	1.12915e-48	1.42511e-46	66.2562	47.7059
HES1	Epi_GSTA1	1.55341	0.58909	2.15727e+07	0.647022	9.3839e-75	2.38514e-72	75.5337	53.2366
SOD3	Epi_GSTA1	1.53743	0.580068	21315992	0.639323	5.73405e-71	1.29551e-68	80.0493	46.1569
UGT2B15	Epi_GSTA1	1.06536	0.939542	2.46912e+07	0.740552	0	0	55.1724	9.66611
UGT2A3	Epi_GSTA1	0.969262	0.413186	2.11046e+07	0.632983	1.64747e-73	3.99331e-71	62.8079	36.0598
SLC4A4	Epi_GSTA1	2.38089	0.932897	21928962	0.657707	1.81737e-84	5.45227e-82	93.1856	54.8659
GC	Epi_GSTA1	0.853519	0.788524	24567000	0.736829	0	0	51.5599	5.11069
ALB	Epi_GSTA1	0.62968	0.415998	20729638	0.621736	9.26598e-132	5.9499e-129	36.6995	12.2269
CCNI	Epi_GSTA1	1.47645	0.411502	21263718	0.637755	6.09207e-62	1.10384e-59	80.2135	65.975
ARHGAP24	Epi_GSTA1	0.554573	0.339806	2.10884e+07	0.632495	9.24798e-112	4.33955e-109	43.9245	18.8683
ADH1C	Epi_GSTA1	0.707861	0.564868	2.28591e+07	0.685605	1.69413e-301	4.76975e-298	47.2906	11.8653
JADE1	Epi_GSTA1	0.778547	0.46421	21827681	0.654669	1.6103e-119	8.41979e-117	52.7915	26.4156
PDLIM3	Epi_GSTA1	0.677799	0.438952	2.15365e+07	0.645937	1.61213e-141	1.22928e-138	45.7307	17.6006
SORBS2	Epi_GSTA1	1.37787	0.443245	20737474	0.621971	3.06641e-52	4.28373e-50	76.8473	52.5353
DAB2	Epi_GSTA1	0.658628	0.300573	20182153	0.605316	1.71727e-55	2.65205e-53	47.2085	27.3836
C6	Epi_GSTA1	0.909746	0.69317	2.45455e+07	0.736183	0	0	61.7406	17.1623
SELENOP	Epi_GSTA1	1.27008	0.564533	2.26551e+07	0.679487	1.12719e-113	5.42845e-111	74.8768	49.3096
RHOBTB3	Epi_GSTA1	0.977126	0.538284	22374757	0.671078	8.50372e-132	5.55794e-129	61.8227	30.7262
HINT1	Epi_GSTA1	2.12967	0.442883	2.16337e+07	0.648852	9.12709e-70	1.93099e-67	93.1034	81.9281
SKP1	Epi_GSTA1	2.03901	0.374783	2.05036e+07	0.614958	2.47436e-42	2.57284e-40	93.514	81.9975
EGR1	Epi_GSTA1	1.4031	0.516838	20814643	0.624286	8.79491e-56	1.38156e-53	67.0772	48.9735
CYSTM1	Epi_GSTA1	2.2606	0.687102	23488112	0.70447	1.13332e-130	7.03065e-128	94.7455	76.9307
DUSP1	Epi_GSTA1	2.70772	1.16956	24526826	0.735624	6.47952e-175	6.58769e-172	90.6404	70.7752
SCGB3A1	Epi_GSTA1	0.49278	0.468617	21213434	0.636247	0	0	29.1461	2.16264
RACK1	Epi_GSTA1	2.52471	0.328234	20552108	0.616412	3.53032e-43	3.76714e-41	96.3875	90.1951
SCGN	Epi_GSTA1	0.487498	0.429397	2.18485e+07	0.655294	0	0	35.7964	5.35179
HIST1H4C	Epi_GSTA1	0.87379	0.345911	20432102	0.612812	8.42624e-52	1.15943e-49	57.3071	38.522
TUBB	Epi_GSTA1	1.37947	0.379174	20593161	0.617643	1.78402e-46	2.09285e-44	77.9146	61.299
GSTA1	Epi_GSTA1	1.11174	0.934281	24808897	0.744084	0	0	58.7028	13.7612
EEF1A1	Epi_GSTA1	4.3294	0.509264	23961603	0.718671	1.56788e-147	1.33455e-144	99.8358	98.9991
HMGN3	Epi_GSTA1	1.6074	0.600648	22685863	0.680409	8.79901e-107	3.70175e-104	86.1248	60.9739
PNRC1	Epi_GSTA1	1.65336	0.679948	23464287	0.703756	7.35322e-136	4.98399e-133	84.8933	60.6963
PNISR	Epi_GSTA1	1.14101	0.340827	2.05241e+07	0.615571	4.53951e-46	5.27462e-44	72.0033	56.3345
CD24	Epi_GSTA1	2.29493	0.536698	2.20781e+07	0.662181	1.77781e-82	5.20558e-80	92.6108	81.8368
AKAP7	Epi_GSTA1	0.832008	0.378246	21012922	0.630233	1.73885e-78	4.78523e-76	57.3892	30.0577
CCN2	Epi_GSTA1	1.39216	0.722759	21114537	0.63328	2.63588e-75	6.79407e-73	56.2397	35.0442
PERP	Epi_GSTA1	1.58388	0.351266	20408839	0.612115	4.64111e-41	4.65396e-39	84.5649	70.8446
AGR3	Epi_GSTA1	0.937254	0.386045	20557397	0.61657	4.26635e-57	6.81889e-55	57.7997	36.0598
AQP1	Epi_GSTA1	1.4687	0.725592	23145373	0.69419	2.86061e-142	2.22768e-139	76.4368	41.8792
CLDN3	Epi_GSTA1	1.57026	0.832153	24466366	0.73381	9.09259e-194	1.23259e-190	81.1166	47.5963
TFPI2	Epi_GSTA1	0.821098	0.55392	2.18155e+07	0.654303	2.04277e-166	1.91711e-163	46.3875	16.3294
GNG11	Epi_GSTA1	0.962956	0.531767	2.24502e+07	0.673341	7.8341e-135	5.21338e-132	62.3974	30.8651
SGCE	Epi_GSTA1	0.570863	0.309938	20731336	0.621787	6.21718e-86	1.96168e-83	45.4023	21.6665
CFTR	Epi_GSTA1	1.60085	0.508336	2.04052e+07	0.612007	3.63495e-45	4.06859e-43	80.7882	49.7114
TRPV6	Epi_GSTA1	0.536311	0.300037	20750886	0.622374	1.30926e-95	4.79458e-93	43.514	18.8902
DEFB1	Epi_GSTA1	2.26448	0.607998	2.0668e+07	0.619889	8.15148e-47	9.68676e-45	92.5287	69.4601
CLU	Epi_GSTA1	3.51157	1.55547	25341187	0.760049	3.32927e-213	5.29803e-210	98.6043	69.2665
CEBPD	Epi_GSTA1	0.808156	0.30178	1.99098e+07	0.597147	7.89581e-39	7.26117e-37	53.9409	38.7484
CA2	Epi_GSTA1	1.51129	0.913594	2.50441e+07	0.751139	8.58002e-242	1.74465e-238	77.8325	39.9394
ERICH5	Epi_GSTA1	0.654555	0.329873	20980803	0.629269	1.89095e-85	5.86532e-83	51.0673	25.8201
EIF3E	Epi_GSTA1	1.49885	0.387788	2.10221e+07	0.630507	1.98898e-55	3.05877e-53	83.0049	67.955
LY6E	Epi_GSTA1	1.54751	0.477957	2.11498e+07	0.634338	1.09294e-60	1.86928e-58	82.1018	58.804
NFIB	Epi_GSTA1	0.982933	0.412571	21346078	0.640225	1.64339e-74	4.11985e-72	65.1067	43.1249
AMBP	Epi_GSTA1	2.39303	1.5588	27123001	0.81349	0	0	87.4384	39.059
KIF12	Epi_GSTA1	1.06459	0.508953	22286722	0.668437	2.98111e-111	1.38116e-108	69.1297	39.322
KLF6	Epi_GSTA1	1.61507	0.337557	19357496	0.580582	2.75883e-22	1.23141e-20	75.5337	66.5668
AKR1C1	Epi_GSTA1	0.453532	0.32902	20417641	0.612379	8.04695e-124	4.46252e-121	32.4302	10.9557
BICC1	Epi_GSTA1	0.718364	0.307742	2.05139e+07	0.615267	1.65932e-62	3.09862e-60	53.202	29.7399
ANAPC16	Epi_GSTA1	1.45958	0.404418	2.12223e+07	0.636511	1.12158e-60	1.90935e-58	82.1839	66.8554
DDIT4	Epi_GSTA1	1.24926	0.436782	2.02078e+07	0.606085	1.16036e-40	1.13861e-38	64.2857	50.5589
HHEX	Epi_GSTA1	0.735086	0.353746	20844359	0.625177	4.84168e-78	1.32246e-75	51.8883	26.9489
RBP4	Epi_GSTA1	0.579368	0.442873	2.17881e+07	0.653481	7.5017e-216	1.30748e-212	40.9688	11.4671
PDLIM1	Epi_GSTA1	1.04428	0.380509	2.10306e+07	0.630763	2.5862e-61	4.57282e-59	67.734	49.4338
SFRP5	Epi_GSTA1	1.30729	0.749313	2.37133e+07	0.711225	2.66204e-188	3.24778e-185	71.5928	33.656
ADRA2A	Epi_GSTA1	0.85253	0.548173	22536793	0.675938	1.23242e-164	1.1277e-161	55.3366	23.7196
MUC6	Epi_GSTA1	1.01127	0.497858	2.14336e+07	0.642851	2.42735e-91	8.54263e-89	58.3744	31.5482
H19	Epi_GSTA1	0.933464	0.739103	21772685	0.65302	2.47444e-222	4.52836e-219	40.0657	10.9703
INS	Epi_GSTA1	2.87707	0.762374	2.10632e+07	0.63174	1.50586e-55	2.33542e-53	90.2299	74.7936
CD81	Epi_GSTA1	1.08644	0.399919	21037462	0.630969	2.02362e-62	3.75972e-60	68.8834	47.578
CD59	Epi_GSTA1	2.27802	0.326706	1.98302e+07	0.594758	3.10726e-29	1.9541e-27	93.2677	85.8223
SERPING1	Epi_GSTA1	1.97428	1.04481	2.55877e+07	0.767441	8.24617e-245	1.7754e-241	90.312	51.3663
EEF1G	Epi_GSTA1	2.49029	0.320952	20745826	0.622222	2.04521e-47	2.47052e-45	94.6634	90.3047
WDR74	Epi_GSTA1	0.65323	0.30341	20191744	0.605603	3.29381e-54	4.94086e-52	47.7011	28.6659
MALAT1	Epi_GSTA1	5.86917	0.381878	1.90411e+07	0.571093	4.10961e-17	1.33941e-15	99.8358	99.4082
FOLR1	Epi_GSTA1	0.562389	0.429909	2.13965e+07	0.641738	9.68196e-185	1.1074e-181	38.5057	11.5475
ZBTB16	Epi_GSTA1	1.25035	0.773443	24338334	0.72997	1.01776e-230	1.96058e-227	72.0854	31.603
FXYD2	Epi_GSTA1	4.38949	2.11058	25205374	0.755975	2.26194e-214	3.76315e-211	98.358	58.9318
SLC37A4	Epi_GSTA1	0.847105	0.473632	2.19766e+07	0.659134	4.07389e-117	2.01498e-114	57.5534	29.6741
METTL7A	Epi_GSTA1	0.989625	0.475144	22153358	0.664437	3.50497e-108	1.50924e-105	66.9951	37.9411
KRT8	Epi_GSTA1	2.86151	0.562487	2.18534e+07	0.655442	1.3877e-75	3.62794e-73	97.0443	89.5594
KRT18	Epi_GSTA1	2.75229	0.653989	2.22833e+07	0.668334	2.11413e-88	6.97109e-86	97.0443	86.8854
PFDN5	Epi_GSTA1	2.20519	0.32039	2.08317e+07	0.624797	2.16782e-49	2.78402e-47	94.6634	88.2443
ATP5MC2	Epi_GSTA1	2.14932	0.370928	2.07185e+07	0.621402	6.50049e-47	7.77497e-45	94.8276	84.7556
HNRNPA1	Epi_GSTA1	2.43792	0.56744	23010482	0.690145	2.24238e-112	1.06589e-109	94.8276	85.0223
MYL6	Epi_GSTA1	2.79812	0.306036	19812712	0.594235	7.25857e-29	4.4501e-27	97.8654	93.2491
SLC16A7	Epi_GSTA1	0.553861	0.301875	20630722	0.618769	1.35397e-82	4.029e-80	44.1708	21.4218
CPM	Epi_GSTA1	0.731875	0.597147	23656881	0.709532	0	0	51.9704	12.753
TSPAN8	Epi_GSTA1	1.97482	0.491937	2.11638e+07	0.634757	2.40815e-58	3.93485e-56	90.7225	71.9953
BTG1	Epi_GSTA1	2.39627	0.915642	24844523	0.745152	8.91844e-188	1.05298e-184	92.6929	74.2931
NUDT4	Epi_GSTA1	1.13322	0.540243	2.20207e+07	0.66046	1.85594e-97	7.07595e-95	65.5172	42.65
PAH	Epi_GSTA1	0.383562	0.328746	2.09416e+07	0.628093	1.64445e-300	4.29918e-297	30.2135	4.83671
FBXO21	Epi_GSTA1	0.913678	0.482827	2.22583e+07	0.667586	1.25877e-120	6.77531e-118	62.9721	33.3601
PEBP1	Epi_GSTA1	2.19973	0.709482	22884473	0.686365	2.24788e-109	1.00126e-106	92.9392	74.2347
HMGB1	Epi_GSTA1	1.91448	0.340555	20509977	0.615148	1.67815e-42	1.75969e-40	92.4466	81.1463
ITM2B	Epi_GSTA1	2.51217	0.392356	2.07073e+07	0.621066	1.43238e-46	1.69118e-44	97.0443	89.143
COMMD6	Epi_GSTA1	1.62524	0.31571	1.99176e+07	0.597381	3.15162e-31	2.19301e-29	86.0427	73.3762
CLDN10	Epi_GSTA1	2.4645	1.05063	2.44562e+07	0.733505	3.76858e-175	4.05688e-172	94.9097	64.0206
GAS6	Epi_GSTA1	0.861853	0.413849	21502924	0.644929	3.49353e-88	1.14167e-85	59.688	35.267
NDRG2	Epi_GSTA1	0.748428	0.334424	2.05796e+07	0.617236	6.59997e-61	1.15031e-58	53.3662	32.8962
NFKBIA	Epi_GSTA1	1.66404	0.655032	22622545	0.678509	2.85878e-105	1.18902e-102	81.9376	59.7026
DHRS7	Epi_GSTA1	0.940149	0.320835	2.04862e+07	0.614436	2.29587e-48	2.84851e-46	65.2709	47.0593
ZFP36L1	Epi_GSTA1	1.45264	0.374623	20357156	0.610565	1.19607e-40	1.17052e-38	76.3547	65.2992
FOS	Epi_GSTA1	2.03325	0.481028	20312795	0.609234	6.58354e-39	6.06962e-37	81.8555	72.8392
CALM1	Epi_GSTA1	1.45298	0.408681	2.12533e+07	0.637441	1.17636e-61	2.11059e-59	80.624	66.0189
SERPINA4	Epi_GSTA1	0.6368	0.301434	20271248	0.607988	2.53594e-60	4.27733e-58	46.3875	25.9407
SERPINA5	Epi_GSTA1	1.40467	0.707591	2.29577e+07	0.688563	1.66971e-138	1.1983e-135	73.6453	39.3622
HSP90AA1	Epi_GSTA1	2.41375	0.327711	2.01115e+07	0.603196	2.48167e-34	1.945e-32	95.0739	87.4662
CKB	Epi_GSTA1	0.794006	0.362315	2.0721e+07	0.621477	4.07235e-62	7.4526e-60	55.0082	35.8917
SNRPN	Epi_GSTA1	0.697086	0.308374	20659748	0.61964	1.0142e-64	2.00653e-62	53.9409	31.6687
SRP14	Epi_GSTA1	2.45966	0.325277	20241628	0.6071	8.12808e-37	6.98347e-35	97.0443	89.8115
GATM	Epi_GSTA1	1.70544	0.598499	2.22133e+07	0.666236	2.55428e-91	8.90375e-89	84.9754	60.1154
EID1	Epi_GSTA1	1.24398	0.333514	2.05454e+07	0.616211	2.6289e-45	2.97896e-43	77.0115	61.7995
ONECUT1	Epi_GSTA1	0.735716	0.424908	2.17858e+07	0.653413	2.14919e-127	1.24861e-124	53.202	23.3214
CALML4	Epi_GSTA1	0.878272	0.40452	2.14314e+07	0.642783	1.41599e-82	4.17957e-80	61.4122	37.7073
CTSH	Epi_GSTA1	1.28854	0.514958	22177746	0.665169	2.2054e-93	7.99206e-91	75.9442	53.9965
HOMER2	Epi_GSTA1	1.08276	0.553029	22622797	0.678517	2.97805e-129	1.78688e-126	68.6371	36.6844
ARL6IP1	Epi_GSTA1	1.77602	0.419736	2.08845e+07	0.626381	2.09542e-51	2.86174e-49	87.7668	73.3872
MT1E	Epi_GSTA1	2.2153	0.585014	2.09254e+07	0.627609	9.36839e-53	1.33942e-50	88.7521	69.9898
MT1F	Epi_GSTA1	1.47768	0.376208	19902497	0.596928	1.29172e-32	9.51275e-31	75.5337	57.9382
HERPUD1	Epi_GSTA1	1.01975	0.328962	20432479	0.612824	1.70263e-45	1.94744e-43	66.3383	51.2676
TPPP3	Epi_GSTA1	0.60503	0.322237	20404525	0.611985	7.95208e-70	1.69217e-67	43.8424	23.2008
CHST4	Epi_GSTA1	0.531922	0.472382	22499462	0.674818	0	0	39.9836	5.92533
HSD17B2	Epi_GSTA1	0.924348	0.569388	22945570	0.688198	3.69082e-168	3.55494e-165	61.0016	28.0376
GABARAP	Epi_GSTA1	2.02642	0.539126	2.26105e+07	0.678149	1.80397e-99	7.02414e-97	93.1856	78.4978
SAT2	Epi_GSTA1	0.939284	0.400563	2.12555e+07	0.637508	1.07397e-74	2.71093e-72	63.6289	39.6617
VAMP2	Epi_GSTA1	1.0227	0.369528	2.10138e+07	0.630258	7.58017e-61	1.31489e-58	68.0624	49.4374
UBB	Epi_GSTA1	2.35703	0.329521	2.01985e+07	0.605805	5.38403e-36	4.48885e-34	95.3202	87.9557
SNHG29	Epi_GSTA1	2.3656	0.62624	23252682	0.697409	3.08044e-121	1.6828e-118	94.6634	82.0231
AC007952.4	Epi_GSTA1	0.82846	0.538109	2.14792e+07	0.644218	1.25449e-125	7.17432e-123	46.4696	20.1505
ALDH3A2	Epi_GSTA1	0.672406	0.307554	20580538	0.617264	4.36766e-64	8.50323e-62	51.7241	30.2294
VTN	Epi_GSTA1	1.14019	0.835707	2.43801e+07	0.731222	2.51375e-306	7.66714e-303	63.3005	20.6839
TMEM98	Epi_GSTA1	0.721204	0.365122	2.1332e+07	0.639803	3.25021e-90	1.11178e-87	55.3366	30.1162
PPP1R1B	Epi_GSTA1	1.18479	0.573759	2.2287e+07	0.668445	1.45007e-110	6.63426e-108	67.1593	39.9138
TOB1	Epi_GSTA1	1.16119	0.4629	2.15059e+07	0.645019	2.7072e-74	6.74055e-72	69.5402	50.5589
SUMO2	Epi_GSTA1	1.94184	0.33553	20540802	0.616073	4.03762e-43	4.29596e-41	92.5287	82.1436
H3F3B	Epi_GSTA1	2.81738	0.417028	21274575	0.63808	5.3382e-60	8.88107e-58	97.619	92.018
CYB5A	Epi_GSTA1	1.57034	0.547727	22546480	0.676228	1.31254e-100	5.27916e-98	83.4154	64.5649
CIRBP	Epi_GSTA1	2.00511	0.680918	23386426	0.70142	7.22826e-128	4.26712e-125	91.2972	72.5141
GADD45B	Epi_GSTA1	0.716847	0.344255	19830547	0.59477	9.89441e-44	1.07781e-41	44.4171	29.1079
NFIC	Epi_GSTA1	0.803985	0.304355	20375406	0.611112	1.26091e-49	1.63655e-47	58.2923	39.5375
JUNB	Epi_GSTA1	1.36837	0.304806	1.92741e+07	0.578082	1.84598e-21	7.88388e-20	70.197	61.0433
PRDX2	Epi_GSTA1	1.07999	0.30925	20185884	0.605428	2.11317e-39	1.98828e-37	70.936	53.0832
IER2	Epi_GSTA1	1.51236	0.557131	21201911	0.635901	1.37111e-62	2.57354e-60	71.5107	57.6058
LGALS4	Epi_GSTA1	1.66393	0.627825	2.21506e+07	0.664355	1.34174e-92	4.76787e-90	80.9524	53.5764
ZFP36	Epi_GSTA1	1.80409	0.544912	20962947	0.628734	5.01412e-55	7.64674e-53	77.7504	62.5082
BCAM	Epi_GSTA1	0.66016	0.368463	2.12948e+07	0.638687	3.73619e-101	1.51942e-98	50.2463	24.6402
NOP53	Epi_GSTA1	1.54835	0.416733	2.13146e+07	0.63928	8.78114e-63	1.65669e-60	83.9901	68.4518
C21orf62	Epi_GSTA1	0.431692	0.336029	2.11094e+07	0.633127	2.9368e-211	4.2996e-208	34.5649	8.34003
KCNJ15	Epi_GSTA1	1.01871	0.652496	2.35941e+07	0.707648	4.86543e-213	7.41998e-210	64.532	26.0393
HMGN1	Epi_GSTA1	1.49273	0.315224	2.01543e+07	0.604481	6.74296e-36	5.59635e-34	82.8407	70.7752
COL18A1	Epi_GSTA1	0.924241	0.315255	2.02221e+07	0.606513	3.07374e-45	3.45098e-43	62.1511	40.2791
CDC42EP1	Epi_GSTA1	0.845889	0.366933	21108031	0.633085	8.01258e-71	1.79919e-68	60.5911	38.9713
EIF3L	Epi_GSTA1	0.861483	0.336437	2.06722e+07	0.620013	2.45881e-56	3.88588e-54	60.5911	41.2691
ST13	Epi_GSTA1	1.19053	0.3091	20344389	0.610182	5.01928e-41	5.01146e-39	75.4516	61.1566
SMDT1	Epi_GSTA1	1.1198	0.358459	20845599	0.625214	3.68307e-54	5.5022e-52	71.4286	55.0997
TMSB4X	Epi_GSTA1	4.79382	0.450081	23854025	0.715445	2.87018e-143	2.28373e-140	99.8358	99.6676
BEX1	Epi_GSTA1	0.911061	0.305396	1.95675e+07	0.586881	5.60215e-35	4.4672e-33	50.4926	31.8002
BEX4	Epi_GSTA1	0.723629	0.424773	2.20006e+07	0.659855	2.41721e-137	1.66929e-134	54.5977	23.4675
TCEAL9	Epi_GSTA1	1.04078	0.423541	21294038	0.638664	1.46308e-71	3.34689e-69	66.1741	44.9003
BEX3	Epi_GSTA1	1.57011	0.65794	2.25956e+07	0.677701	2.27056e-109	1.00126e-106	81.1166	51.5745
TSC22D3	Epi_GSTA1	0.966904	0.320624	2.00017e+07	0.599904	2.431e-39	2.27563e-37	59.0312	41.8792
MPP1	Epi_GSTA1	0.592991	0.386836	2.14545e+07	0.643478	4.15556e-140	3.04195e-137	44.5813	17.0782
HES4	Epi_HSPA1A	0.99275	0.408767	1.51185e+07	0.623381	1.35544e-44	2.51829e-42	60.1143	39.8853
HMGN2	Epi_HSPA1A	1.61837	0.427317	15287428	0.630348	1.3047e-40	2.08531e-38	79.4286	69.0948
NUDC	Epi_HSPA1A	1.11638	0.481396	15720939	0.648223	2.24296e-57	5.94889e-55	65.0286	49.8503
JUN	Epi_HSPA1A	2.3437	0.735774	16168854	0.666692	2.74048e-64	9.03643e-62	84.6857	76.1049
FGGY	Epi_HSPA1A	0.776861	0.342899	14788596	0.609779	1.98291e-40	3.14184e-38	50.8571	31.9046
DNAJB4	Epi_HSPA1A	0.702972	0.563296	1.63022e+07	0.672192	7.01409e-183	1.16692e-179	44.5714	12.9848
CCN1	Epi_HSPA1A	1.1786	0.686949	16335315	0.673555	1.58093e-98	1.2579e-95	60.8	31.4789
CNN3	Epi_HSPA1A	1.34243	0.566455	16117849	0.664588	2.6613e-70	1.09445e-67	72.5714	49.641
AHCYL1	Epi_HSPA1A	0.900719	0.334077	1.47168e+07	0.606819	1.24001e-32	1.38794e-30	57.7143	43.1612
ATP1A1	Epi_HSPA1A	2.65915	0.733455	16930027	0.698077	2.99576e-89	1.82746e-86	92.9143	82.9816
PHGDH	Epi_HSPA1A	0.765258	0.401989	1.54265e+07	0.63608	1.33923e-67	4.85318e-65	52.2286	27.0881
MCL1	Epi_HSPA1A	1.22862	0.305228	14423580	0.594729	7.68512e-23	5.14228e-21	68.6857	61.4244
S100A13	Epi_HSPA1A	1.62785	0.390041	1.50644e+07	0.621153	3.23819e-35	4.05894e-33	78.2857	70.2565
AL138930.1	Epi_HSPA1A	0.927417	0.349312	1.4626e+07	0.603074	1.35604e-33	1.63264e-31	54.6286	35.6857
HSPA6	Epi_HSPA1A	1.01812	0.977537	16295442	0.671911	0	0	36.8	3.27597
CACYBP	Epi_HSPA1A	1.30992	0.9284	1.82186e+07	0.751211	8.75172e-197	1.6859e-193	67.7714	33.3045
ATF3	Epi_HSPA1A	0.78296	0.428517	1.47589e+07	0.608553	3.61962e-45	6.9001e-43	43.6571	25.9624
PROX1	Epi_HSPA1A	0.653142	0.347393	1.4907e+07	0.614663	1.36313e-54	3.44082e-52	44.3429	22.8668
LEFTY1	Epi_HSPA1A	1.1828	0.304193	14160801	0.583893	6.95022e-22	4.38595e-20	60.6857	38.4962
SH3YL1	Epi_HSPA1A	1.60718	0.577736	16208365	0.668321	4.82294e-68	1.8388e-65	79.4286	62.4238
LAPTM4A	Epi_HSPA1A	1.73611	0.347742	14861881	0.612801	2.08257e-30	2.09984e-28	83.3143	75.6864
SLC3A1	Epi_HSPA1A	1.50198	0.745519	16595067	0.684266	1.3837e-94	9.93036e-92	72	41.765
RTN4	Epi_HSPA1A	1.55646	0.415483	15381139	0.634212	5.48415e-43	9.65025e-41	79.3143	68.7737
ANXA4	Epi_HSPA1A	3.31423	0.895216	1.7289e+07	0.71288	1.58902e-102	1.454e-99	95.5429	87.0296
CYTOR	Epi_HSPA1A	1.03637	0.555074	15427512	0.636124	1.33297e-55	3.46016e-53	55.5429	37.6881
SCTR	Epi_HSPA1A	1.34888	0.634628	16328675	0.673281	1.41351e-83	7.95939e-81	71.2	42.0933
GYPC	Epi_HSPA1A	0.819118	0.369932	1.51349e+07	0.624058	5.33152e-52	1.22244e-49	54.9714	30.8944
HSPD1	Epi_HSPA1A	2.47367	1.8346	2.14483e+07	0.884381	0	0	89.3714	48.0608
HSPE1	Epi_HSPA1A	3.1115	1.86716	2.16399e+07	0.892279	0	0	94.7429	71.7285
RAMP1	Epi_HSPA1A	0.95316	0.327749	1.46197e+07	0.602816	3.41033e-30	3.39189e-28	58.7429	43.6411
TMA7	Epi_HSPA1A	2.13109	0.316657	1.49719e+07	0.617336	2.09549e-32	2.31713e-30	91.5429	86.3622
FILIP1L	Epi_HSPA1A	0.604942	0.3175	1.44268e+07	0.594862	2.62299e-38	3.75016e-36	39.5429	22.6756
ZBTB20	Epi_HSPA1A	1.18283	0.497178	1.57472e+07	0.649304	4.34348e-59	1.20436e-56	66.5143	47.9525
RBP1	Epi_HSPA1A	1.47043	0.536681	1.54414e+07	0.636696	3.30996e-49	7.04349e-47	73.9429	49.2117
TM4SF4	Epi_HSPA1A	1.41026	0.540787	15522625	0.640046	3.24097e-52	7.50776e-50	70.2857	47.8082
WWTR1	Epi_HSPA1A	0.894798	0.463864	15580362	0.642426	4.85919e-65	1.66216e-62	55.8857	33.2576
FGFR3	Epi_HSPA1A	0.735776	0.35044	1.49251e+07	0.615406	4.82125e-47	9.69574e-45	49.7143	29.1193
SOD3	Epi_HSPA1A	1.81541	0.85965	1.68615e+07	0.695251	1.42584e-100	1.24255e-97	81.0286	46.5454
IGFBP7	Epi_HSPA1A	2.2255	0.765315	16763413	0.691207	9.98962e-85	5.80365e-82	87.8857	71.5373
UGT2A3	Epi_HSPA1A	1.09801	0.540883	1.59909e+07	0.659356	1.06702e-76	5.07193e-74	63.5429	36.3676
SLC4A4	Epi_HSPA1A	2.93448	1.49241	1.85525e+07	0.764975	2.25667e-171	3.59115e-168	91.8857	55.3812
SPP1	Epi_HSPA1A	1.79299	0.523642	1.52144e+07	0.627336	1.52023e-40	2.41921e-38	77.0286	57.9283
ANXA5	Epi_HSPA1A	1.54746	0.302446	14536186	0.599372	3.77699e-24	2.72129e-22	79.2	71.7754
HSPA4L	Epi_HSPA1A	0.47642	0.429504	15608271	0.643577	1.01321e-289	2.85264e-286	32.6857	4.73716
SORBS2	Epi_HSPA1A	1.40958	0.470468	1.51377e+07	0.624173	8.11894e-40	1.24858e-37	73.0286	52.9567
SELENOP	Epi_HSPA1A	1.02829	0.308125	14542951	0.599651	7.4011e-27	6.2273e-25	63.3143	49.991
COX7C	Epi_HSPA1A	2.78438	0.304842	15204787	0.62694	1.45652e-37	1.98179e-35	95.0857	92.6146
RHOBTB3	Epi_HSPA1A	0.834359	0.384348	15000455	0.618515	3.19986e-47	6.47061e-45	52.1143	31.4175
SKP1	Epi_HSPA1A	2.07103	0.403176	15504320	0.639291	4.33851e-45	8.22766e-43	88.9143	82.2852
EGR1	Epi_HSPA1A	1.82902	0.949807	17313193	0.713876	5.48391e-118	6.08232e-115	76.8	48.8906
DUSP1	Epi_HSPA1A	2.15544	0.58537	1.52338e+07	0.628135	4.4235e-39	6.66274e-37	83.6571	71.2415
ID4	Epi_HSPA1A	0.90433	0.437517	1.53014e+07	0.630926	1.84216e-63	5.86305e-61	53.8286	26.5397
DCDC2	Epi_HSPA1A	0.710669	0.329511	14798854	0.610202	2.19855e-44	4.0641e-42	48.4571	27.7627
GMNN	Epi_HSPA1A	1.72916	0.815875	1.66504e+07	0.686549	7.28075e-93	5.12467e-90	77.9429	45.6146
HSPA1A	Epi_HSPA1A	4.48427	3.62504	2.37584e+07	0.979631	0	0	98.8571	53.4185
HSPA1B	Epi_HSPA1A	3.6562	3.13795	23587041	0.972566	0	0	97.8286	37.8071
CLPS	Epi_HSPA1A	1.75189	0.539041	15828461	0.652656	5.27509e-65	1.78772e-62	75.6571	42.335
HSP90AB1	Epi_HSPA1A	2.99035	1.56302	2.14275e+07	0.88352	0	0	95.6571	77.2089
PKHD1	Epi_HSPA1A	0.626085	0.353837	15077030	0.621672	1.61645e-64	5.37852e-62	44.1143	21.2108
EEF1A1	Epi_HSPA1A	4.23927	0.40998	1.62571e+07	0.670328	3.49783e-66	1.21928e-63	99.5429	99.0187
HMGN3	Epi_HSPA1A	1.52937	0.512716	15855183	0.653758	2.64799e-57	6.97259e-55	78.2857	61.5326
PNRC1	Epi_HSPA1A	1.29767	0.304615	14310423	0.590063	8.58839e-21	5.13634e-19	71.2	61.428
AKAP7	Epi_HSPA1A	0.762308	0.301664	14563475	0.600497	5.25843e-35	6.56873e-33	50.9714	30.5985
CCN2	Epi_HSPA1A	1.45938	0.783166	1.60323e+07	0.66106	7.13205e-80	3.78319e-77	61.9429	35.1265
TCP1	Epi_HSPA1A	1.17125	0.811396	1.79332e+07	0.73944	3.19898e-184	5.57553e-181	66.9714	31.717
NDUFA4	Epi_HSPA1A	2.11399	0.411444	1.55941e+07	0.642993	1.97781e-47	4.02166e-45	88.5714	82.1121
HNRNPA2B1	Epi_HSPA1A	1.79083	0.337724	1.51823e+07	0.626012	2.54957e-37	3.43077e-35	86.0571	79.6118
AQP1	Epi_HSPA1A	1.3642	0.608811	1.60701e+07	0.662622	1.6046e-73	7.07588e-71	72.1143	42.4433
HSPB1	Epi_HSPA1A	3.76768	1.59719	2.08109e+07	0.858098	2.62117e-286	6.85268e-283	97.8286	87.5852
TFPI2	Epi_HSPA1A	0.910075	0.638851	1.57625e+07	0.649937	6.35746e-115	6.84381e-112	44.4571	16.7623
GNG11	Epi_HSPA1A	0.791059	0.347862	14732768	0.607477	4.99747e-39	7.49641e-37	49.9429	31.6484
CFTR	Epi_HSPA1A	2.23774	1.15904	1.82687e+07	0.753273	6.77923e-163	9.54333e-160	87.5429	49.8827
PRSS1	Epi_HSPA1A	2.17227	0.697384	1.60213e+07	0.660606	5.63198e-68	2.12511e-65	79.6571	47.7216
PRSS2	Epi_HSPA1A	1.58292	0.369344	1.51071e+07	0.622913	3.27904e-42	5.63456e-40	69.6	43.7674
DNAJB6	Epi_HSPA1A	1.15411	0.633975	16742300	0.690337	1.73258e-99	1.44123e-96	66.0571	43.1107
DEFB1	Epi_HSPA1A	2.57122	0.916891	16912904	0.697371	1.64113e-90	1.05381e-87	91.3143	69.7839
CLU	Epi_HSPA1A	3.51011	1.53472	1.85813e+07	0.766165	5.88227e-163	8.61188e-160	95.5429	69.7262
CA2	Epi_HSPA1A	1.18162	0.562214	1.60548e+07	0.661991	1.49057e-74	6.81955e-72	66.0571	40.78
UQCRB	Epi_HSPA1A	2.34608	0.35377	15471224	0.637926	4.38531e-44	7.98541e-42	91.2	88.1733
KLF10	Epi_HSPA1A	0.622999	0.31046	1.42718e+07	0.588471	8.50417e-31	8.69445e-29	40	25.7892
GLIS3	Epi_HSPA1A	0.782281	0.456998	1.56194e+07	0.644034	3.22667e-78	1.64027e-75	50.7429	25.699
DNAJA1	Epi_HSPA1A	1.73346	1.24035	19668813	0.811006	8.39364e-270	1.9201e-266	79.3143	40.2641
ALDH1A1	Epi_HSPA1A	0.922331	0.32538	1.46906e+07	0.605741	2.54203e-32	2.79402e-30	59.3143	42.2268
NTRK2	Epi_HSPA1A	0.978215	0.57019	16094813	0.663639	1.58506e-101	1.415e-98	56.2286	25.0965
AMBP	Epi_HSPA1A	1.8363	0.965209	1.72099e+07	0.709616	3.19522e-124	3.89828e-121	78.1714	39.9502
HSPA5	Epi_HSPA1A	1.23489	0.513358	1.55685e+07	0.641938	5.74303e-52	1.30559e-49	66.6286	51.8166
KLF6	Epi_HSPA1A	1.77171	0.494966	14782619	0.609533	2.17435e-29	2.11658e-27	72.4571	66.7749
BICC1	Epi_HSPA1A	0.782564	0.370161	1.50078e+07	0.618818	1.0119e-48	2.14085e-46	51.2	30.0934
SFRP5	Epi_HSPA1A	1.09038	0.516276	15788357	0.651003	3.16466e-71	1.33138e-68	63.4286	34.3832
PNLIP	Epi_HSPA1A	1.50947	0.45902	1.55943e+07	0.643001	4.31443e-60	1.24664e-57	70.0571	38.5359
BAG3	Epi_HSPA1A	1.352	1.24828	1.87511e+07	0.773164	0	0	60.3429	10.9283
MUC6	Epi_HSPA1A	1.08786	0.570704	1.59731e+07	0.658619	4.09615e-82	2.20475e-79	60.5714	31.8108
INS	Epi_HSPA1A	2.72906	0.600255	1.45419e+07	0.599609	4.30274e-24	3.08793e-22	89.7143	75.0009
CD44	Epi_HSPA1A	1.08619	0.307839	1.42892e+07	0.58919	2.21178e-21	1.35828e-19	61.9429	53.0288
SERPING1	Epi_HSPA1A	1.53789	0.581705	1.58352e+07	0.652934	1.0388e-59	2.92471e-57	77.3714	52.2567
STIP1	Epi_HSPA1A	0.624802	0.411352	15352195	0.633018	2.59531e-77	1.24988e-74	43.0857	21.0232
MALAT1	Epi_HSPA1A	5.8868	0.395344	1.39884e+07	0.576785	9.43468e-15	3.75346e-13	99.6571	99.4191
CCND1	Epi_HSPA1A	1.66402	0.61308	1.59051e+07	0.655816	7.51183e-60	2.13132e-57	76.5714	57.8634
SERPINH1	Epi_HSPA1A	0.654451	0.484753	15452740	0.637164	7.5505e-98	5.87991e-95	40.5714	16.5711
CHORDC1	Epi_HSPA1A	0.72763	0.599461	1.65548e+07	0.682604	3.91096e-200	7.9525e-197	46.1714	13.3853
CRYAB	Epi_HSPA1A	1.33316	1.1092	17924772	0.739093	1.15105e-281	2.80864e-278	58.8571	16.903
ZBTB16	Epi_HSPA1A	0.824242	0.324309	14533435	0.599258	7.49612e-33	8.54721e-31	51.2	32.7633
FXYD2	Epi_HSPA1A	4.40429	2.09972	1.8613e+07	0.767471	1.11111e-170	1.69449e-167	94.8571	59.5303
HSPA8	Epi_HSPA1A	2.11634	1.32588	20027011	0.825775	1.33198e-260	2.86776e-257	84.6857	53.9705
FKBP4	Epi_HSPA1A	0.706933	0.419119	15228657	0.627924	5.73011e-60	1.6385e-57	46.8571	27.2468
HNRNPA1	Epi_HSPA1A	2.21067	0.325999	15001357	0.618552	4.58159e-33	5.28993e-31	88.6857	85.3375
PTGES3	Epi_HSPA1A	1.2709	0.345128	14933868	0.615769	4.61969e-33	5.31715e-31	71.7714	63.084
RAB3IP	Epi_HSPA1A	0.689409	0.32294	1.46615e+07	0.60454	5.94667e-38	8.30741e-36	46.9714	30.4362
CSRP2	Epi_HSPA1A	0.52302	0.367521	1.50366e+07	0.620005	1.96132e-95	1.43573e-92	35.3143	12.2813
NUDT4	Epi_HSPA1A	0.938398	0.33258	14620503	0.602848	2.27787e-30	2.28418e-28	58.1714	43.1648
C12orf75	Epi_HSPA1A	1.87458	0.330154	14515503	0.598519	1.33503e-23	9.35387e-22	81.8286	75.3148
PEBP1	Epi_HSPA1A	2.13833	0.637369	1.62398e+07	0.669617	1.17927e-66	4.19054e-64	88.6857	74.6004
UBC	Epi_HSPA1A	2.96546	0.838439	17675522	0.728816	4.81879e-118	5.51164e-115	95.4286	89.2629
HSPH1	Epi_HSPA1A	2.92914	2.64606	22791665	0.93977	0	0	92.1143	25.0749
ITM2B	Epi_HSPA1A	2.48797	0.36254	15343773	0.632671	6.67522e-41	1.09071e-38	93.0286	89.3675
COMMD6	Epi_HSPA1A	1.69336	0.382074	15284650	0.630233	4.10607e-40	6.39516e-38	81.6	73.6732
CLDN10	Epi_HSPA1A	2.47426	1.04769	1.7904e+07	0.738238	4.11998e-133	5.19984e-130	88.5714	64.603
AHSA1	Epi_HSPA1A	0.597631	0.328176	1.46969e+07	0.605999	1.78225e-43	3.19766e-41	42.5143	25.699
FLRT2	Epi_HSPA1A	0.806413	0.426549	15465879	0.637706	9.28857e-70	3.73595e-67	52.3429	26.7345
SERPINA5	Epi_HSPA1A	1.25559	0.545041	1.57322e+07	0.648688	1.08919e-63	3.52792e-61	68.5714	39.9466
SERPINA3	Epi_HSPA1A	1.88375	0.500738	1.47035e+07	0.606269	1.00337e-28	9.39243e-27	78.8571	58.0691
HSP90AA1	Epi_HSPA1A	4.48999	2.46544	2.3221e+07	0.957472	0	0	99.3143	87.4265
SRP14	Epi_HSPA1A	2.48646	0.348897	15567973	0.641915	1.54018e-46	3.04715e-44	94.0571	89.9953
DNAJA4	Epi_HSPA1A	0.437533	0.359513	1.46837e+07	0.605454	3.54381e-100	3.01644e-97	28.2286	8.57236
HOMER2	Epi_HSPA1A	0.984351	0.44467	15557632	0.641489	4.32566e-60	1.24664e-57	62.5143	37.2732
TNFRSF12A	Epi_HSPA1A	1.33554	0.328645	14203130	0.585639	2.97579e-19	1.59702e-17	67.5429	58.0763
MT1E	Epi_HSPA1A	2.06618	0.423946	14298228	0.58956	5.68074e-20	3.20371e-18	86.1714	70.3034
MT1F	Epi_HSPA1A	1.65454	0.55399	1.55032e+07	0.639245	4.28218e-48	8.85491e-46	76.8	58.116
CTRB1	Epi_HSPA1A	1.70383	0.440128	15639707	0.644873	7.88428e-58	2.10637e-55	76.6857	43.7421
UBB	Epi_HSPA1A	3.51161	1.51647	21573039	0.889523	0	0	97.9429	87.9641
SNHG29	Epi_HSPA1A	2.10946	0.354265	14773284	0.609148	2.42355e-28	2.22317e-26	88.6857	82.3682
LINC00671	Epi_HSPA1A	0.65985	0.317811	14794165	0.610009	6.89986e-50	1.50323e-47	45.2571	23.1807
CA4	Epi_HSPA1A	0.583075	0.320432	14835435	0.611711	5.86044e-59	1.60073e-56	41.0286	19.1507
DDX5	Epi_HSPA1A	1.65969	0.46035	15789964	0.651069	1.41674e-53	3.41145e-51	82.4	71.7682
KCNJ16	Epi_HSPA1A	0.775629	0.396956	1.54061e+07	0.63524	8.86931e-68	3.27905e-65	52.8	26.4567
DNAJB1	Epi_HSPA1A	3.09269	2.63649	22603161	0.931998	0	0	92.6857	36.9051
ISYNA1	Epi_HSPA1A	1.03934	0.51295	15824893	0.652509	1.02567e-72	4.46912e-70	61.7143	34.3544
FOSB	Epi_HSPA1A	0.823927	0.352402	1.44401e+07	0.595409	3.60376e-31	3.75787e-29	47.5429	31.6304
PPP1R15A	Epi_HSPA1A	0.804431	0.37252	1.47047e+07	0.606319	1.20681e-36	1.58317e-34	49.7143	34.073
TTYH1	Epi_HSPA1A	0.604986	0.316794	1.49257e+07	0.615434	5.49159e-58	1.47792e-55	44.2286	21.3479
APP	Epi_HSPA1A	1.59689	0.446549	1.55796e+07	0.642393	3.78415e-48	7.86952e-46	80.9143	68.8603
SOD1	Epi_HSPA1A	1.88759	0.37613	15224472	0.627752	2.29697e-38	3.30989e-36	86.5143	78.4031
SON	Epi_HSPA1A	1.27111	0.305956	14576888	0.60105	1.45499e-25	1.13548e-23	73.2571	63.2536
RCAN1	Epi_HSPA1A	0.712753	0.437053	14944542	0.616209	2.31497e-63	7.30433e-61	40.5714	19.2878
COL18A1	Epi_HSPA1A	1.17953	0.574697	16259738	0.670439	1.09433e-82	5.97817e-80	68.2286	40.3579
XIST	Epi_HSPA1A	1.01951	0.334109	14364857	0.592307	1.6481e-25	1.28072e-23	56.6857	40.6285
BEX1	Epi_HSPA1A	1.19525	0.594773	1.5789e+07	0.651029	9.36908e-75	4.34073e-72	60.6857	31.7098
TCEAL9	Epi_HSPA1A	1.11707	0.496997	1.56736e+07	0.646269	2.86035e-58	7.75493e-56	63.8857	45.2358
BEX3	Epi_HSPA1A	1.57476	0.654595	16370934	0.675024	9.69388e-78	4.73074e-75	77.4857	52.0547
ISG15	Epi_KRT19	1.02031	0.692518	1.3699e+08	0.697185	0	0	59.7754	22.369
ENO1	Epi_KRT19	1.31641	0.309913	113273867	0.576484	2.30183e-111	3.23786e-110	71.0393	61.9855
EFHD2	Epi_KRT19	0.530385	0.420393	1.33062e+08	0.67719	0	0	45.2646	10.6817
NBL1	Epi_KRT19	0.739943	0.583688	1.42095e+08	0.723165	0	0	56.8506	14.0201
CAMK2N1	Epi_KRT19	0.987637	0.880433	1.55805e+08	0.792939	0	0	65.5989	9.12067
CDC42	Epi_KRT19	1.30827	0.401746	123163841	0.626817	2.90516e-301	1.05803e-299	78.0815	59.3195
GALE	Epi_KRT19	0.449667	0.372203	131498622	0.669236	0	0	41.1908	7.72919
SH3BGRL3	Epi_KRT19	2.00456	1.31566	164524532	0.837314	0	0	86.8384	48.4916
SFN	Epi_KRT19	0.765981	0.697524	147399384	0.750159	0	0	54.953	5.09238
IFI6	Epi_KRT19	1.53809	0.819837	136564393	0.695017	0	0	72.8586	40.9261
SERINC2	Epi_KRT19	0.84472	0.568277	138185063	0.703265	0	0	60.7765	23.7956
TINAGL1	Epi_KRT19	0.602695	0.304727	1.20695e+08	0.614253	0	0	47.2667	25.3625
PTP4A2	Epi_KRT19	0.77242	0.343044	1.23492e+08	0.628487	0	0	58.7918	35.7577
MARCKSL1	Epi_KRT19	1.18822	0.837577	146692108	0.74656	0	0	68.5759	25.573
TMEM54	Epi_KRT19	0.550368	0.381082	128538559	0.654171	0	0	45.3778	15.5461
CAP1	Epi_KRT19	0.842429	0.380106	125080610	0.636573	0	0	61.8036	37.7865
SLC2A1	Epi_KRT19	0.461409	0.388292	127838574	0.650609	0	0	36.4728	6.72942
TSPAN1	Epi_KRT19	1.16617	1.06569	1.59929e+08	0.813928	0	0	68.5933	6.54233
PDZK1IP1	Epi_KRT19	1.49319	0.998146	1.47149e+08	0.748884	0	0	73.1894	36.2079
TACSTD2	Epi_KRT19	1.54221	0.405867	1.18562e+08	0.603395	2.99128e-200	7.11858e-199	76.001	62.5526
LMO4	Epi_KRT19	0.693534	0.44265	127996750	0.651414	0	0	49.3733	22.0826
F3	Epi_KRT19	0.478691	0.39765	125958187	0.641039	0	0	34.9582	7.32577
EPS8L3	Epi_KRT19	0.356618	0.328138	1.27958e+08	0.651216	0	0	33.1476	3.11623
CAPZA1	Epi_KRT19	0.656426	0.387175	129111452	0.657087	0	0	54.2479	23.7371
RHOC	Epi_KRT19	1.26335	0.578371	1.35218e+08	0.688165	0	0	74.8781	49.3978
BCL2L15	Epi_KRT19	0.358514	0.320182	127515213	0.648963	0	0	33.5568	3.96399
REG4	Epi_KRT19	0.652554	0.543155	1.17173e+08	0.596327	0	0	25.8966	7.66487
MTMR11	Epi_KRT19	0.381587	0.340272	128046018	0.651664	0	0	34.4011	4.32063
CTSS	Epi_KRT19	0.565344	0.333737	123074216	0.626361	0	0	44.133	19.9953
S100A10	Epi_KRT19	3.02209	0.513973	1.28232e+08	0.652609	0	0	96.3701	90.3707
S100A11	Epi_KRT19	3.36277	1.53645	1.74551e+08	0.888343	0	0	98.0327	82.6649
S100A9	Epi_KRT19	0.433418	0.36142	1.17098e+08	0.595948	0	0	23.4593	4.35571
S100A6	Epi_KRT19	4.72456	2.80583	187195588	0.952694	0	0	99.8694	81.2325
S100A4	Epi_KRT19	1.1387	0.930925	1.45068e+08	0.738293	0	0	60.6198	16.3354
S100A16	Epi_KRT19	1.05346	0.589402	1.35106e+08	0.687592	0	0	66.3475	36.0968
S100A14	Epi_KRT19	1.12077	0.667729	135147743	0.687807	0	0	64.0407	33.6646
TPM3	Epi_KRT19	0.895891	0.400562	126357181	0.643069	0	0	64.0233	39.4235
KRTCAP2	Epi_KRT19	1.31769	0.310157	120023423	0.610835	4.02882e-228	1.09148e-226	77.0108	66.0781
MUC1	Epi_KRT19	1.75039	1.47805	1.67512e+08	0.852516	0	0	80.9627	19.0189
LMNA	Epi_KRT19	1.21707	0.405511	124047225	0.631313	0	0	73.851	54.1511
CRABP2	Epi_KRT19	0.655713	0.607784	1.29342e+08	0.658258	0	0	34.462	3.03438
DUSP23	Epi_KRT19	0.655083	0.303948	1.17164e+08	0.59628	1.06332e-224	2.83869e-223	46.9359	29.841
TAGLN2	Epi_KRT19	1.73707	0.908739	149793648	0.762345	0	0	83.4349	54.5194
LINC01133	Epi_KRT19	0.725334	0.663998	142468689	0.725066	0	0	49.321	4.65973
F11R	Epi_KRT19	0.642414	0.366407	126985772	0.646268	0	0	52.5244	24.5381
PFDN2	Epi_KRT19	0.861027	0.415167	127169798	0.647205	0	0	61.969	36.7809
LAMC2	Epi_KRT19	0.551496	0.491407	134030993	0.682124	0	0	41.4519	5.50164
ELF3	Epi_KRT19	1.91908	0.656273	1.316e+08	0.669753	0	0	82.9039	65.1485
CTSE	Epi_KRT19	1.21073	1.11004	154952173	0.788598	0	0	63.0919	6.95159
PIGR	Epi_KRT19	0.982679	0.637593	130090322	0.662068	0	0	51.1925	20.4864
CD55	Epi_KRT19	0.896066	0.718449	142361332	0.724519	0	0	57.251	15.4467
LAMB3	Epi_KRT19	0.79781	0.717513	1.47895e+08	0.752684	0	0	56.6591	7.40762
CAPN8	Epi_KRT19	0.655187	0.617253	1.43899e+08	0.732346	0	0	49.6083	3.79443
CAPN2	Epi_KRT19	0.833692	0.486892	1.32872e+08	0.676225	0	0	60.7155	29.42
ARF1	Epi_KRT19	1.26902	0.567552	1.35083e+08	0.687479	0	0	76.21	51.4032
GUK1	Epi_KRT19	1.56504	0.617211	137491215	0.699734	0	0	81.4502	62.2486
KCNK1	Epi_KRT19	0.590563	0.530118	140143264	0.713231	0	0	47.8847	6.09799
SDC1	Epi_KRT19	0.749206	0.528508	137286123	0.69869	0	0	57.016	19.2002
TRIM54	Epi_KRT19	0.365448	0.331282	126314862	0.642854	0	0	31.8158	3.44364
IFT172	Epi_KRT19	0.494904	0.397002	131450784	0.668992	0	0	42.453	9.11483
PPP1CB	Epi_KRT19	1.02057	0.32983	118978980	0.605519	3.12026e-219	8.09962e-218	67.9318	49.2692
GFPT1	Epi_KRT19	0.471563	0.31238	124503795	0.633637	0	0	41.4171	15.4233
TMSB10	Epi_KRT19	4.13725	1.21522	173524246	0.883117	0	0	99.6518	96.8779
CAPG	Epi_KRT19	0.879483	0.615529	138350150	0.704105	0	0	59.4708	22.3866
IGKC	Epi_KRT19	0.957235	0.531043	1.2879e+08	0.655451	0	0	57.2075	27.7654
LINC00342	Epi_KRT19	0.426666	0.313792	118136223	0.60123	0	0	29.8921	10.4888
ANKRD36C	Epi_KRT19	0.415933	0.310005	1.17788e+08	0.599459	0	0	28.5689	9.26099
FHL2	Epi_KRT19	0.682848	0.61576	1.43394e+08	0.729776	0	0	50.914	4.91698
SULT1C2	Epi_KRT19	0.394653	0.327445	122781119	0.62487	0	0	30.9366	6.39032
MALL	Epi_KRT19	0.586106	0.485312	1.345e+08	0.684513	0	0	44.6988	8.06244
ITGB6	Epi_KRT19	0.473922	0.386528	1.28226e+08	0.652582	0	0	38.2312	8.33723
ITGA6	Epi_KRT19	0.532327	0.392174	1.29588e+08	0.659511	0	0	44.2549	13.2191
TFPI	Epi_KRT19	0.633431	0.369053	1.23412e+08	0.628079	0	0	46.5442	22.7374
SLC40A1	Epi_KRT19	0.743026	0.451203	1.28238e+08	0.652639	0	0	52.1849	24.5557
IGFBP2	Epi_KRT19	0.691055	0.428642	121209462	0.616871	0	0	39.7981	17.949
TMBIM1	Epi_KRT19	0.882271	0.549561	136146094	0.692888	0	0	62.4304	28.695
SGPP2	Epi_KRT19	0.414752	0.329548	128257007	0.652738	0	0	38.7709	8.52432
CCL20	Epi_KRT19	0.412475	0.349348	1.18947e+08	0.605358	0	0	24.8607	3.78859
PTMA	Epi_KRT19	3.42506	0.539243	144316069	0.734467	0	0	98.3548	96.4745
MLPH	Epi_KRT19	0.529238	0.479002	138192197	0.703301	0	0	45.2124	5.11576
LRRFIP1	Epi_KRT19	0.879994	0.377808	124944399	0.635879	0	0	63.8057	39.4995
BHLHE40	Epi_KRT19	0.619093	0.471165	132901670	0.676376	0	0	47.1013	12.8859
VILL	Epi_KRT19	0.338488	0.304072	1.26498e+08	0.643786	0	0	32.2075	3.6015
RHOA	Epi_KRT19	1.12519	0.342509	120787049	0.614721	1.50409e-251	4.5198e-250	72.1361	55.4256
COX17	Epi_KRT19	1.1122	0.314398	119017356	0.605715	1.01144e-213	2.56903e-212	71.4398	56.2442
MUC13	Epi_KRT19	0.564733	0.488605	129483592	0.658981	0	0	36.9516	5.39055
MGLL	Epi_KRT19	0.72945	0.673406	147286586	0.749585	0	0	54.2566	5.27947
CLDN18	Epi_KRT19	0.985141	0.926512	1.42459e+08	0.725015	0	0	48.1024	3.61904
PLS1	Epi_KRT19	0.42978	0.311338	125325151	0.637817	0	0	38.797	11.5938
TM4SF1	Epi_KRT19	2.01321	0.355634	1.18461e+08	0.602884	6.2991e-193	1.45002e-191	86.6905	79.0985
LIPH	Epi_KRT19	0.792945	0.524674	135308732	0.688626	0	0	57.9213	22.2463
MUC20	Epi_KRT19	0.567434	0.357661	1.23564e+08	0.628854	0	0	43.0623	18.5278
S100P	Epi_KRT19	1.41834	1.3173	1.58646e+08	0.807398	0	0	66.1734	5.72965
OCIAD2	Epi_KRT19	1.43952	0.713251	1.40979e+08	0.717484	0	0	76.2796	51.6897
SRD5A3	Epi_KRT19	0.443939	0.362103	127477744	0.648772	0	0	37.265	8.09752
TMEM165	Epi_KRT19	0.629342	0.327508	1.23735e+08	0.629723	0	0	51.3666	26.8592
CXCL5	Epi_KRT19	0.438211	0.391875	1.20566e+08	0.613598	0	0	25.5919	2.94083
AREG	Epi_KRT19	0.486095	0.441533	1.30317e+08	0.663224	0	0	36.1943	3.72428
PLAC8	Epi_KRT19	0.613088	0.560857	1.33448e+08	0.679159	0	0	39.4934	4.00491
ANXA10	Epi_KRT19	0.528976	0.477389	1.31388e+08	0.668672	0	0	37.6654	4.22708
ITGA2	Epi_KRT19	0.428916	0.349906	1.27714e+08	0.649973	0	0	37.6045	8.17353
TMEM167A	Epi_KRT19	0.593753	0.365811	1.27945e+08	0.651149	0	0	49.9565	20.9366
CAST	Epi_KRT19	0.901767	0.479156	1.31743e+08	0.670481	0	0	64.1626	34.7053
VDAC1	Epi_KRT19	1.04879	0.466565	129741965	0.660296	0	0	69.3158	44.1242
CTNNA1	Epi_KRT19	0.799507	0.347316	1.23678e+08	0.629434	0	0	60.6024	37.1784
CYSTM1	Epi_KRT19	1.89013	0.480366	1.25507e+08	0.638741	0	0	81.6939	75
SPINK1	Epi_KRT19	3.16655	1.32171	1.35831e+08	0.691283	0	0	87.3346	65.3531
CD74	Epi_KRT19	2.1236	0.971827	1.38698e+08	0.705874	0	0	84.906	58.1794
RNF145	Epi_KRT19	0.533293	0.302857	1.23122e+08	0.626606	0	0	45.7173	21.1237
GABRP	Epi_KRT19	0.467546	0.43399	1.24712e+08	0.634697	0	0	29.3959	2.66604
CLTB	Epi_KRT19	1.10695	0.633961	136116280	0.692736	0	0	67.2093	38.1665
CANX	Epi_KRT19	0.961817	0.305677	119080645	0.606037	2.16915e-221	5.67498e-220	67.4095	49.5907
SQSTM1	Epi_KRT19	1.09483	0.333568	119061915	0.605942	2.68948e-217	6.942e-216	69.281	53.3852
SERPINB1	Epi_KRT19	0.661291	0.304453	120105660	0.611254	5.28985e-292	1.86706e-290	50.618	30.0514
SOX4	Epi_KRT19	0.953821	0.333015	116347163	0.592125	1.80374e-179	3.95322e-178	56.8245	41.7271
HIST1H1C	Epi_KRT19	0.80418	0.378048	120947824	0.61554	0	0	51.9063	31.6534
HLA-A	Epi_KRT19	2.6123	1.1531	158079520	0.804514	0	0	94.0634	74.7077
HLA-E	Epi_KRT19	1.14814	0.603286	1.36305e+08	0.693695	0	0	71.4833	41.4289
SFTA2	Epi_KRT19	0.816773	0.593775	133607921	0.679971	0	0	51.149	17.5339
MUCL3	Epi_KRT19	0.484979	0.472897	1.23046e+08	0.626218	0	0	26.21	1.09331
HLA-C	Epi_KRT19	1.97097	0.40749	1.21042e+08	0.616018	6.59866e-245	1.92598e-243	87.265	77.6602
HLA-B	Epi_KRT19	2.43118	0.796298	139649055	0.710716	0	0	91.6173	77.7947
CLIC1	Epi_KRT19	1.81079	0.786704	1.4624e+08	0.744258	0	0	85.7591	63.3419
SLC44A4	Epi_KRT19	0.660235	0.536552	1.39948e+08	0.712239	0	0	52.6114	11.4125
CFB	Epi_KRT19	0.641416	0.338818	120251054	0.611993	0	0	44.7946	23.287
HLA-DRA	Epi_KRT19	1.10233	0.599144	1.31047e+08	0.666938	0	0	62.6828	31.7002
HLA-DRB1	Epi_KRT19	0.996825	0.607754	1.31726e+08	0.670391	0	0	57.3468	25.3625
PSMB9	Epi_KRT19	0.537259	0.312701	1.23369e+08	0.627862	0	0	44.5421	19.3464
TAPBP	Epi_KRT19	0.684214	0.314692	1.22249e+08	0.622159	0	0	54.0129	30.1099
HMGA1	Epi_KRT19	0.749341	0.554823	1.36078e+08	0.692541	0	0	52.8726	16.8323
PGC	Epi_KRT19	0.341082	0.321259	116398469	0.592387	0	0	19.96	1.56104
AL365226.2	Epi_KRT19	0.443509	0.359562	118237685	0.601747	0	0	25.8705	5.88167
VNN1	Epi_KRT19	0.388178	0.330278	1.25008e+08	0.636201	0	0	32.016	4.80589
EZR	Epi_KRT19	1.12587	0.533662	1.31752e+08	0.670525	0	0	70.7608	44.4048
RNASET2	Epi_KRT19	0.712192	0.401578	1.23705e+08	0.62957	0	0	49.6518	27.0989
ACTB	Epi_KRT19	3.1979	0.530785	1.29266e+08	0.657873	0	0	98.024	93.5921
RAC1	Epi_KRT19	2.10971	0.733612	1.46954e+08	0.747895	0	0	90.1898	75.1462
KDELR2	Epi_KRT19	0.951862	0.491406	1.324e+08	0.673824	0	0	66.2692	36.9738
AGR2	Epi_KRT19	1.76923	1.03403	143745465	0.731564	0	0	76.2535	41.5108
AGR3	Epi_KRT19	0.810032	0.405173	122541494	0.62365	0	0	50.2698	28.0636
AHR	Epi_KRT19	0.460534	0.346708	1.28029e+08	0.651578	0	0	40.7033	10.787
SKAP2	Epi_KRT19	0.353312	0.307014	1.27815e+08	0.650486	0	0	34.7319	4.78835
CLDN4	Epi_KRT19	1.7341	0.99076	148769615	0.757133	0	0	81.6678	47.4392
HSPB1	Epi_KRT19	2.67226	0.757078	1.40113e+08	0.713079	0	0	93.9328	83.8459
SRI	Epi_KRT19	1.12488	0.40542	124807583	0.635183	0	0	70.8304	51.83
PON2	Epi_KRT19	0.667056	0.317337	1.20079e+08	0.611117	1.50947e-293	5.3639e-292	49.8781	29.689
SEM1	Epi_KRT19	1.52796	0.4584	128731146	0.655151	0	0	82.4077	66.9726
BRI3	Epi_KRT19	0.781766	0.340915	1.2326e+08	0.627304	0	0	58.9833	36.4827
ARPC1B	Epi_KRT19	1.0038	0.594064	136802391	0.696228	0	0	66.0515	32.8052
CYP3A5	Epi_KRT19	0.932311	0.578225	1.32491e+08	0.674288	0	0	57.3903	27.783
AZGP1	Epi_KRT19	0.480747	0.330736	1.20991e+08	0.615757	0	0	35.2977	12.6579
MUC3A	Epi_KRT19	0.477368	0.429859	1.3184e+08	0.670972	0	0	38.1093	4.07507
MET	Epi_KRT19	0.3476	0.305348	1.26819e+08	0.645418	0	0	33.374	4.50187
FAM3C	Epi_KRT19	0.729474	0.389019	1.25192e+08	0.63714	0	0	54.1783	29.5545
PDIA4	Epi_KRT19	0.686804	0.31306	1.20991e+08	0.615758	7.78829e-308	2.88521e-306	53.038	31.4897
TMEM176B	Epi_KRT19	0.615187	0.476212	129688082	0.660021	0	0	42.2267	11.3248
TMEM176A	Epi_KRT19	0.506933	0.399014	1.26594e+08	0.644272	0	0	37.413	9.27853
CTSB	Epi_KRT19	1.11079	0.71647	143317812	0.729387	0	0	69.9513	32.2673
SLC25A37	Epi_KRT19	0.704421	0.411149	127342151	0.648082	0	0	52.4721	24.8129
ADAM28	Epi_KRT19	0.389328	0.330875	127057144	0.646632	0	0	34.8364	5.65949
BNIP3L	Epi_KRT19	0.536698	0.30081	1.20958e+08	0.615593	0	0	43.2364	21.1822
RAB11FIP1	Epi_KRT19	0.905156	0.662491	140942777	0.7173	0	0	60.0453	20.6268
EIF4EBP1	Epi_KRT19	0.623997	0.328595	120778815	0.614679	0	0	46.3962	25.1871
ADAM9	Epi_KRT19	0.64273	0.464719	134471523	0.684366	0	0	51.7932	16.3061
PLAT	Epi_KRT19	0.361856	0.331668	115922159	0.589962	0	0	20.5258	2.79467
ASPH	Epi_KRT19	0.614419	0.342192	1.24075e+08	0.631455	0	0	48.8423	23.7664
YWHAZ	Epi_KRT19	1.32781	0.557127	1.33011e+08	0.676931	0	0	77.8116	52.7011
MAL2	Epi_KRT19	1.13119	0.70147	141668562	0.720994	0	0	70.1253	34.6703
NDRG1	Epi_KRT19	0.672029	0.545212	1.35965e+08	0.691965	0	0	47.6845	9.94504
PSCA	Epi_KRT19	0.469277	0.44027	125094650	0.636644	0	0	29.7006	2.63096
LY6E	Epi_KRT19	1.55526	0.777913	138739093	0.706085	0	0	77.4896	47.9128
NAPRT	Epi_KRT19	0.528023	0.36369	127818048	0.650504	0	0	44.4812	15.2713
TSTA3	Epi_KRT19	0.693647	0.493818	133840751	0.681155	0	0	52.0282	18.2823
PLEC	Epi_KRT19	0.657427	0.488846	1.34497e+08	0.684497	0	0	50.8182	15.7332
TPM2	Epi_KRT19	0.434823	0.310157	1.2105e+08	0.616059	0	0	33.9049	11.3833
ANXA1	Epi_KRT19	1.33027	1.1443	156328930	0.795605	0	0	68.5846	12.348
GOLM1	Epi_KRT19	0.776528	0.463264	131000149	0.666699	0	0	56.9464	26.7949
KLF4	Epi_KRT19	0.351288	0.305992	1.25749e+08	0.639976	0	0	32.3816	4.57203
TXN	Epi_KRT19	1.9385	0.636166	1.38883e+08	0.706819	0	0	86.9951	74.0821
GSN	Epi_KRT19	0.92512	0.473965	126709972	0.644865	0	0	59.61	36.1377
LCN2	Epi_KRT19	1.8867	1.56265	1.58727e+08	0.807811	0	0	74.4777	16.3471
C9orf16	Epi_KRT19	0.800128	0.303417	1.1907e+08	0.605982	1.76221e-237	5.00377e-236	58.3565	40.2245
CLIC3	Epi_KRT19	0.431682	0.403097	1.29724e+08	0.660202	0	0	34.5317	2.67774
NPDC1	Epi_KRT19	0.544182	0.385074	1.29026e+08	0.656654	0	0	45.0818	14.9965
AKR1C3	Epi_KRT19	0.579233	0.449715	1.31627e+08	0.669889	0	0	44.1591	10.5648
NET1	Epi_KRT19	0.474429	0.328777	1.25707e+08	0.639762	0	0	40.9906	13.4881
ITGB1	Epi_KRT19	1.08382	0.383408	122423063	0.623047	1.96641e-294	7.00804e-293	70.0122	50.7133
DDIT4	Epi_KRT19	1.0659	0.392527	121645405	0.61909	7.14722e-290	2.5081e-288	63.9276	42.5573
TM9SF3	Epi_KRT19	0.711629	0.333903	123293713	0.627478	0	0	55.6755	32.1796
IFITM1	Epi_KRT19	0.390438	0.300994	1.20156e+08	0.611509	0	0	28.7082	6.33185
IFITM3	Epi_KRT19	2.33565	0.451797	126551872	0.64406	0	0	90.9384	85.6759
CRACR2B	Epi_KRT19	0.486699	0.33712	125082906	0.636584	0	0	40.5118	14.2072
CD151	Epi_KRT19	1.2396	0.530099	1.31597e+08	0.669737	0	0	74.8955	50.8478
MUC5AC	Epi_KRT19	0.359938	0.341369	1.20696e+08	0.614256	0	0	24.5212	1.81829
CTSD	Epi_KRT19	1.29991	0.541307	1.30569e+08	0.664507	0	0	75.5745	53.2332
SYT8	Epi_KRT19	0.630744	0.506913	1.31883e+08	0.67119	0	0	43.2974	9.68195
PHLDA2	Epi_KRT19	1.11679	0.96266	154990951	0.788795	0	0	66.9742	11.471
CAVIN3	Epi_KRT19	0.412228	0.335116	125208376	0.637223	0	0	33.992	6.74696
SAA1	Epi_KRT19	0.477875	0.408079	119684236	0.609109	0	0	25.2611	3.39102
LDHA	Epi_KRT19	1.82947	1.29895	1.60157e+08	0.815086	0	0	83.6786	35.4595
HTATIP2	Epi_KRT19	0.543542	0.361139	1.28202e+08	0.652458	0	0	46.5268	16.692
CD82	Epi_KRT19	0.623505	0.483443	1.35451e+08	0.689353	0	0	49.6257	12.997
MDK	Epi_KRT19	1.26794	0.633537	132782431	0.675769	0	0	68.6455	41.3354
TCN1	Epi_KRT19	0.370569	0.328325	119922642	0.610322	0	0	24.7389	2.64266
FTH1	Epi_KRT19	3.97558	0.51357	130809552	0.665729	0	0	99.3994	98.1993
AHNAK	Epi_KRT19	0.968865	0.50378	131580762	0.669654	0	0	65.4248	35.7519
PLAAT4	Epi_KRT19	0.513007	0.301234	119862475	0.610016	0	0	39.3106	18.0835
PLAAT3	Epi_KRT19	1.05037	0.826947	150533260	0.766109	0	0	67.2441	18.6038
NEAT1	Epi_KRT19	3.0829	1.33228	160533395	0.817002	0	0	93.3844	81.0804
CFL1	Epi_KRT19	2.11898	0.710976	142967395	0.727604	0	0	90.6859	74.9181
POLD4	Epi_KRT19	0.914178	0.467573	130671885	0.665028	0	0	63.9189	36.2956
CTTN	Epi_KRT19	0.81649	0.45336	130947386	0.66643	0	0	60.7503	29.7357
CTSC	Epi_KRT19	0.539477	0.403176	1.29e+08	0.656522	0	0	42.9318	12.6052
BIRC3	Epi_KRT19	0.957445	0.495435	1.26578e+08	0.644194	0	0	57.2075	30.5367
MMP7	Epi_KRT19	1.80649	0.49379	1.15769e+08	0.589182	2.65452e-150	4.93439e-149	70.7521	63.3945
MMP1	Epi_KRT19	0.360491	0.328708	121038200	0.615999	0	0	25.914	2.87652
NNMT	Epi_KRT19	0.692499	0.513601	1.27758e+08	0.650196	0	0	40.9732	11.2956
TMPRSS4	Epi_KRT19	0.47127	0.437421	135501986	0.68961	0	0	41.0428	3.36179
TRIM29	Epi_KRT19	0.341286	0.321496	1.23432e+08	0.628181	0	0	27.507	2.01123
VSIG2	Epi_KRT19	0.559005	0.512832	1.34903e+08	0.686564	0	0	41.008	4.2037
GAPDH	Epi_KRT19	2.71461	0.810823	1.42709e+08	0.72629	0	0	94.3158	83.8576
GPRC5A	Epi_KRT19	1.03151	0.947843	155595131	0.79187	0	0	63.5881	5.81735
PLBD1	Epi_KRT19	0.480611	0.387954	1.31218e+08	0.667805	0	0	41.9916	8.95697
EPS8	Epi_KRT19	0.591124	0.410108	1.30454e+08	0.663918	0	0	48.1807	16.5751
MGST1	Epi_KRT19	0.817992	0.664744	142273197	0.724071	0	0	55.3882	11.7049
ETNK1	Epi_KRT19	0.570123	0.307698	1.22433e+08	0.623096	0	0	46.9446	23.1642
TMBIM6	Epi_KRT19	1.74394	0.335636	1.21243e+08	0.617041	2.79278e-249	8.29695e-248	86.586	77.6485
LIMA1	Epi_KRT19	0.604389	0.384412	126891891	0.645791	0	0	47.0317	19.4224
KRT7	Epi_KRT19	1.64599	0.808962	1.3793e+08	0.701969	0	0	79.3263	49.8948
KRT8	Epi_KRT19	2.51778	0.325623	1.15342e+08	0.587009	6.26978e-138	1.07435e-136	93.3235	87.5643
ERBB3	Epi_KRT19	0.721914	0.388612	1.2596e+08	0.641049	0	0	53.9432	28.3969
LYZ	Epi_KRT19	2.00099	1.70319	1.64465e+08	0.83701	0	0	78.8388	16.5283
TSPAN8	Epi_KRT19	1.77013	0.44514	1.21656e+08	0.619145	8.77029e-262	2.75065e-260	77.5157	69.6211
GALNT4	Epi_KRT19	0.47861	0.302361	1.22641e+08	0.624156	0	0	40.39	16.0547
ARPC3	Epi_KRT19	1.37711	0.349033	121239385	0.617023	5.89077e-254	1.7878e-252	78.4819	65.3531
DYNLL1	Epi_KRT19	1.58161	0.364023	121709134	0.619414	1.06569e-261	3.3395e-260	82.1292	70.428
UBC	Epi_KRT19	2.4701	0.530624	1.30104e+08	0.662141	0	0	93.4802	86.7458
TSC22D1	Epi_KRT19	0.771785	0.338341	1.21562e+08	0.618664	0	0	56.163	34.8457
OLFM4	Epi_KRT19	0.82612	0.448094	116660911	0.593722	1.68635e-255	5.15208e-254	38.2573	20.5332
KLF5	Epi_KRT19	0.820346	0.606547	1.41099e+08	0.718096	0	0	59.3054	17.5105
LMO7	Epi_KRT19	0.877902	0.449891	125921052	0.64085	0	0	58.4523	34.4422
EGLN3	Epi_KRT19	0.445901	0.397439	125979776	0.641149	0	0	31.8158	3.64827
FAM177A1	Epi_KRT19	0.648547	0.331937	124455924	0.633393	0	0	53.3165	28.0227
ERO1A	Epi_KRT19	0.845191	0.62434	1.37197e+08	0.698239	0	0	55.6929	18.7266
LGALS3	Epi_KRT19	2.16246	1.71593	171878521	0.874741	0	0	87.5696	29.1043
GPX2	Epi_KRT19	1.0722	0.873537	143978399	0.732749	0	0	57.6079	13.4413
IFI27	Epi_KRT19	2.75148	2.17844	1.76924e+08	0.900419	0	0	93.4714	33.1852
SERPINA1	Epi_KRT19	1.44983	0.434763	112996681	0.575074	8.42598e-111	1.1789e-109	63.0832	55.6069
AMN	Epi_KRT19	0.437777	0.394817	1.31311e+08	0.668279	0	0	37.3607	3.77105
AHNAK2	Epi_KRT19	0.357469	0.339181	1.26986e+08	0.646271	0	0	30.9889	1.84752
CRIP1	Epi_KRT19	2.2596	1.87168	1.72612e+08	0.878475	0	0	87.6828	24.0412
IGHG4	Epi_KRT19	0.501176	0.374077	1.24252e+08	0.632357	0	0	35.8548	9.337
NOP10	Epi_KRT19	1.18127	0.469846	129420243	0.658658	0	0	72.5017	51.3973
LPCAT4	Epi_KRT19	0.554854	0.477562	1.34084e+08	0.682393	0	0	43.1146	7.62979
PHGR1	Epi_KRT19	0.687169	0.584009	1.26831e+08	0.645483	0	0	33.2521	3.8529
SPINT1	Epi_KRT19	0.762154	0.301356	1.2034e+08	0.612444	2.30899e-272	7.59996e-271	58.1825	37.0674
CHP1	Epi_KRT19	0.670485	0.334895	1.2328e+08	0.627408	0	0	52.5157	28.3735
PDIA3	Epi_KRT19	1.08698	0.424257	125675887	0.639602	0	0	69.7249	48.7898
SERF2	Epi_KRT19	3.14275	0.381486	134497428	0.684497	0	0	97.9196	96.6616
B2M	Epi_KRT19	4.4775	1.37463	1.70481e+08	0.867631	0	0	99.765	97.5094
DUOX2	Epi_KRT19	0.494841	0.445683	125349838	0.637943	0	0	30.954	3.55472
DUOXA2	Epi_KRT19	0.337513	0.303889	1.16869e+08	0.594783	0	0	21.0916	2.1457
C15orf48	Epi_KRT19	1.52886	1.35468	157505690	0.801593	0	0	68.4192	10.3543
GCNT3	Epi_KRT19	0.60917	0.54603	137208086	0.698293	0	0	44.3419	4.84097
RAB11A	Epi_KRT19	0.990954	0.305467	1.19147e+08	0.606374	6.10025e-222	1.60284e-220	67.8882	50.3391
PKM	Epi_KRT19	1.68592	0.954291	149857727	0.762671	0	0	83.1563	49.9357
TSPAN3	Epi_KRT19	1.20097	0.654207	1.3849e+08	0.704819	0	0	71.5181	41.9434
ISG20	Epi_KRT19	0.596367	0.514852	135092759	0.687527	0	0	44.2114	7.51286
ABHD2	Epi_KRT19	0.811405	0.548848	135704035	0.690638	0	0	57.3816	23.3279
CIB1	Epi_KRT19	1.09014	0.338778	121096755	0.616297	2.15278e-260	6.71157e-259	69.8729	54.2914
SELENOS	Epi_KRT19	0.77409	0.341671	123289640	0.627458	0	0	58.374	35.3835
MSLN	Epi_KRT19	0.812551	0.764882	1.48381e+08	0.755153	0	0	54.3785	3.92306
SLC9A3R2	Epi_KRT19	0.449979	0.30086	124143296	0.631802	0	0	39.6849	13.5465
ELOB	Epi_KRT19	2.15843	0.503317	1.358e+08	0.691126	0	0	90.8687	83.4015
ZG16B	Epi_KRT19	0.477482	0.442993	132918150	0.67646	0	0	38.2921	3.27409
IL32	Epi_KRT19	1.60562	0.796419	138035802	0.702505	0	0	78.2469	45.4338
SMIM22	Epi_KRT19	1.7756	0.807852	147384880	0.750086	0	0	84.2792	62.0615
EMP2	Epi_KRT19	0.527864	0.453621	1.35361e+08	0.688892	0	0	44.2636	7.02175
PLA2G10	Epi_KRT19	0.376858	0.353317	127274585	0.647738	0	0	31.8158	2.50234
TMC5	Epi_KRT19	1.07091	0.928608	154741042	0.787523	0	0	66.2343	10.8863
MVP	Epi_KRT19	0.675054	0.407666	130120976	0.662224	0	0	54.4133	23.3571
SEZ6L2	Epi_KRT19	0.437661	0.304147	124096561	0.631564	0	0	38.6403	12.8859
TMEM265	Epi_KRT19	0.606603	0.382447	125950187	0.640998	0	0	46.2134	18.826
CKLF	Epi_KRT19	0.752977	0.400293	1.26641e+08	0.644511	0	0	55.6146	29.8761
NQO1	Epi_KRT19	1.04018	0.915398	153833006	0.782902	0	0	64.2584	8.90435
COTL1	Epi_KRT19	0.412965	0.329474	1.26877e+08	0.645717	0	0	36.5686	7.61225
CYBA	Epi_KRT19	1.69864	0.650936	137732312	0.700961	0	0	82.9822	64.3124
PSMB3	Epi_KRT19	1.05677	0.343559	120309158	0.612289	1.7185e-245	5.03189e-244	68.4453	51.8475
KRT13	Epi_KRT19	0.338525	0.328126	1.09946e+08	0.559547	0	0	12.5435	0.678204
KRT19	Epi_KRT19	2.82906	1.95556	174684547	0.889022	0	0	94.5508	50.3917
KRT17	Epi_KRT19	0.961756	0.866118	1.36013e+08	0.692211	0	0	43.6717	6.06876
JUP	Epi_KRT19	0.822594	0.564723	136609015	0.695244	0	0	58.3565	22.5561
GRN	Epi_KRT19	0.821742	0.362583	120938354	0.615491	1.51769e-287	5.29039e-286	57.1901	37.5468
ITGA3	Epi_KRT19	0.641438	0.482694	1.34492e+08	0.684471	0	0	49.9826	14.4878
COL1A1	Epi_KRT19	0.443374	0.361172	1.23286e+08	0.62744	0	0	31.7114	6.47802
NME2	Epi_KRT19	1.8743	0.462409	127787848	0.65035	0	0	84.4272	76.6078
VMP1	Epi_KRT19	1.43639	0.392708	120012201	0.610778	2.08337e-229	5.68207e-228	77.4286	61.9446
JPT1	Epi_KRT19	1.21295	0.928846	1.53437e+08	0.780887	0	0	72.0839	21.457
ITGB4	Epi_KRT19	0.597379	0.466424	1.34213e+08	0.683052	0	0	47.7455	12.2369
SYNGR2	Epi_KRT19	0.851295	0.391712	1.25663e+08	0.639536	0	0	61.203	37.5117
LGALS3BP	Epi_KRT19	1.04951	0.363823	1.21263e+08	0.617142	3.2281e-271	1.05587e-269	67.6706	47.9245
P4HB	Epi_KRT19	1.10935	0.324127	1.18574e+08	0.603457	1.24879e-207	3.08831e-206	69.9774	52.438
SLC16A3	Epi_KRT19	0.565357	0.505556	136084851	0.692576	0	0	43.2712	5.01052
MYL12A	Epi_KRT19	1.99926	0.396511	122482140	0.623348	3.92477e-276	1.31188e-274	88.1703	79.7767
RIOK3	Epi_KRT19	0.4726	0.30535	1.22843e+08	0.625183	0	0	40.0418	15.815
LAMA3	Epi_KRT19	0.427867	0.371594	128433349	0.653636	0	0	35.9941	5.67119
GPX4	Epi_KRT19	1.28434	0.466541	127398854	0.648371	0	0	74.2601	55.8057
SMIM24	Epi_KRT19	0.644633	0.573598	1.3548e+08	0.689498	0	0	42.8534	5.27362
LDLR	Epi_KRT19	0.48383	0.328044	1.23142e+08	0.626705	0	0	38.2225	13.4296
JUNB	Epi_KRT19	1.2984	0.370859	118830223	0.604762	8.32676e-211	2.08745e-209	71.9359	54.3791
CALR	Epi_KRT19	1.12065	0.342782	1.19732e+08	0.60935	1.32633e-230	3.64179e-229	70.7869	53.467
KLF2	Epi_KRT19	0.43657	0.351164	124086038	0.631511	0	0	33.8353	8.24953
BST2	Epi_KRT19	0.788624	0.414161	124084948	0.631505	0	0	50.914	26.5084
FXYD3	Epi_KRT19	2.2855	2.02792	1.73045e+08	0.880679	0	0	84.7232	13.9967
FXYD5	Epi_KRT19	1.25628	1.11717	157801307	0.803098	0	0	68.2538	10.5999
LSR	Epi_KRT19	1.10569	0.784935	1.41689e+08	0.721097	0	0	63.9015	26.6663
SPINT2	Epi_KRT19	2.00213	0.485449	1.2516e+08	0.636979	0	0	86.6556	78.239
C19orf33	Epi_KRT19	2.26554	2.00868	175630096	0.893834	0	0	87.2127	13.7921
LGALS4	Epi_KRT19	1.54564	0.807049	1.34153e+08	0.682743	0	0	69.4812	44.8433
ZFP36	Epi_KRT19	1.60757	0.543598	1.20897e+08	0.61528	7.44736e-253	2.24902e-251	74.0164	55.8641
MIA	Epi_KRT19	0.394078	0.353099	1.20564e+08	0.613589	0	0	25.6703	3.06946
CEACAM5	Epi_KRT19	0.597834	0.553947	125767254	0.640067	0	0	30.4927	2.63681
CEACAM6	Epi_KRT19	1.33187	1.21985	149970431	0.763244	0	0	57.8517	6.65926
CXCL17	Epi_KRT19	0.434885	0.383534	120552201	0.613526	0	0	26.8628	4.6188
PLAUR	Epi_KRT19	0.484496	0.413829	1.29583e+08	0.659484	0	0	37.9962	6.5131
VASP	Epi_KRT19	0.521682	0.322113	1.25293e+08	0.637654	0	0	45.3604	18.4109
SELENOW	Epi_KRT19	1.18832	0.353363	120625430	0.613899	1.73096e-247	5.10926e-246	71.2047	56.8054
FTL	Epi_KRT19	3.41544	0.939625	153809121	0.78278	0	0	97.9805	94.0248
MYH14	Epi_KRT19	0.55697	0.357472	126820511	0.645427	0	0	46.5355	18.6974
KLK10	Epi_KRT19	0.325545	0.303091	122607691	0.623987	0	0	26.8367	2.11646
KLK11	Epi_KRT19	0.348805	0.304572	123391365	0.627975	0	0	29.805	4.53695
TNNT1	Epi_KRT19	0.349832	0.331701	121907465	0.620423	0	0	25.5484	1.5435
CHMP2A	Epi_KRT19	1.11642	0.317731	119585084	0.608604	1.12142e-225	3.01138e-224	70.961	56.1857
SDCBP2	Epi_KRT19	0.67834	0.593423	1.42725e+08	0.726372	0	0	51.8628	6.99252
AL121761.1	Epi_KRT19	0.423116	0.375642	124864829	0.635474	0	0	30.4492	3.32671
CST3	Epi_KRT19	2.2122	0.798761	146722134	0.746713	0	0	90.625	77.631
ID1	Epi_KRT19	0.834334	0.35903	118880994	0.605021	3.28693e-259	1.01781e-257	50.5484	30.6361
CHMP4B	Epi_KRT19	0.809697	0.354208	124454848	0.633388	0	0	61.3249	37.2661
RAB5IF	Epi_KRT19	0.728333	0.361489	1.24785e+08	0.635067	0	0	55.5971	31.3377
TGM2	Epi_KRT19	0.443628	0.394848	128653200	0.654754	0	0	35.0888	4.37909
PI3	Epi_KRT19	0.524017	0.46592	1.25554e+08	0.63898	0	0	31.6156	3.99322
SLPI	Epi_KRT19	1.83711	1.36685	1.60743e+08	0.81807	0	0	81.8854	29.8468
SDC4	Epi_KRT19	1.01126	0.408467	1.23843e+08	0.630272	0	0	66.0776	43.2238
WFDC2	Epi_KRT19	1.37878	0.86472	1.3873e+08	0.70604	0	0	67.3659	37.1434
CTSA	Epi_KRT19	0.586439	0.31038	1.21819e+08	0.619973	0	0	47.3364	24.3569
ZFAS1	Epi_KRT19	1.54359	0.633679	133680565	0.68034	0	0	78.9781	58.6296
CEBPB	Epi_KRT19	1.05945	0.315864	1.16728e+08	0.594063	8.17414e-175	1.74654e-173	65.7904	50.4326
BCAS1	Epi_KRT19	0.329307	0.30884	126184990	0.642193	0	0	30.5362	2.24509
TNFRSF6B	Epi_KRT19	0.475748	0.434605	1.27153e+08	0.647117	0	0	32.5731	3.39687
LIME1	Epi_KRT19	0.405811	0.35878	128916140	0.656093	0	0	35.6459	4.7065
BACE2	Epi_KRT19	0.626785	0.387513	127367864	0.648213	0	0	49.1905	21.5154
TFF3	Epi_KRT19	1.31387	1.15182	144358889	0.734685	0	0	54.1609	8.14429
TFF2	Epi_KRT19	1.35492	1.2316	148574506	0.75614	0	0	56.6504	5.9986
TFF1	Epi_KRT19	1.74961	1.61574	151635100	0.771716	0	0	59.5926	7.08606
CSTB	Epi_KRT19	2.2519	1.1419	1.57825e+08	0.803221	0	0	90.5467	66.7622
PTTG1IP	Epi_KRT19	0.763075	0.389557	1.26475e+08	0.643669	0	0	57.6341	31.554
APOL1	Epi_KRT19	0.642136	0.572389	1.38245e+08	0.703571	0	0	46.0481	5.80566
LGALS1	Epi_KRT19	0.895821	0.398031	119939906	0.61041	1.06153e-272	3.50027e-271	53.8736	34.4598
BIK	Epi_KRT19	0.519794	0.436524	1.34542e+08	0.684726	0	0	44.2201	7.69995
TSPO	Epi_KRT19	1.52845	0.636364	1.37843e+08	0.701526	0	0	79.5178	59.1207
TYMP	Epi_KRT19	0.668149	0.419089	127686126	0.649833	0	0	49.4516	21.036
SAT1	Epi_KRT19	2.2185	0.573551	128200196	0.652449	0	0	89.8503	78.5547
TIMP1	Epi_KRT19	1.84204	1.23028	1.60986e+08	0.819306	0	0	85.5501	41.6277
PLP2	Epi_KRT19	0.908791	0.465244	129655955	0.659858	0	0	62.6915	35.2725
PGK1	Epi_KRT19	1.03547	0.377453	120682011	0.614187	1.05829e-259	3.29655e-258	65.4074	47.5737
TSC22D3	Epi_KRT19	0.997037	0.563512	127880546	0.650822	0	0	57.9126	32.3316
IDS	Epi_KRT19	0.559415	0.387133	1.28906e+08	0.656042	0	0	46.3962	16.5985
SSR4	Epi_KRT19	1.46916	0.307103	1.18114e+08	0.601117	8.27478e-189	1.87649e-187	79.9878	69.3347
CTRC	Epi_PRSS1	4.77621	4.24828	7.84931e+07	0.979422	0	0	97.3651	31.389
CELA2A	Epi_PRSS1	3.81889	3.51024	7.43051e+07	0.927165	0	0	89.3333	19.8255
CELA2B	Epi_PRSS1	2.21655	2.15715	70956809	0.885385	0	0	78.5714	4.97602
CELA3B	Epi_PRSS1	4.1236	3.7904	7.68875e+07	0.959387	0	0	94.1587	21.4527
CELA3A	Epi_PRSS1	5.04322	4.49806	7.87053e+07	0.982069	0	0	97.746	30.7366
PABPC4	Epi_PRSS1	0.819708	0.58678	5.62907e+07	0.702385	0	0	57.619	22.6279
AMY2B	Epi_PRSS1	2.59106	2.45436	6.98189e+07	0.871187	0	0	77.619	11.3238
AMY2A	Epi_PRSS1	4.27255	3.89521	7.41132e+07	0.92477	0	0	89.3968	22.6044
ERO1B	Epi_PRSS1	0.385934	0.304837	49574819	0.618585	0	0	31.0476	7.60553
REG3G	Epi_PRSS1	0.764414	0.746503	52068861	0.649705	0	0	31.1429	1.49359
REG1B	Epi_PRSS1	1.27633	1.18698	53919431	0.672796	0	0	40	7.27537
REG1A	Epi_PRSS1	4.33713	3.57114	75975627	0.948009	0	0	96.3492	40.7515
REG3A	Epi_PRSS1	0.722336	0.654032	47949899	0.598309	0	0	23.9365	4.8699
IGFBP2	Epi_PRSS1	0.859678	0.477665	5.31405e+07	0.663077	0	0	56.9206	22.9895
CPB1	Epi_PRSS1	5.14648	4.62862	7.85438e+07	0.980054	0	0	97.873	29.636
SERPINI2	Epi_PRSS1	0.881754	0.8712	6.32783e+07	0.789574	0	0	58.6349	0.994419
ALB	Epi_PRSS1	1.34902	1.25599	65172344	0.813208	0	0	67.1746	6.59539
SPINK1	Epi_PRSS1	5.03626	2.98975	71728811	0.895018	0	0	97.2381	71.3309
CLPS	Epi_PRSS1	5.09961	4.34945	77721247	0.969791	0	0	97.3016	36.6756
GNMT	Epi_PRSS1	0.413393	0.371667	5.12768e+07	0.639822	0	0	31.7778	4.02484
GSTA2	Epi_PRSS1	0.354139	0.339284	51760167	0.645853	0	0	30.4762	1.33637
PDK4	Epi_PRSS1	0.776599	0.573166	53012371	0.661478	0	0	47.2698	18.21
CPA2	Epi_PRSS1	3.52792	3.31856	7.75209e+07	0.967291	0	0	94.6032	16.009
CPA1	Epi_PRSS1	5.07791	4.54013	7.83076e+07	0.977107	0	0	97.8095	29.7618
PRSS1	Epi_PRSS1	5.92275	4.97458	78918046	0.984724	0	0	99.0476	42.4652
PRSS2	Epi_PRSS1	5.39597	4.68751	78823421	0.983543	0	0	98.3492	37.898
RARRES2	Epi_PRSS1	0.998999	0.679571	56957369	0.710703	0	0	61.5873	25.7802
FGL1	Epi_PRSS1	0.495327	0.483724	53690356	0.669938	0	0	34.9206	1.05731
FABP5	Epi_PRSS1	0.795837	0.423013	50020490	0.624146	6.83736e-164	2.73502e-162	51.2698	30.5047
PRSS3	Epi_PRSS1	2.16094	1.85836	67253980	0.839182	0	0	76.9841	24.267
CEL	Epi_PRSS1	3.71789	3.48258	7.63304e+07	0.952436	0	0	92.5079	16.7086
VIM	Epi_PRSS1	0.725941	0.321904	47886943	0.597524	6.34363e-103	1.41575e-101	47.4603	30.3946
PNLIP	Epi_PRSS1	4.70886	4.09558	7.68861e+07	0.959369	0	0	95.9365	32.5132
PNLIPRP1	Epi_PRSS1	2.63808	2.52676	7.60884e+07	0.949416	0	0	91.2381	9.51576
CUZD1	Epi_PRSS1	0.872732	0.846065	6.13521e+07	0.765539	0	0	54.9524	2.60986
BNIP3	Epi_PRSS1	0.635155	0.380238	51114190	0.637793	3.11176e-248	2.4599e-246	47.5556	21.2758
INS	Epi_PRSS1	3.63734	1.67467	62602013	0.781136	0	0	93.873	73.1703
NUCB2	Epi_PRSS1	0.627408	0.35487	5.08241e+07	0.634173	3.75278e-215	2.30076e-213	48.7937	24.7819
ERP27	Epi_PRSS1	0.802701	0.610995	5.74908e+07	0.717359	0	0	57.1746	15.6159
FKBP11	Epi_PRSS1	0.515287	0.36155	5.15592e+07	0.643346	0	0	42.0952	15.2857
PLA2G1B	Epi_PRSS1	4.24053	3.7949	77219717	0.963533	0	0	94.8254	28.2957
RNASE1	Epi_PRSS1	1.71226	1.36586	6.57312e+07	0.820181	0	0	77.0159	25.2181
SEL1L	Epi_PRSS1	0.609947	0.435638	52605023	0.656395	0	0	46.0635	17.7856
GATM	Epi_PRSS1	2.48627	1.52145	69308841	0.864822	0	0	91.2063	57.4562
ANPEP	Epi_PRSS1	0.880578	0.676987	5.82202e+07	0.72646	0	0	59.0794	16.0208
PDIA2	Epi_PRSS1	1.22857	1.183	6.72321e+07	0.838909	0	0	70.1905	4.33535
GP2	Epi_PRSS1	3.66299	3.35784	76591456	0.955693	0	0	93.873	22.4314
AQP8	Epi_PRSS1	0.679972	0.671867	59901108	0.747434	0	0	50.127	0.793963
NUPR1	Epi_PRSS1	1.5188	1.11017	63207228	0.788687	0	0	76	28.4333
MT1G	Epi_PRSS1	1.94573	1.26226	6.19395e+07	0.772869	0	0	79.3016	38.7784
MT1H	Epi_PRSS1	0.491798	0.424181	51677219	0.644818	0	0	34.127	5.67172
MT1X	Epi_PRSS1	2.41165	1.25054	6.2369e+07	0.778228	0	0	85.746	62.2317
CTRL	Epi_PRSS1	2.14386	2.0826	7.10776e+07	0.886892	0	0	79.0159	5.5263
CTRB2	Epi_PRSS1	4.92223	4.30698	7.80957e+07	0.974463	0	0	97.0159	35.6772
CTRB1	Epi_PRSS1	5.4517	4.69139	7.89296e+07	0.984868	0	0	98.6984	38.0709
TMEM97	Epi_PRSS1	0.498729	0.35797	51512445	0.642762	0	0	41.3333	14.6333
SNHG25	Epi_PRSS1	0.857403	0.390456	49873918	0.622317	7.10768e-141	2.31449e-139	57.3651	38.2832
P4HB	Epi_PRSS1	1.44643	0.596719	54939302	0.685522	1.16957e-271	1.05697e-269	77.1111	57.3029
GAMT	Epi_PRSS1	0.551874	0.331131	50601344	0.631394	1.17884e-241	8.75187e-240	44.7619	19.2713
SYCN	Epi_PRSS1	4.26848	3.85608	76235033	0.951246	0	0	93.7778	24.998
KLK1	Epi_PRSS1	2.77945	2.57672	74638865	0.931329	0	0	88.7937	17.6519
RBPJL	Epi_PRSS1	0.696827	0.664995	5.82354e+07	0.72665	0	0	47.873	3.04614
TPST2	Epi_PRSS1	0.582119	0.538206	5.67607e+07	0.708248	0	0	45.619	5.00354
XBP1	Epi_PRSS1	0.917996	0.516335	5.3369e+07	0.665928	6.53731e-269	5.75173e-267	60.0317	34.5728
LGALS2	Epi_PRSS1	0.850405	0.692368	57763744	0.720765	0	0	54.4444	12.2514
SSR4	Epi_PRSS1	1.69164	0.456484	53159079	0.663309	9.79575e-201	5.27256e-199	80.4762	72.7655
HES4	Epi_SPP1	1.04737	0.722815	137654629	0.717508	0	0	62.4617	27.261
PARK7	Epi_SPP1	1.37086	0.436361	125187662	0.652525	0	0	78.3955	62.6801
TCEA3	Epi_SPP1	0.766341	0.420298	1.2403e+08	0.646491	0	0	53.8905	30.5915
HMGN2	Epi_SPP1	1.71186	0.813956	1.43402e+08	0.747466	0	0	85.5164	59.6972
TMEM35B	Epi_SPP1	0.663449	0.337895	119699250	0.623917	0	0	49.9861	30.6588
CITED4	Epi_SPP1	1.1705	0.841823	144170835	0.751473	0	0	68.2718	26.4368
OSBPL9	Epi_SPP1	0.507624	0.300693	1.1743e+08	0.612092	0	0	40.2157	21.0205
TMEM59	Epi_SPP1	1.96584	0.498132	127291684	0.663492	0	0	89.5417	77.6619
JUN	Epi_SPP1	1.88267	0.404344	116136105	0.605345	6.28327e-199	2.07184e-197	81.1843	73.4623
FGGY	Epi_SPP1	0.805096	0.578157	133148521	0.69402	0	0	54.5784	19.159
NFIA	Epi_SPP1	0.962563	0.478771	1.27244e+08	0.663241	0	0	63.4749	39.6692
CCN1	Epi_SPP1	0.832564	0.512823	1.2237e+08	0.637836	0	0	47.2994	23.3754
SLC44A3	Epi_SPP1	0.545187	0.372465	1.22727e+08	0.639701	0	0	42.642	17.9535
CNN3	Epi_SPP1	1.35957	0.907795	1.48172e+08	0.772328	0	0	76.9359	34.3033
VAV3	Epi_SPP1	0.355012	0.301029	1.1945e+08	0.62262	0	0	29.1345	4.8388
AHCYL1	Epi_SPP1	0.905447	0.526761	129431497	0.674646	0	0	59.4218	34.0678
ATP1A1	Epi_SPP1	2.79928	1.36449	165065607	0.860384	0	0	96.4953	75.3182
PHGDH	Epi_SPP1	0.748896	0.598493	1.36388e+08	0.710907	0	0	52.9516	12.7222
AC245297.3	Epi_SPP1	0.626346	0.347945	1.20166e+08	0.626351	0	0	47.1135	26.4648
ANXA9	Epi_SPP1	0.587507	0.471471	1.29253e+08	0.673715	0	0	43.8877	10.6981
S100A13	Epi_SPP1	1.71008	0.737979	1.38963e+08	0.724327	0	0	83.7222	62.5287
AL138930.1	Epi_SPP1	1.0972	0.815036	1.39763e+08	0.728495	0	0	61.467	21.0653
TSTD1	Epi_SPP1	1.14974	0.378326	121590283	0.633774	0	0	71.8323	56.3499
PBX1	Epi_SPP1	0.780525	0.465279	127162023	0.662816	0	0	54.7736	27.4909
MPC2	Epi_SPP1	1.12563	0.506852	1.29e+08	0.672397	0	0	70.0102	47.9787
ATP1B1	Epi_SPP1	2.21485	0.625498	1.27451e+08	0.664324	0	0	91.8007	76.3331
SOAT1	Epi_SPP1	0.555373	0.403442	1.24891e+08	0.650981	0	0	42.7907	14.9874
GLUL	Epi_SPP1	1.42659	0.634139	132431619	0.690283	0	0	77.3357	52.4867
NUCKS1	Epi_SPP1	1.22445	0.405865	1.22297e+08	0.637459	0	0	72.6318	57.7684
NENF	Epi_SPP1	0.913288	0.335548	1.19221e+08	0.621427	7.17891e-290	3.54118e-288	62.1084	47.6367
PROX1	Epi_SPP1	0.664028	0.557328	1.33643e+08	0.696598	0	0	47.1972	9.24586
EPHX1	Epi_SPP1	0.640011	0.35801	1.20266e+08	0.626871	0	0	47.1972	25.977
LEFTY1	Epi_SPP1	1.83565	1.51935	155807927	0.812129	0	0	74.3051	17.9871
H3F3A	Epi_SPP1	2.73529	0.430955	1.23404e+08	0.643227	0	0	97.1832	89.9804
COX20	Epi_SPP1	1.03486	0.431063	1.24344e+08	0.648128	0	0	66.5334	47.9563
SH3YL1	Epi_SPP1	1.66631	0.992643	151805589	0.791268	0	0	83.9174	50.2944
ALKAL2	Epi_SPP1	0.884297	0.745586	142984428	0.745289	0	0	58.0831	10.5859
ID2	Epi_SPP1	1.28996	0.806081	140949255	0.73468	0	0	71.6836	37.2582
CYS1	Epi_SPP1	0.44698	0.376416	124133727	0.647032	0	0	35.2422	6.30221
LAPTM4A	Epi_SPP1	1.82822	0.68807	137920754	0.718895	0	0	87.2641	69.0777
HADHB	Epi_SPP1	0.643201	0.345696	119974177	0.62535	0	0	48.3499	28.6011
COX7A2L	Epi_SPP1	1.00981	0.407865	1.2369e+08	0.644721	0	0	65.6503	48.8758
SLC3A1	Epi_SPP1	1.49437	1.1464	1.51697e+08	0.790702	0	0	74.3795	23.5772
CALM2	Epi_SPP1	2.39122	0.367836	115782255	0.603501	8.0452e-190	2.52757e-188	94.8313	85.8873
RTN4	Epi_SPP1	1.51434	0.578168	131701757	0.686479	0	0	80.5708	62.1755
MEIS1	Epi_SPP1	0.458387	0.321546	119464185	0.622692	0	0	36.3391	13.3445
LINC01829	Epi_SPP1	0.646393	0.553215	1.34021e+08	0.698568	0	0	46.7231	8.19736
ANXA4	Epi_SPP1	3.46796	1.63768	169748533	0.884793	0	0	98.8473	80.3196
SUCLG1	Epi_SPP1	0.760433	0.434624	1.25537e+08	0.654348	0	0	54.6156	31.1747
NEURL3	Epi_SPP1	0.475611	0.381185	123754321	0.645054	0	0	36.9527	8.96552
COX5B	Epi_SPP1	1.98276	0.33176	1.17106e+08	0.6104	4.65346e-216	1.68802e-214	91.4939	82.0073
SCTR	Epi_SPP1	1.41379	1.09031	1.54198e+08	0.803739	0	0	76.6385	22.6857
GYPC	Epi_SPP1	0.942175	0.772181	145219495	0.756939	0	0	62.5639	12.9745
DAPL1	Epi_SPP1	0.488059	0.399139	1.24228e+08	0.647524	0	0	36.8318	8.31511
SUMO1	Epi_SPP1	1.13034	0.30645	1.17509e+08	0.612499	1.55553e-234	6.14838e-233	71.5069	59.3216
PNKD	Epi_SPP1	0.841098	0.348168	1.2005e+08	0.625746	0	0	59.1243	42.5848
ITM2C	Epi_SPP1	0.591417	0.314801	118272547	0.616481	0	0	45.3286	25.2761
RAMP1	Epi_SPP1	0.942218	0.491807	1.25465e+08	0.653969	0	0	58.9477	35.15
LSM3	Epi_SPP1	0.982482	0.399684	1.23535e+08	0.643913	0	0	65.5108	47.2554
ACAA1	Epi_SPP1	0.590567	0.307861	1.17501e+08	0.61246	0	0	45.4309	27.7376
TMA7	Epi_SPP1	2.12812	0.487349	128289502	0.668693	0	0	93.4368	82.3493
MAGI1	Epi_SPP1	0.546281	0.311601	1.1744e+08	0.61214	0	0	41.7589	22.8483
FILIP1L	Epi_SPP1	0.537139	0.384722	121712592	0.634412	0	0	38.9049	13.7146
ZBTB20	Epi_SPP1	1.10043	0.640557	1.35222e+08	0.704828	0	0	67.5281	37.0563
HEG1	Epi_SPP1	0.563963	0.463474	127375499	0.663929	0	0	40.3272	8.23101
FAIM	Epi_SPP1	0.766534	0.505699	1.29883e+08	0.676999	0	0	54.1787	22.753
RBP1	Epi_SPP1	1.76007	1.29837	160159278	0.83481	0	0	85.8046	28.3544
TM4SF18	Epi_SPP1	0.393875	0.335431	121423664	0.632906	0	0	31.5701	5.33782
TM4SF4	Epi_SPP1	1.15967	0.438693	1.19126e+08	0.620927	1.58928e-298	8.13555e-297	63.4657	39.4673
WWTR1	Epi_SPP1	0.730381	0.457299	125414994	0.65371	0	0	50.3765	24.0426
HES1	Epi_SPP1	1.41082	0.675565	127173975	0.662879	0	0	67.7977	45.977
FGFR3	Epi_SPP1	0.70135	0.489422	128223871	0.668351	0	0	48.9635	18.1609
C4orf48	Epi_SPP1	0.986425	0.431564	1.23897e+08	0.645795	0	0	64.4325	41.6653
SOD3	Epi_SPP1	1.99013	1.61606	167107430	0.871027	0	0	86.7156	24.009
IGFBP7	Epi_SPP1	2.35021	1.38929	1.61774e+08	0.843229	0	0	93.1394	59.3103
UGT2A3	Epi_SPP1	1.10001	0.84379	1.45258e+08	0.757137	0	0	66.2824	19.658
SLC4A4	Epi_SPP1	2.90204	2.26732	1.73611e+08	0.904924	0	0	94.9893	33.2829
CCNI	Epi_SPP1	1.33841	0.410302	122359279	0.637783	0	0	75.1046	61.441
ANXA3	Epi_SPP1	0.931138	0.36303	119558191	0.623182	1.71821e-304	8.95845e-303	61.3647	43.8352
SCD5	Epi_SPP1	0.684857	0.551978	1.34382e+08	0.70045	0	0	49.9675	11.2419
SPP1	Epi_SPP1	2.29181	1.61346	156886849	0.817753	0	0	85.1724	42.4334
ANXA5	Epi_SPP1	1.56113	0.49195	125947634	0.656486	0	0	82.5323	65.6518
NDUFC1	Epi_SPP1	1.33275	0.380385	121345608	0.632499	0	0	77.9492	64.0987
NPY1R	Epi_SPP1	0.39618	0.331324	1.18888e+08	0.619689	0	0	29.2554	5.82562
CPE	Epi_SPP1	0.484556	0.364572	1.22975e+08	0.640992	0	0	38.2728	11.2139
PDLIM3	Epi_SPP1	0.509145	0.403348	1.23628e+08	0.644398	0	0	36.6273	8.04598
SORBS2	Epi_SPP1	1.72309	1.23375	159118340	0.829385	0	0	84.7913	34.7407
DAB2	Epi_SPP1	0.701894	0.530696	1.31261e+08	0.684181	0	0	49.419	15.4472
C6	Epi_SPP1	0.467163	0.354386	122413536	0.638065	0	0	36.2926	8.66835
SELENOP	Epi_SPP1	1.07272	0.550073	1.30406e+08	0.679724	0	0	67.2306	40.2467
ENC1	Epi_SPP1	0.711112	0.513574	1.2622e+08	0.657908	0	0	46.1281	18.8898
HEXB	Epi_SPP1	0.747327	0.32876	1.17332e+08	0.611581	2.18991e-271	1.00948e-269	52.3287	36.4564
COX7C	Epi_SPP1	2.86753	0.607051	1.39413e+08	0.726671	0	0	97.8804	89.5599
RHOBTB3	Epi_SPP1	0.846326	0.616491	1.34933e+08	0.70332	0	0	55.8148	17.718
HINT1	Epi_SPP1	1.98564	0.448858	124072225	0.646711	0	0	89.8392	77.9198
UQCRQ	Epi_SPP1	2.08862	0.356686	117984430	0.614979	5.03689e-234	1.98873e-232	92.6281	83.1455
SKP1	Epi_SPP1	2.10417	0.679686	1.39507e+08	0.727165	0	0	91.8751	76.8265
EGR1	Epi_SPP1	1.23136	0.517941	120469173	0.627931	0	0	61.3833	42.725
DUSP1	Epi_SPP1	2.16347	0.922584	134425813	0.700678	0	0	83.2667	64.5977
RACK1	Epi_SPP1	2.45983	0.399786	1.22109e+08	0.636478	0	0	95.2961	87.5414
TMEM14B	Epi_SPP1	0.813762	0.330199	119091316	0.620749	1.73982e-299	8.96888e-298	57.7577	41.8503
GMPR	Epi_SPP1	0.411111	0.308118	118692082	0.618668	0	0	32.8809	10.3336
ID4	Epi_SPP1	1.06485	0.937276	145163722	0.756648	0	0	58.3992	8.66274
DCDC2	Epi_SPP1	0.818327	0.684676	140419198	0.731918	0	0	55.6196	11.9765
GMNN	Epi_SPP1	1.89541	1.53445	1.62278e+08	0.845854	0	0	81.6027	25.4948
SLC17A4	Epi_SPP1	0.392058	0.333645	1.20817e+08	0.629742	0	0	30.8171	5.21447
HIST1H4C	Epi_SPP1	0.845354	0.485333	124994283	0.651517	0	0	53.6674	30.67
TUBB	Epi_SPP1	1.46264	0.715316	137853861	0.718546	0	0	78.3955	52.1222
CLPS	Epi_SPP1	1.45207	0.357056	1.26481e+08	0.659265	0	0	69.3316	27.6871
PKHD1	Epi_SPP1	0.575783	0.46925	129507341	0.675041	0	0	43.2649	9.0328
EEF1A1	Epi_SPP1	4.30612	0.744317	1.55969e+08	0.812972	0	0	99.8513	98.5422
HMGN3	Epi_SPP1	1.63205	0.961423	151127976	0.787736	0	0	84.6704	48.3992
PNRC1	Epi_SPP1	1.52642	0.840104	1.44404e+08	0.75269	0	0	80.3291	50.5074
PNISR	Epi_SPP1	1.09099	0.44293	125040217	0.651757	0	0	68.7552	49.9131
AKAP7	Epi_SPP1	0.980163	0.818062	1.45651e+08	0.759185	0	0	61.8853	12.7278
CCN2	Epi_SPP1	1.16629	0.747237	1.24544e+08	0.649168	0	0	51.2596	26.7115
CNKSR3	Epi_SPP1	0.438579	0.303498	117713872	0.613569	0	0	34.0801	12.5876
GTF2H5	Epi_SPP1	1.00727	0.534082	1.31294e+08	0.684352	0	0	66.1802	41.0149
NDUFA4	Epi_SPP1	2.14643	0.691414	139653291	0.727925	0	0	92.0982	76.4059
TOMM7	Epi_SPP1	1.85322	0.429761	124100476	0.646858	0	0	87.8405	76.2826
AQP1	Epi_SPP1	1.49826	1.16106	155537017	0.810717	0	0	78.2653	22.2932
CLDN3	Epi_SPP1	1.06906	0.473729	1.24561e+08	0.64926	0	0	65.39	39.1534
GTF2I	Epi_SPP1	1.25809	0.525418	129522736	0.675121	0	0	73.4684	54.4211
FAM133B	Epi_SPP1	0.730683	0.305328	1.16521e+08	0.607352	1.59023e-249	6.75218e-248	52.4217	37.3816
TFPI2	Epi_SPP1	0.517319	0.363183	1.16184e+08	0.605592	0	0	30.6219	9.7617
GNG11	Epi_SPP1	0.789604	0.538273	130639684	0.680943	0	0	53.4071	19.4225
SGCE	Epi_SPP1	0.510436	0.378835	1.24086e+08	0.646781	0	0	40.2343	12.0886
CAV2	Epi_SPP1	1.1078	0.501443	127406169	0.664089	0	0	68.3927	45.45
CFTR	Epi_SPP1	2.21507	1.7649	170396803	0.888172	0	0	92.1075	26.263
CALD1	Epi_SPP1	0.801479	0.55529	1.32719e+08	0.69178	0	0	55.4894	21.0205
NDUFB2	Epi_SPP1	1.39405	0.43351	124830222	0.650662	0	0	79.2786	63.8632
PRSS1	Epi_SPP1	1.73825	0.387996	126551370	0.659633	0	0	74.9465	32.868
EPHB6	Epi_SPP1	0.612274	0.497743	1.31132e+08	0.683508	0	0	45.5517	10.1486
TRPV6	Epi_SPP1	0.481044	0.371911	123223078	0.642285	0	0	37.2595	9.49257
DEFB1	Epi_SPP1	2.70659	1.64195	163972836	0.854688	0	0	95.0637	55.5929
TUSC3	Epi_SPP1	0.628605	0.464211	1.28441e+08	0.66948	0	0	46.7602	15.4696
CLU	Epi_SPP1	3.46164	2.30736	1.71244e+08	0.892587	0	0	96.393	54.9089
TACC1	Epi_SPP1	0.760761	0.360044	119894781	0.624937	0	0	53.3234	33.423
CA2	Epi_SPP1	1.02732	0.626353	1.32805e+08	0.692231	0	0	62.5918	28.8646
UQCRB	Epi_SPP1	2.4361	0.694099	143113432	0.745961	0	0	95.6679	83.8015
ERICH5	Epi_SPP1	0.655291	0.507485	131640179	0.686158	0	0	48.6288	13.7875
GLIS3	Epi_SPP1	0.630132	0.466294	1.28389e+08	0.669212	0	0	46.3326	14.4828
DMAC1	Epi_SPP1	0.572399	0.300382	117270875	0.61126	0	0	44.6686	26.9246
LURAP1L	Epi_SPP1	0.865365	0.570527	1.30966e+08	0.682646	0	0	56.1216	25.9602
NFIB	Epi_SPP1	0.889403	0.483293	1.27545e+08	0.66481	0	0	59.8215	34.5556
DCTN3	Epi_SPP1	0.531499	0.300877	117714106	0.61357	0	0	42.391	23.5548
HINT2	Epi_SPP1	0.67225	0.327007	1.18872e+08	0.619607	0	0	50.4881	32.582
ALDH1A1	Epi_SPP1	0.93131	0.520062	128913805	0.671947	0	0	60.8999	31.8026
HNRNPK	Epi_SPP1	1.42952	0.378756	122468873	0.638354	0	0	80.4964	68.7973
NTRK2	Epi_SPP1	0.941563	0.827363	142658412	0.743589	0	0	55.601	8.2254
CTSL	Epi_SPP1	0.588245	0.302902	117117370	0.61046	1.28521e-302	6.67233e-301	45.059	27.0928
WNK2	Epi_SPP1	0.491269	0.393373	124907884	0.651067	0	0	38.2356	8.90945
AMBP	Epi_SPP1	1.79002	1.42582	1.57339e+08	0.820112	0	0	79.9293	17.7124
KIF12	Epi_SPP1	1.01948	0.708853	1.40325e+08	0.731428	0	0	65.5108	25.5621
ATP6V1G1	Epi_SPP1	1.25659	0.345863	119863719	0.624775	3.20089e-284	1.54559e-282	75.6995	62.6241
PBX3	Epi_SPP1	0.378322	0.315344	120285750	0.626975	0	0	30.9473	6.02747
PHPT1	Epi_SPP1	0.983175	0.303758	116213743	0.60575	1.22123e-214	4.40811e-213	63.8654	52.9745
DPP7	Epi_SPP1	0.604721	0.306385	117752670	0.613771	0	0	46.8904	28.8085
ATP5F1C	Epi_SPP1	1.25546	0.477569	127919490	0.666764	0	0	74.3237	56.647
FRMD4A	Epi_SPP1	0.45903	0.382683	1.23983e+08	0.646244	0	0	35.5211	6.94701
JCAD	Epi_SPP1	0.434666	0.373574	1.2369e+08	0.64472	0	0	33.9965	5.50042
RASSF4	Epi_SPP1	0.510338	0.385245	1.23528e+08	0.643872	0	0	39.1931	12.0942
BICC1	Epi_SPP1	0.801509	0.60563	1.35707e+08	0.707356	0	0	55.0804	16.0583
ANAPC16	Epi_SPP1	1.47389	0.643663	1.37745e+08	0.717979	0	0	80.5708	59.6299
COMTD1	Epi_SPP1	0.746406	0.405958	123908761	0.645859	0	0	54.1508	31.7297
HHEX	Epi_SPP1	0.789245	0.62977	135890090	0.70831	0	0	52.5983	13.1819
SFRP5	Epi_SPP1	1.18319	0.951134	148854398	0.775885	0	0	68.309	15.3462
NDUFB8	Epi_SPP1	0.91701	0.305556	1.1744e+08	0.612139	4.30997e-245	1.79874e-243	62.7684	49.4982
GSTO1	Epi_SPP1	0.904918	0.379777	1.21339e+08	0.632462	0	0	60.7976	43.9865
SMC3	Epi_SPP1	0.592918	0.342282	1.19513e+08	0.622946	0	0	44.8359	24.2949
PDCD4	Epi_SPP1	0.992429	0.579478	132399636	0.690117	0	0	63.7259	33.2436
ADRA2A	Epi_SPP1	0.55851	0.370006	1.20498e+08	0.628078	0	0	39.9554	16.0863
PRDX3	Epi_SPP1	0.793004	0.355128	1.20513e+08	0.628158	0	0	56.5399	38.3628
FGFR2	Epi_SPP1	0.409567	0.305498	118622986	0.618308	0	0	32.9088	10.356
POLR2L	Epi_SPP1	1.68568	0.313505	1.15768e+08	0.603424	4.60014e-191	1.45397e-189	85.0702	75.3294
MUC6	Epi_SPP1	0.968482	0.695542	135709089	0.707367	0	0	57.5346	17.7068
INS	Epi_SPP1	2.9068	1.21779	1.35848e+08	0.70809	0	0	91.3638	65.8537
CD81	Epi_SPP1	1.08557	0.61242	133994417	0.698429	0	0	67.8256	36.8209
RIC3	Epi_SPP1	0.492868	0.391454	1.25284e+08	0.653025	0	0	38.9421	9.26829
CD59	Epi_SPP1	2.45408	0.783689	143591587	0.748453	0	0	95.4169	80.5439
CD44	Epi_SPP1	1.07429	0.459332	123413560	0.643278	0	0	64.2558	46.6947
SERPING1	Epi_SPP1	1.74135	1.23019	1.56924e+08	0.817947	0	0	85.1167	33.6698
EEF1G	Epi_SPP1	2.42965	0.395398	1.22684e+08	0.639474	0	0	94.478	88.0852
WDR74	Epi_SPP1	0.576132	0.342089	116904376	0.60935	0	0	40.6247	22.753
COX8A	Epi_SPP1	1.50001	0.336726	118175712	0.615976	1.01185e-241	4.17058e-240	81.1286	69.7
MALAT1	Epi_SPP1	5.82924	0.522115	113097753	0.589508	2.63302e-142	6.08403e-141	99.907	99.1365
GSTP1	Epi_SPP1	2.59231	0.486577	124369855	0.648262	0	0	96.1978	86.9134
CCND1	Epi_SPP1	1.76612	1.11646	1.48368e+08	0.77335	0	0	78.3118	46.448
PDGFD	Epi_SPP1	0.544449	0.452325	128714016	0.670906	0	0	41.6101	8.29268
CRYAB	Epi_SPP1	0.449301	0.306844	1.17445e+08	0.612167	0	0	32.0443	9.82899
TIMM8B	Epi_SPP1	0.862817	0.315893	1.17914e+08	0.614612	2.50869e-262	1.11704e-260	60.0911	45.7639
ZBTB16	Epi_SPP1	0.912477	0.645453	1.34816e+08	0.702711	0	0	57.3766	18.8225
CADM1	Epi_SPP1	0.43732	0.34723	122363968	0.637807	0	0	35.0469	8.01794
FXYD2	Epi_SPP1	4.45015	3.33665	175722220	0.91593	0	0	98.0106	38.0544
ATP5MG	Epi_SPP1	1.94044	0.363293	120137867	0.626204	5.99698e-282	2.86548e-280	90.2947	80.5831
SLC37A4	Epi_SPP1	0.671138	0.444853	125335281	0.653295	0	0	47.6806	20.7177
APLP2	Epi_SPP1	1.27527	0.342995	1.18009e+08	0.615106	7.38101e-243	3.06295e-241	74.8629	61.8223
C12orf57	Epi_SPP1	1.05737	0.335521	1.18361e+08	0.616943	9.90527e-260	4.39446e-258	67.147	53.4455
HEBP1	Epi_SPP1	0.622967	0.382422	1.22731e+08	0.639721	0	0	47.1693	24.0538
TUBA1A	Epi_SPP1	0.625304	0.448139	125755087	0.655483	0	0	44.5477	15.7611
METTL7A	Epi_SPP1	0.837251	0.484996	1.27433e+08	0.664228	0	0	56.7351	28.5899
PFDN5	Epi_SPP1	2.17718	0.446856	129081881	0.672823	0	0	93.8645	85.293
PCBP2	Epi_SPP1	1.30204	0.35971	121210412	0.631794	0	0	76.0063	65.2817
ATP5MC2	Epi_SPP1	2.16373	0.592418	135601349	0.706805	0	0	93.2881	80.2972
HNRNPA1	Epi_SPP1	2.39894	0.808449	1.47472e+08	0.768679	0	0	94.4966	79.9776
BLOC1S1	Epi_SPP1	1.09418	0.319951	1.17604e+08	0.612995	3.33752e-239	1.35429e-237	70.0474	56.1761
MYL6	Epi_SPP1	2.90729	0.644729	1.40903e+08	0.734438	0	0	97.8154	90.8102
ATP5F1B	Epi_SPP1	1.17271	0.378335	121352641	0.632536	0	0	70.912	57.9086
NACA	Epi_SPP1	2.48634	0.337832	1.18814e+08	0.619301	2.46886e-251	1.05687e-249	95.64	89.515
SLC16A7	Epi_SPP1	0.460859	0.314237	1.1914e+08	0.621005	0	0	36.6366	13.7987
TMBIM4	Epi_SPP1	1.06276	0.318641	117474441	0.612321	2.5812e-238	1.04507e-236	68.2253	54.6285
RAB3IP	Epi_SPP1	0.632657	0.410894	1.24295e+08	0.647873	0	0	47.002	21.256
NAP1L1	Epi_SPP1	1.11058	0.358571	1.20226e+08	0.626661	5.70856e-301	2.95112e-299	69.6291	55.3631
BTG1	Epi_SPP1	2.25897	1.18527	1.57452e+08	0.820698	0	0	91.6891	65.0575
NUDT4	Epi_SPP1	0.9316	0.505958	126236763	0.657993	0	0	58.706	34.5276
SLC25A3	Epi_SPP1	1.22384	0.390311	122533009	0.638688	0	0	73.3104	59.5122
C12orf75	Epi_SPP1	2.01049	0.730963	134876450	0.703027	0	0	88.138	67.9002
ISCU	Epi_SPP1	0.827865	0.344212	120023425	0.625607	0	0	58.7524	41.8895
ERP29	Epi_SPP1	0.998227	0.354459	120462390	0.627895	0	0	65.7711	51.3541
FBXO21	Epi_SPP1	0.783598	0.532528	1.31266e+08	0.684208	0	0	54.6807	22.5231
PEBP1	Epi_SPP1	2.37003	1.36197	1.66378e+08	0.867225	0	0	94.3014	63.409
N4BP2L2	Epi_SPP1	1.19972	0.34749	118585583	0.618113	4.5288e-258	2.00192e-256	73.2639	58.6263
ESD	Epi_SPP1	0.724409	0.314785	117777430	0.6139	1.38506e-281	6.5837e-280	52.8958	36.6358
ITM2B	Epi_SPP1	2.53372	0.636755	135739207	0.707524	0	0	95.9933	85.5509
EBPL	Epi_SPP1	0.622624	0.314326	1.17849e+08	0.614275	0	0	47.3273	29.9748
PCDH17	Epi_SPP1	0.466454	0.401185	124800331	0.650506	0	0	35.2701	5.54528
COMMD6	Epi_SPP1	1.7678	0.713119	1.40524e+08	0.732464	0	0	86.7621	66.1676
CLDN10	Epi_SPP1	2.45416	1.59597	164482036	0.857342	0	0	93.0836	48.6011
GAS6	Epi_SPP1	0.768878	0.486144	128494930	0.669764	0	0	54.2902	25.4612
NDRG2	Epi_SPP1	0.707286	0.447333	1.26061e+08	0.65708	0	0	50.6182	23.6053
NFKBIA	Epi_SPP1	1.44712	0.657618	1.29768e+08	0.676401	0	0	74.2865	52.425
CCDC198	Epi_SPP1	0.515032	0.358705	1.21766e+08	0.634691	0	0	39.9647	14.9425
DHRS7	Epi_SPP1	0.900482	0.428841	124385274	0.648343	0	0	60.7232	40.0617
ERH	Epi_SPP1	1.38637	0.412984	123895908	0.645792	0	0	79.7248	64.7996
FLRT2	Epi_SPP1	0.807473	0.664591	139509395	0.727175	0	0	55.1455	10.8551
NDUFB1	Epi_SPP1	1.49349	0.428648	1.2435e+08	0.648161	0	0	81.2029	67.9787
SERPINA6	Epi_SPP1	0.536913	0.456135	1.28261e+08	0.668543	0	0	40.039	6.94141
SERPINA4	Epi_SPP1	0.577793	0.368059	121147345	0.631465	0	0	42.2144	17.5217
SERPINA5	Epi_SPP1	1.47436	1.19777	157689755	0.821938	0	0	77.8377	18.4973
SERPINA3	Epi_SPP1	2.09587	1.11824	1.39862e+08	0.729014	0	0	83.9267	43.4931
AL355102.4	Epi_SPP1	0.334473	0.302911	119240244	0.621525	0	0	27.0707	2.93804
HSP90AA1	Epi_SPP1	2.3537	0.40671	121902620	0.635402	0	0	93.8831	84.1155
SNRPN	Epi_SPP1	0.656093	0.407591	1.25114e+08	0.65214	0	0	49.5398	22.411
AC022613.1	Epi_SPP1	0.532684	0.413164	125392527	0.653593	0	0	40.8013	12.1559
SRP14	Epi_SPP1	2.52625	0.606011	138858873	0.723785	0	0	96.6533	86.1789
CCDC9B	Epi_SPP1	0.497849	0.318494	117725677	0.61363	0	0	37.6685	17.3311
GATM	Epi_SPP1	1.50992	0.605157	128508710	0.669836	0	0	79.9201	49.8682
EID1	Epi_SPP1	1.23734	0.501243	129584214	0.675442	0	0	74.1378	55.3967
ONECUT1	Epi_SPP1	0.655416	0.523436	1.31922e+08	0.687628	0	0	47.2901	10.9055
ANXA2	Epi_SPP1	2.73642	0.396445	114642072	0.597558	8.50093e-169	2.33591e-167	96.7184	87.3619
TPM1	Epi_SPP1	2.08448	0.702046	1.36029e+08	0.709035	0	0	90.0065	73.9501
MORF4L1	Epi_SPP1	1.30552	0.326029	118056536	0.615355	6.4041e-242	2.64855e-240	76.499	64.9902
CTSH	Epi_SPP1	1.01295	0.348578	118446946	0.61739	1.39175e-267	6.32004e-266	65.0181	48.8478
HOMER2	Epi_SPP1	1.00888	0.730375	141608551	0.738117	0	0	64.9624	21.811
SEC11A	Epi_SPP1	0.953505	0.348873	1.20381e+08	0.627469	0	0	63.9026	49.4421
IDH2	Epi_SPP1	0.687215	0.449171	1.26814e+08	0.661003	0	0	50.4509	23.3249
SNHG19	Epi_SPP1	0.548805	0.323413	118171810	0.615956	0	0	41.3777	21.1382
TNFRSF12A	Epi_SPP1	1.21964	0.32494	112424607	0.585999	1.35007e-141	3.10779e-140	64.4325	54.707
ARL6IP1	Epi_SPP1	1.62818	0.407228	1.19556e+08	0.623169	2.33611e-272	1.0796e-270	82.8298	68.674
ACSM3	Epi_SPP1	0.571071	0.45332	127421727	0.66417	0	0	42.2516	11.141
MT2A	Epi_SPP1	2.28414	0.378902	115478782	0.601919	1.80866e-184	5.45743e-183	92.4514	81.127
MT1E	Epi_SPP1	2.36014	1.1301	1.44493e+08	0.753154	0	0	92.3678	57.774
MT1F	Epi_SPP1	1.87817	1.21946	154352508	0.804543	0	0	85.3305	42.6184
KIFC3	Epi_SPP1	0.506157	0.363925	121969483	0.635751	0	0	38.9049	13.3221
GABARAPL2	Epi_SPP1	1.15648	0.395867	123196021	0.642144	0	0	71.7765	56.5798
COX4I1	Epi_SPP1	2.04788	0.317988	116499792	0.607241	5.79855e-204	1.97242e-202	91.057	82.6128
RNASEK	Epi_SPP1	1.42493	0.575646	1.34142e+08	0.699199	0	0	79.9572	60.5046
GABARAP	Epi_SPP1	2.00042	0.785793	1.46941e+08	0.765911	0	0	90.555	72.2288
SAT2	Epi_SPP1	0.966304	0.658121	1.38214e+08	0.720425	0	0	63.6423	26.8349
TRAPPC1	Epi_SPP1	0.830686	0.35754	120656772	0.628908	0	0	58.5851	41.2672
VAMP2	Epi_SPP1	0.982543	0.50279	129524684	0.675131	0	0	64.8322	41.4242
UBB	Epi_SPP1	2.47875	0.700902	1.42106e+08	0.74071	0	0	95.4541	83.9361
SNHG29	Epi_SPP1	2.27468	0.815438	1.44016e+08	0.750666	0	0	93.4275	76.0078
AC007952.4	Epi_SPP1	0.570787	0.412828	119671529	0.623773	0	0	35.8092	12.5035
ALDH3A2	Epi_SPP1	0.632137	0.40749	1.24154e+08	0.647137	0	0	47.1414	21.4971
VTN	Epi_SPP1	0.670007	0.528912	129480196	0.674899	0	0	44.2224	9.39725
TMEM98	Epi_SPP1	0.587497	0.346054	1.20497e+08	0.628075	0	0	44.994	22.8652
CCL2	Epi_SPP1	0.875005	0.661842	119517622	0.622971	0	0	37.4175	15.5032
PPP1R1B	Epi_SPP1	1.08498	0.720624	137918875	0.718885	0	0	64.9531	26.6723
LINC00671	Epi_SPP1	0.76044	0.655163	1.37282e+08	0.715564	0	0	50.1999	7.96748
CA4	Epi_SPP1	0.557509	0.456991	1.26972e+08	0.661823	0	0	39.723	7.81609
KCNJ16	Epi_SPP1	0.807726	0.668357	1.39482e+08	0.727034	0	0	54.8945	10.5971
ROCR	Epi_SPP1	0.367813	0.328143	1.20472e+08	0.627946	0	0	28.7906	3.33053
SOX9	Epi_SPP1	0.966736	0.481846	125957300	0.656537	0	0	61.6622	38.374
SUMO2	Epi_SPP1	1.85851	0.381385	121380600	0.632681	0	0	89.2442	78.5702
H3F3B	Epi_SPP1	2.77884	0.578288	1.33455e+08	0.69562	0	0	96.9787	89.4085
ATP5F1A	Epi_SPP1	1.06783	0.533718	1.30286e+08	0.6791	0	0	67.0447	43.6053
CYB5A	Epi_SPP1	1.31155	0.425802	1.23104e+08	0.641663	0	0	76.0249	58.9403
PLPP2	Epi_SPP1	0.947291	0.480797	127563753	0.66491	0	0	62.6941	39.5066
ATP5F1D	Epi_SPP1	1.34836	0.438749	1.26483e+08	0.659274	0	0	78.2188	63.2464
CIRBP	Epi_SPP1	1.99092	1.02235	1.53999e+08	0.802701	0	0	90.0716	63.2072
NFIC	Epi_SPP1	0.788532	0.442365	125413071	0.6537	0	0	55.0153	31.483
UBL5	Epi_SPP1	1.81451	0.35985	118279888	0.616519	3.68678e-241	1.51108e-239	89.1791	77.3535
TMEM205	Epi_SPP1	0.830473	0.362183	1.20774e+08	0.62952	0	0	58.1482	40.4093
WDR83OS	Epi_SPP1	1.13757	0.376532	1.22131e+08	0.636593	0	0	71.5255	57.3087
PRDX2	Epi_SPP1	1.18405	0.641474	136847784	0.713302	0	0	72.5853	42.5399
IER2	Epi_SPP1	1.18514	0.330531	1.12325e+08	0.58548	4.78341e-140	1.09287e-138	62.1363	55.8228
NDUFB7	Epi_SPP1	1.16843	0.313328	117959889	0.614851	8.26105e-243	3.42427e-241	72.6318	61.2728
ISYNA1	Epi_SPP1	1.0868	0.873251	146511644	0.763674	0	0	65.0553	17.1797
FKBP8	Epi_SPP1	0.783358	0.309485	1.17664e+08	0.613311	9.49751e-265	4.27575e-263	56.3354	42.2204
UBA52	Epi_SPP1	2.44617	0.368099	122122302	0.636547	0	0	95.4913	88.4497
NDUFA13	Epi_SPP1	1.71414	0.494592	129546391	0.675244	0	0	87.1897	72.61
DMKN	Epi_SPP1	0.782583	0.363425	121171381	0.631591	0	0	56.1495	33.1147
BCAM	Epi_SPP1	0.506052	0.318478	1.19235e+08	0.621496	0	0	39.8345	17.2246
NOP53	Epi_SPP1	1.42553	0.442727	1.24366e+08	0.648242	0	0	78.8975	63.2128
TTYH1	Epi_SPP1	0.657492	0.576498	1.35461e+08	0.706076	0	0	47.1879	6.88534
DSTN	Epi_SPP1	2.02009	0.467739	126725760	0.660542	0	0	89.7648	80.4093
MMP24OS	Epi_SPP1	0.767973	0.304306	1.16786e+08	0.608731	5.75295e-248	2.42865e-246	54.7922	40.5214
PPDPF	Epi_SPP1	2.38091	0.333069	114258531	0.595558	4.07989e-162	1.08523e-160	94.4129	85.9826
ATP5PF	Epi_SPP1	1.50929	0.497888	129762568	0.676371	0	0	82.0768	66.476
APP	Epi_SPP1	1.64188	0.766105	142722039	0.743921	0	0	83.9918	60.3252
SOD1	Epi_SPP1	1.89464	0.595839	132596494	0.691143	0	0	89.1791	72.3017
SON	Epi_SPP1	1.25546	0.450402	124688416	0.649923	0	0	74.2679	57.1012
ATP5PO	Epi_SPP1	1.27958	0.456863	126608883	0.659933	0	0	75.6902	58.4076
RCAN1	Epi_SPP1	0.509487	0.353352	115249395	0.600723	0	0	31.6352	12.8848
KCNJ15	Epi_SPP1	0.747907	0.567354	1.32702e+08	0.691691	0	0	50.8041	13.7314
HMGN1	Epi_SPP1	1.54825	0.572827	1.33225e+08	0.694418	0	0	82.6439	64.4407
FAM3B	Epi_SPP1	0.741921	0.393155	123230289	0.642323	0	0	53.8347	30.0589
COL18A1	Epi_SPP1	1.15033	0.846321	145908328	0.760529	0	0	69.3409	24.2445
CHCHD10	Epi_SPP1	0.983333	0.330563	117835758	0.614204	9.84607e-254	4.24972e-252	64.042	49.0945
DDT	Epi_SPP1	1.02091	0.314068	1.17296e+08	0.61139	1.28483e-236	5.15074e-235	66.3661	52.9745
UQCR10	Epi_SPP1	1.66119	0.50028	128062837	0.667512	0	0	85.7488	69.5599
CDC42EP1	Epi_SPP1	0.697577	0.325421	117900468	0.614542	2.07618e-295	1.04526e-293	50.6089	33.4287
EIF3L	Epi_SPP1	0.819028	0.448318	1.25947e+08	0.656484	0	0	56.5957	33.3445
DDX17	Epi_SPP1	1.11894	0.348302	1.19011e+08	0.620333	5.41627e-271	2.4936e-269	68.8482	56.8994
SMDT1	Epi_SPP1	1.07848	0.483932	128464485	0.669605	0	0	68.6623	48.0348
SLC25A6	Epi_SPP1	1.81563	0.644189	1.35641e+08	0.707012	0	0	86.697	69.0608
ARSE	Epi_SPP1	0.520203	0.351216	1.20702e+08	0.629145	0	0	40.0019	16.7199
TMSB4X	Epi_SPP1	4.62852	0.425799	126883874	0.661366	0	0	99.9721	99.4954
MAOA	Epi_SPP1	0.601345	0.350755	1.20278e+08	0.626936	0	0	45.1892	23.4539
MAGED2	Epi_SPP1	0.68022	0.3992	1.23402e+08	0.643219	0	0	50.0697	26.3695
MAGEH1	Epi_SPP1	0.458142	0.368496	1.22716e+08	0.639641	0	0	35.5861	8.65153
BEX1	Epi_SPP1	1.29685	1.08721	1.47922e+08	0.771026	0	0	64.6928	13.238
BEX4	Epi_SPP1	0.629848	0.501618	131850812	0.687256	0	0	47.3645	11.1803
BEX2	Epi_SPP1	0.429007	0.31228	119523450	0.623001	0	0	34.9168	11.5671
TCEAL9	Epi_SPP1	0.903179	0.429471	124062667	0.646661	0	0	60.5931	36.8881
BEX3	Epi_SPP1	1.69862	1.21587	158404242	0.825662	0	0	84.2521	33.8828
TCEAL4	Epi_SPP1	0.830864	0.453565	126607034	0.659923	0	0	58.2133	31.3877
NDUFA1	Epi_SPP1	1.64488	0.308185	115549859	0.602289	5.63952e-187	1.73894e-185	85.3119	74.9425
MPP1	Epi_SPP1	0.436564	0.34296	1.22118e+08	0.636526	0	0	35.0469	8.11887
ISG15	Epi_STMN1	1.04399	0.450633	1.39054e+07	0.621649	6.21249e-42	5.00844e-40	57.6398	36.8122
ENO1	Epi_STMN1	1.8961	0.787253	15672298	0.70064	1.16059e-87	2.06207e-85	82.4845	65.1348
MICOS10	Epi_STMN1	1.39446	0.306442	1.36122e+07	0.608542	1.16837e-26	5.79451e-25	71.677	68.2657
CDC42	Epi_STMN1	1.52092	0.466106	1.4421e+07	0.644702	2.81038e-46	2.41462e-44	78.5093	66.5203
STMN1	Epi_STMN1	1.50309	1.16929	17597537	0.786709	2.34518e-263	1.00984e-260	72.0497	27.7504
HMGN2	Epi_STMN1	1.80586	0.619159	1.48212e+07	0.66259	1.65856e-57	1.775e-55	77.5155	69.1762
SFN	Epi_STMN1	0.786312	0.450273	14277021	0.638264	3.12225e-69	4.09596e-67	49.8137	24.4107
IFI6	Epi_STMN1	1.62139	0.590351	1.40384e+07	0.627597	8.98616e-39	6.68501e-37	68.8199	53.3199
PSMB2	Epi_STMN1	0.964798	0.443606	1.4332e+07	0.640723	3.38706e-51	3.20336e-49	61.9876	43.0705
YBX1	Epi_STMN1	2.01775	0.673113	16062649	0.718091	1.26199e-100	2.55194e-98	85.4658	74.8444
CDC20	Epi_STMN1	0.565659	0.560828	1.53611e+07	0.68673	0	0	37.764	0.521827
PRDX1	Epi_STMN1	1.76754	0.374241	1.40473e+07	0.627994	8.85494e-36	6.01298e-34	80.7453	76.0104
UQCRH	Epi_STMN1	1.79702	0.374967	14293635	0.639006	8.11979e-42	6.50311e-40	81.9876	77.126
PSMA5	Epi_STMN1	0.68999	0.338267	1.37181e+07	0.613278	1.27166e-39	9.75765e-38	50.4348	32.1193
RBM8A	Epi_STMN1	0.987741	0.351633	13638068	0.609699	7.7892e-30	4.26785e-28	62.6087	49.9946
ANP32E	Epi_STMN1	0.662155	0.473541	1.48164e+07	0.662377	4.22836e-116	1.00495e-113	47.8261	18.3359
S100A10	Epi_STMN1	3.12643	0.42374	1.44695e+07	0.646869	5.7304e-46	4.90043e-44	93.913	92.7484
S100A11	Epi_STMN1	3.27922	0.859765	16225549	0.725374	7.49146e-106	1.62245e-103	95.1553	88.6566
S100A9	Epi_STMN1	0.759275	0.557766	13473443	0.602339	6.05696e-69	7.8336e-67	30.6832	11.491
S100A6	Epi_STMN1	4.38963	1.38247	16185586	0.723587	3.24174e-104	6.93865e-102	96.0248	88.509
S100A2	Epi_STMN1	0.505665	0.365843	13225501	0.591255	8.00549e-60	8.988e-58	27.9503	10.4545
S100A16	Epi_STMN1	1.26702	0.582547	1.48361e+07	0.663259	3.93349e-65	4.75148e-63	68.323	47.6698
S100A14	Epi_STMN1	1.09359	0.383047	1.34569e+07	0.601598	7.23059e-27	3.61046e-25	59.1304	45.4853
ILF2	Epi_STMN1	0.714641	0.346634	1.36995e+07	0.612444	3.03462e-38	2.22586e-36	51.5528	33.2889
TPM3	Epi_STMN1	1.06422	0.419768	1.41698e+07	0.63347	1.00976e-43	8.39956e-42	65.0932	48.8502
CKS1B	Epi_STMN1	0.949635	0.570094	1.49956e+07	0.670387	4.1275e-85	7.15974e-83	59.0062	33.3213
FDPS	Epi_STMN1	0.722731	0.331557	1.34829e+07	0.602763	8.75083e-32	5.13284e-30	50.9317	34.1275
LMNA	Epi_STMN1	1.27391	0.308101	13426013	0.600219	1.74489e-23	7.62111e-22	69.3168	61.8563
TAGLN2	Epi_STMN1	1.58714	0.405089	13856041	0.619443	3.70734e-32	2.2028e-30	76.0248	65.8509
PFDN2	Epi_STMN1	0.908403	0.3043	13390146	0.598615	3.69476e-25	1.7249e-23	60.2484	46.5146
CACYBP	Epi_STMN1	0.712623	0.311461	13467418	0.60207	1.65349e-31	9.59105e-30	50.9317	33.8792
ASPM	Epi_STMN1	0.312167	0.309656	13864094	0.619803	0	0	24.2236	0.291503
UBE2T	Epi_STMN1	0.357605	0.333775	14153077	0.632723	0	0	29.0683	2.85025
NUCKS1	Epi_STMN1	1.2799	0.317554	1.32538e+07	0.592521	3.80802e-20	1.43392e-18	67.5776	63.2382
CTSE	Epi_STMN1	0.845615	0.307575	1.31086e+07	0.586027	4.61274e-25	2.12634e-23	46.5839	29.0136
CENPF	Epi_STMN1	0.870728	0.857297	1.65403e+07	0.739443	0	0	48.8199	1.27758
PDIA6	Epi_STMN1	1.03665	0.336373	13335215	0.59616	5.97692e-23	2.55562e-21	61.7391	52.1359
CALM2	Epi_STMN1	2.49651	0.344433	14045236	0.627901	2.61038e-35	1.73084e-33	90.4348	89.218
SNRPG	Epi_STMN1	1.80728	0.761511	1.65167e+07	0.738389	2.47438e-122	6.20308e-120	80.6211	66.6787
TMSB10	Epi_STMN1	4.18402	0.796143	16923633	0.756582	1.99749e-136	5.41556e-134	99.1304	97.9595
CAPG	Epi_STMN1	0.898695	0.398652	13912262	0.621957	3.3049e-42	2.69404e-40	57.0186	36.715
ACTR3	Epi_STMN1	0.801641	0.322519	13472990	0.602319	8.91876e-29	4.71047e-27	56.0248	40.4362
DBI	Epi_STMN1	1.70141	0.598776	15302444	0.684106	1.35109e-73	1.86609e-71	78.5093	67.3588
MZT2A	Epi_STMN1	0.988504	0.387827	1.39592e+07	0.624056	1.50346e-38	1.11168e-36	61.3665	47.3063
PSMD14	Epi_STMN1	0.571809	0.352652	14028639	0.627159	4.12653e-64	4.90374e-62	44.9689	21.6576
ATP5MC3	Epi_STMN1	1.46555	0.422626	14299644	0.639275	4.44838e-43	3.65876e-41	73.7888	66.1029
HNRNPA3	Epi_STMN1	1.31233	0.486302	14704883	0.657391	4.08647e-56	4.26122e-54	71.8012	59.1464
HSPD1	Epi_STMN1	1.24773	0.568511	1.48316e+07	0.663054	2.32479e-64	2.77165e-62	68.5714	48.7674
HSPE1	Epi_STMN1	1.87105	0.586067	15351742	0.68631	2.32295e-74	3.25756e-72	79.3789	72.2316
BZW1	Epi_STMN1	0.773693	0.331049	13648552	0.610167	1.67671e-34	1.09198e-32	55.0311	37.2908
ARPC2	Epi_STMN1	1.42742	0.571185	15010652	0.671061	5.2713e-66	6.38857e-64	75.6522	58.8837
NCL	Epi_STMN1	1.11981	0.415146	13755001	0.614926	7.57823e-32	4.46652e-30	64.3478	53.1148
PTMA	Epi_STMN1	4.08948	1.0156	19758634	0.883323	6.22338e-302	2.99713e-299	99.1304	97.1749
DTYMK	Epi_STMN1	0.533855	0.43341	14872006	0.664863	4.89297e-182	1.58484e-179	42.1118	10.6741
LSM3	Epi_STMN1	1.03063	0.306079	1.32178e+07	0.590908	1.91723e-20	7.3249e-19	61.6149	53.9065
RHOA	Epi_STMN1	1.239	0.327937	1.36726e+07	0.611243	1.51222e-28	7.92963e-27	70.3106	61.903
TKT	Epi_STMN1	0.741737	0.409962	14079173	0.629419	8.13121e-54	8.04353e-52	51.1801	29.5354
COX17	Epi_STMN1	1.276	0.362072	1.37655e+07	0.615395	1.45605e-30	8.18629e-29	71.677	62.0794
CSTA	Epi_STMN1	0.449806	0.314373	1.32293e+07	0.591426	2.8343e-61	3.24181e-59	27.8261	10.1954
SMC4	Epi_STMN1	0.677309	0.551196	1.51764e+07	0.67847	1.11093e-181	3.56676e-179	45.7143	12.9881
PSMD2	Epi_STMN1	0.557367	0.305914	13477350	0.602514	2.23482e-39	1.69703e-37	42.6087	24.1372
S100P	Epi_STMN1	1.21317	0.599735	1.43737e+07	0.642585	4.07539e-65	4.90669e-63	57.6398	29.2151
NMU	Epi_STMN1	0.444748	0.38718	1.39737e+07	0.624703	9.751e-187	3.24451e-184	29.6894	5.409
CXCL5	Epi_STMN1	0.569713	0.376525	13541625	0.605387	6.0376e-73	8.18453e-71	32.2981	11.455
H2AFZ	Epi_STMN1	2.06317	1.3676	18898317	0.844862	6.84265e-274	2.98152e-271	85.7143	51.5493
CENPE	Epi_STMN1	0.37874	0.372353	1.42858e+07	0.638656	0	0	28.323	0.651384
MAD2L1	Epi_STMN1	0.499622	0.479412	1.52976e+07	0.683888	0	0	38.6335	2.13409
ANXA10	Epi_STMN1	0.582039	0.348452	1.36935e+07	0.612175	4.22136e-60	4.75403e-58	38.6335	17.0547
HMGB2	Epi_STMN1	1.40696	1.00445	16725372	0.747719	8.64185e-177	2.72673e-174	69.8137	33.3033
NDUFS6	Epi_STMN1	1.21828	0.454954	1.43865e+07	0.643158	1.50206e-47	1.32474e-45	69.1925	55.9974
CCT5	Epi_STMN1	0.887821	0.538513	14833131	0.663125	3.74084e-81	6.11243e-79	57.1429	31.3204
CCNB1	Epi_STMN1	0.738802	0.714599	15961225	0.713557	0	0	44.5963	2.58394
VDAC1	Epi_STMN1	1.14098	0.382052	13777118	0.615915	3.42863e-32	2.04383e-30	65.2174	53.9281
H2AFY	Epi_STMN1	0.811612	0.303269	1.33838e+07	0.598331	5.05076e-26	2.43882e-24	55.6522	42.6998
CD74	Epi_STMN1	1.8385	0.304836	1.27742e+07	0.57108	2.69558e-12	5.97584e-11	74.9068	68.7444
PTTG1	Epi_STMN1	1.27982	1.24864	18108260	0.809542	0	0	63.6025	3.3253
HMMR	Epi_STMN1	0.325227	0.322344	14029613	0.627203	0	0	25.7143	0.295102
NPM1	Epi_STMN1	1.96287	0.373092	1.41077e+07	0.630693	5.67654e-37	4.02649e-35	83.8509	81.4194
TUBB	Epi_STMN1	1.40785	0.402737	1.34275e+07	0.600283	1.61331e-23	7.05482e-22	71.1801	61.7411
SFTA2	Epi_STMN1	0.854246	0.40405	13555274	0.605997	5.27076e-36	3.61264e-34	48.5714	30.5323
CLIC1	Epi_STMN1	2.0361	0.716083	1.61489e+07	0.721946	9.50946e-105	2.04739e-102	84.3478	72.0013
HLA-DRB1	Epi_STMN1	0.965682	0.342052	13287992	0.594048	1.91995e-25	9.07908e-24	54.1615	37.7515
HMGA1	Epi_STMN1	0.967172	0.565658	14778813	0.660697	5.55789e-80	8.73065e-78	57.6398	30.5503
SRSF3	Epi_STMN1	1.15393	0.326849	1.34063e+07	0.599338	2.1512e-23	9.32893e-22	67.9503	59.0852
HSP90AB1	Epi_STMN1	1.8749	0.411303	13869446	0.620043	1.34658e-31	7.84811e-30	81.4907	77.6658
COX7A2	Epi_STMN1	1.81938	0.362096	14089408	0.629876	1.11159e-36	7.8091e-35	80.8696	78.0005
CENPW	Epi_STMN1	0.593208	0.559852	15439503	0.690233	0	0	40.8696	3.42966
EZR	Epi_STMN1	1.12854	0.331238	1.32313e+07	0.591514	1.39252e-20	5.35375e-19	64.9689	54.7054
ACTB	Epi_STMN1	3.76057	0.90569	17459098	0.78052	1.08946e-162	3.21574e-160	98.882	95.2712
KDELR2	Epi_STMN1	1.02842	0.381253	1.38758e+07	0.620325	4.95195e-36	3.40049e-34	64.472	48.2888
RPA3	Epi_STMN1	0.821858	0.475564	14516726	0.64898	2.4156e-67	3.04874e-65	54.9068	31.8998
AGR2	Epi_STMN1	2.05297	0.928442	1.5297e+07	0.683861	1.10664e-77	1.64651e-75	74.7826	54.9106
CYCS	Epi_STMN1	1.29024	0.603086	1.52316e+07	0.680938	1.65222e-77	2.43843e-75	71.8012	50.7755
HNRNPA2B1	Epi_STMN1	2.02212	0.57487	1.58311e+07	0.70774	7.77914e-91	1.42362e-88	83.4783	79.7027
CBX3	Epi_STMN1	1.04289	0.479904	1.45044e+07	0.648429	3.66709e-55	3.75964e-53	64.0994	45.7804
LSM5	Epi_STMN1	1.34881	0.804502	1.65064e+07	0.737928	1.3837e-139	3.80788e-137	72.0497	44.9635
SEPTIN7	Epi_STMN1	0.881987	0.343673	1.34945e+07	0.603279	4.92924e-28	2.53748e-26	59.1304	44.2977
PSMA2	Epi_STMN1	1.15937	0.315745	1.35114e+07	0.604037	2.07408e-25	9.79527e-24	68.323	59.8409
PPIA	Epi_STMN1	2.57647	0.636036	16905704	0.755781	8.32928e-136	2.22526e-133	91.677	88.1059
H2AFV	Epi_STMN1	1.18826	0.668758	15704645	0.702086	8.25058e-103	1.71579e-100	67.4534	43.6211
SEC61G	Epi_STMN1	1.45651	0.310742	13523534	0.604578	1.00448e-24	4.58989e-23	74.4099	70.3422
CCT6A	Epi_STMN1	0.758071	0.359645	1.38333e+07	0.618427	7.23297e-41	5.71779e-39	54.1615	35.2107
CHCHD2	Epi_STMN1	2.07567	0.455569	15188135	0.678996	8.74796e-68	1.11175e-65	84.9689	81.5633
SEM1	Epi_STMN1	1.75564	0.516442	1.51423e+07	0.676949	3.78698e-67	4.73062e-65	79.5031	72.991
ARPC1B	Epi_STMN1	1.2457	0.614579	15189669	0.679064	1.50283e-79	2.33073e-77	69.9379	45.4745
ATP5MF	Epi_STMN1	1.83537	0.45694	1.5159e+07	0.677693	3.73951e-67	4.68732e-65	81.2422	77.5794
PDIA4	Epi_STMN1	0.860593	0.371524	1.37729e+07	0.615729	1.10566e-36	7.78233e-35	57.1429	39.6552
RHEB	Epi_STMN1	0.913431	0.375129	1.38311e+07	0.618328	2.27629e-36	1.57793e-34	59.2547	44.035
FDFT1	Epi_STMN1	0.777444	0.317088	13237993	0.591813	1.97755e-24	8.94688e-23	50.0621	37.5535
ASPH	Epi_STMN1	0.719215	0.318465	13419414	0.599924	1.5425e-30	8.65907e-29	49.8137	33.3789
GGH	Epi_STMN1	0.354255	0.300974	1.40388e+07	0.627613	3.83855e-195	1.31303e-192	30.6832	5.39101
ELOC	Epi_STMN1	0.901676	0.326503	1.35379e+07	0.605222	1.80707e-28	9.44866e-27	60.2484	46.3058
COX6C	Epi_STMN1	1.89072	0.347504	1.39917e+07	0.625508	3.06375e-34	1.97423e-32	83.7267	81.1063
RAD21	Epi_STMN1	0.748013	0.376619	13845373	0.618966	1.33002e-42	1.08661e-40	50.9317	33.3069
LY6D	Epi_STMN1	0.443284	0.326188	1.32372e+07	0.591779	5.04595e-78	7.63169e-76	25.7143	7.68345
LY6E	Epi_STMN1	1.71235	0.640471	14801893	0.661728	4.6305e-59	5.10484e-57	77.6398	59.2795
TSTA3	Epi_STMN1	0.70031	0.31082	1.34577e+07	0.601636	1.01858e-32	6.16213e-31	48.6957	31.3528
ANXA1	Epi_STMN1	1.34044	0.71482	1.49359e+07	0.667721	3.06947e-81	5.03792e-79	63.8509	34.1059
CKS2	Epi_STMN1	1.10618	0.990227	1.69666e+07	0.758502	0	0	59.1304	12.038
ANP32B	Epi_STMN1	0.837314	0.313331	1.32886e+07	0.594075	1.20305e-23	5.29242e-22	54.5342	43.9774
TXN	Epi_STMN1	2.16819	0.62793	1.55108e+07	0.693419	4.76389e-79	7.29552e-77	81.6149	79.2025
LCN2	Epi_STMN1	1.59114	0.657751	1.429e+07	0.638844	2.43495e-52	2.3515e-50	66.5839	38.9247
SET	Epi_STMN1	1.11202	0.376693	1.36495e+07	0.61021	2.71327e-29	1.454e-27	66.4596	53.723
TUBB4B	Epi_STMN1	1.03851	0.454404	1.37122e+07	0.613011	2.57034e-33	1.58914e-31	57.5155	44.107
ZWINT	Epi_STMN1	0.334722	0.307679	1.42745e+07	0.638151	0	0	30.4348	2.91143
ADIRF	Epi_STMN1	0.702124	0.325797	13165571	0.588575	2.31094e-27	1.16505e-25	42.7329	27.6028
KIF20B	Epi_STMN1	0.340282	0.308682	1.39173e+07	0.622183	3.21085e-276	1.43318e-273	27.4534	3.16695
PGAM1	Epi_STMN1	0.750229	0.333175	13478414	0.602561	1.08179e-30	6.10088e-29	51.4286	36.1104
MKI67	Epi_STMN1	0.581518	0.5743	15562739	0.695742	0	0	39.7516	0.730557
IFITM3	Epi_STMN1	2.37464	0.318212	1.36656e+07	0.610929	5.45089e-27	2.72925e-25	88.0745	87.7821
TALDO1	Epi_STMN1	0.977424	0.431726	1.42115e+07	0.635333	7.34054e-47	6.42754e-45	61.7391	44.3265
H19	Epi_STMN1	0.615502	0.400944	12432617	0.555808	1.93277e-21	7.74821e-20	22.1118	11.9228
PHLDA2	Epi_STMN1	1.03785	0.511325	1.44975e+07	0.64812	4.30799e-65	5.16972e-63	60.4969	32.9974
CAVIN3	Epi_STMN1	0.628864	0.42919	1.41731e+07	0.633619	2.22975e-84	3.79587e-82	41.3665	17.008
PSMA1	Epi_STMN1	1.08137	0.460312	1.43349e+07	0.64085	1.94703e-48	1.75959e-46	66.087	48.9545
LDHA	Epi_STMN1	2.18993	1.17046	1.70965e+07	0.764312	4.0371e-159	1.17271e-156	86.8323	53.9065
MDK	Epi_STMN1	1.22332	0.344059	13289032	0.594095	4.65504e-22	1.91653e-20	63.8509	51.9739
PLAAT3	Epi_STMN1	1.13521	0.596314	1.49454e+07	0.668146	1.34569e-77	1.99407e-75	64.5963	37.3808
COX8A	Epi_STMN1	1.74176	0.464882	1.48889e+07	0.665617	5.97704e-59	6.53032e-57	79.5031	73.8403
CFL1	Epi_STMN1	2.51043	0.840425	17321111	0.774352	1.05045e-156	3.02738e-154	91.677	80.9515
PPP1CA	Epi_STMN1	0.893904	0.352161	13565067	0.606435	1.67643e-29	9.10373e-28	58.7578	44.8771
CDK2AP2	Epi_STMN1	0.612925	0.316369	13651008	0.610277	7.78509e-42	6.24873e-40	46.3354	27.135
GSTP1	Epi_STMN1	2.59515	0.315234	13891873	0.621045	8.60667e-32	5.05638e-30	91.5528	90.3732
ATP5MG	Epi_STMN1	2.10609	0.403627	14881290	0.665278	6.172e-58	6.68347e-56	87.4534	84.1437
HSPA8	Epi_STMN1	1.16985	0.348635	13172118	0.588868	1.64765e-19	5.93559e-18	61.6149	54.7162
GAPDH	Epi_STMN1	3.37495	1.17856	1.85142e+07	0.82769	1.34755e-221	5.03284e-219	97.2671	87.7929
PTMS	Epi_STMN1	1.14095	0.622246	1.51202e+07	0.675959	8.63558e-81	1.38628e-78	63.6025	41.0948
TPI1	Epi_STMN1	1.80224	0.525412	14723513	0.658224	3.92429e-54	3.90307e-52	80.1242	72.2928
MGST1	Epi_STMN1	1.06951	0.667984	15506485	0.693228	5.07419e-120	1.24644e-117	61.7391	28.3154
LDHB	Epi_STMN1	0.471233	0.344445	1.29892e+07	0.580691	8.31293e-45	6.99452e-43	25.7143	11.2211
TUBA1B	Epi_STMN1	2.20706	1.46917	18676198	0.834932	2.67373e-257	1.12484e-254	87.4534	52.1287
TUBA1C	Epi_STMN1	0.770608	0.493828	14630927	0.654085	7.38563e-84	1.24572e-81	51.4286	25.0945
TROAP	Epi_STMN1	0.324004	0.318488	14466107	0.646717	0	0	29.9379	0.644186
KRT7	Epi_STMN1	1.72049	0.574601	1.41302e+07	0.631698	2.10418e-39	1.60114e-37	76.5217	61.2913
KRT8	Epi_STMN1	2.90932	0.603323	15431067	0.689856	1.20427e-75	1.71507e-73	90.6832	89.855
KRT18	Epi_STMN1	2.69094	0.581146	15019751	0.671468	4.19056e-62	4.83845e-60	88.8199	87.2746
HNRNPA1	Epi_STMN1	2.2088	0.323254	13537903	0.605221	1.77713e-24	8.07008e-23	88.6957	85.3457
PA2G4	Epi_STMN1	0.836467	0.406615	1.38647e+07	0.619831	2.05903e-40	1.61376e-38	54.9068	37.4564
PTGES3	Epi_STMN1	1.35697	0.432822	1.42271e+07	0.636032	1.24067e-41	9.89316e-40	72.9193	63.0727
LYZ	Epi_STMN1	1.87814	0.921972	1.49518e+07	0.668428	2.48473e-74	3.47113e-72	67.4534	40.814
SNRPF	Epi_STMN1	1.25113	0.606038	1.53513e+07	0.686289	3.233e-82	5.33023e-80	70.3106	50.5488
HSP90B1	Epi_STMN1	1.55171	0.558999	14832995	0.663119	7.48099e-59	8.14916e-57	75.1553	64.0227
ARPC3	Epi_STMN1	1.56281	0.405921	1.41997e+07	0.634805	5.89256e-40	4.57906e-38	78.1366	70.4106
DYNLL1	Epi_STMN1	1.89828	0.549915	15208604	0.679911	4.3928e-69	5.70145e-67	82.236	74.9235
RAN	Epi_STMN1	1.8492	0.960667	17404938	0.778099	1.59072e-169	4.81172e-167	84.3478	60.7622
POMP	Epi_STMN1	1.6162	0.502928	1.4799e+07	0.661598	8.64145e-57	9.06262e-55	77.6398	69.4281
HMGB1	Epi_STMN1	2.84346	1.29139	1.94744e+07	0.870618	3.91458e-284	1.79097e-281	95.9006	81.2142
MZT1	Epi_STMN1	0.52793	0.387371	1.42821e+07	0.638492	6.59874e-103	1.38012e-100	40.4969	14.3664
PSME2	Epi_STMN1	1.29709	0.59411	15229624	0.68085	3.54086e-77	5.16331e-75	71.5528	51.2254
CDKN3	Epi_STMN1	0.510475	0.50106	1.51704e+07	0.678205	0	0	36.5217	1.08684
LGALS3	Epi_STMN1	1.56259	0.438969	1.34053e+07	0.599291	2.49336e-24	1.12666e-22	71.8012	52.0387
GPX2	Epi_STMN1	1.12148	0.5884	14521456	0.649191	2.24437e-69	2.9549e-67	57.5155	30.4243
SLIRP	Epi_STMN1	1.20511	0.305171	1.3292e+07	0.594229	5.94619e-21	2.33016e-19	66.8323	61.8707
IFI27	Epi_STMN1	2.56368	1.14768	1.58401e+07	0.708144	7.36697e-98	1.44192e-95	84.2236	56.6308
CRIP1	Epi_STMN1	2.14254	1.03164	15784317	0.705648	5.16846e-101	1.05682e-98	81.6149	48.6846
NUSAP1	Epi_STMN1	0.540726	0.522601	14994210	0.670326	0	0	35.6522	1.88577
PDIA3	Epi_STMN1	1.17684	0.353613	1.3529e+07	0.604824	3.70745e-26	1.79969e-24	66.7081	56.9259
B2M	Epi_STMN1	4.1287	0.487237	14319529	0.640164	5.22507e-42	4.22169e-40	98.6335	98.4093
C15orf48	Epi_STMN1	1.08903	0.381277	1.35498e+07	0.605753	4.25985e-34	2.71628e-32	56.0248	33.037
CCNB2	Epi_STMN1	0.538193	0.531827	1.52864e+07	0.683387	0	0	37.2671	0.730557
ANXA2	Epi_STMN1	3.02473	0.551116	15199882	0.679521	8.1964e-68	1.04528e-65	93.4161	90.8087
PPIB	Epi_STMN1	1.32337	0.314528	1.33682e+07	0.597634	4.45042e-22	1.83848e-20	70.3106	65.3615
PCLAF	Epi_STMN1	0.867813	0.826128	1.67547e+07	0.749031	0	0	52.795	4.207
PKM	Epi_STMN1	1.9331	0.841738	1.60443e+07	0.71727	2.11112e-103	4.44075e-101	83.1056	62.7092
COX5A	Epi_STMN1	1.25706	0.433502	1.43685e+07	0.642351	1.20558e-46	1.0506e-44	69.1925	57.4801
PSMA4	Epi_STMN1	1.22945	0.564041	1.49978e+07	0.670485	3.64518e-69	4.74795e-67	69.3168	50.574
PRC1	Epi_STMN1	0.517685	0.488071	1.51387e+07	0.676784	0	0	38.0124	3.07338
EMP2	Epi_STMN1	0.55233	0.304396	1.37645e+07	0.615353	1.15459e-53	1.13546e-51	43.4783	21.3625
CKLF	Epi_STMN1	0.853947	0.350291	1.36631e+07	0.610819	9.53092e-34	6.02489e-32	57.3913	39.72
NQO1	Epi_STMN1	1.11711	0.642621	15056924	0.67313	7.50103e-93	1.40074e-90	59.7516	30.3163
COTL1	Epi_STMN1	0.68892	0.486753	14739698	0.658948	5.74868e-111	1.29881e-108	47.5776	18.4259
PFN1	Epi_STMN1	2.30004	0.734675	1.67184e+07	0.747406	7.73958e-128	1.9672e-125	90.0621	80.7896
TXNDC17	Epi_STMN1	0.921209	0.331022	1.35363e+07	0.605149	2.98414e-28	1.55146e-26	59.6273	47.0292
EIF5A	Epi_STMN1	1.34203	0.773654	15636483	0.699039	6.0375e-100	1.20753e-97	70.6832	43.3836
EIF4A1	Epi_STMN1	1.49329	0.545428	14761884	0.65994	8.18664e-57	8.61032e-55	76.0248	63.2526
PSMB3	Epi_STMN1	1.35848	0.521917	14669978	0.655831	2.49946e-55	2.56974e-53	72.5466	58.1099
TOP2A	Epi_STMN1	0.601692	0.594125	1.55139e+07	0.693557	0	0	39.3789	0.831324
KRT19	Epi_STMN1	2.80081	1.17466	16396674	0.733024	1.40374e-116	3.35807e-114	88.9441	67.5316
KRT17	Epi_STMN1	0.864173	0.43272	1.33022e+07	0.594685	9.43616e-38	6.83907e-36	38.882	20.6643
ATP5MC1	Epi_STMN1	0.942009	0.312319	13133988	0.587164	1.3607e-19	4.94078e-18	57.5155	49.0769
LRRC59	Epi_STMN1	0.596401	0.32653	1.36312e+07	0.609393	3.97579e-43	3.27743e-41	44.0994	25.3428
NME1	Epi_STMN1	0.84011	0.511705	14664437	0.655583	3.06534e-77	4.48778e-75	53.7888	29.2871
NME2	Epi_STMN1	2.07681	0.49301	1.4907e+07	0.666427	5.70026e-59	6.24657e-57	84.0994	79.6236
SKA2	Epi_STMN1	0.530367	0.336019	1.39401e+07	0.623201	1.75475e-67	2.22234e-65	41.6149	18.577
KPNA2	Epi_STMN1	0.438527	0.385586	1.39173e+07	0.622181	1.25121e-168	3.75375e-166	29.5652	5.84446
JPT1	Epi_STMN1	1.56543	0.93444	1.6599e+07	0.742071	4.95993e-151	1.40727e-148	74.9068	40.8392
TK1	Epi_STMN1	0.502189	0.472018	15127239	0.676273	0	0	38.0124	3.19934
BIRC5	Epi_STMN1	0.792003	0.782102	16757804	0.749169	0	0	50.559	0.953683
ACTG1	Epi_STMN1	2.69783	0.401294	1.42539e+07	0.637231	2.30079e-40	1.79938e-38	93.0435	91.442
P4HB	Epi_STMN1	1.2161	0.309357	1.31731e+07	0.588911	4.82735e-19	1.69401e-17	67.205	59.2615
ANAPC11	Epi_STMN1	1.11359	0.342376	1.35879e+07	0.607454	1.5301e-27	7.73527e-26	65.5901	56.0514
TYMS	Epi_STMN1	0.371676	0.353854	1.40893e+07	0.629873	0	0	27.7019	1.90017
SNRPD1	Epi_STMN1	1.2276	0.594483	1.5202e+07	0.679617	1.00634e-77	1.50339e-75	67.9503	48.753
CALR	Epi_STMN1	1.34299	0.439771	1.40315e+07	0.627289	3.82868e-37	2.72104e-35	71.9255	60.0928
BST2	Epi_STMN1	0.868847	0.337479	13297189	0.59446	2.23148e-26	1.09778e-24	50.9317	35.8909
LSM4	Epi_STMN1	0.947811	0.473299	1.4628e+07	0.653954	5.57315e-63	6.51703e-61	60.1242	40.285
PDCD5	Epi_STMN1	0.990148	0.419259	1.38981e+07	0.621322	2.24241e-37	1.60615e-35	61.3665	46.0359
FXYD3	Epi_STMN1	1.97938	0.933284	1.51396e+07	0.676827	6.85354e-81	1.11487e-78	74.9068	41.4726
FXYD5	Epi_STMN1	1.00127	0.425274	13688839	0.611969	5.81481e-38	4.24806e-36	54.1615	33.1738
C19orf33	Epi_STMN1	1.79694	0.754238	14572239	0.651461	3.12697e-59	3.45771e-57	74.0373	42.4011
PSMD8	Epi_STMN1	0.866107	0.30393	1.32249e+07	0.591227	3.16335e-22	1.31123e-20	55.9006	44.4093
LGALS4	Epi_STMN1	1.36236	0.308185	12651684	0.565602	2.50676e-11	5.06905e-10	59.7516	54.5975
PSMC4	Epi_STMN1	0.613341	0.315503	1.337e+07	0.597715	2.60276e-33	1.60647e-31	44.2236	27.0738
MIA	Epi_STMN1	0.577291	0.405868	14016774	0.626629	1.13912e-103	2.41001e-101	36.3975	11.4478
SNRPD2	Epi_STMN1	1.45428	0.313139	1.33698e+07	0.597706	9.37876e-22	3.8099e-20	75.9006	70.9253
UBE2S	Epi_STMN1	0.44718	0.381911	14130319	0.631705	5.64544e-161	1.65303e-158	32.6708	7.34516
SNRPB	Epi_STMN1	0.994775	0.401205	13908068	0.621769	3.34645e-37	2.38294e-35	61.9876	47.2955
TPX2	Epi_STMN1	0.449096	0.443189	1.48869e+07	0.665528	0	0	33.6646	0.658581
EIF2S2	Epi_STMN1	1.09475	0.398801	13993537	0.62559	8.04924e-38	5.84544e-36	65.7143	52.6073
RAB5IF	Epi_STMN1	0.829069	0.326164	1.35149e+07	0.604191	1.06304e-29	5.79856e-28	56.0248	40.6521
PI3	Epi_STMN1	0.627132	0.392894	1.33371e+07	0.596244	1.09912e-50	1.03151e-48	33.0435	14.5716
SLPI	Epi_STMN1	1.44289	0.435716	1.34285e+07	0.60033	3.80147e-25	1.7702e-23	66.8323	50.2897
UBE2C	Epi_STMN1	0.765295	0.74649	1.59251e+07	0.71194	0	0	43.8509	1.88937
AURKA	Epi_STMN1	0.347154	0.337159	1.37756e+07	0.615846	0	0	24.2236	1.1984
ATP5F1E	Epi_STMN1	2.47784	0.365007	1.47448e+07	0.659176	1.0201e-53	1.00638e-51	90.4348	89.8766
PSMA7	Epi_STMN1	1.6843	0.654573	15548143	0.69509	5.03298e-83	8.37327e-81	79.7516	65.07
HMGN1	Epi_STMN1	1.5556	0.37523	1.37876e+07	0.616383	3.63343e-30	2.01191e-28	78.2609	71.0872
TFF2	Epi_STMN1	1.02348	0.41706	1.33028e+07	0.594711	2.36772e-32	1.42067e-30	45.0932	25.807
TFF1	Epi_STMN1	1.1597	0.387547	12584130	0.562582	2.14091e-14	5.60518e-13	39.5031	27.8548
CSTB	Epi_STMN1	2.13043	0.5779	1.48994e+07	0.666087	5.03004e-59	5.52866e-57	85.3416	76.0571
RANBP1	Epi_STMN1	1.16538	0.573256	1.48743e+07	0.664963	1.39177e-66	1.698e-64	68.0745	47.4682
MIF	Epi_STMN1	2.78186	0.363809	14436091	0.645375	4.48046e-45	3.78728e-43	91.9255	92.5469
LGALS1	Epi_STMN1	1.50981	0.876785	1.52101e+07	0.679976	6.95329e-84	1.17823e-81	65.4658	41.5878
TSPO	Epi_STMN1	1.50172	0.364201	1.3769e+07	0.615551	4.35248e-30	2.39918e-28	74.6584	67.1033
PLP2	Epi_STMN1	1.08899	0.471796	14330640	0.640661	1.00182e-49	9.3302e-48	63.4783	45.7912
PGK1	Epi_STMN1	1.12281	0.322213	13243744	0.59207	7.57388e-21	2.9585e-19	65.4658	54.4283
SLC25A5	Epi_STMN1	1.37044	0.576988	1.50016e+07	0.670655	6.98359e-67	8.60627e-65	71.9255	55.7311
HMGB3	Epi_STMN1	0.556778	0.460373	1.47742e+07	0.660491	1.48041e-188	4.97105e-186	40.3727	9.58362
MAGEA4	Epi_STMN1	0.348389	0.315778	12870847	0.5754	2.73596e-172	8.3449e-170	16.8944	1.90377

## Sheet: SC-epithelialfeature-4clusters
feature	group	avgExpr	logFC	statistic	auc	pval	padj	pct_in	pct_out
CTRC	Acinar	4.77621	4.24828	7.84931e+07	0.979422	0	0	97.3651	31.389
CELA2A	Acinar	3.81889	3.51024	7.43051e+07	0.927165	0	0	89.3333	19.8255
CELA2B	Acinar	2.21655	2.15715	70956809	0.885385	0	0	78.5714	4.97602
CELA3B	Acinar	4.1236	3.7904	7.68875e+07	0.959387	0	0	94.1587	21.4527
CELA3A	Acinar	5.04322	4.49806	7.87053e+07	0.982069	0	0	97.746	30.7366
PABPC4	Acinar	0.819708	0.58678	5.62907e+07	0.702385	0	0	57.619	22.6279
AMY2B	Acinar	2.59106	2.45436	6.98189e+07	0.871187	0	0	77.619	11.3238
AMY2A	Acinar	4.27255	3.89521	7.41132e+07	0.92477	0	0	89.3968	22.6044
ERO1B	Acinar	0.385934	0.304837	49574819	0.618585	0	0	31.0476	7.60553
REG3G	Acinar	0.764414	0.746503	52068861	0.649705	0	0	31.1429	1.49359
REG1B	Acinar	1.27633	1.18698	53919431	0.672796	0	0	40	7.27537
REG1A	Acinar	4.33713	3.57114	75975627	0.948009	0	0	96.3492	40.7515
REG3A	Acinar	0.722336	0.654032	47949899	0.598309	0	0	23.9365	4.8699
IGFBP2	Acinar	0.859678	0.477665	5.31405e+07	0.663077	0	0	56.9206	22.9895
CPB1	Acinar	5.14648	4.62862	7.85438e+07	0.980054	0	0	97.873	29.636
SERPINI2	Acinar	0.881754	0.8712	6.32783e+07	0.789574	0	0	58.6349	0.994419
ALB	Acinar	1.34902	1.25599	65172344	0.813208	0	0	67.1746	6.59539
SPINK1	Acinar	5.03626	2.98975	71728811	0.895018	0	0	97.2381	71.3309
CLPS	Acinar	5.09961	4.34945	77721247	0.969791	0	0	97.3016	36.6756
GNMT	Acinar	0.413393	0.371667	5.12768e+07	0.639822	0	0	31.7778	4.02484
GSTA2	Acinar	0.354139	0.339284	51760167	0.645853	0	0	30.4762	1.33637
PDK4	Acinar	0.776599	0.573166	53012371	0.661478	0	0	47.2698	18.21
CPA2	Acinar	3.52792	3.31856	7.75209e+07	0.967291	0	0	94.6032	16.009
CPA1	Acinar	5.07791	4.54013	7.83076e+07	0.977107	0	0	97.8095	29.7618
PRSS1	Acinar	5.92275	4.97458	78918046	0.984724	0	0	99.0476	42.4652
PRSS2	Acinar	5.39597	4.68751	78823421	0.983543	0	0	98.3492	37.898
RARRES2	Acinar	0.998999	0.679571	56957369	0.710703	0	0	61.5873	25.7802
FGL1	Acinar	0.495327	0.483724	53690356	0.669938	0	0	34.9206	1.05731
FABP5	Acinar	0.795837	0.423013	50020490	0.624146	6.83736e-164	2.73502e-162	51.2698	30.5047
PRSS3	Acinar	2.16094	1.85836	67253980	0.839182	0	0	76.9841	24.267
CEL	Acinar	3.71789	3.48258	7.63304e+07	0.952436	0	0	92.5079	16.7086
VIM	Acinar	0.725941	0.321904	47886943	0.597524	6.34363e-103	1.41575e-101	47.4603	30.3946
PNLIP	Acinar	4.70886	4.09558	7.68861e+07	0.959369	0	0	95.9365	32.5132
PNLIPRP1	Acinar	2.63808	2.52676	7.60884e+07	0.949416	0	0	91.2381	9.51576
CUZD1	Acinar	0.872732	0.846065	6.13521e+07	0.765539	0	0	54.9524	2.60986
BNIP3	Acinar	0.635155	0.380238	51114190	0.637793	3.11176e-248	2.4599e-246	47.5556	21.2758
INS	Acinar	3.63734	1.67467	62602013	0.781136	0	0	93.873	73.1703
NUCB2	Acinar	0.627408	0.35487	5.08241e+07	0.634173	3.75278e-215	2.30076e-213	48.7937	24.7819
ERP27	Acinar	0.802701	0.610995	5.74908e+07	0.717359	0	0	57.1746	15.6159
FKBP11	Acinar	0.515287	0.36155	5.15592e+07	0.643346	0	0	42.0952	15.2857
PLA2G1B	Acinar	4.24053	3.7949	77219717	0.963533	0	0	94.8254	28.2957
RNASE1	Acinar	1.71226	1.36586	6.57312e+07	0.820181	0	0	77.0159	25.2181
SEL1L	Acinar	0.609947	0.435638	52605023	0.656395	0	0	46.0635	17.7856
GATM	Acinar	2.48627	1.52145	69308841	0.864822	0	0	91.2063	57.4562
ANPEP	Acinar	0.880578	0.676987	5.82202e+07	0.72646	0	0	59.0794	16.0208
PDIA2	Acinar	1.22857	1.183	6.72321e+07	0.838909	0	0	70.1905	4.33535
GP2	Acinar	3.66299	3.35784	76591456	0.955693	0	0	93.873	22.4314
AQP8	Acinar	0.679972	0.671867	59901108	0.747434	0	0	50.127	0.793963
NUPR1	Acinar	1.5188	1.11017	63207228	0.788687	0	0	76	28.4333
MT1G	Acinar	1.94573	1.26226	6.19395e+07	0.772869	0	0	79.3016	38.7784
MT1H	Acinar	0.491798	0.424181	51677219	0.644818	0	0	34.127	5.67172
MT1X	Acinar	2.41165	1.25054	6.2369e+07	0.778228	0	0	85.746	62.2317
CTRL	Acinar	2.14386	2.0826	7.10776e+07	0.886892	0	0	79.0159	5.5263
CTRB2	Acinar	4.92223	4.30698	7.80957e+07	0.974463	0	0	97.0159	35.6772
CTRB1	Acinar	5.4517	4.69139	7.89296e+07	0.984868	0	0	98.6984	38.0709
TMEM97	Acinar	0.498729	0.35797	51512445	0.642762	0	0	41.3333	14.6333
SNHG25	Acinar	0.857403	0.390456	49873918	0.622317	7.10768e-141	2.31449e-139	57.3651	38.2832
P4HB	Acinar	1.44643	0.596719	54939302	0.685522	1.16957e-271	1.05697e-269	77.1111	57.3029
GAMT	Acinar	0.551874	0.331131	50601344	0.631394	1.17884e-241	8.75187e-240	44.7619	19.2713
SYCN	Acinar	4.26848	3.85608	76235033	0.951246	0	0	93.7778	24.998
KLK1	Acinar	2.77945	2.57672	74638865	0.931329	0	0	88.7937	17.6519
RBPJL	Acinar	0.696827	0.664995	5.82354e+07	0.72665	0	0	47.873	3.04614
TPST2	Acinar	0.582119	0.538206	5.67607e+07	0.708248	0	0	45.619	5.00354
XBP1	Acinar	0.917996	0.516335	5.3369e+07	0.665928	6.53731e-269	5.75173e-267	60.0317	34.5728
LGALS2	Acinar	0.850405	0.692368	57763744	0.720765	0	0	54.4444	12.2514
SSR4	Acinar	1.69164	0.456484	53159079	0.663309	9.79575e-201	5.27256e-199	80.4762	72.7655
HES4	Ductal-Normal	1.12446	0.815452	138814667	0.743912	0	0	65.7837	26.7394
PARK7	Ductal-Normal	1.38212	0.437786	1.21997e+08	0.653785	0	0	78.4028	63.2509
TCEA3	Ductal-Normal	0.800789	0.458132	123067630	0.659523	0	0	55.7738	30.4181
HMGN2	Ductal-Normal	1.76211	0.8618	142186444	0.761981	0	0	86.4782	60.1178
TMEM35B	Ductal-Normal	0.64998	0.304735	114097290	0.611451	5.3769e-280	2.25947e-278	49.0675	31.8658
MEAF6	Ductal-Normal	0.790367	0.311646	114301007	0.612542	6.84031e-256	2.59982e-254	56.3591	41.6162
CITED4	Ductal-Normal	1.21332	0.877179	1.41761e+08	0.7597	0	0	69.7024	27.1878
OSBPL9	Ductal-Normal	0.547554	0.351368	117682735	0.630665	0	0	42.7579	20.3382
ECHDC2	Ductal-Normal	0.581885	0.305258	114324776	0.61267	4.93727e-308	2.32274e-306	44.9901	27.2904
TMEM59	Ductal-Normal	2.0024	0.536378	1.26476e+08	0.677786	0	0	89.9702	77.863
JUN	Ductal-Normal	2.14705	0.797895	1.30886e+08	0.70142	0	0	86.4484	70.8783
FGGY	Ductal-Normal	0.855048	0.634166	1.32425e+08	0.709669	0	0	56.8254	19.2308
NFIA	Ductal-Normal	0.936153	0.420472	120127288	0.643766	0	0	61.9742	41.357
CCN1	Ductal-Normal	1.00406	0.758954	1.31186e+08	0.703032	0	0	55.2778	19.906
SLC44A3	Ductal-Normal	0.586165	0.422135	1.22508e+08	0.656526	0	0	45.0298	17.5562
CNN3	Ductal-Normal	1.36992	0.89058	1.42906e+08	0.765835	0	0	76.8254	35.9226
VAV3	Ductal-Normal	0.372294	0.316712	117157662	0.627851	0	0	30.3472	5.06698
GSTM3	Ductal-Normal	0.671638	0.350081	1.16198e+08	0.622709	0	0	48.8889	29.9806
AHCYL1	Ductal-Normal	0.931081	0.547089	126840462	0.679742	0	0	60.1786	34.583
ATP1A1	Ductal-Normal	2.86649	1.41839	1.63074e+08	0.873917	0	0	97.5694	75.5078
PHGDH	Ductal-Normal	0.795074	0.647927	1.35455e+08	0.725907	0	0	55.496	12.8079
AC245297.3	Ductal-Normal	0.636027	0.350173	1.17077e+08	0.627418	0	0	47.6885	26.9069
MCL1	Ductal-Normal	1.20606	0.422155	119257160	0.639103	0	0	70.119	57.0333
ANXA9	Ductal-Normal	0.638384	0.532808	129797548	0.695589	0	0	47.3413	10.0313
S100A13	Ductal-Normal	1.73586	0.75082	1.35837e+08	0.727952	0	0	83.8194	63.2509
AL138930.1	Ductal-Normal	1.1929	0.933046	1.42285e+08	0.762512	0	0	66.4484	19.8304
TSTD1	Ductal-Normal	1.16204	0.383487	118542433	0.635272	0	0	71.9147	56.8712
PBX1	Ductal-Normal	0.810919	0.495208	1.25402e+08	0.672032	0	0	56.2202	27.701
MPC2	Ductal-Normal	1.17002	0.556874	128590245	0.689119	0	0	71.2996	48.0823
ATP1B1	Ductal-Normal	2.20529	0.587863	122482322	0.656386	0	0	91.3393	77.15
SOAT1	Ductal-Normal	0.577779	0.423294	122636792	0.657214	0	0	44.1071	15.2874
GLUL	Ductal-Normal	1.54937	0.80059	136108297	0.729408	0	0	79.4345	52.2526
NUAK2	Ductal-Normal	0.365396	0.333083	1.15699e+08	0.620037	0	0	26.8552	3.17092
NUCKS1	Ductal-Normal	1.23579	0.408531	1.19287e+08	0.639262	0	0	72.4306	58.4216
NENF	Ductal-Normal	0.921938	0.336637	1.16029e+08	0.621803	9.87282e-284	4.21651e-282	62.123	48.158
PROX1	Ductal-Normal	0.693426	0.582352	1.31222e+08	0.70322	0	0	48.7798	9.77204
EPHX1	Ductal-Normal	0.687309	0.417969	120830624	0.647535	0	0	49.9206	25.2701
LEFTY1	Ductal-Normal	1.83914	1.46917	150890502	0.808627	0	0	76.498	18.8526
H3F3A	Ductal-Normal	2.73569	0.415808	1.1947e+08	0.640242	0	0	97.1131	90.282
COX20	Ductal-Normal	1.09161	0.502948	125496226	0.672538	0	0	68.8591	47.3693
SH3YL1	Ductal-Normal	1.72155	1.04165	1.50322e+08	0.80558	0	0	85.1984	50.8265
ALKAL2	Ductal-Normal	0.923541	0.778933	1.40901e+08	0.75509	0	0	60.2282	11.1549
ID2	Ductal-Normal	1.28942	0.775765	135467755	0.725976	0	0	71.5873	38.5696
CYS1	Ductal-Normal	0.476058	0.407561	1.23007e+08	0.6592	0	0	37.4802	6.14196
LAPTM4A	Ductal-Normal	1.84975	0.696159	1.3476e+08	0.722185	0	0	87.6587	69.5279
HADHB	Ductal-Normal	0.647589	0.339831	116242525	0.622947	0	0	48.5516	29.2135
COX7A2L	Ductal-Normal	1.01095	0.394701	1.19526e+08	0.640541	0	0	65.625	49.503
SLC3A1	Ductal-Normal	1.6109	1.28445	153623093	0.823271	0	0	78.6607	23.1039
CALM2	Ductal-Normal	2.41282	0.387738	1.14631e+08	0.614312	8.05023e-225	2.6689e-223	94.8016	86.2306
RTN4	Ductal-Normal	1.57341	0.648252	132332409	0.709173	0	0	82.0337	62.0516
LINC01829	Ductal-Normal	0.663805	0.559875	1.30883e+08	0.701407	0	0	48.0159	8.90233
ANXA4	Ductal-Normal	3.57836	1.74831	170972502	0.916247	0	0	99.4742	80.6558
SUCLG1	Ductal-Normal	0.771818	0.436314	122094183	0.654306	0	0	55.0099	31.8172
CYTOR	Ductal-Normal	0.696292	0.305822	110645789	0.592954	1.57143e-194	4.48643e-193	46.8155	33.562
COX5B	Ductal-Normal	1.99526	0.338935	114885491	0.615675	1.44974e-230	4.95907e-229	91.6171	82.2872
SCTR	Ductal-Normal	1.51909	1.21308	155837382	0.835137	0	0	80.625	22.4881
GYPC	Ductal-Normal	0.940023	0.740618	1.39532e+08	0.747757	0	0	62.7381	14.6932
DAPL1	Ductal-Normal	0.530661	0.450342	1.24359e+08	0.666442	0	0	39.8611	7.70851
GRB14	Ductal-Normal	0.369129	0.307498	116794757	0.625907	0	0	30.6548	5.91508
SUMO1	Ductal-Normal	1.1433	0.315266	115030979	0.616454	2.37777e-244	8.6167e-243	71.5873	59.7234
PNKD	Ductal-Normal	0.873964	0.386196	1.19246e+08	0.639045	0	0	60.4663	42.4589
RAMP1	Ductal-Normal	0.943013	0.475049	1.21091e+08	0.648928	0	0	58.8393	36.0793
LSM3	Ductal-Normal	1.00662	0.422345	1.21557e+08	0.651426	0	0	66.2103	47.5421
ACAA1	Ductal-Normal	0.603424	0.316459	114661692	0.614475	0	0	45.9028	28.1277
TMA7	Ductal-Normal	2.18077	0.550854	129632446	0.694704	0	0	94.3056	82.2818
CADPS	Ductal-Normal	0.395334	0.330813	116697793	0.625387	0	0	30.744	6.34723
MAGI1	Ductal-Normal	0.587304	0.363566	117435337	0.629339	0	0	44.0278	22.3045
FILIP1L	Ductal-Normal	0.56755	0.417622	119930401	0.642711	0	0	40.3472	13.8505
ZBTB20	Ductal-Normal	1.06133	0.556751	127141683	0.681356	0	0	66.1905	38.8991
HEG1	Ductal-Normal	0.641543	0.566346	1.30081e+08	0.697109	0	0	45.0992	6.8064
AMOTL2	Ductal-Normal	0.426875	0.331616	116376287	0.623664	0	0	33.373	10.0962
FAIM	Ductal-Normal	0.823077	0.574536	1.30174e+08	0.697604	0	0	56.8155	22.4665
RBP1	Ductal-Normal	1.74993	1.23523	1.527e+08	0.818322	0	0	85.9325	30.3857
TM4SF18	Ductal-Normal	0.379826	0.301465	1.15972e+08	0.621498	0	0	30.8135	6.70916
TM4SF4	Ductal-Normal	1.34077	0.702369	1.28067e+08	0.686313	0	0	70.3274	36.6087
WWTR1	Ductal-Normal	0.798679	0.546061	127099962	0.681132	0	0	53.8095	23.1363
HES1	Ductal-Normal	1.47925	0.756554	127036964	0.680795	0	0	69.5437	45.8243
FGFR3	Ductal-Normal	0.789906	0.608298	1.31986e+08	0.707319	0	0	54.1468	16.465
C4orf48	Ductal-Normal	0.96447	0.381871	1.17246e+08	0.628327	0	0	62.7976	43.3881
SOD3	Ductal-Normal	2.10773	1.7386	167638775	0.898381	0	0	90.7242	24.1195
DANCR	Ductal-Normal	0.70848	0.315851	114315343	0.612619	7.55851e-274	3.11893e-272	51.7262	35.1394
IGFBP7	Ductal-Normal	2.32885	1.3055	1.53494e+08	0.822579	0	0	92.5893	60.847
UGT2A3	Ductal-Normal	1.21056	0.983677	1.48629e+08	0.796505	0	0	71.3294	18.615
SLC4A4	Ductal-Normal	3.12281	2.52539	177639869	0.951977	0	0	98.631	33.5566
CCNI	Ductal-Normal	1.33994	0.397655	118449106	0.634772	0	0	74.7817	62.1165
ANXA3	Ductal-Normal	0.969491	0.40899	118987756	0.637659	0	0	62.8671	43.6582
SCD5	Ductal-Normal	0.687448	0.535793	129595449	0.694506	0	0	50.1488	12.5594
SPP1	Ductal-Normal	1.84998	0.872038	133116560	0.713376	0	0	80.4861	46.5482
ANXA5	Ductal-Normal	1.53553	0.434417	1.18865e+08	0.637001	0	0	82.0437	66.5352
JADE1	Ductal-Normal	0.547733	0.329941	114586888	0.614074	0	0	40.2877	20.5975
NDUFC1	Ductal-Normal	1.37056	0.424865	121197715	0.649502	0	0	78.9385	64.0666
NPY1R	Ductal-Normal	0.44286	0.391304	119852667	0.642294	0	0	32.7183	4.79689
CPE	Ductal-Normal	0.49269	0.363802	119452538	0.64015	0	0	38.7798	11.9274
HMGB2	Ductal-Normal	0.62911	0.306309	114307754	0.612579	4.53528e-303	2.088e-301	46.5873	27.6577
PDLIM3	Ductal-Normal	0.586511	0.50809	1.26162e+08	0.676106	0	0	41.0813	6.66595
SORBS2	Ductal-Normal	1.74308	1.2195	153964099	0.825098	0	0	85.2183	36.3386
DAB2	Ductal-Normal	0.750061	0.585682	1.30858e+08	0.701273	0	0	52.0734	15.2442
C6	Ductal-Normal	0.515381	0.4159	122609247	0.657067	0	0	39.1567	8.11906
SELENOP	Ductal-Normal	1.11922	0.60178	1.29818e+08	0.695698	0	0	68.9187	40.3144
ENC1	Ductal-Normal	0.736095	0.533377	1.23505e+08	0.661866	0	0	47.0337	19.3928
HEXB	Ductal-Normal	0.759836	0.336057	1.14494e+08	0.613576	1.82421e-273	7.51893e-272	52.8075	36.7761
COX7C	Ductal-Normal	2.87662	0.598903	135602070	0.726695	0	0	97.877	89.866
RHOBTB3	Ductal-Normal	0.908559	0.690065	134739792	0.722074	0	0	58.3135	17.7506
HINT1	Ductal-Normal	1.97385	0.414241	118792815	0.636614	0	0	89.3849	78.6031
UQCRQ	Ductal-Normal	2.12103	0.393702	117625212	0.630357	4.85369e-292	2.13779e-290	93.0556	83.2595
SKP1	Ductal-Normal	2.13933	0.709134	137976348	0.739419	0	0	92.2222	77.1878
EGR1	Ductal-Normal	1.54253	0.979596	1.3841e+08	0.741741	0	0	73.4425	36.841
DUSP1	Ductal-Normal	2.47108	1.36395	1.47838e+08	0.792267	0	0	88.7004	62.3217
RACK1	Ductal-Normal	2.43781	0.351151	115105328	0.616853	9.58958e-235	3.34593e-233	95.1587	87.8997
TMEM14B	Ductal-Normal	0.824703	0.335022	116105509	0.622213	2.09593e-298	9.44745e-297	58.006	42.2969
GMPR	Ductal-Normal	0.427103	0.321551	116436160	0.623985	0	0	34.1071	10.4905
ID4	Ductal-Normal	1.19161	1.09878	149124853	0.799164	0	0	64.7123	7.04408
DCDC2	Ductal-Normal	0.846902	0.703771	1.37463e+08	0.736669	0	0	57.0734	12.7809
GMNN	Ductal-Normal	2.01424	1.66188	1.63039e+08	0.873732	0	0	85.5556	25.3943
SLC17A4	Ductal-Normal	0.407177	0.344795	118367328	0.634334	0	0	32.0337	5.48833
HIST1H4C	Ductal-Normal	0.885466	0.529538	1.23822e+08	0.663567	0	0	55.0298	30.7692
TUBB	Ductal-Normal	1.50904	0.760821	1.36672e+08	0.732429	0	0	79.494	52.4849
HSPA1A	Ductal-Normal	1.24374	0.422546	106799063	0.572339	3.43874e-100	5.45327e-99	59.8413	52.0689
CLPS	Ductal-Normal	1.71691	0.753059	137104637	0.734748	0	0	79.3254	23.7684
TOMM6	Ductal-Normal	1.09504	0.314274	114508156	0.613653	1.00372e-235	3.51215e-234	69.2659	56.6713
PKHD1	Ductal-Normal	0.614562	0.511984	1.2842e+08	0.688208	0	0	45.5456	9.04278
LINC00472	Ductal-Normal	0.438161	0.320888	115923328	0.621237	0	0	34.4048	11.4682
EEF1A1	Ductal-Normal	4.31155	0.725477	1.5062e+08	0.807175	0	0	99.8909	98.5685
HMGN3	Ductal-Normal	1.69083	1.01704	1.50143e+08	0.804619	0	0	86.0317	48.9844
PNRC1	Ductal-Normal	1.60247	0.926838	1.45057e+08	0.777363	0	0	81.8552	50.7671
PNISR	Ductal-Normal	1.09178	0.427941	120496350	0.645743	0	0	68.2143	50.8967
AKAP7	Ductal-Normal	0.995906	0.81246	141355048	0.757526	0	0	62.8472	14.0017
CCN2	Ductal-Normal	1.43457	1.13426	135414165	0.725688	0	0	60.0694	22.8122
GINM1	Ductal-Normal	0.478379	0.302813	115062952	0.616626	0	0	38.7202	17.9019
CNKSR3	Ductal-Normal	0.494106	0.378161	118985299	0.637646	0	0	37.3413	11.5979
GTF2H5	Ductal-Normal	1.02851	0.547358	1.28487e+08	0.688563	0	0	66.9544	41.5136
NDUFA4	Ductal-Normal	2.17785	0.71467	1.37673e+08	0.737794	0	0	92.3909	76.8204
TOMM7	Ductal-Normal	1.91038	0.502324	1.26406e+08	0.677414	0	0	88.4821	76.3559
HNRNPA2B1	Ductal-Normal	1.67575	0.327922	115178048	0.617243	4.888e-238	1.7219e-236	85.4762	76.7232
AQP1	Ductal-Normal	1.56574	1.22281	154160925	0.826153	0	0	81.0714	22.8122
CLDN3	Ductal-Normal	1.10219	0.507583	122265151	0.655223	0	0	65.8135	39.8822
GTF2I	Ductal-Normal	1.25654	0.503822	1.2457e+08	0.667575	0	0	73.3036	55.2074
FAM133B	Ductal-Normal	0.765189	0.347457	115768896	0.620409	7.69233e-305	3.57747e-303	53.7401	37.2137
TFPI2	Ductal-Normal	0.632324	0.527527	1.20182e+08	0.644056	0	0	35.7242	7.74633
GNG11	Ductal-Normal	0.857101	0.622838	131358240	0.703953	0	0	56.3591	19.0579
SGCE	Ductal-Normal	0.551628	0.428601	1.2404e+08	0.664734	0	0	43.0456	11.5871
PEG10	Ductal-Normal	0.40058	0.320478	1.16492e+08	0.624286	0	0	31.7659	7.55726
PRKAR2B	Ductal-Normal	0.368097	0.325034	1.17941e+08	0.632049	0	0	30.2083	4.08924
CAV2	Ductal-Normal	1.14789	0.545031	126520551	0.678027	0	0	69.8413	45.5002
CFTR	Ductal-Normal	2.28294	1.80518	1.67253e+08	0.896314	0	0	93.4821	27.9224
CALD1	Ductal-Normal	0.815448	0.556558	1.29226e+08	0.692523	0	0	56.3988	21.7859
NDUFB2	Ductal-Normal	1.40998	0.442269	122036681	0.653998	0	0	79.4444	64.3366
PRSS1	Ductal-Normal	2.02871	0.822435	1.35832e+08	0.727929	0	0	82.4702	30.3101
EPHB6	Ductal-Normal	0.656356	0.547626	130749263	0.700689	0	0	48.4325	9.87468
TRPV6	Ductal-Normal	0.518342	0.415918	1.22462e+08	0.656279	0	0	39.5337	9.26966
DEFB1	Ductal-Normal	2.73893	1.63185	1.58966e+08	0.851901	0	0	95.8929	56.5849
TUSC3	Ductal-Normal	0.613418	0.423778	122587172	0.656948	0	0	46.1706	16.935
CLU	Ductal-Normal	3.7062	2.60072	176973854	0.948408	0	0	99.494	54.7375
TACC1	Ductal-Normal	0.738042	0.311787	113457148	0.60802	2.30657e-252	8.66763e-251	51.9444	34.9017
CA2	Ductal-Normal	1.20143	0.87236	1.41585e+08	0.758759	0	0	69.504	26.3343
UQCRB	Ductal-Normal	2.4456	0.683393	138616456	0.74285	0	0	95.7937	84.167
ERICH5	Ductal-Normal	0.669105	0.510263	1.28365e+08	0.687911	0	0	49.7222	14.4663
KLF10	Ductal-Normal	0.517155	0.301358	1.12475e+08	0.602759	1.88297e-302	8.63641e-301	37.9067	19.8628
GLIS3	Ductal-Normal	0.671545	0.513204	127202447	0.681682	0	0	48.2639	14.5959
LURAP1L	Ductal-Normal	0.928124	0.646595	131791776	0.706276	0	0	59.2857	25.3403
NFIB	Ductal-Normal	0.912617	0.501472	124861366	0.669136	0	0	60.3571	35.188
DNAJA1	Ductal-Normal	0.751528	0.340497	1.13093e+08	0.60607	1.08254e-241	3.86557e-240	50.5556	36.5061
DCTN3	Ductal-Normal	0.548199	0.315667	115268921	0.61773	0	0	43.1845	23.8116
HINT2	Ductal-Normal	0.685464	0.335457	115902073	0.621123	0	0	50.7242	33.1083
ALDH1A1	Ductal-Normal	0.969768	0.560441	1.27653e+08	0.684096	0	0	62.6488	31.9144
HNRNPK	Ductal-Normal	1.44311	0.385889	1.19742e+08	0.641702	0	0	80.5456	69.1984
NTRK2	Ductal-Normal	0.988442	0.86951	1.40982e+08	0.755525	0	0	58.1349	8.57822
CTSL	Ductal-Normal	0.597335	0.305864	1.14089e+08	0.611408	1.96692e-299	8.88778e-298	45.5853	27.4633
WNK2	Ductal-Normal	0.530714	0.439911	1.24605e+08	0.667761	0	0	40.9722	8.49179
AMBP	Ductal-Normal	2.00958	1.7128	1.63209e+08	0.874639	0	0	85.9028	16.7351
KIF12	Ductal-Normal	1.05606	0.739435	1.38128e+08	0.740234	0	0	67.1726	26.1182
ATP6V1G1	Ductal-Normal	1.27922	0.368157	118177896	0.633319	0	0	76.1508	62.8565
PBX3	Ductal-Normal	0.381466	0.308668	1.16379e+08	0.623681	0	0	31.0813	6.86582
PHPT1	Ductal-Normal	0.989258	0.302044	112849550	0.604764	5.48049e-205	1.64824e-203	63.869	53.3708
DPP7	Ductal-Normal	0.617104	0.314306	1.14846e+08	0.615461	0	0	47.2718	29.2621
TUBB4B	Ductal-Normal	0.820591	0.345487	1.14359e+08	0.612852	1.20624e-263	4.7575e-262	54.4643	39.0503
ATP5F1C	Ductal-Normal	1.23894	0.434592	1.21685e+08	0.652114	0	0	73.75	57.6059
[truncated: 700 more rows]
