# Supplementary material for: The Crosstalk Between Malignant Cells and Tumor-Promoting Immune Cells Relevant to Immunotherapy in Pancreatic Ductal Adenocarcinoma
Source: Front Cell Dev Biol. 2022 Jan 11;9:821232. doi: 10.3389/fcell.2021.821232 (PMC8787220; doi:10.3389/fcell.2021.821232)
Supplement: Supplementary file 8 [file Table6.XLSX]

## Sheet: means
interacting_pair	Acinar|Acinar	Acinar|CD4_CCR7-Normal	Acinar|CD4_CCR7-Tumor	Acinar|CD4_CXCL13-Tumor	Acinar|CD4_FOXP3-Tumor	Acinar|CD4_GZMA-Normal	Acinar|CD4_GZMA-Tumor	Acinar|CD4_HSPA1A-Normal	Acinar|CD4_HSPA1A-Tumor	Acinar|CD4_STMN1-Tumor	Acinar|CD8_CXCL13-Tumor	Acinar|CD8_FGFBP2-Normal	Acinar|CD8_FGFBP2-Tumor	Acinar|CD8_GZMK-Normal	Acinar|CD8_GZMK-Tumor	Acinar|CD8_HSPA1A-Normal	Acinar|CD8_HSPA1A-Tumor	Acinar|CD8_IL7R-Normal	Acinar|CD8_IL7R-Tumor	Acinar|CD8_ISG15-Normal	Acinar|CD8_ISG15-Tumor	Acinar|CD8_S100A4-Normal	Acinar|CD8_S100A4-Tumor	Acinar|CD8_STMN1-Normal	Acinar|CD8_STMN1-Tumor	Acinar|CD8_TYROBP-Normal	Acinar|CD8_TYROBP-Tumor	Acinar|Ductal-Normal	Acinar|Ductal-Tumor	Acinar|Langer_CD1A-Tumor	Acinar|Mac_C1QA-Normal	Acinar|Mac_C1QA-Tumor	Acinar|Mac_HSPA1A-Normal	Acinar|Mac_HSPA1A-Tumor	Acinar|Mac_ISG15-Normal	Acinar|Mac_ISG15-Tumor	Acinar|Mac_SPP1-Normal	Acinar|Mac_SPP1-Tumor	Acinar|Malignant	Acinar|Mono_FCN1-Normal	Acinar|Mono_FCN1-Tumor	Acinar|cDC3_LAMP3-Tumor	Acinar|cDC_CD1C-Normal	Acinar|cDC_CD1C-Tumor	CD4_CCR7-Normal|Acinar	CD4_CCR7-Normal|CD4_CCR7-Normal	CD4_CCR7-Normal|CD4_CCR7-Tumor	CD4_CCR7-Normal|CD4_CXCL13-Tumor	CD4_CCR7-Normal|CD4_FOXP3-Tumor
KLRG2_WNT11	0	0	0	0	0	0	0	0	0	0	0	0	0	0	0	0	0	0	0	0	0	0	0	0	0	0	0	0	0	0	0	0	0	0	0	0	0	0	0	0	0	0	0	0	0	0	0	0	0
KLRG2_TNFSF9	0	0	0	0	0	0	0	0	0	0	0	0	0	0	0	0	0	0	0	0	0	0	0	0	0	0	0	0	0	0	0	0	0	0	0	0	0	0	0	0	0	0	0	0	0	0	0	0	0
HLA-DPA1_TNFSF9	0	0	0.109	0.112	0.111	0	0.114	0	0	0.111	0.118	0	0.111	0	0.132	0	0.167	0.129	0.125	0	0.119	0	0.113	0	0.116	0.195	0.111	0.107	0.11	0.129	0	0.114	0	0.13	0	0.113	0	0.12	0.119	0	0.108	0.122	0	0.127	0	0	0.03	0.033	0.032
PVR_TNFSF9	0	0	0.018	0.021	0.02	0	0.023	0	0	0.02	0.027	0	0.02	0	0.041	0	0.075	0.038	0.034	0	0.027	0	0.022	0	0.025	0.104	0.02	0.016	0.019	0.038	0	0.023	0	0.039	0	0.022	0	0.028	0.028	0	0.017	0.031	0	0.036	0	0	0	0	0
KLRG2_WNT5B	0	0	0	0	0	0	0	0	0	0	0	0	0	0	0	0	0	0	0	0	0	0	0	0	0	0	0	0	0	0	0	0	0	0	0	0	0	0	0	0	0	0	0	0	0	0	0	0	0
HLA-DPA1_GAL	0.109	0	0	0	0	0	0	0	0	0	0	0	0	0	0	0	0	0	0.108	0	0.112	0	0	0	0	0	0.108	0	0.108	0	0	0.108	0	0	0	0.11	0	0.107	0.11	0	0	0	0	0	0.03	0	0	0	0
GALR2_GAL	0.002	0	0	0	0	0	0	0	0	0	0	0	0	0	0	0	0	0	0.001	0	0.005	0	0	0	0	0	0.001	0	0.001	0	0	0.001	0	0	0	0.003	0	0	0.003	0	0	0	0	0	0	0	0	0	0
GALR3_GAL	0.002	0	0	0	0	0	0	0	0	0	0	0	0	0	0	0	0	0	0.001	0	0.005	0	0	0	0	0	0.001	0	0.001	0	0	0.001	0	0	0	0.003	0	0	0.002	0	0	0	0	0	0	0	0	0	0
PVR_CD96	0.02	0.269	0.223	0.406	0.229	0.181	0.335	0.099	0.246	0.262	0.444	0	0.182	0.261	0.336	0.245	0.44	0.359	0.394	0.287	0.397	0.29	0.436	0.445	0.36	0.514	0.428	0.017	0.023	0.032	0	0.024	0	0.022	0	0.025	0	0.02	0.021	0	0.021	0.021	0	0.023	0	0	0	0	0
PVR_CD226	0.016	0.044	0.077	0.115	0.044	0.107	0.077	0.143	0.053	0.072	0.151	0	0.117	0.113	0.033	0.167	0.072	0.081	0.096	0	0.046	0.099	0.134	0	0.067	0	0.052	0.017	0.017	0.044	0.028	0.032	0.026	0.028	0	0.052	0	0.037	0.017	0	0.017	0.043	0.048	0.055	0	0	0	0	0
PVR_TIGIT	0.017	0.047	0.125	0.489	0.787	0.039	0.116	0.087	0.121	0.362	0.508	0.113	0.14	0.174	0.264	0	0.163	0.069	0.109	0	0.212	0.064	0.11	0.12	0.22	0.206	0.193	0	0.019	0	0	0.02	0	0.019	0	0.026	0	0.018	0.02	0	0.02	0.024	0	0.023	0	0	0	0	0
PVR_NECTIN3	0.024	0	0.02	0.026	0.017	0	0.025	0.084	0.026	0.026	0.021	0	0	0	0.021	0	0.033	0.033	0.024	0	0	0	0.028	0	0.028	0	0.027	0.034	0.034	0	0	0.017	0	0.02	0	0.024	0	0.017	0.064	0	0	0	0	0.017	0	0	0	0	0
CADM3_NECTIN3	0.008	0	0.004	0.011	0.002	0	0.01	0.069	0.01	0.011	0.005	0	0	0	0.006	0	0.017	0.018	0.009	0	0	0	0.012	0	0.012	0	0.011	0.019	0.019	0	0	0.001	0	0.004	0	0.008	0	0.001	0.048	0	0	0	0	0.001	0	0	0	0	0
CADM1_NECTIN3	0.059	0	0.055	0.061	0.052	0	0.06	0.119	0.061	0.061	0.056	0	0	0	0.056	0	0.068	0.068	0.059	0	0	0	0.063	0	0.063	0	0.062	0.069	0.069	0	0	0.052	0	0.055	0	0.059	0	0.052	0.099	0	0	0	0	0.052	0	0	0	0	0
NECTIN1_NECTIN3	0.017	0	0.013	0.02	0.011	0	0.019	0.078	0.019	0.02	0.014	0	0	0	0.015	0	0.026	0.027	0.018	0	0	0	0.021	0	0.021	0	0.02	0.028	0.028	0	0	0.01	0	0.013	0	0.017	0	0.01	0.057	0	0	0	0	0.01	0	0	0	0	0
TIGIT_NECTIN3	0.009	0	0.005	0.011	0.003	0	0.011	0.07	0.011	0.012	0.006	0	0	0	0.007	0	0.018	0.019	0.009	0	0	0	0.013	0	0.013	0	0.012	0.02	0.019	0	0	0.002	0	0.005	0	0.009	0	0.002	0.049	0	0	0	0	0.002	0.039	0	0.035	0.041	0.032
NECTIN2_NECTIN3	0.09	0	0.086	0.093	0.084	0	0.092	0.151	0.092	0.093	0.087	0	0	0	0.088	0	0.099	0.1	0.09	0	0	0	0.094	0	0.094	0	0.093	0.101	0.101	0	0	0.083	0	0.086	0	0.09	0	0.083	0.13	0	0	0	0	0.083	0	0	0	0	0
CADM3_CADM1	0.052	0	0.003	0.038	0.112	0	0	0	0.029	0.02	0.054	0	0.004	0	0.012	0	0	0.016	0.007	0	0.011	0	0.003	0	0.015	0	0.006	0.219	0.156	0.017	0.095	0.066	0.011	0.047	0.117	0.042	0	0.036	0.028	0	0.004	0.017	0.023	0.011	0	0	0	0	0
CADM1_CADM1	0.102	0	0.053	0.088	0.163	0	0	0	0.08	0.071	0.105	0	0.054	0	0.062	0	0	0.066	0.058	0	0.062	0	0.053	0	0.065	0	0.057	0.27	0.206	0.068	0.146	0.116	0.061	0.098	0.168	0.093	0	0.087	0.078	0	0.054	0.068	0.074	0.062	0	0	0	0	0
CRTAM_CADM1	0.051	0	0.002	0.037	0.112	0	0	0	0.029	0.02	0.054	0	0.003	0	0.011	0	0	0.015	0.007	0	0.011	0	0.002	0	0.014	0	0.006	0.219	0.155	0.017	0.095	0.065	0.01	0.047	0.117	0.042	0	0.036	0.027	0	0.003	0.017	0.023	0.011	0.079	0	0.03	0.065	0.139
CADM3_CADM4	0.014	0	0.002	0	0.002	0	0.002	0	0	0	0	0	0	0	0.001	0	0.013	0	0.002	0	0.006	0	0	0	0	0	0	0.025	0.028	0	0	0.003	0	0.002	0	0.005	0	0.003	0.007	0.02	0.002	0	0	0	0	0	0	0	0
CADM3_EPB41L1	0.029	0	0.007	0.006	0.004	0	0	0	0.008	0.006	0.004	0	0.007	0.013	0.004	0	0.007	0.007	0.002	0	0.012	0.022	0.002	0	0.002	0	0.001	0.094	0.075	0.004	0.023	0.014	0	0.012	0	0.005	0	0.013	0.069	0	0.004	0	0.034	0.007	0	0	0	0	0
NECTIN1_CADM3	0.01	0	0	0	0	0	0	0	0	0	0	0	0	0	0	0	0	0	0	0	0	0	0.01	0	0	0	0	0.01	0.01	0	0	0	0	0	0	0	0	0	0.01	0	0	0.025	0	0	0	0	0	0	0
NECTIN1_NECTIN4	0.019	0	0.012	0.017	0.014	0	0.011	0	0.021	0.012	0.011	0	0.016	0	0.011	0	0	0	0.012	0	0.014	0	0.011	0	0.013	0	0.012	0.033	0.047	0	0	0.022	0	0.024	0	0.018	0	0.022	0.135	0	0.015	0.022	0	0.015	0	0	0	0	0
TIGIT_NECTIN2	0.084	0	0.015	0.015	0.018	0	0.019	0.084	0.008	0.031	0.033	0	0.007	0.042	0.015	0.049	0.022	0.008	0.02	0.273	0.01	0	0.022	0	0.019	0	0.015	0.236	0.222	0.133	0.05	0.131	0.091	0.141	0	0.174	0	0.115	0.221	0.054	0.057	0.197	0.039	0.122	0.113	0	0.045	0.044	0.048
CD226_NECTIN2	0.083	0	0.014	0.014	0.017	0	0.018	0.083	0.007	0.03	0.032	0	0.006	0.041	0.014	0.048	0.022	0.007	0.019	0.272	0.009	0	0.021	0	0.018	0	0.014	0.235	0.221	0.133	0.049	0.13	0.09	0.14	0	0.173	0	0.115	0.22	0.053	0.056	0.196	0.038	0.121	0.11	0	0.042	0.041	0.045
COL6A6_a10b1 complex	0.002	0	0.004	0.005	0.003	0	0	0	0	0.015	0.002	0	0.003	0	0.005	0	0	0	0.001	0	0	0	0.003	0	0.003	0	0	0.003	0.004	0.005	0	0.003	0	0	0	0.002	0	0.002	0.012	0	0.003	0	0	0.004	0	0	0	0	0
COL6A5_a10b1 complex	0	0	0	0	0	0	0	0	0	0	0	0	0	0	0	0	0	0	0	0	0	0	0	0	0	0	0	0	0	0	0	0	0	0	0	0	0	0	0	0	0	0	0	0	0	0	0	0	0
COL1A1_a10b1 complex	0.032	0	0.035	0.035	0.034	0	0	0	0	0.045	0.033	0	0.034	0	0.035	0	0	0	0.032	0	0	0	0.033	0	0.034	0	0	0.033	0.035	0.036	0	0.033	0	0	0	0.033	0	0.033	0.042	0	0.033	0	0	0.034	0	0	0	0	0
COL2A1_a10b1 complex	0	0	0	0	0	0	0	0	0	0	0	0	0	0	0	0	0	0	0	0	0	0	0	0	0	0	0	0	0	0	0	0	0	0	0	0	0	0	0	0	0	0	0	0	0	0	0	0	0
COL3A1_a10b1 complex	0.044	0	0.046	0.046	0.045	0	0	0	0	0.056	0.044	0	0.045	0	0.046	0	0	0	0.043	0	0	0	0.044	0	0.045	0	0	0.044	0.046	0.047	0	0.044	0	0	0	0.044	0	0.044	0.053	0	0.044	0	0	0.045	0	0	0	0	0
COL4A1_a10b1 complex	0.036	0	0.039	0.039	0.038	0	0	0	0	0.049	0.037	0	0.038	0	0.039	0	0	0	0.036	0	0	0	0.037	0	0.038	0	0	0.037	0.039	0.04	0	0.037	0	0	0	0.037	0	0.037	0.046	0	0.037	0	0	0.038	0.024	0	0.026	0.027	0.025
FN1_a10b1 complex	0.028	0	0.03	0.031	0.029	0	0	0	0	0.041	0.028	0	0.03	0	0.031	0	0	0	0.028	0	0	0	0.029	0	0.029	0	0	0.029	0.031	0.031	0	0.029	0	0	0	0.028	0	0.028	0.038	0	0.029	0	0	0.03	0	0	0	0	0
COL5A2_a10b1 complex	0.008	0	0.01	0.011	0.009	0	0	0	0	0.021	0.008	0	0.01	0	0.011	0	0	0	0.008	0	0	0	0.009	0	0.009	0	0	0.009	0.011	0.011	0	0.009	0	0	0	0.008	0	0.008	0.018	0	0.009	0	0	0.01	0	0	0	0	0
COL1A2_a10b1 complex	0.04	0	0.042	0.043	0.041	0	0	0	0	0.053	0.04	0	0.042	0	0.043	0	0	0	0.04	0	0	0	0.041	0	0.041	0	0	0.041	0.043	0.043	0	0.041	0	0	0	0.04	0	0.04	0.05	0	0.041	0	0	0.042	0	0	0	0	0
COL4A2_a10b1 complex	0.043	0	0.045	0.045	0.044	0	0	0	0	0.055	0.043	0	0.044	0	0.046	0	0	0	0.042	0	0	0	0.044	0	0.044	0	0	0.043	0.045	0.046	0	0.044	0	0	0	0.043	0	0.043	0.053	0	0.043	0	0	0.045	0	0	0	0	0
COL11A1_a10b1 complex	0.003	0	0.005	0.006	0.004	0	0	0	0	0.016	0.004	0	0.005	0	0.006	0	0	0	0.003	0	0	0	0.004	0	0.004	0	0	0.004	0.006	0.006	0	0.004	0	0	0	0.003	0	0.003	0.013	0	0.004	0	0	0.005	0	0	0	0	0
COL6A1_a10b1 complex	0.047	0	0.049	0.049	0.048	0	0	0	0	0.059	0.047	0	0.048	0	0.049	0	0	0	0.046	0	0	0	0.047	0	0.048	0	0	0.047	0.049	0.05	0	0.047	0	0	0	0.047	0	0.047	0.056	0	0.047	0	0	0.048	0.03	0	0.032	0.033	0.031
COL6A2_a10b1 complex	0.018	0	0.02	0.021	0.019	0	0	0	0	0.031	0.018	0	0.019	0	0.021	0	0	0	0.018	0	0	0	0.019	0	0.019	0	0	0.019	0.02	0.021	0	0.019	0	0	0	0.018	0	0.018	0.028	0	0.019	0	0	0.02	0.033	0	0.035	0.036	0.034
COL6A3_a10b1 complex	0.013	0	0.015	0.016	0.014	0	0	0	0	0.026	0.013	0	0.015	0	0.016	0	0	0	0.013	0	0	0	0.014	0	0.014	0	0	0.014	0.016	0.016	0	0.014	0	0	0	0.013	0	0.013	0.023	0	0.014	0	0	0.015	0.025	0	0.028	0.028	0.026
COL11A2_a10b1 complex	0.002	0	0.005	0.005	0.003	0	0	0	0	0.015	0.003	0	0.004	0	0.005	0	0	0	0.002	0	0	0	0.003	0	0.003	0	0	0.003	0.005	0.006	0	0.003	0	0	0	0.003	0	0.002	0.012	0	0.003	0	0	0.004	0	0	0	0	0
COL9A1_a10b1 complex	0.003	0	0.005	0.005	0.004	0	0	0	0	0.015	0.003	0	0.004	0	0.006	0	0	0	0.002	0	0	0	0.003	0	0.004	0	0	0.003	0.005	0.006	0	0.003	0	0	0	0.003	0	0.003	0.013	0	0.003	0	0	0.005	0	0	0	0	0
COL5A1_a10b1 complex	0.006	0	0.008	0.008	0.007	0	0	0	0	0.018	0.006	0	0.007	0	0.009	0	0	0	0.005	0	0	0	0.007	0	0.007	0	0	0.006	0.008	0.009	0	0.006	0	0	0	0.006	0	0.006	0.016	0	0.006	0	0	0.008	0	0	0	0	0
COL8A2_a10b1 complex	0.002	0	0.004	0.005	0.003	0	0	0	0	0.015	0.002	0	0.003	0	0.005	0	0	0	0.001	0	0	0	0.003	0	0.003	0	0	0.003	0.004	0.005	0	0.003	0	0	0	0.002	0	0.002	0.012	0	0.003	0	0	0.004	0	0	0	0	0
COL5A3_a10b1 complex	0.002	0	0.005	0.005	0.004	0	0	0	0	0.015	0.003	0	0.004	0	0.005	0	0	0	0.002	0	0	0	0.003	0	0.004	0	0	0.003	0.005	0.006	0	0.003	0	0	0	0.003	0	0.003	0.012	0	0.003	0	0	0.004	0	0	0	0	0
COL8A1_a10b1 complex	0.003	0	0.005	0.006	0.004	0	0	0	0	0.016	0.003	0	0.004	0	0.006	0	0	0	0.003	0	0	0	0.004	0	0.004	0	0	0.004	0.005	0.006	0	0.004	0	0	0	0.003	0	0.003	0.013	0	0.004	0	0	0.005	0	0	0	0	0
COL4A5_a10b1 complex	0.002	0	0.004	0.005	0.003	0	0	0	0	0.014	0.002	0	0.003	0	0.005	0	0	0	0.001	0	0	0	0.003	0	0.003	0	0	0.002	0.004	0.005	0	0.003	0	0	0	0.002	0	0.002	0.012	0	0.003	0	0	0.004	0	0	0	0	0
COL15A1_a10b1 complex	0.042	0	0.045	0.045	0.043	0	0	0	0	0.055	0.043	0	0.044	0	0.045	0	0	0	0.042	0	0	0	0.043	0	0.043	0	0	0.043	0.045	0.046	0	0.043	0	0	0	0.043	0	0.042	0.052	0	0.043	0	0	0.044	0.023	0	0.025	0.026	0.024
COL18A1_a10b1 complex	0.205	0	0.207	0.207	0.206	0	0	0	0	0.217	0.205	0	0.206	0	0.208	0	0	0	0.204	0	0	0	0.205	0	0.206	0	0	0.205	0.207	0.208	0	0.205	0	0	0	0.205	0	0.205	0.215	0	0.205	0	0	0.206	0.03	0	0.032	0.032	0.031
COL4A4_a10b1 complex	0.006	0	0.008	0.008	0.007	0	0	0	0	0.018	0.006	0	0.007	0	0.008	0	0	0	0.005	0	0	0	0.006	0	0.007	0	0	0.006	0.008	0.009	0	0.006	0	0	0	0.006	0	0.006	0.015	0	0.006	0	0	0.007	0	0	0	0	0
COL4A3_a10b1 complex	0.005	0	0.007	0.007	0.006	0	0	0	0	0.017	0.005	0	0.006	0	0.007	0	0	0	0.004	0	0	0	0.005	0	0.006	0	0	0.005	0.007	0.008	0	0.005	0	0	0	0.005	0	0.005	0.014	0	0.005	0	0	0.006	0	0	0	0	0
COL7A1_a10b1 complex	0.003	0	0.005	0.006	0.004	0	0	0	0	0.015	0.003	0	0.004	0	0.006	0	0	0	0.002	0	0	0	0.004	0	0.004	0	0	0.003	0.005	0.006	0	0.004	0	0	0	0.003	0	0.003	0.013	0	0.004	0	0	0.005	0	0	0	0	0
COL10A1_a10b1 complex	0.004	0	0.006	0.007	0.005	0	0	0	0	0.017	0.004	0	0.005	0	0.007	0	0	0	0.004	0	0	0	0.005	0	0.005	0	0	0.005	0.006	0.007	0	0.005	0	0	0	0.004	0	0.004	0.014	0	0.005	0	0	0.006	0	0	0	0	0
COL14A1_a10b1 complex	0.005	0	0.007	0.008	0.006	0	0	0	0	0.018	0.006	0	0.007	0	0.008	0	0	0	0.005	0	0	0	0.006	0	0.006	0	0	0.006	0.008	0.009	0	0.006	0	0	0	0.005	0	0.005	0.015	0	0.006	0	0	0.007	0	0	0	0	0
COL16A1_a10b1 complex	0.004	0	0.007	0.007	0.005	0	0	0	0	0.017	0.005	0	0.006	0	0.007	0	0	0	0.004	0	0	0	0.005	0	0.005	0	0	0.005	0.007	0.008	0	0.005	0	0	0	0.005	0	0.004	0.014	0	0.005	0	0	0.006	0	0	0	0	0
COL4A6_a10b1 complex	0	0	0	0	0	0	0	0	0	0	0	0	0	0	0	0	0	0	0	0	0	0	0	0	0	0	0	0	0	0	0	0	0	0	0	0	0	0	0	0	0	0	0	0	0	0	0	0	0
COL9A3_a10b1 complex	0.031	0	0.033	0.034	0.032	0	0	0	0	0.044	0.031	0	0.032	0	0.034	0	0	0	0.03	0	0	0	0.032	0	0.032	0	0	0.032	0.033	0.034	0	0.032	0	0	0	0.031	0	0.031	0.041	0	0.032	0	0	0.033	0	0	0	0	0
COL9A2_a10b1 complex	0.007	0	0.009	0.01	0.008	0	0	0	0	0.019	0.007	0	0.008	0	0.01	0	0	0	0.006	0	0	0	0.008	0	0.008	0	0	0.007	0.009	0.01	0	0.008	0	0	0	0.007	0	0.007	0.017	0	0.007	0	0	0.009	0	0	0	0	0
COL19A1_a10b1 complex	0.002	0	0.004	0.004	0.003	0	0	0	0	0.014	0.002	0	0.003	0	0.004	0	0	0	0.001	0	0	0	0.002	0	0.003	0	0	0.002	0.004	0.005	0	0.002	0	0	0	0.002	0	0.002	0.011	0	0.002	0	0	0.003	0	0	0	0	0
COL24A1_a10b1 complex	0	0	0	0	0	0	0	0	0	0	0	0	0	0	0	0	0	0	0	0	0	0	0	0	0	0	0	0	0	0	0	0	0	0	0	0	0	0	0	0	0	0	0	0	0	0	0	0	0
COL28A1_a10b1 complex	0.004	0	0.006	0.007	0.005	0	0	0	0	0.017	0.004	0	0.005	0	0.007	0	0	0	0.004	0	0	0	0.005	0	0.005	0	0	0.005	0.006	0.007	0	0.005	0	0	0	0.004	0	0.004	0.014	0	0.005	0	0	0.006	0	0	0	0	0
COL13A1_a10b1 complex	0.005	0	0.007	0.008	0.006	0	0	0	0	0.017	0.005	0	0.006	0	0.008	0	0	0	0.004	0	0	0	0.006	0	0.006	0	0	0.006	0.007	0.008	0	0.006	0	0	0	0.005	0	0.005	0.015	0	0.006	0	0	0.007	0	0	0	0	0
COL27A1_a10b1 complex	0.062	0	0.064	0.064	0.063	0	0	0	0	0.074	0.062	0	0.063	0	0.064	0	0	0	0.061	0	0	0	0.062	0	0.063	0	0	0.062	0.064	0.065	0	0.062	0	0	0	0.062	0	0.062	0.071	0	0.062	0	0	0.063	0	0	0	0	0
COL22A1_a10b1 complex	0.002	0	0.004	0.005	0.003	0	0	0	0	0.014	0.002	0	0.003	0	0.005	0	0	0	0.001	0	0	0	0.003	0	0.003	0	0	0.002	0.004	0.005	0	0.003	0	0	0	0.002	0	0.002	0.012	0	0.002	0	0	0.004	0	0	0	0	0
COL26A1_a10b1 complex	0.003	0	0.005	0.006	0.004	0	0	0	0	0.016	0.003	0	0.004	0	0.006	0	0	0	0.002	0	0	0	0.004	0	0.004	0	0	0.004	0.005	0.006	0	0.004	0	0	0	0.003	0	0.003	0.013	0	0.004	0	0	0.005	0	0	0	0	0
COL21A1_a10b1 complex	0.002	0	0.004	0.005	0.003	0	0	0	0	0.015	0.002	0	0.003	0	0.005	0	0	0	0.002	0	0	0	0.003	0	0.003	0	0	0.003	0.004	0.005	0	0.003	0	0	0	0.002	0	0.002	0.012	0	0.003	0	0	0.004	0	0	0	0	0
COL12A1_a10b1 complex	0.005	0	0.008	0.008	0.006	0	0	0	0	0.018	0.006	0	0.007	0	0.008	0	0	0	0.005	0	0	0	0.006	0	0.006	0	0	0.006	0.008	0.009	0	0.006	0	0	0	0.006	0	0.005	0.015	0	0.006	0	0	0.007	0	0	0	0	0
COL20A1_a10b1 complex	0	0	0	0	0	0	0	0	0	0	0	0	0	0	0	0	0	0	0	0	0	0	0	0	0	0	0	0	0	0	0	0	0	0	0	0	0	0	0	0	0	0	0	0	0	0	0	0	0
COL17A1_a10b1 complex	0.002	0	0.004	0.005	0.003	0	0	0	0	0.015	0.002	0	0.004	0	0.005	0	0	0	0.002	0	0	0	0.003	0	0.003	0	0	0.003	0.005	0.005	0	0.003	0	0	0	0.002	0	0.002	0.012	0	0.003	0	0	0.004	0	0	0	0	0
COL6A6_a11b1 complex	0.001	0	0.002	0.004	0.001	0	0.003	0	0	0	0.002	0	0	0	0	0	0	0	0.002	0	0	0	0.002	0	0.004	0	0	0.002	0.004	0	0.013	0.003	0	0	0	0.002	0	0.006	0.004	0	0.003	0	0	0.002	0	0	0	0	0
COL6A5_a11b1 complex	0	0	0	0	0	0	0	0	0	0	0	0	0	0	0	0	0	0	0	0	0	0	0	0	0	0	0	0	0	0	0	0	0	0	0	0	0	0	0	0	0	0	0	0	0	0	0	0	0
COL1A1_a11b1 complex	0.032	0	0.032	0.035	0.032	0	0.034	0	0	0	0.033	0	0	0	0	0	0	0	0.033	0	0	0	0.032	0	0.035	0	0	0.032	0.034	0	0.044	0.033	0	0	0	0.032	0	0.037	0.034	0	0.033	0	0	0.032	0	0	0	0	0
COL2A1_a11b1 complex	0	0	0	0	0	0	0	0	0	0	0	0	0	0	0	0	0	0	0	0	0	0	0	0	0	0	0	0	0	0	0	0	0	0	0	0	0	0	0	0	0	0	0	0	0	0	0	0	0
COL3A1_a11b1 complex	0.043	0	0.043	0.046	0.043	0	0.045	0	0	0	0.044	0	0	0	0	0	0	0	0.044	0	0	0	0.044	0	0.046	0	0	0.043	0.045	0	0.055	0.044	0	0	0	0.043	0	0.048	0.045	0	0.044	0	0	0.043	0	0	0	0	0
COL4A1_a11b1 complex	0.036	0	0.036	0.039	0.036	0	0.038	0	0	0	0.037	0	0	0	0	0	0	0	0.037	0	0	0	0.036	0	0.039	0	0	0.036	0.038	0	0.047	0.037	0	0	0	0.036	0	0.041	0.038	0	0.037	0	0	0.036	0.024	0	0.024	0.026	0.024
FN1_a11b1 complex	0.028	0	0.028	0.03	0.028	0	0.03	0	0	0	0.029	0	0	0	0	0	0	0	0.028	0	0	0	0.028	0	0.03	0	0	0.028	0.03	0	0.039	0.029	0	0	0	0.028	0	0.032	0.03	0	0.029	0	0	0.028	0	0	0	0	0
COL5A2_a11b1 complex	0.008	0	0.008	0.01	0.008	0	0.01	0	0	0	0.009	0	0	0	0	0	0	0	0.008	0	0	0	0.008	0	0.01	0	0	0.008	0.01	0	0.019	0.009	0	0	0	0.008	0	0.012	0.01	0	0.009	0	0	0.008	0	0	0	0	0
COL1A2_a11b1 complex	0.04	0	0.04	0.042	0.04	0	0.042	0	0	0	0.041	0	0	0	0	0	0	0	0.04	0	0	0	0.04	0	0.042	0	0	0.04	0.042	0	0.051	0.041	0	0	0	0.04	0	0.044	0.042	0	0.041	0	0	0.04	0	0	0	0	0
COL4A2_a11b1 complex	0.042	0	0.042	0.045	0.042	0	0.044	0	0	0	0.043	0	0	0	0	0	0	0	0.043	0	0	0	0.043	0	0.045	0	0	0.043	0.044	0	0.054	0.044	0	0	0	0.042	0	0.047	0.045	0	0.044	0	0	0.043	0	0	0	0	0
COL11A1_a11b1 complex	0.003	0	0.003	0.006	0.003	0	0.005	0	0	0	0.004	0	0	0	0	0	0	0	0.003	0	0	0	0.003	0	0.005	0	0	0.003	0.005	0	0.014	0.004	0	0	0	0.003	0	0.007	0.005	0	0.004	0	0	0.003	0	0	0	0	0
COL6A1_a11b1 complex	0.046	0	0.046	0.049	0.046	0	0.048	0	0	0	0.047	0	0	0	0	0	0	0	0.047	0	0	0	0.047	0	0.049	0	0	0.046	0.048	0	0.058	0.047	0	0	0	0.046	0	0.051	0.048	0	0.047	0	0	0.046	0.03	0	0.03	0.033	0.03
COL6A2_a11b1 complex	0.017	0	0.018	0.02	0.018	0	0.02	0	0	0	0.019	0	0	0	0	0	0	0	0.018	0	0	0	0.018	0	0.02	0	0	0.018	0.02	0	0.029	0.019	0	0	0	0.018	0	0.022	0.02	0	0.019	0	0	0.018	0.032	0	0.033	0.035	0.032
COL6A3_a11b1 complex	0.013	0	0.013	0.015	0.013	0	0.015	0	0	0	0.014	0	0	0	0	0	0	0	0.013	0	0	0	0.013	0	0.015	0	0	0.013	0.015	0	0.024	0.014	0	0	0	0.013	0	0.017	0.015	0	0.014	0	0	0.013	0.025	0	0.025	0.028	0.025
COL11A2_a11b1 complex	0.002	0	0.002	0.005	0.002	0	0.004	0	0	0	0.003	0	0	0	0	0	0	0	0.002	0	0	0	0.002	0	0.004	0	0	0.002	0.004	0	0.013	0.003	0	0	0	0.002	0	0.006	0.004	0	0.003	0	0	0.002	0	0	0	0	0
COL9A1_a11b1 complex	0.002	0	0.002	0.005	0.002	0	0.004	0	0	0	0.003	0	0	0	0	0	0	0	0.003	0	0	0	0.003	0	0.005	0	0	0.003	0.004	0	0.014	0.003	0	0	0	0.002	0	0.007	0.005	0	0.003	0	0	0.003	0	0	0	0	0
COL5A1_a11b1 complex	0.005	0	0.005	0.008	0.005	0	0.007	0	0	0	0.006	0	0	0	0	0	0	0	0.006	0	0	0	0.006	0	0.008	0	0	0.006	0.007	0	0.017	0.006	0	0	0	0.005	0	0.01	0.008	0	0.006	0	0	0.006	0	0	0	0	0
COL8A2_a11b1 complex	0.001	0	0.002	0.004	0.001	0	0.003	0	0	0	0.002	0	0	0	0	0	0	0	0.002	0	0	0	0.002	0	0.004	0	0	0.002	0.004	0	0.013	0.003	0	0	0	0.002	0	0.006	0.004	0	0.003	0	0	0.002	0	0	0	0	0
COL5A3_a11b1 complex	0.002	0	0.002	0.005	0.002	0	0.004	0	0	0	0.003	0	0	0	0	0	0	0	0.003	0	0	0	0.002	0	0.005	0	0	0.002	0.004	0	0.013	0.003	0	0	0	0.002	0	0.007	0.004	0	0.003	0	0	0.002	0	0	0	0	0
COL8A1_a11b1 complex	0.002	0	0.003	0.005	0.003	0	0.004	0	0	0	0.003	0	0	0	0	0	0	0	0.003	0	0	0	0.003	0	0.005	0	0	0.003	0.005	0	0.014	0.004	0	0	0	0.003	0	0.007	0.005	0	0.004	0	0	0.003	0	0	0	0	0
COL4A5_a11b1 complex	0.001	0	0.002	0.004	0.001	0	0.003	0	0	0	0.002	0	0	0	0	0	0	0	0.002	0	0	0	0.002	0	0.004	0	0	0.002	0.003	0	0.013	0.003	0	0	0	0.002	0	0.006	0.004	0	0.003	0	0	0.002	0	0	0	0	0
COL15A1_a11b1 complex	0.042	0	0.042	0.045	0.042	0	0.044	0	0	0	0.043	0	0	0	0	0	0	0	0.042	0	0	0	0.042	0	0.044	0	0	0.042	0.044	0	0.053	0.043	0	0	0	0.042	0	0.046	0.044	0	0.043	0	0	0.042	0.022	0	0.023	0.025	0.022
COL18A1_a11b1 complex	0.204	0	0.204	0.207	0.204	0	0.206	0	0	0	0.205	0	0	0	0	0	0	0	0.205	0	0	0	0.205	0	0.207	0	0	0.204	0.206	0	0.216	0.205	0	0	0	0.204	0	0.209	0.206	0	0.205	0	0	0.204	0.029	0	0.029	0.032	0.029
COL4A4_a11b1 complex	0.005	0	0.005	0.008	0.005	0	0.007	0	0	0	0.006	0	0	0	0	0	0	0	0.006	0	0	0	0.006	0	0.008	0	0	0.005	0.007	0	0.017	0.006	0	0	0	0.005	0	0.01	0.007	0	0.006	0	0	0.005	0	0	0	0	0
COL4A3_a11b1 complex	0.004	0	0.004	0.007	0.004	0	0.006	0	0	0	0.005	0	0	0	0	0	0	0	0.005	0	0	0	0.005	0	0.007	0	0	0.004	0.006	0	0.016	0.005	0	0	0	0.004	0	0.009	0.006	0	0.005	0	0	0.004	0	0	0	0	0
COL7A1_a11b1 complex	0.002	0	0.003	0.005	0.002	0	0.004	0	0	0	0.003	0	0	0	0	0	0	0	0.003	0	0	0	0.003	0	0.005	0	0	0.003	0.004	0	0.014	0.004	0	0	0	0.003	0	0.007	0.005	0	0.004	0	0	0.003	0	0	0	0	0
COL10A1_a11b1 complex	0.003	0	0.004	0.006	0.004	0	0.005	0	0	0	0.005	0	0	0	0	0	0	0	0.004	0	0	0	0.004	0	0.006	0	0	0.004	0.006	0	0.015	0.005	0	0	0	0.004	0	0.008	0.006	0	0.005	0	0	0.004	0	0	0	0	0
COL14A1_a11b1 complex	0.005	0	0.005	0.008	0.005	0	0.007	0	0	0	0.006	0	0	0	0	0	0	0	0.005	0	0	0	0.005	0	0.007	0	0	0.005	0.007	0	0.016	0.006	0	0	0	0.005	0	0.009	0.007	0	0.006	0	0	0.005	0	0	0	0	0
COL16A1_a11b1 complex	0.004	0	0.004	0.007	0.004	0	0.006	0	0	0	0.005	0	0	0	0	0	0	0	0.004	0	0	0	0.004	0	0.006	0	0	0.004	0.006	0	0.015	0.005	0	0	0	0.004	0	0.009	0.006	0	0.005	0	0	0.004	0	0	0	0	0
COL4A6_a11b1 complex	0	0	0	0	0	0	0	0	0	0	0	0	0	0	0	0	0	0	0	0	0	0	0	0	0	0	0	0	0	0	0	0	0	0	0	0	0	0	0	0	0	0	0	0	0	0	0	0	0
COL9A3_a11b1 complex	0.03	0	0.031	0.033	0.03	0	0.032	0	0	0	0.031	0	0	0	0	0	0	0	0.031	0	0	0	0.031	0	0.033	0	0	0.031	0.033	0	0.042	0.032	0	0	0	0.031	0	0.035	0.033	0	0.032	0	0	0.031	0	0	0	0	0
COL9A2_a11b1 complex	0.006	0	0.007	0.009	0.006	0	0.008	0	0	0	0.007	0	0	0	0	0	0	0	0.007	0	0	0	0.007	0	0.009	0	0	0.007	0.008	0	0.018	0.008	0	0	0	0.006	0	0.011	0.009	0	0.008	0	0	0.007	0	0	0	0	0
COL19A1_a11b1 complex	0.001	0	0.001	0.004	0.001	0	0.003	0	0	0	0.002	0	0	0	0	0	0	0	0.002	0	0	0	0.002	0	0.004	0	0	0.001	0.003	0	0.013	0.002	0	0	0	0.001	0	0.006	0.003	0	0.002	0	0	0.001	0	0	0	0	0
COL24A1_a11b1 complex	0	0	0	0	0	0	0	0	0	0	0	0	0	0	0	0	0	0	0	0	0	0	0	0	0	0	0	0	0	0	0	0	0	0	0	0	0	0	0	0	0	0	0	0	0	0	0	0	0
COL28A1_a11b1 complex	0.003	0	0.004	0.006	0.004	0	0.006	0	0	0	0.005	0	0	0	0	0	0	0	0.004	0	0	0	0.004	0	0.006	0	0	0.004	0.006	0	0.015	0.005	0	0	0	0.004	0	0.008	0.006	0	0.005	0	0	0.004	0	0	0	0	0
COL13A1_a11b1 complex	0.004	0	0.005	0.007	0.004	0	0.006	0	0	0	0.005	0	0	0	0	0	0	0	0.005	0	0	0	0.005	0	0.007	0	0	0.005	0.006	0	0.016	0.006	0	0	0	0.005	0	0.009	0.007	0	0.006	0	0	0.005	0	0	0	0	0
COL27A1_a11b1 complex	0.061	0	0.061	0.064	0.061	0	0.063	0	0	0	0.062	0	0	0	0	0	0	0	0.062	0	0	0	0.062	0	0.064	0	0	0.061	0.063	0	0.073	0.062	0	0	0	0.061	0	0.066	0.063	0	0.062	0	0	0.061	0	0	0	0	0
COL22A1_a11b1 complex	0.001	0	0.002	0.004	0.001	0	0.003	0	0	0	0.002	0	0	0	0	0	0	0	0.002	0	0	0	0.002	0	0.004	0	0	0.002	0.003	0	0.013	0.003	0	0	0	0.001	0	0.006	0.004	0	0.003	0	0	0.002	0	0	0	0	0
COL26A1_a11b1 complex	0.002	0	0.003	0.005	0.002	0	0.004	0	0	0	0.003	0	0	0	0	0	0	0	0.003	0	0	0	0.003	0	0.005	0	0	0.003	0.005	0	0.014	0.004	0	0	0	0.003	0	0.007	0.005	0	0.004	0	0	0.003	0	0	0	0	0
COL21A1_a11b1 complex	0.001	0	0.002	0.004	0.002	0	0.003	0	0	0	0.003	0	0	0	0	0	0	0	0.002	0	0	0	0.002	0	0.004	0	0	0.002	0.004	0	0.013	0.003	0	0	0	0.002	0	0.006	0.004	0	0.003	0	0	0.002	0	0	0	0	0
COL12A1_a11b1 complex	0.005	0	0.005	0.008	0.005	0	0.007	0	0	0	0.006	0	0	0	0	0	0	0	0.006	0	0	0	0.005	0	0.007	0	0	0.005	0.007	0	0.016	0.006	0	0	0	0.005	0	0.01	0.007	0	0.006	0	0	0.005	0	0	0	0	0
COL20A1_a11b1 complex	0	0	0	0	0	0	0	0	0	0	0	0	0	0	0	0	0	0	0	0	0	0	0	0	0	0	0	0	0	0	0	0	0	0	0	0	0	0	0	0	0	0	0	0	0	0	0	0	0
COL17A1_a11b1 complex	0.002	0	0.002	0.004	0.002	0	0.004	0	0	0	0.003	0	0	0	0	0	0	0	0.002	0	0	0	0.002	0	0.004	0	0	0.002	0.004	0	0.013	0.003	0	0	0	0.002	0	0.006	0.004	0	0.003	0	0	0.002	0	0	0	0	0
COL6A6_a1b1 complex	0.016	0.069	0.022	0.039	0.01	0.074	0.068	0	0.08	0.025	0.158	0	0.021	0.037	0.103	0.164	0.154	0.079	0.091	0	0.136	0.08	0.132	0.154	0.158	0	0.224	0.02	0.019	0.009	0	0.008	0	0.018	0	0.007	0	0.012	0.057	0.054	0.014	0.012	0.016	0.015	0	0	0	0	0
COL6A5_a1b1 complex	0	0	0	0	0	0	0	0	0	0	0	0	0	0	0	0	0	0	0	0	0	0	0	0	0	0	0	0	0	0	0	0	0	0	0	0	0	0	0	0	0	0	0	0	0	0	0	0	0
COL1A1_a1b1 complex	0.047	0.1	0.052	0.07	0.041	0.104	0.099	0	0.111	0.056	0.189	0	0.051	0.068	0.133	0.195	0.184	0.109	0.121	0	0.167	0.111	0.162	0.185	0.189	0	0.255	0.05	0.049	0.039	0	0.039	0	0.049	0	0.038	0	0.043	0.088	0.085	0.044	0.042	0.047	0.046	0	0	0	0	0
COL2A1_a1b1 complex	0	0	0	0	0	0	0	0	0	0	0	0	0	0	0	0	0	0	0	0	0	0	0	0	0	0	0	0	0	0	0	0	0	0	0	0	0	0	0	0	0	0	0	0	0	0	0	0	0
COL3A1_a1b1 complex	0.058	0.111	0.063	0.081	0.052	0.115	0.11	0	0.122	0.067	0.2	0	0.062	0.079	0.145	0.206	0.195	0.12	0.133	0	0.178	0.122	0.173	0.196	0.2	0	0.266	0.061	0.06	0.051	0	0.05	0	0.06	0	0.049	0	0.054	0.099	0.096	0.056	0.054	0.058	0.057	0	0	0	0	0
COL4A1_a1b1 complex	0.051	0.104	0.056	0.074	0.045	0.108	0.103	0	0.115	0.06	0.193	0	0.055	0.072	0.137	0.199	0.188	0.113	0.125	0	0.171	0.115	0.166	0.189	0.193	0	0.259	0.054	0.053	0.043	0	0.043	0	0.053	0	0.042	0	0.047	0.092	0.089	0.048	0.046	0.051	0.05	0.039	0.091	0.044	0.061	0.032
COL5A2_a1b1 complex	0.023	0.075	0.028	0.045	0.016	0.08	0.075	0	0.086	0.031	0.164	0	0.027	0.044	0.109	0.17	0.16	0.085	0.097	0	0.142	0.086	0.138	0.16	0.164	0	0.23	0.026	0.025	0.015	0	0.014	0	0.024	0	0.013	0	0.018	0.063	0.06	0.02	0.018	0.022	0.022	0	0	0	0	0
COL1A2_a1b1 complex	0.055	0.107	0.06	0.077	0.048	0.112	0.107	0	0.118	0.063	0.196	0	0.059	0.076	0.141	0.202	0.192	0.117	0.129	0	0.174	0.118	0.17	0.193	0.197	0	0.262	0.058	0.057	0.047	0	0.046	0	0.056	0	0.045	0	0.05	0.096	0.092	0.052	0.05	0.054	0.054	0	0	0	0	0
COL4A2_a1b1 complex	0.057	0.11	0.062	0.08	0.051	0.115	0.109	0	0.121	0.066	0.199	0	0.061	0.078	0.144	0.205	0.194	0.12	0.132	0	0.177	0.121	0.173	0.195	0.199	0	0.265	0.06	0.059	0.05	0	0.049	0	0.059	0	0.048	0	0.053	0.098	0.095	0.055	0.053	0.057	0.056	0	0	0	0	0
COL11A1_a1b1 complex	0.018	0.07	0.023	0.04	0.011	0.075	0.07	0	0.082	0.027	0.159	0	0.022	0.039	0.104	0.165	0.155	0.08	0.092	0	0.137	0.081	0.133	0.156	0.16	0	0.225	0.021	0.02	0.01	0	0.009	0	0.019	0	0.008	0	0.014	0.059	0.055	0.015	0.013	0.017	0.017	0	0	0	0	0
COL6A1_a1b1 complex	0.061	0.114	0.066	0.084	0.055	0.118	0.113	0	0.125	0.07	0.203	0	0.065	0.082	0.147	0.209	0.198	0.123	0.136	0	0.181	0.125	0.176	0.199	0.203	0	0.269	0.064	0.063	0.054	0	0.053	0	0.063	0	0.052	0	0.057	0.102	0.099	0.059	0.057	0.061	0.06	0.045	0.097	0.05	0.067	0.038
COL6A2_a1b1 complex	0.032	0.085	0.038	0.055	0.026	0.09	0.085	0	0.096	0.041	0.174	0	0.037	0.053	0.119	0.18	0.17	0.095	0.107	0	0.152	0.096	0.148	0.17	0.174	0	0.24	0.036	0.035	0.025	0	0.024	0	0.034	0	0.023	0	0.028	0.073	0.07	0.03	0.028	0.032	0.032	0.047	0.1	0.053	0.07	0.041
COL6A3_a1b1 complex	0.028	0.08	0.033	0.05	0.021	0.085	0.08	0	0.091	0.036	0.169	0	0.032	0.049	0.114	0.175	0.165	0.09	0.102	0	0.147	0.091	0.143	0.166	0.17	0	0.235	0.031	0.03	0.02	0	0.019	0	0.029	0	0.018	0	0.023	0.069	0.065	0.025	0.023	0.027	0.027	0.04	0.092	0.045	0.062	0.033
COL11A2_a1b1 complex	0.017	0.069	0.022	0.039	0.01	0.074	0.069	0	0.081	0.026	0.158	0	0.021	0.038	0.103	0.164	0.154	0.079	0.091	0	0.137	0.08	0.132	0.155	0.159	0	0.224	0.02	0.019	0.009	0	0.009	0	0.019	0	0.007	0	0.013	0.058	0.055	0.014	0.012	0.016	0.016	0	0	0	0	0
COL9A1_a1b1 complex	0.017	0.07	0.022	0.04	0.011	0.074	0.069	0	0.081	0.026	0.159	0	0.021	0.038	0.104	0.165	0.154	0.079	0.092	0	0.137	0.081	0.133	0.155	0.159	0	0.225	0.02	0.019	0.01	0	0.009	0	0.019	0	0.008	0	0.013	0.058	0.055	0.015	0.013	0.017	0.016	0	0	0	0	0
COL5A1_a1b1 complex	0.02	0.073	0.025	0.043	0.014	0.077	0.072	0	0.084	0.029	0.162	0	0.024	0.041	0.107	0.168	0.157	0.082	0.095	0	0.14	0.084	0.136	0.158	0.162	0	0.228	0.023	0.022	0.013	0	0.012	0	0.022	0	0.011	0	0.016	0.061	0.058	0.018	0.016	0.02	0.019	0	0	0	0	0
COL8A2_a1b1 complex	0.016	0.069	0.022	0.039	0.01	0.074	0.068	0	0.08	0.025	0.158	0	0.021	0.037	0.103	0.164	0.154	0.079	0.091	0	0.136	0.08	0.132	0.154	0.158	0	0.224	0.02	0.019	0.009	0	0.008	0	0.018	0	0.007	0	0.012	0.057	0.054	0.014	0.012	0.016	0.015	0	0	0	0	0
COL5A3_a1b1 complex	0.017	0.07	0.022	0.04	0.011	0.074	0.069	0	0.081	0.026	0.159	0	0.021	0.038	0.103	0.165	0.154	0.079	0.091	0	0.137	0.081	0.132	0.155	0.159	0	0.225	0.02	0.019	0.009	0	0.009	0	0.019	0	0.008	0	0.013	0.058	0.055	0.014	0.012	0.017	0.016	0	0	0	0	0
COL8A1_a1b1 complex	0.017	0.07	0.023	0.04	0.011	0.075	0.069	0	0.081	0.026	0.159	0	0.022	0.038	0.104	0.165	0.155	0.08	0.092	0	0.137	0.081	0.133	0.155	0.159	0	0.225	0.021	0.02	0.01	0	0.009	0	0.019	0	0.008	0	0.013	0.058	0.055	0.015	0.013	0.017	0.016	0	0	0	0	0
COL4A5_a1b1 complex	0.016	0.069	0.022	0.039	0.01	0.074	0.068	0	0.08	0.025	0.158	0	0.02	0.037	0.103	0.164	0.153	0.079	0.091	0	0.136	0.08	0.132	0.154	0.158	0	0.224	0.02	0.019	0.009	0	0.008	0	0.018	0	0.007	0	0.012	0.057	0.054	0.014	0.012	0.016	0.015	0	0	0	0	0
COL15A1_a1b1 complex	0.057	0.109	0.062	0.079	0.05	0.114	0.109	0	0.121	0.066	0.198	0	0.061	0.078	0.143	0.204	0.194	0.119	0.131	0	0.177	0.12	0.172	0.195	0.199	0	0.264	0.06	0.059	0.049	0	0.048	0	0.059	0	0.047	0	0.053	0.098	0.095	0.054	0.052	0.056	0.056	0.037	0.09	0.043	0.06	0.031
COL18A1_a1b1 complex	0.219	0.272	0.224	0.242	0.213	0.276	0.271	0	0.283	0.228	0.361	0	0.223	0.24	0.306	0.367	0.356	0.281	0.294	0	0.339	0.283	0.335	0.357	0.361	0	0.427	0.222	0.221	0.212	0	0.211	0	0.221	0	0.21	0	0.215	0.26	0.257	0.217	0.215	0.219	0.218	0.044	0.097	0.049	0.067	0.038
COL4A4_a1b1 complex	0.02	0.073	0.025	0.043	0.014	0.077	0.072	0	0.084	0.029	0.162	0	0.024	0.041	0.106	0.168	0.157	0.082	0.095	0	0.14	0.084	0.135	0.158	0.162	0	0.228	0.023	0.022	0.013	0	0.012	0	0.022	0	0.011	0	0.016	0.061	0.058	0.018	0.016	0.02	0.019	0	0	0	0	0
COL4A3_a1b1 complex	0.019	0.072	0.024	0.042	0.013	0.076	0.071	0	0.083	0.028	0.161	0	0.023	0.04	0.105	0.167	0.156	0.081	0.094	0	0.139	0.083	0.134	0.157	0.161	0	0.227	0.022	0.021	0.011	0	0.011	0	0.021	0	0.01	0	0.015	0.06	0.057	0.017	0.015	0.019	0.018	0	0	0	0	0
COL7A1_a1b1 complex	0.017	0.07	0.022	0.04	0.011	0.075	0.069	0	0.081	0.026	0.159	0	0.021	0.038	0.104	0.165	0.154	0.08	0.092	0	0.137	0.081	0.133	0.155	0.159	0	0.225	0.02	0.019	0.01	0	0.009	0	0.019	0	0.008	0	0.013	0.058	0.055	0.015	0.013	0.017	0.016	0	0	0	0	0
COL10A1_a1b1 complex	0.018	0.071	0.024	0.041	0.012	0.076	0.071	0	0.082	0.027	0.16	0	0.023	0.039	0.105	0.166	0.156	0.081	0.093	0	0.138	0.082	0.134	0.156	0.16	0	0.226	0.022	0.021	0.011	0	0.01	0	0.02	0	0.009	0	0.014	0.059	0.056	0.016	0.014	0.018	0.018	0	0	0	0	0
COL14A1_a1b1 complex	0.02	0.072	0.025	0.042	0.013	0.077	0.072	0	0.084	0.029	0.161	0	0.024	0.041	0.106	0.167	0.157	0.082	0.094	0	0.139	0.083	0.135	0.158	0.162	0	0.227	0.023	0.022	0.012	0	0.011	0	0.021	0	0.01	0	0.016	0.061	0.057	0.017	0.015	0.019	0.019	0	0	0	0	0
COL16A1_a1b1 complex	0.019	0.071	0.024	0.041	0.013	0.076	0.071	0	0.083	0.028	0.16	0	0.023	0.04	0.105	0.166	0.156	0.081	0.093	0	0.139	0.082	0.134	0.157	0.161	0	0.227	0.022	0.021	0.011	0	0.011	0	0.021	0	0.009	0	0.015	0.06	0.057	0.016	0.014	0.018	0.018	0	0	0	0	0
COL4A6_a1b1 complex	0	0	0	0	0	0	0	0	0	0	0	0	0	0	0	0	0	0	0	0	0	0	0	0	0	0	0	0	0	0	0	0	0	0	0	0	0	0	0	0	0	0	0	0	0	0	0	0	0
COL9A3_a1b1 complex	0.045	0.098	0.051	0.068	0.039	0.103	0.097	0	0.109	0.054	0.187	0	0.05	0.066	0.132	0.193	0.183	0.108	0.12	0	0.165	0.109	0.161	0.183	0.187	0	0.253	0.049	0.048	0.038	0	0.037	0	0.047	0	0.036	0	0.041	0.086	0.083	0.043	0.041	0.045	0.044	0	0	0	0	0
COL9A2_a1b1 complex	0.021	0.074	0.026	0.044	0.015	0.079	0.073	0	0.085	0.03	0.163	0	0.025	0.042	0.108	0.169	0.158	0.084	0.096	0	0.141	0.085	0.137	0.159	0.163	0	0.229	0.024	0.023	0.014	0	0.013	0	0.023	0	0.012	0	0.017	0.062	0.059	0.019	0.017	0.021	0.02	0	0	0	0	0
COL19A1_a1b1 complex	0.016	0.069	0.021	0.039	0.01	0.073	0.068	0	0.08	0.025	0.158	0	0.02	0.037	0.102	0.164	0.153	0.078	0.091	0	0.136	0.08	0.131	0.154	0.158	0	0.224	0.019	0.018	0.008	0	0.008	0	0.018	0	0.007	0	0.012	0.057	0.054	0.014	0.012	0.016	0.015	0	0	0	0	0
COL24A1_a1b1 complex	0	0	0	0	0	0	0	0	0	0	0	0	0	0	0	0	0	0	0	0	0	0	0	0	0	0	0	0	0	0	0	0	0	0	0	0	0	0	0	0	0	0	0	0	0	0	0	0	0
COL28A1_a1b1 complex	0.018	0.071	0.024	0.041	0.012	0.076	0.071	0	0.082	0.027	0.16	0	0.023	0.04	0.105	0.166	0.156	0.081	0.093	0	0.138	0.082	0.134	0.156	0.16	0	0.226	0.022	0.021	0.011	0	0.01	0	0.02	0	0.009	0	0.014	0.059	0.056	0.016	0.014	0.018	0.018	0	0	0	0	0
COL13A1_a1b1 complex	0.019	0.072	0.025	0.042	0.013	0.077	0.071	0	0.083	0.028	0.161	0	0.024	0.04	0.106	0.167	0.156	0.082	0.094	0	0.139	0.083	0.135	0.157	0.161	0	0.227	0.023	0.022	0.012	0	0.011	0	0.021	0	0.01	0	0.015	0.06	0.057	0.017	0.015	0.019	0.018	0	0	0	0	0
COL27A1_a1b1 complex	0.076	0.129	0.081	0.099	0.07	0.133	0.128	0	0.14	0.085	0.218	0	0.08	0.097	0.162	0.224	0.213	0.138	0.151	0	0.196	0.14	0.191	0.214	0.218	0	0.284	0.079	0.078	0.068	0	0.068	0	0.078	0	0.067	0	0.072	0.117	0.114	0.073	0.071	0.076	0.075	0	0	0	0	0
COL22A1_a1b1 complex	0.016	0.069	0.021	0.039	0.01	0.074	0.068	0	0.08	0.025	0.158	0	0.02	0.037	0.103	0.164	0.153	0.079	0.091	0	0.136	0.08	0.132	0.154	0.158	0	0.224	0.019	0.018	0.009	0	0.008	0	0.018	0	0.007	0	0.012	0.057	0.054	0.014	0.012	0.016	0.015	0	0	0	0	0
COL26A1_a1b1 complex	0.017	0.07	0.023	0.04	0.011	0.075	0.069	0	0.081	0.026	0.159	0	0.022	0.038	0.104	0.165	0.155	0.08	0.092	0	0.137	0.081	0.133	0.155	0.159	0	0.225	0.021	0.02	0.01	0	0.009	0	0.019	0	0.008	0	0.013	0.058	0.055	0.015	0.013	0.017	0.016	0	0	0	0	0
COL21A1_a1b1 complex	0.016	0.069	0.022	0.039	0.01	0.074	0.069	0	0.08	0.025	0.158	0	0.021	0.037	0.103	0.164	0.154	0.079	0.091	0	0.136	0.08	0.132	0.154	0.158	0	0.224	0.02	0.019	0.009	0	0.008	0	0.018	0	0.007	0	0.012	0.057	0.054	0.014	0.012	0.016	0.016	0	0	0	0	0
COL12A1_a1b1 complex	0.02	0.072	0.025	0.042	0.014	0.077	0.072	0	0.084	0.029	0.162	0	0.024	0.041	0.106	0.167	0.157	0.082	0.094	0	0.14	0.083	0.135	0.158	0.162	0	0.228	0.023	0.022	0.012	0	0.012	0	0.022	0	0.01	0	0.016	0.061	0.058	0.017	0.015	0.019	0.019	0	0	0	0	0
COL20A1_a1b1 complex	0	0	0	0	0	0	0	0	0	0	0	0	0	0	0	0	0	0	0	0	0	0	0	0	0	0	0	0	0	0	0	0	0	0	0	0	0	0	0	0	0	0	0	0	0	0	0	0	0
COL17A1_a1b1 complex	0.017	0.069	0.022	0.039	0.01	0.074	0.069	0	0.08	0.025	0.158	0	0.021	0.038	0.103	0.164	0.154	0.079	0.091	0	0.136	0.08	0.132	0.154	0.158	0	0.224	0.02	0.019	0.009	0	0.008	0	0.018	0	0.007	0	0.012	0.057	0.054	0.014	0.012	0.016	0.016	0	0	0	0	0
SEMA7A_a1b1 complex	0.016	0.068	0.021	0.038	0.01	0.073	0.068	0	0.08	0.025	0.158	0	0.02	0.037	0.102	0.163	0.153	0.078	0.09	0	0.136	0.079	0.131	0.154	0.158	0	0.224	0.019	0.018	0.008	0	0.008	0	0.018	0	0.006	0	0.012	0.057	0.054	0.013	0.011	0.015	0.015	0	0	0	0	0
COL6A6_a2b1 complex	0.015	0.022	0.008	0.035	0.012	0	0.007	0	0.039	0.01	0.049	0	0.007	0	0.008	0	0	0	0.01	0	0.03	0	0.009	0	0.014	0	0.01	0.033	0.066	0.011	0	0.008	0.007	0.018	0	0.021	0	0.013	0.205	0	0.009	0.007	0	0.009	0	0	0	0	0
COL6A5_a2b1 complex	0	0	0	0	0	0	0	0	0	0	0	0	0	0	0	0	0	0	0	0	0	0	0	0	0	0	0	0	0	0	0	0	0	0	0	0	0	0	0	0	0	0	0	0	0	0	0	0	0
COL1A1_a2b1 complex	0.045	0.053	0.038	0.065	0.043	0	0.037	0	0.07	0.041	0.079	0	0.037	0	0.039	0	0	0	0.041	0	0.061	0	0.04	0	0.044	0	0.041	0.063	0.097	0.042	0	0.039	0.038	0.048	0	0.052	0	0.043	0.236	0	0.04	0.038	0	0.04	0	0	0	0	0
COL2A1_a2b1 complex	0	0	0	0	0	0	0	0	0	0	0	0	0	0	0	0	0	0	0	0	0	0	0	0	0	0	0	0	0	0	0	0	0	0	0	0	0	0	0	0	0	0	0	0	0	0	0	0	0
COL3A1_a2b1 complex	0.057	0.064	0.049	0.076	0.054	0	0.049	0	0.081	0.052	0.09	0	0.048	0	0.05	0	0	0	0.052	0	0.072	0	0.051	0	0.055	0	0.052	0.074	0.108	0.053	0	0.05	0.049	0.06	0	0.063	0	0.054	0.247	0	0.051	0.049	0	0.051	0	0	0	0	0
COL4A1_a2b1 complex	0.049	0.057	0.042	0.069	0.047	0	0.041	0	0.074	0.045	0.083	0	0.041	0	0.043	0	0	0	0.045	0	0.065	0	0.044	0	0.048	0	0.045	0.067	0.101	0.046	0	0.043	0.042	0.052	0	0.056	0	0.047	0.24	0	0.044	0.042	0	0.044	0.037	0.045	0.03	0.057	0.034
FN1_a2b1 complex	0.041	0.049	0.034	0.061	0.038	0	0.033	0	0.065	0.037	0.075	0	0.033	0	0.035	0	0	0	0.036	0	0.056	0	0.035	0	0.04	0	0.036	0.059	0.092	0.037	0	0.034	0.034	0.044	0	0.048	0	0.039	0.231	0	0.035	0.033	0	0.035	0	0	0	0	0
COL5A2_a2b1 complex	0.021	0.029	0.014	0.041	0.018	0	0.013	0	0.045	0.017	0.055	0	0.013	0	0.015	0	0	0	0.016	0	0.036	0	0.015	0	0.02	0	0.016	0.039	0.072	0.017	0	0.014	0.014	0.024	0	0.028	0	0.019	0.211	0	0.015	0.013	0	0.015	0	0	0	0	0
COL1A2_a2b1 complex	0.053	0.061	0.046	0.073	0.05	0	0.045	0	0.077	0.049	0.087	0	0.045	0	0.047	0	0	0	0.048	0	0.068	0	0.047	0	0.052	0	0.049	0.071	0.104	0.049	0	0.047	0.046	0.056	0	0.06	0	0.051	0.244	0	0.047	0.045	0	0.047	0	0	0	0	0
COL4A2_a2b1 complex	0.056	0.063	0.048	0.075	0.053	0	0.048	0	0.08	0.051	0.09	0	0.048	0	0.049	0	0	0	0.051	0	0.071	0	0.05	0	0.054	0	0.051	0.074	0.107	0.052	0	0.049	0.048	0.059	0	0.062	0	0.054	0.246	0	0.05	0.048	0	0.05	0	0	0	0	0
COL11A1_a2b1 complex	0.016	0.024	0.009	0.036	0.013	0	0.008	0	0.041	0.012	0.05	0	0.008	0	0.01	0	0	0	0.011	0	0.032	0	0.011	0	0.015	0	0.012	0.034	0.067	0.012	0	0.01	0.009	0.019	0	0.023	0	0.014	0.207	0	0.01	0.008	0	0.011	0	0	0	0	0
COL6A1_a2b1 complex	0.06	0.067	0.052	0.079	0.057	0	0.052	0	0.084	0.055	0.093	0	0.051	0	0.053	0	0	0	0.055	0	0.075	0	0.054	0	0.058	0	0.055	0.077	0.111	0.056	0	0.053	0.052	0.063	0	0.066	0	0.057	0.25	0	0.054	0.052	0	0.054	0.043	0.051	0.036	0.063	0.04
COL6A2_a2b1 complex	0.031	0.039	0.024	0.051	0.028	0	0.023	0	0.055	0.026	0.065	0	0.023	0	0.025	0	0	0	0.026	0	0.046	0	0.025	0	0.03	0	0.026	0.049	0.082	0.027	0	0.024	0.023	0.034	0	0.038	0	0.029	0.221	0	0.025	0.023	0	0.025	0.046	0.053	0.039	0.066	0.043
COL6A3_a2b1 complex	0.026	0.034	0.019	0.046	0.023	0	0.018	0	0.05	0.022	0.06	0	0.018	0	0.02	0	0	0	0.021	0	0.041	0	0.02	0	0.025	0	0.021	0.044	0.077	0.022	0	0.02	0.019	0.029	0	0.033	0	0.024	0.217	0	0.02	0.018	0	0.02	0.038	0.046	0.031	0.058	0.035
COL11A2_a2b1 complex	0.015	0.023	0.008	0.035	0.012	0	0.007	0	0.04	0.011	0.049	0	0.007	0	0.009	0	0	0	0.01	0	0.031	0	0.01	0	0.014	0	0.011	0.033	0.066	0.011	0	0.009	0.008	0.018	0	0.022	0	0.013	0.206	0	0.01	0.007	0	0.01	0	0	0	0	0
COL9A1_a2b1 complex	0.016	0.023	0.008	0.035	0.013	0	0.008	0	0.04	0.011	0.049	0	0.008	0	0.009	0	0	0	0.011	0	0.031	0	0.01	0	0.014	0	0.011	0.033	0.067	0.012	0	0.009	0.008	0.019	0	0.022	0	0.014	0.206	0	0.01	0.008	0	0.01	0	0	0	0	0
COL5A1_a2b1 complex	0.019	0.026	0.011	0.038	0.016	0	0.011	0	0.043	0.014	0.052	0	0.011	0	0.012	0	0	0	0.014	0	0.034	0	0.013	0	0.017	0	0.014	0.037	0.07	0.015	0	0.012	0.011	0.022	0	0.025	0	0.017	0.209	0	0.013	0.011	0	0.013	0	0	0	0	0
COL8A2_a2b1 complex	0.015	0.022	0.008	0.035	0.012	0	0.007	0	0.039	0.01	0.049	0	0.007	0	0.008	0	0	0	0.01	0	0.03	0	0.009	0	0.014	0	0.01	0.033	0.066	0.011	0	0.008	0.007	0.018	0	0.021	0	0.013	0.205	0	0.009	0.007	0	0.009	0	0	0	0	0
COL5A3_a2b1 complex	0.015	0.023	0.008	0.035	0.013	0	0.007	0	0.04	0.011	0.049	0	0.007	0	0.009	0	0	0	0.011	0	0.031	0	0.01	0	0.014	0	0.011	0.033	0.067	0.012	0	0.009	0.008	0.018	0	0.022	0	0.013	0.206	0	0.01	0.008	0	0.01	0	0	0	0	0
COL8A1_a2b1 complex	0.016	0.024	0.009	0.036	0.013	0	0.008	0	0.04	0.011	0.05	0	0.008	0	0.009	0	0	0	0.011	0	0.031	0	0.01	0	0.015	0	0.011	0.034	0.067	0.012	0	0.009	0.008	0.019	0	0.022	0	0.014	0.206	0	0.01	0.008	0	0.01	0	0	0	0	0
COL4A5_a2b1 complex	0.015	0.022	0.008	0.035	0.012	0	0.007	0	0.039	0.01	0.049	0	0.007	0	0.008	0	0	0	0.01	0	0.03	0	0.009	0	0.014	0	0.01	0.033	0.066	0.011	0	0.008	0.007	0.018	0	0.021	0	0.013	0.205	0	0.009	0.007	0	0.009	0	0	0	0	0
COL15A1_a2b1 complex	0.055	0.063	0.048	0.075	0.052	0	0.047	0	0.08	0.051	0.089	0	0.047	0	0.049	0	0	0	0.05	0	0.071	0	0.05	0	0.054	0	0.051	0.073	0.106	0.051	0	0.049	0.048	0.058	0	0.062	0	0.053	0.246	0	0.05	0.047	0	0.05	0.036	0.043	0.029	0.056	0.033
COL18A1_a2b1 complex	0.218	0.225	0.21	0.237	0.215	0	0.21	0	0.242	0.213	0.251	0	0.209	0	0.211	0	0	0	0.213	0	0.233	0	0.212	0	0.216	0	0.213	0.235	0.269	0.214	0	0.211	0.21	0.221	0	0.224	0	0.215	0.408	0	0.212	0.21	0	0.212	0.043	0.05	0.035	0.062	0.04
COL4A4_a2b1 complex	0.019	0.026	0.011	0.038	0.016	0	0.011	0	0.043	0.014	0.052	0	0.01	0	0.012	0	0	0	0.014	0	0.034	0	0.013	0	0.017	0	0.014	0.036	0.07	0.015	0	0.012	0.011	0.022	0	0.025	0	0.016	0.209	0	0.013	0.011	0	0.013	0	0	0	0	0
COL4A3_a2b1 complex	0.017	0.025	0.01	0.037	0.015	0	0.009	0	0.042	0.013	0.051	0	0.009	0	0.011	0	0	0	0.013	0	0.033	0	0.012	0	0.016	0	0.013	0.035	0.069	0.014	0	0.011	0.01	0.02	0	0.024	0	0.015	0.208	0	0.012	0.01	0	0.012	0	0	0	0	0
COL7A1_a2b1 complex	0.016	0.023	0.009	0.035	0.013	0	0.008	0	0.04	0.011	0.05	0	0.008	0	0.009	0	0	0	0.011	0	0.031	0	0.01	0	0.015	0	0.011	0.034	0.067	0.012	0	0.009	0.008	0.019	0	0.022	0	0.014	0.206	0	0.01	0.008	0	0.01	0	0	0	0	0
COL10A1_a2b1 complex	0.017	0.025	0.01	0.037	0.014	0	0.009	0	0.041	0.012	0.051	0	0.009	0	0.011	0	0	0	0.012	0	0.032	0	0.011	0	0.016	0	0.012	0.035	0.068	0.013	0	0.01	0.009	0.02	0	0.023	0	0.015	0.207	0	0.011	0.009	0	0.011	0	0	0	0	0
COL14A1_a2b1 complex	0.018	0.026	0.011	0.038	0.015	0	0.01	0	0.043	0.014	0.052	0	0.01	0	0.012	0	0	0	0.013	0	0.034	0	0.013	0	0.017	0	0.014	0.036	0.069	0.014	0	0.012	0.011	0.021	0	0.025	0	0.016	0.209	0	0.012	0.01	0	0.013	0	0	0	0	0
COL16A1_a2b1 complex	0.017	0.025	0.01	0.037	0.014	0	0.009	0	0.042	0.013	0.051	0	0.009	0	0.011	0	0	0	0.012	0	0.033	0	0.012	0	0.016	0	0.013	0.035	0.069	0.013	0	0.011	0.01	0.02	0	0.024	0	0.015	0.208	0	0.012	0.009	0	0.012	0	0	0	0	0
COL4A6_a2b1 complex	0	0	0	0	0	0	0	0	0	0	0	0	0	0	0	0	0	0	0	0	0	0	0	0	0	0	0	0	0	0	0	0	0	0	0	0	0	0	0	0	0	0	0	0	0	0	0	0	0
COL9A3_a2b1 complex	0.044	0.051	0.037	0.064	0.041	0	0.036	0	0.068	0.039	0.078	0	0.036	0	0.037	0	0	0	0.039	0	0.059	0	0.038	0	0.043	0	0.039	0.062	0.095	0.04	0	0.037	0.036	0.047	0	0.05	0	0.042	0.234	0	0.038	0.036	0	0.038	0	0	0	0	0
COL9A2_a2b1 complex	0.02	0.027	0.012	0.039	0.017	0	0.012	0	0.044	0.015	0.054	0	0.012	0	0.013	0	0	0	0.015	0	0.035	0	0.014	0	0.018	0	0.015	0.038	0.071	0.016	0	0.013	0.012	0.023	0	0.026	0	0.018	0.21	0	0.014	0.012	0	0.014	0	0	0	0	0
COL19A1_a2b1 complex	0.014	0.022	0.007	0.034	0.012	0	0.007	0	0.039	0.01	0.048	0	0.006	0	0.008	0	0	0	0.01	0	0.03	0	0.009	0	0.013	0	0.01	0.032	0.066	0.011	0	0.008	0.007	0.017	0	0.021	0	0.012	0.205	0	0.009	0.007	0	0.009	0	0	0	0	0
COL24A1_a2b1 complex	0	0	0	0	0	0	0	0	0	0	0	0	0	0	0	0	0	0	0	0	0	0	0	0	0	0	0	0	0	0	0	0	0	0	0	0	0	0	0	0	0	0	0	0	0	0	0	0	0
COL28A1_a2b1 complex	0.017	0.025	0.01	0.037	0.014	0	0.009	0	0.041	0.012	0.051	0	0.009	0	0.011	0	0	0	0.012	0	0.032	0	0.011	0	0.016	0	0.012	0.035	0.068	0.013	0	0.01	0.01	0.02	0	0.024	0	0.015	0.207	0	0.011	0.009	0	0.011	0	0	0	0	0
COL13A1_a2b1 complex	0.018	0.025	0.011	0.038	0.015	0	0.01	0	0.042	0.013	0.052	0	0.01	0	0.011	0	0	0	0.013	0	0.033	0	0.012	0	0.017	0	0.013	0.036	0.069	0.014	0	0.011	0.01	0.021	0	0.024	0	0.016	0.208	0	0.012	0.01	0	0.012	0	0	0	0	0
COL27A1_a2b1 complex	0.074	0.082	0.067	0.094	0.072	0	0.066	0	0.099	0.07	0.108	0	0.066	0	0.068	0	0	0	0.07	0	0.09	0	0.069	0	0.073	0	0.07	0.092	0.126	0.071	0	0.068	0.067	0.077	0	0.081	0	0.072	0.265	0	0.069	0.067	0	0.069	0	0	0	0	0
COL22A1_a2b1 complex	0.015	0.022	0.007	0.034	0.012	0	0.007	0	0.039	0.01	0.049	0	0.007	0	0.008	0	0	0	0.01	0	0.03	0	0.009	0	0.013	0	0.01	0.033	0.066	0.011	0	0.008	0.007	0.018	0	0.021	0	0.013	0.205	0	0.009	0.007	0	0.009	0	0	0	0	0
COL26A1_a2b1 complex	0.016	0.023	0.009	0.036	0.013	0	0.008	0	0.04	0.011	0.05	0	0.008	0	0.009	0	0	0	0.011	0	0.031	0	0.01	0	0.015	0	0.011	0.034	0.067	0.012	0	0.009	0.008	0.019	0	0.022	0	0.014	0.206	0	0.01	0.008	0	0.01	0	0	0	0	0
COL21A1_a2b1 complex	0.015	0.023	0.008	0.035	0.012	0	0.007	0	0.039	0.01	0.049	0	0.007	0	0.009	0	0	0	0.01	0	0.03	0	0.009	0	0.014	0	0.01	0.033	0.066	0.011	0	0.008	0.007	0.018	0	0.021	0	0.013	0.205	0	0.009	0.007	0	0.009	0	0	0	0	0
COL12A1_a2b1 complex	0.018	0.026	0.011	0.038	0.015	0	0.01	0	0.043	0.014	0.052	0	0.01	0	0.012	0	0	0	0.013	0	0.034	0	0.013	0	0.017	0	0.014	0.036	0.07	0.014	0	0.012	0.011	0.021	0	0.025	0	0.016	0.209	0	0.013	0.011	0	0.013	0	0	0	0	0
COL20A1_a2b1 complex	0	0	0	0	0	0	0	0	0	0	0	0	0	0	0	0	0	0	0	0	0	0	0	0	0	0	0	0	0	0	0	0	0	0	0	0	0	0	0	0	0	0	0	0	0	0	0	0	0
COL17A1_a2b1 complex	0.015	0.023	0.008	0.035	0.012	0	0.007	0	0.039	0.011	0.049	0	0.007	0	0.009	0	0	0	0.01	0	0.03	0	0.009	0	0.014	0	0.01	0.033	0.066	0.011	0	0.008	0.008	0.018	0	0.022	0	0.013	0.205	0	0.009	0.007	0	0.009	0	0	0	0	0
LAMC1_a2b1 complex	0.056	0.064	0.049	0.076	0.053	0	0.048	0	0.081	0.052	0.09	0	0.048	0	0.05	0	0	0	0.051	0	0.072	0	0.051	0	0.055	0	0.052	0.074	0.108	0.052	0	0.05	0.049	0.059	0	0.063	0	0.054	0.247	0	0.051	0.049	0	0.051	0	0	0	0	0
CDH1_a2b1 complex	0.177	0.184	0.169	0.196	0.174	0	0.169	0	0.201	0.172	0.21	0	0.169	0	0.17	0	0	0	0.172	0	0.192	0	0.171	0	0.175	0	0.172	0.195	0.228	0.173	0	0.17	0.169	0.18	0	0.183	0	0.175	0.367	0	0.171	0.169	0	0.171	0.046	0.054	0.039	0.066	0.043
FN1_a2Bb3 complex	0	0	0	0	0	0	0	0	0	0	0	0	0	0	0	0	0	0	0	0	0	0	0	0	0	0	0	0.027	0.028	0	0	0	0	0.029	0	0	0	0	0.028	0	0	0	0	0	0	0	0	0	0
PLG_a2Bb3 complex	0	0	0	0	0	0	0	0	0	0	0	0	0	0	0	0	0	0	0	0	0	0	0	0	0	0	0	0	0	0	0	0	0	0	0	0	0	0	0	0	0	0	0	0	0	0	0	0	0
VTN_a2Bb3 complex	0	0	0	0	0	0	0	0	0	0	0	0	0	0	0	0	0	0	0	0	0	0	0	0	0	0	0	0.074	0.074	0	0	0	0	0.075	0	0	0	0	0.074	0	0	0	0	0	0	0	0	0	0
THBS1_a2Bb3 complex	0	0	0	0	0	0	0	0	0	0	0	0	0	0	0	0	0	0	0	0	0	0	0	0	0	0	0	0.025	0.026	0	0	0	0	0.027	0	0	0	0	0.026	0	0	0	0	0	0	0	0	0	0
CD40LG_a2Bb3 complex	0	0	0	0	0	0	0	0	0	0	0	0	0	0	0	0	0	0	0	0	0	0	0	0	0	0	0	0.001	0.001	0	0	0	0	0.002	0	0	0	0	0.001	0	0	0	0	0	0	0	0	0	0
FN1_aVb3 complex	0	0	0	0	0	0	0	0	0	0	0	0	0	0	0	0	0	0	0	0	0	0	0.028	0	0	0	0	0.027	0.028	0	0	0.029	0	0.029	0	0.03	0	0.031	0.028	0	0	0	0	0.028	0	0	0	0	0
LAMC1_aVb3 complex	0	0	0	0	0	0	0	0	0	0	0	0	0	0	0	0	0	0	0	0	0	0	0.043	0	0	0	0	0.042	0.043	0	0	0.044	0	0.044	0	0.045	0	0.046	0.043	0	0	0	0	0.043	0	0	0	0	0
VTN_aVb3 complex	0	0	0	0	0	0	0	0	0	0	0	0	0	0	0	0	0	0	0	0	0	0	0.075	0	0	0	0	0.074	0.075	0	0	0.076	0	0.076	0	0.076	0	0.077	0.075	0	0	0	0	0.075	0	0	0	0	0
THBS1_aVb3 complex	0	0	0	0	0	0	0	0	0	0	0	0	0	0	0	0	0	0	0	0	0	0	0.026	0	0	0	0	0.025	0.026	0	0	0.027	0	0.027	0	0.028	0	0.029	0.026	0	0	0	0	0.026	0	0	0	0	0
FGF2_aVb3 complex	0	0	0	0	0	0	0	0	0	0	0	0	0	0	0	0	0	0	0	0	0	0	0.002	0	0	0	0	0.001	0.002	0	0	0.003	0	0.003	0	0.004	0	0.005	0.002	0	0	0	0	0.002	0	0	0	0	0
SPP1_aVb3 complex	0	0	0	0	0	0	0	0	0	0	0	0	0	0	0	0	0	0	0	0	0	0	0.408	0	0	0	0	0.407	0.408	0	0	0.409	0	0.409	0	0.41	0	0.411	0.408	0	0	0	0	0.408	0	0	0	0	0
FGF1_aVb3 complex	0	0	0	0	0	0	0	0	0	0	0	0	0	0	0	0	0	0	0	0	0	0	0	0	0	0	0	0	0	0	0	0	0	0	0	0	0	0	0	0	0	0	0	0	0	0	0	0	0
THY1_aVb3 complex	0	0	0	0	0	0	0	0	0	0	0	0	0	0	0	0	0	0	0	0	0	0	0.008	0	0	0	0	0.008	0.008	0	0	0.01	0	0.009	0	0.01	0	0.011	0.008	0	0	0	0	0.008	0	0	0	0	0
VWF_aVb3 complex	0	0	0	0	0	0	0	0	0	0	0	0	0	0	0	0	0	0	0	0	0	0	0.044	0	0	0	0	0.043	0.044	0	0	0.045	0	0.045	0	0.046	0	0.047	0.044	0	0	0	0	0.044	0	0	0	0	0
FCER2_aVb3 complex	0	0	0	0	0	0	0	0	0	0	0	0	0	0	0	0	0	0	0	0	0	0	0.003	0	0	0	0	0.002	0.003	0	0	0.004	0	0.004	0	0.004	0	0.005	0.003	0	0	0	0	0.003	0	0	0	0	0
MMP2_aVb3 complex	0	0	0	0	0	0	0	0	0	0	0	0	0	0	0	0	0	0	0	0	0	0	0.015	0	0	0	0	0.014	0.015	0	0	0.016	0	0.016	0	0.017	0	0.018	0.015	0	0	0	0	0.015	0	0	0	0	0
TNC_aVb3 complex	0	0	0	0	0	0	0	0	0	0	0	0	0	0	0	0	0	0	0	0	0	0	0.002	0	0	0	0	0.001	0.002	0	0	0.003	0	0.003	0	0.003	0	0.004	0.002	0	0	0	0	0.002	0	0	0	0	0
L1CAM_aVb3 complex	0	0	0	0	0	0	0	0	0	0	0	0	0	0	0	0	0	0	0	0	0	0	0	0	0	0	0	0	0	0	0	0	0	0	0	0	0	0	0	0	0	0	0	0	0	0	0	0	0
PLAUR_aVb3 complex	0	0	0	0	0	0	0	0	0	0	0	0	0	0	0	0	0	0	0	0	0	0	0.016	0	0	0	0	0.015	0.016	0	0	0.017	0	0.017	0	0.017	0	0.019	0.016	0	0	0	0	0.016	0	0	0	0	0
OMD_aVb3 complex	0	0	0	0	0	0	0	0	0	0	0	0	0	0	0	0	0	0	0	0	0	0	0.003	0	0	0	0	0.002	0.003	0	0	0.004	0	0.004	0	0.004	0	0.005	0.003	0	0	0	0	0.003	0	0	0	0	0
FN1_a3b1 complex	0.059	0	0.047	0.036	0.048	0	0.05	0.086	0.042	0.046	0.055	0	0.033	0	0.038	0	0.039	0.033	0.049	0	0.043	0.034	0.049	0	0.066	0	0.042	0.095	0.142	0.048	0	0.054	0.039	0.055	0	0.049	0	0.062	0.339	0	0.04	0.062	0.032	0.049	0	0	0	0	0
THBS1_a3b1 complex	0.057	0	0.045	0.035	0.046	0	0.049	0.085	0.04	0.045	0.053	0	0.031	0	0.037	0	0.037	0.031	0.047	0	0.042	0.033	0.047	0	0.064	0	0.04	0.093	0.14	0.046	0	0.053	0.037	0.053	0	0.047	0	0.06	0.337	0	0.038	0.06	0.03	0.048	0.056	0	0.044	0.033	0.045
LAMA3_a3b1 complex	0.04	0	0.028	0.017	0.029	0	0.031	0.067	0.023	0.027	0.035	0	0.014	0	0.019	0	0.019	0.014	0.03	0	0.024	0.015	0.03	0	0.047	0	0.023	0.076	0.122	0.028	0	0.035	0.019	0.036	0	0.03	0	0.043	0.32	0	0.02	0.042	0.012	0.03	0	0	0	0	0
CSPG4_a3b1 complex	0.036	0	0.023	0.013	0.025	0	0.027	0.063	0.019	0.023	0.031	0	0.01	0	0.015	0	0.015	0.01	0.026	0	0.02	0.011	0.026	0	0.043	0	0.018	0.072	0.118	0.024	0	0.031	0.015	0.032	0	0.026	0	0.039	0.316	0	0.016	0.038	0.008	0.026	0	0	0	0	0
FN1_a4b1 complex	0.031	0.084	0.187	0.196	0.246	0.1	0.189	0	0.166	0.221	0.263	0	0.276	0.108	0.204	0.118	0.214	0.105	0.184	0	0.132	0.106	0.134	0.18	0.187	0	0.168	0.028	0.031	0.144	0.094	0.103	0.104	0.174	0.246	0.163	0	0.07	0.032	0.14	0.155	0.3	0.176	0.197	0	0	0	0	0
SPP1_a4b1 complex	0.411	0.464	0.568	0.576	0.626	0.48	0.57	0	0.546	0.601	0.643	0	0.657	0.489	0.585	0.498	0.594	0.485	0.564	0	0.513	0.487	0.514	0.561	0.568	0	0.548	0.408	0.412	0.524	0.474	0.483	0.485	0.554	0.627	0.543	0	0.451	0.412	0.52	0.536	0.68	0.557	0.577	0.043	0.096	0.2	0.209	0.259
TNC_a4b1 complex	0.004	0.057	0.161	0.17	0.22	0.074	0.163	0	0.139	0.194	0.237	0	0.25	0.082	0.178	0.092	0.188	0.079	0.158	0	0.106	0.08	0.108	0.154	0.161	0	0.142	0.002	0.005	0.118	0.068	0.076	0.078	0.148	0.22	0.136	0	0.044	0.005	0.113	0.129	0.274	0.15	0.17	0	0	0	0	0
PLAUR_a4b1 complex	0.018	0.071	0.175	0.184	0.234	0.088	0.177	0	0.153	0.209	0.251	0	0.264	0.096	0.192	0.106	0.202	0.093	0.172	0	0.12	0.094	0.122	0.168	0.175	0	0.156	0.016	0.019	0.132	0.082	0.091	0.092	0.162	0.234	0.15	0	0.058	0.019	0.128	0.143	0.288	0.164	0.185	0	0	0	0	0
PLA2G2A_a4b1 complex	0.009	0.062	0.166	0.175	0.225	0.079	0.168	0	0.144	0.199	0.241	0	0.255	0.087	0.183	0.097	0.193	0.084	0.162	0	0.111	0.085	0.113	0.159	0.166	0	0.147	0.007	0.01	0.123	0.073	0.081	0.083	0.152	0.225	0.141	0	0.049	0.01	0.118	0.134	0.279	0.155	0.175	0	0	0	0	0
VCAM1_a4b1 complex	0.02	0.073	0.177	0.186	0.236	0.09	0.179	0	0.155	0.21	0.252	0	0.266	0.098	0.194	0.108	0.204	0.095	0.173	0	0.122	0.096	0.124	0.17	0.177	0	0.158	0.018	0.021	0.134	0.084	0.092	0.094	0.163	0.236	0.152	0	0.06	0.021	0.129	0.145	0.29	0.166	0.186	0	0	0	0	0
JAM2_a4b1 complex	0.019	0.072	0.176	0.185	0.235	0.089	0.178	0	0.154	0.209	0.252	0	0.265	0.097	0.193	0.107	0.203	0.094	0.173	0	0.121	0.095	0.123	0.169	0.176	0	0.157	0.017	0.02	0.133	0.083	0.091	0.093	0.163	0.235	0.151	0	0.059	0.02	0.128	0.144	0.289	0.165	0.185	0	0	0	0	0
FN1_a4b7 complex	0.028	0	0.126	0.073	0.057	0.072	0.115	0	0.088	0.082	0.128	0	0.208	0.104	0.127	0	0.159	0.08	0.15	0	0.132	0.071	0.134	0.289	0.158	0.109	0.151	0.028	0.031	0.142	0.044	0.075	0.038	0.051	0	0.091	0	0.07	0.032	0	0.047	0.042	0.054	0.073	0	0	0	0	0
VCAM1_a4b7 complex	0.018	0	0.116	0.063	0.047	0.062	0.105	0	0.078	0.072	0.117	0	0.198	0.094	0.117	0	0.149	0.07	0.14	0	0.122	0.061	0.124	0.279	0.148	0.098	0.141	0.018	0.021	0.132	0.033	0.065	0.028	0.041	0	0.081	0	0.06	0.021	0	0.037	0.032	0.044	0.063	0	0	0	0	0
MADCAM1_a4b7 complex	0.004	0	0.101	0.048	0.033	0.048	0.091	0	0.064	0.057	0.103	0	0.183	0.079	0.103	0	0.135	0.055	0.125	0	0.108	0.046	0.109	0.264	0.133	0.084	0.126	0.003	0.007	0.118	0.019	0.05	0.013	0.026	0	0.066	0	0.046	0.007	0	0.022	0.017	0.029	0.048	0.029	0	0.127	0.074	0.058
FN1_a5b1 complex	0.05	0	0.059	0.064	0.05	0	0.068	0	0.056	0.047	0.039	0.13	0.083	0.042	0.062	0.087	0.078	0	0.066	0	0.054	0.034	0.049	0	0.046	0	0.065	0.081	0.065	0.076	0.087	0.133	0.064	0.153	0	0.117	0	0.182	0.051	0.122	0.094	0.059	0.078	0.104	0	0	0	0	0
CD40LG_a5b1 complex	0.024	0	0.032	0.038	0.024	0	0.041	0	0.029	0.02	0.012	0.103	0.057	0.015	0.036	0.061	0.051	0	0.04	0	0.027	0.007	0.023	0	0.02	0	0.039	0.054	0.038	0.05	0.061	0.107	0.038	0.126	0	0.091	0	0.156	0.024	0.095	0.067	0.033	0.051	0.078	0.117	0	0.126	0.132	0.117
L1CAM_a5b1 complex	0	0	0	0	0	0	0	0	0	0	0	0	0	0	0	0	0	0	0	0	0	0	0	0	0	0	0	0	0	0	0	0	0	0	0	0	0	0	0	0	0	0	0	0	0	0	0	0	0
PLA2G2A_a5b1 complex	0.029	0	0.037	0.043	0.029	0	0.047	0	0.034	0.025	0.018	0.108	0.062	0.021	0.041	0.066	0.056	0	0.045	0	0.033	0.012	0.028	0	0.025	0	0.044	0.06	0.044	0.055	0.066	0.112	0.043	0.132	0	0.096	0	0.161	0.029	0.1	0.073	0.038	0.057	0.083	0	0	0	0	0
FBN1_a5b1 complex	0.027	0	0.035	0.041	0.027	0	0.045	0	0.032	0.023	0.016	0.106	0.06	0.019	0.039	0.064	0.054	0	0.043	0	0.031	0.01	0.026	0	0.023	0	0.042	0.058	0.042	0.053	0.064	0.11	0.041	0.13	0	0.094	0	0.159	0.027	0.098	0.071	0.036	0.055	0.081	0	0	0	0	0
FN1_a8b1 complex	0.028	0	0	0	0	0	0	0	0	0	0	0.146	0	0	0.029	0	0	0	0	0	0	0	0	0	0	0	0.028	0.028	0.028	0	0	0.027	0	0	0	0	0	0	0.028	0	0	0	0	0	0	0	0	0	0
TNC_a8b1 complex	0.002	0	0	0	0	0	0	0	0	0	0	0.12	0	0	0.003	0	0	0	0	0	0	0	0	0	0	0	0.002	0.002	0.001	0	0	0.001	0	0	0	0	0	0	0.002	0	0	0	0	0	0	0	0	0	0
FN1_aVb1 complex	0.095	0	0.038	0.062	0.06	0.055	0.056	0	0.054	0.062	0.058	0.114	0.053	0	0.04	0.087	0	0.04	0.041	0	0.041	0.056	0.044	0	0.057	0	0.042	0.196	0.202	0.061	0.074	0.121	0.096	0.122	0.121	0.129	0	0.11	0.178	0	0.059	0.039	0.048	0.071	0	0	0	0	0
VTN_aVb1 complex	0.141	0	0.085	0.109	0.107	0.101	0.103	0	0.101	0.109	0.104	0.161	0.099	0	0.086	0.134	0	0.086	0.088	0	0.088	0.103	0.09	0	0.104	0	0.089	0.242	0.249	0.107	0.121	0.168	0.143	0.169	0.167	0.176	0	0.157	0.225	0	0.106	0.086	0.095	0.118	0.09	0	0.034	0.058	0.056
FN1_aVb5 complex	0.061	0	0.03	0.036	0.039	0	0.032	0	0	0.036	0.037	0	0.031	0	0.034	0	0	0	0.038	0	0.04	0	0.033	0	0.034	0	0.033	0.089	0.114	0.061	0.074	0.08	0.063	0.077	0	0.054	0	0.06	0.155	0	0.04	0.039	0.048	0.043	0	0	0	0	0
LAMC1_a6b1 complex	0.119	0	0.083	0.068	0.06	0	0.08	0	0.081	0.09	0.065	0	0.053	0.12	0.061	0	0.053	0.092	0.055	0.314	0.07	0.075	0.062	0	0.056	0	0.067	0.089	0.124	0.064	0	0.077	0.051	0.069	0.106	0.072	0	0.066	0.303	0.068	0.059	0.063	0.073	0.064	0	0	0	0	0
LAMC1_a7b1 complex	0.047	0	0.044	0.049	0.044	0	0.052	0	0	0.051	0.047	0	0.046	0	0.046	0	0	0	0.046	0	0.046	0	0.047	0	0.05	0	0.045	0.046	0.047	0	0	0.046	0	0.045	0	0.047	0	0.045	0.046	0	0.044	0	0	0.047	0	0	0	0	0
CDH1_KLRG1	0.165	0.212	0.234	0.211	0.187	0.223	0.291	0	0.238	0.2	0.2	0.519	0.578	0.359	0.483	0	0.37	0.221	0.279	0	0.256	0.183	0.202	0	0.233	0.355	0.204	0.164	0.168	0.165	0	0.168	0	0.165	0	0.164	0	0.164	0.164	0	0.163	0.17	0.169	0.17	0.034	0.081	0.103	0.08	0.056
CDH1_aEb7 complex	0.164	0	0.24	0.209	0.193	0.208	0.245	0	0.224	0.217	0.263	0	0.21	0.24	0.251	0	0.295	0.216	0.286	0	0.303	0.206	0.338	0	0.293	0	0.287	0.164	0.167	0.245	0.179	0.209	0.174	0.187	0	0.205	0	0.219	0.168	0	0.182	0.177	0.19	0.209	0.033	0	0.109	0.078	0.062
FGF2_CD44	0.248	0.23	0.458	0.516	0.501	0.283	0.446	0.359	0.391	0.368	0.4	0.222	0.299	0.443	0.521	0.225	0.493	0.409	0.532	0	0.411	0.361	0.37	0.187	0.355	0.259	0.464	0.503	0.53	0.225	0.291	0.548	0.312	0.597	0.174	0.491	0.997	0.758	0.316	0.435	0.598	0.478	0.324	0.392	0	0	0	0	0
SPP1_CD44	0.655	0.636	0.865	0.922	0.907	0.69	0.853	0.765	0.797	0.774	0.806	0.628	0.705	0.849	0.927	0.631	0.899	0.815	0.938	0	0.818	0.767	0.777	0.593	0.761	0.665	0.87	0.909	0.936	0.631	0.697	0.955	0.719	1.003	0.581	0.897	1.403	1.164	0.723	0.841	1.005	0.884	0.731	0.798	0.287	0.269	0.497	0.554	0.539
LGALS9_CD44	0.268	0.25	0.478	0.535	0.52	0.303	0.466	0.378	0.41	0.388	0.419	0.241	0.318	0.462	0.54	0.245	0.512	0.428	0.552	0	0.431	0.38	0.39	0.207	0.374	0.278	0.484	0.523	0.549	0.244	0.31	0.568	0.332	0.616	0.194	0.51	1.016	0.778	0.336	0.454	0.618	0.497	0.344	0.411	0.277	0.259	0.487	0.545	0.529
HGF_CD44	0.249	0.231	0.459	0.516	0.501	0.284	0.447	0.359	0.391	0.369	0.4	0.223	0.299	0.444	0.521	0.226	0.493	0.41	0.533	0	0.412	0.361	0.371	0.188	0.355	0.259	0.465	0.504	0.53	0.225	0.292	0.549	0.313	0.598	0.175	0.491	0.997	0.759	0.317	0.436	0.599	0.478	0.325	0.393	0	0	0	0	0
FGF2_FGFR4	0.033	0	0.002	0.004	0.003	0	0.005	0	0.014	0.013	0	0	0	0	0.002	0	0	0.008	0.003	0	0.007	0.007	0.009	0	0.005	0	0.005	0.145	0.09	0.005	0.026	0.002	0.01	0.003	0	0.004	0	0.004	0.035	0.026	0.003	0	0.009	0.004	0	0	0	0	0
FGF1_FGFR4	0	0	0	0	0	0	0	0	0	0	0	0	0	0	0	0	0	0	0	0	0	0	0	0	0	0	0	0	0	0	0	0	0	0	0	0	0	0	0	0	0	0	0	0	0	0	0	0	0
TNFRSF10A_FGFR4	0.034	0	0.004	0.005	0.004	0	0.006	0	0.015	0.014	0	0	0	0	0.003	0	0	0.009	0.004	0	0.008	0.008	0.011	0	0.007	0	0.006	0.146	0.091	0.006	0.028	0.003	0.012	0.005	0	0.005	0	0.005	0.037	0.027	0.004	0	0.011	0.006	0	0	0	0	0
FGF17_FGFR4	0.034	0	0.003	0.004	0.004	0	0.005	0	0.014	0.014	0	0	0	0	0.002	0	0	0.008	0.004	0	0.007	0.007	0.01	0	0.006	0	0.005	0.145	0.09	0.005	0.027	0.002	0.011	0.004	0	0.005	0	0.004	0.036	0.026	0.004	0	0.01	0.005	0	0	0	0	0
FGF18_FGFR4	0.033	0	0.002	0.003	0.003	0	0.004	0	0.013	0.013	0	0	0	0	0.001	0	0	0.007	0.003	0	0.006	0.006	0.009	0	0.005	0	0.004	0.144	0.089	0.004	0.026	0.001	0.01	0.003	0	0.004	0	0.003	0.035	0.025	0.003	0	0.009	0.004	0	0	0	0	0
FGF19_FGFR4	0.032	0	0.001	0.003	0.002	0	0.004	0	0.013	0.012	0	0	0	0	0.001	0	0	0.007	0.002	0	0.006	0.006	0.008	0	0.004	0	0.004	0.144	0.089	0.004	0.025	0.001	0.009	0.002	0	0.003	0	0.003	0.034	0.025	0.002	0	0.008	0.003	0	0	0	0	0
FGF5_FGFR4	0	0	0	0	0	0	0	0	0	0	0	0	0	0	0	0	0	0	0	0	0	0	0	0	0	0	0	0	0	0	0	0	0	0	0	0	0	0	0	0	0	0	0	0	0	0	0	0	0
FGF7_FGFR4	0.036	0	0.005	0.007	0.006	0	0.007	0	0.017	0.016	0	0	0	0	0.005	0	0	0.01	0.006	0	0.009	0.009	0.012	0	0.008	0	0.007	0.147	0.093	0.007	0.029	0.005	0.013	0.006	0	0.007	0	0.006	0.038	0.029	0.006	0	0.012	0.007	0	0	0	0	0
FGF2_FGFR1	0.099	0	0.014	0.042	0.022	0	0.012	0.067	0.009	0.026	0.008	0	0.021	0	0.009	0	0.027	0.01	0.009	0	0.011	0	0.004	0	0.019	0	0.015	0.031	0.044	0	0	0.014	0.009	0.015	0	0.007	0	0.012	0.008	0.017	0.007	0	0.014	0.007	0	0	0	0	0
FGF1_FGFR1	0	0	0	0	0	0	0	0	0	0	0	0	0	0	0	0	0	0	0	0	0	0	0	0	0	0	0	0	0	0	0	0	0	0	0	0	0	0	0	0	0	0	0	0	0	0	0	0	0
FGF17_FGFR1	0.1	0	0.014	0.043	0.023	0	0.013	0.067	0.009	0.027	0.009	0	0.021	0	0.009	0	0.027	0.01	0.009	0	0.011	0	0.005	0	0.019	0	0.016	0.031	0.045	0	0	0.015	0.009	0.015	0	0.007	0	0.012	0.008	0.017	0.007	0	0.014	0.007	0	0	0	0	0
FGF18_FGFR1	0.099	0	0.013	0.042	0.022	0	0.012	0.066	0.008	0.026	0.008	0	0.02	0	0.008	0	0.026	0.009	0.008	0	0.01	0	0.004	0	0.018	0	0.015	0.03	0.044	0	0	0.014	0.008	0.014	0	0.006	0	0.011	0.007	0.016	0.006	0	0.013	0.006	0	0	0	0	0
FGF19_FGFR1	0.098	0	0.013	0.041	0.021	0	0.011	0.066	0.008	0.025	0.007	0	0.02	0	0.008	0	0.026	0.009	0.008	0	0.01	0	0.003	0	0.018	0	0.014	0.03	0.043	0	0	0.013	0.008	0.014	0	0.006	0	0.011	0.007	0.016	0.006	0	0.013	0.006	0	0	0	0	0
FGF10_FGFR1	0.099	0	0.014	0.043	0.022	0	0.013	0.067	0.009	0.027	0.009	0	0.021	0	0.009	0	0.027	0.01	0.009	0	0.011	0	0.005	0	0.019	0	0.016	0.031	0.045	0	0	0.015	0.009	0.015	0	0.007	0	0.012	0.008	0.017	0.007	0	0.014	0.007	0	0	0	0	0
FGF2_FGFR2	0.061	0	0.003	0.003	0.005	0.043	0.007	0	0	0.004	0	0	0.005	0	0.003	0	0	0.055	0.002	0	0	0.024	0.004	0	0.009	0	0.004	0.223	0.122	0.008	0.018	0.004	0	0.003	0	0.004	0	0.004	0.029	0.022	0.003	0.009	0.008	0.007	0	0	0	0	0
FGF1_FGFR2	0	0	0	0	0	0	0	0	0	0	0	0	0	0	0	0	0	0	0	0	0	0	0	0	0	0	0	0	0	0	0	0	0	0	0	0	0	0	0	0	0	0	0	0	0	0	0	0	0
CD44_FGFR2	0.307	0	0.249	0.249	0.251	0.289	0.253	0	0	0.251	0	0	0.251	0	0.249	0	0	0.301	0.249	0	0	0.27	0.25	0	0.256	0	0.25	0.469	0.368	0.254	0.264	0.25	0	0.249	0	0.25	0	0.25	0.275	0.269	0.249	0.255	0.254	0.253	0.289	0	0.231	0.231	0.233
FGF17_FGFR2	0.062	0	0.003	0.004	0.006	0.043	0.007	0	0	0.005	0	0	0.006	0	0.004	0	0	0.055	0.003	0	0	0.024	0.004	0	0.01	0	0.004	0.223	0.123	0.009	0.018	0.004	0	0.003	0	0.005	0	0.004	0.029	0.023	0.004	0.009	0.008	0.008	0	0	0	0	0
FGF18_FGFR2	0.061	0	0.002	0.003	0.005	0.042	0.006	0	0	0.004	0	0	0.004	0	0.002	0	0	0.054	0.002	0	0	0.023	0.003	0	0.009	0	0.003	0.222	0.122	0.008	0.017	0.003	0	0.002	0	0.004	0	0.003	0.028	0.022	0.003	0.008	0.007	0.006	0	0	0	0	0
FGF5_FGFR2	0	0	0	0	0	0	0	0	0	0	0	0	0	0	0	0	0	0	0	0	0	0	0	0	0	0	0	0	0	0	0	0	0	0	0	0	0	0	0	0	0	0	0	0	0	0	0	0	0
FGF7_FGFR2	0.064	0	0.006	0.006	0.008	0.046	0.009	0	0	0.007	0	0	0.008	0	0.006	0	0	0.057	0.005	0	0	0.026	0.006	0	0.012	0	0.006	0.225	0.125	0.011	0.021	0.006	0	0.006	0	0.007	0	0.007	0.032	0.025	0.006	0.012	0.01	0.01	0	0	0	0	0
FGF10_FGFR2	0.062	0	0.003	0.004	0.006	0.043	0.007	0	0	0.005	0	0	0.005	0	0.003	0	0	0.055	0.003	0	0	0.024	0.004	0	0.01	0	0.004	0.223	0.123	0.009	0.018	0.004	0	0.003	0	0.004	0	0.004	0.029	0.023	0.004	0.009	0.008	0.007	0	0	0	0	0
TIMP1_FGFR2	0.231	0	0.172	0.173	0.175	0.212	0.176	0	0	0.174	0	0	0.175	0	0.173	0	0	0.224	0.172	0	0	0.193	0.173	0	0.179	0	0.173	0.392	0.292	0.178	0.187	0.173	0	0.172	0	0.174	0	0.173	0.198	0.192	0.173	0.178	0.177	0.177	0.11	0	0.052	0.052	0.054
TFF1_FGFR2	0.077	0	0.019	0.019	0.021	0.059	0.022	0	0	0.02	0	0	0.021	0	0.019	0	0	0.071	0.018	0	0	0.039	0.02	0	0.025	0	0.019	0.238	0.138	0.024	0.034	0.019	0	0.019	0	0.02	0	0.02	0.045	0.038	0.019	0.025	0.023	0.023	0	0	0	0	0
ROS1_FGFR2	0.06	0	0.002	0.002	0.004	0.042	0.006	0	0	0.003	0	0	0.004	0	0.002	0	0	0.054	0.001	0	0	0.023	0.003	0	0.008	0	0.003	0.222	0.121	0.007	0.017	0.003	0	0.002	0	0.003	0	0.003	0.028	0.021	0.002	0.008	0.007	0.006	0	0	0	0	0
FGFR1_FGFR2	0.158	0	0.1	0.1	0.102	0.14	0.104	0	0	0.101	0	0	0.102	0	0.1	0	0	0.152	0.099	0	0	0.121	0.101	0	0.106	0	0.101	0.32	0.219	0.105	0.115	0.101	0	0.1	0	0.101	0	0.101	0.126	0.119	0.1	0.106	0.105	0.104	0	0	0	0	0
FGF2_FGFR3	0.189	0.05	0.007	0.012	0.009	0.089	0.017	0.137	0.005	0.019	0.019	0	0.008	0.069	0.011	0	0	0.068	0.004	0	0.006	0.042	0.008	0	0.008	0.083	0.009	0.393	0.183	0.006	0.08	0.01	0.059	0.017	0	0.018	0.224	0.013	0.05	0.134	0.008	0	0.03	0.011	0	0	0	0	0
FGF1_FGFR3	0	0	0	0	0	0	0	0	0	0	0	0	0	0	0	0	0	0	0	0	0	0	0	0	0	0	0	0	0	0	0	0	0	0	0	0	0	0	0	0	0	0	0	0	0	0	0	0	0
FGF17_FGFR3	0.189	0.05	0.008	0.012	0.01	0.089	0.018	0.138	0.006	0.02	0.019	0	0.008	0.07	0.012	0	0	0.068	0.004	0	0.007	0.043	0.008	0	0.009	0.083	0.009	0.393	0.184	0.007	0.081	0.011	0.059	0.017	0	0.018	0.224	0.013	0.05	0.134	0.009	0	0.031	0.012	0	0	0	0	0
FGF18_FGFR3	0.188	0.049	0.007	0.011	0.009	0.088	0.017	0.137	0.005	0.019	0.018	0	0.007	0.069	0.01	0	0	0.067	0.003	0	0.006	0.042	0.007	0	0.008	0.082	0.008	0.392	0.183	0.006	0.08	0.01	0.058	0.016	0	0.017	0.223	0.012	0.049	0.133	0.008	0	0.03	0.01	0	0	0	0	0
FGF5_FGFR3	0	0	0	0	0	0	0	0	0	0	0	0	0	0	0	0	0	0	0	0	0	0	0	0	0	0	0	0	0	0	0	0	0	0	0	0	0	0	0	0	0	0	0	0	0	0	0	0	0
FGF7_FGFR3	0.192	0.053	0.01	0.015	0.012	0.092	0.02	0.14	0.008	0.022	0.022	0	0.011	0.072	0.014	0	0	0.071	0.006	0	0.009	0.045	0.01	0	0.011	0.086	0.011	0.395	0.186	0.009	0.083	0.013	0.062	0.02	0	0.02	0.227	0.015	0.053	0.137	0.011	0	0.033	0.014	0	0	0	0	0
FGFR2_FGFR3	0.248	0.109	0.066	0.071	0.068	0.148	0.076	0.196	0.064	0.078	0.078	0	0.067	0.128	0.07	0	0	0.127	0.062	0	0.065	0.101	0.067	0	0.067	0.142	0.068	0.451	0.242	0.065	0.139	0.069	0.118	0.076	0	0.077	0.283	0.072	0.109	0.193	0.067	0	0.089	0.07	0	0	0	0	0
FGF2_FGFRL1	0.029	0	0.003	0.004	0.005	0	0.013	0	0.017	0	0.009	0	0	0	0.01	0	0.009	0.01	0.007	0	0.011	0.016	0.006	0	0.009	0	0.006	0.016	0.018	0	0	0.008	0.015	0.01	0	0.006	0	0.01	0.044	0	0.012	0	0.016	0.006	0	0	0	0	0
SPP1_CCR8	0	0	0.408	0	0.423	0	0	0	0	0.419	0	0	0	0	0	0	0	0	0	0	0	0	0.408	0	0.408	0	0	0	0	0	0	0	0	0	0	0	0	0	0.407	0	0.408	0	0	0	0	0	0.04	0	0.055
CCL4_CCR8	0	0	0.043	0	0.058	0	0	0	0	0.054	0	0	0	0	0	0	0	0	0	0	0	0	0.043	0	0.044	0	0	0	0	0	0	0	0	0	0	0	0	0	0.043	0	0.043	0	0	0	0	0	0.529	0	0.544
CCL16_CCR8	0	0	0	0	0	0	0	0	0	0	0	0	0	0	0	0	0	0	0	0	0	0	0	0	0	0	0	0	0	0	0	0	0	0	0	0	0	0	0	0	0	0	0	0	0	0	0	0	0
CCL1_CCR8	0	0	0	0	0	0	0	0	0	0	0	0	0	0	0	0	0	0	0	0	0	0	0	0	0	0	0	0	0	0	0	0	0	0	0	0	0	0	0	0	0	0	0	0	0	0	0	0	0
SPP1_PTGER4	0.472	0.542	0.51	0.503	0.434	0.543	0.541	0.473	0.568	0.477	0.515	0.519	0.508	0.437	0.478	0.455	0.62	0.64	0.598	0.832	0.529	0.574	0.563	0.511	0.507	0	0.479	0.41	0.415	0.458	0.444	0.46	0.493	0.514	0	0.46	0	0.457	0.427	0.461	0.426	0.458	0.454	0.483	0.105	0.175	0.142	0.136	0.067
SPP1_a9b1 complex	0.41	0	0.408	0.417	0.408	0	0	0	0	0	0.417	0	0	0	0.408	0	0	0	0.411	0	0	0	0.409	0	0.408	0	0.409	0.408	0.411	0	0.415	0.413	0	0.413	0	0.414	0	0.41	0.408	0	0	0	0.415	0.414	0.042	0	0.04	0.049	0.04
TNC_a9b1 complex	0.003	0	0.001	0.01	0.001	0	0	0	0	0	0.011	0	0	0	0.001	0	0	0	0.004	0	0	0	0.003	0	0.002	0	0.002	0.002	0.004	0	0.009	0.006	0	0.006	0	0.007	0	0.003	0.002	0	0	0	0.009	0.008	0	0	0	0	0
VCAM1_a9b1 complex	0.019	0	0.017	0.026	0.017	0	0	0	0	0	0.027	0	0	0	0.017	0	0	0	0.02	0	0	0	0.019	0	0.018	0	0.018	0.018	0.02	0	0.025	0.022	0	0.022	0	0.023	0	0.019	0.018	0	0	0	0.025	0.024	0	0	0	0	0
FGF1_TGFBR3	0	0	0	0	0	0	0	0	0	0	0	0	0	0	0	0	0	0	0	0	0	0	0	0	0	0	0	0	0	0	0	0	0	0	0	0	0	0	0	0	0	0	0	0	0	0	0	0	0
TGFB1_TGFBR3	0.03	0	0.02	0.035	0.017	0.024	0.038	0	0.027	0.017	0.034	0.216	0.058	0.023	0.026	0	0.022	0.026	0.023	0	0.018	0	0.018	0	0.013	0	0.015	0.027	0.039	0.018	0	0.014	0	0.018	0	0.014	0.232	0.015	0.036	0	0.013	0	0.022	0.014	0.071	0	0.06	0.076	0.058
INHA_TGFBR3	0.027	0	0.017	0.032	0.014	0.021	0.035	0	0.024	0.014	0.031	0.213	0.055	0.02	0.023	0	0.02	0.023	0.02	0	0.016	0	0.015	0	0.01	0	0.012	0.024	0.037	0.015	0	0.011	0	0.015	0	0.011	0.23	0.012	0.033	0	0.01	0	0.019	0.011	0	0	0	0	0
TGFB3_TGFBR3	0.038	0	0.027	0.043	0.025	0.032	0.045	0	0.035	0.024	0.042	0.223	0.065	0.031	0.034	0	0.03	0.033	0.031	0	0.026	0	0.026	0	0.021	0	0.023	0.035	0.047	0.026	0	0.022	0	0.026	0	0.022	0.24	0.023	0.044	0	0.021	0	0.03	0.022	0	0	0	0	0
TGFB2_TGFBR3	0.024	0	0.014	0.029	0.011	0.018	0.032	0	0.021	0.011	0.028	0.21	0.052	0.017	0.02	0	0.017	0.02	0.017	0	0.013	0	0.012	0	0.007	0	0.009	0.021	0.034	0.012	0	0.008	0	0.012	0	0.008	0.227	0.009	0.03	0	0.007	0	0.016	0.008	0	0	0	0	0
THY1_aMb2 complex	0.01	0	0.009	0.011	0.02	0	0.012	0	0.013	0.026	0.013	0.101	0.054	0	0.008	0	0	0	0.012	0	0.012	0	0.011	0	0.014	0	0.035	0.01	0.017	0.094	0.08	0.199	0.059	0.214	0	0.176	0.218	0.197	0.018	0.103	0.191	0	0.073	0.101	0	0	0	0	0
FCER2_aMb2 complex	0.004	0	0.003	0.005	0.014	0	0.006	0	0.007	0.02	0.007	0.096	0.048	0	0.002	0	0	0	0.007	0	0.006	0	0.006	0	0.009	0	0.029	0.004	0.011	0.088	0.074	0.193	0.053	0.208	0	0.17	0.212	0.191	0.012	0.097	0.185	0	0.067	0.095	0	0	0	0	0
ICAM1_aMb2 complex	0.013	0	0.012	0.014	0.023	0	0.015	0	0.016	0.029	0.016	0.104	0.057	0	0.011	0	0	0	0.015	0	0.015	0	0.014	0	0.017	0	0.038	0.013	0.02	0.097	0.083	0.202	0.062	0.217	0	0.179	0.221	0.2	0.021	0.106	0.194	0	0.076	0.104	0	0	0	0	0
F10_aMb2 complex	0.006	0	0.004	0.007	0.016	0	0.007	0	0.009	0.022	0.008	0.097	0.05	0	0.004	0	0	0	0.008	0	0.008	0	0.007	0	0.01	0	0.03	0.006	0.013	0.089	0.075	0.195	0.055	0.21	0	0.172	0.214	0.193	0.013	0.098	0.186	0	0.068	0.096	0	0	0	0	0
C3_aMb2 complex	0.164	0	0.162	0.165	0.174	0	0.165	0	0.167	0.18	0.166	0.255	0.208	0	0.162	0	0	0	0.166	0	0.166	0	0.165	0	0.168	0	0.188	0.164	0.171	0.247	0.233	0.353	0.213	0.368	0	0.33	0.372	0.351	0.171	0.256	0.344	0	0.226	0.254	0	0	0	0	0
GP1BA_aMb2 complex	0.003	0	0.001	0.004	0.013	0	0.004	0	0.006	0.019	0.005	0.094	0.047	0	0.001	0	0	0	0.005	0	0.005	0	0.004	0	0.007	0	0.027	0.003	0.01	0.087	0.072	0.192	0.052	0.207	0	0.169	0.211	0.19	0.011	0.095	0.183	0	0.065	0.093	0	0	0	0	0
JAM3_aMb2 complex	0.01	0	0.008	0.01	0.019	0	0.011	0	0.012	0.025	0.012	0.101	0.054	0	0.007	0	0	0	0.012	0	0.012	0	0.011	0	0.014	0	0.034	0.009	0.017	0.093	0.079	0.198	0.058	0.213	0	0.176	0.217	0.196	0.017	0.102	0.19	0	0.072	0.1	0	0	0	0	0
THY1_aXb2 complex	0.01	0	0.009	0.018	0.013	0	0.025	0	0.018	0.017	0.016	0	0.025	0	0.009	0	0.04	0	0.013	0	0	0	0.01	0	0.013	0	0.055	0.008	0.011	0.284	0.233	0.244	0.134	0.165	0.244	0.164	0	0.212	0.014	0.097	0.138	0.105	0.122	0.204	0	0	0	0	0
FCER2_aXb2 complex	0.004	0	0.004	0.012	0.007	0	0.019	0	0.012	0.011	0.01	0	0.019	0	0.003	0	0.034	0	0.008	0	0	0	0.004	0	0.007	0	0.049	0.002	0.005	0.278	0.227	0.238	0.128	0.159	0.238	0.159	0	0.206	0.009	0.092	0.133	0.099	0.116	0.198	0	0	0	0	0
ICAM1_aXb2 complex	0.013	0	0.012	0.021	0.016	0	0.028	0	0.021	0.02	0.019	0	0.028	0	0.012	0	0.043	0	0.016	0	0	0	0.013	0	0.016	0	0.058	0.011	0.014	0.287	0.236	0.247	0.137	0.168	0.247	0.167	0	0.215	0.017	0.1	0.141	0.108	0.125	0.207	0	0	0	0	0
FCER2_CR2	0.002	0	0.003	0	0	0	0	0	0	0.005	0.003	0	0	0	0.002	0	0	0	0.002	0	0	0	0.002	0	0	0	0.003	0	0.002	0	0	0.002	0	0.003	0	0	0	0.002	0.002	0	0	0.007	0	0.004	0	0	0	0	0
IFNA13_CR2	0	0	0	0	0	0	0	0	0	0	0	0	0	0	0	0	0	0	0	0	0	0	0	0	0	0	0	0	0	0	0	0	0	0	0	0	0	0	0	0	0	0	0	0	0	0	0	0	0
IFNA1_CR2	0	0	0	0	0	0	0	0	0	0	0	0	0	0	0	0	0	0	0	0	0	0	0	0	0	0	0	0	0	0	0	0	0	0	0	0	0	0	0	0	0	0	0	0	0	0	0	0	0
TNC_aVb6 complex	0.027	0	0.008	0.009	0.019	0	0.017	0	0.008	0.005	0.008	0	0.013	0	0.011	0	0	0.007	0.011	0	0.015	0	0.01	0	0.01	0	0.005	0.03	0.097	0.025	0	0.015	0	0.016	0	0.014	0	0.018	0.152	0	0.01	0.013	0	0.01	0	0	0	0	0
TGFB1_aVb6 complex	0.036	0	0.017	0.018	0.028	0	0.025	0	0.017	0.014	0.017	0	0.021	0	0.02	0	0	0.016	0.02	0	0.024	0	0.019	0	0.019	0	0.014	0.038	0.106	0.033	0	0.024	0	0.025	0	0.022	0	0.026	0.161	0	0.019	0.022	0	0.018	0.077	0	0.058	0.058	0.069
L1CAM_L1CAM	0	0	0	0	0	0	0	0	0	0	0	0	0	0	0	0	0	0	0	0	0	0	0	0	0	0	0	0	0	0	0	0	0	0	0	0	0	0	0	0	0	0	0	0	0	0	0	0	0
VCAM1_aDb2 complex	0	0	0	0	0	0	0	0	0	0	0.018	0	0	0	0	0	0	0	0	0	0	0	0	0	0	0.153	0.019	0	0.017	0	0.031	0.017	0	0	0	0	0	0.017	0.017	0	0	0.024	0	0	0	0	0	0	0
ICAM3_aDb2 complex	0	0	0	0	0	0	0	0	0	0	0.018	0	0	0	0	0	0	0	0	0	0	0	0	0	0	0.152	0.019	0	0.016	0	0.03	0.017	0	0	0	0	0	0.017	0.016	0	0	0.024	0	0	0	0	0	0	0
JAM2_JAM3	0.022	0	0.019	0.019	0.019	0.029	0	0	0	0	0.019	0	0	0	0.019	0.073	0	0.021	0.019	0	0	0	0.022	0	0	0	0.017	0.023	0.023	0.024	0	0.017	0	0.017	0	0	0	0.018	0.019	0	0.019	0	0	0.019	0	0	0	0	0
JAM3_JAM3	0.013	0	0.009	0.009	0.01	0.02	0	0	0	0	0.01	0	0	0	0.01	0.064	0	0.012	0.01	0	0	0	0.013	0	0	0	0.008	0.014	0.014	0.015	0	0.008	0	0.008	0	0	0	0.009	0.01	0	0.009	0	0	0.01	0	0	0	0	0
ACVL1_BMPR2_BMP10	0	0	0	0	0	0	0	0	0	0	0	0	0	0	0	0	0	0	0	0	0	0	0	0	0	0	0	0	0	0	0	0.013	0	0	0	0	0	0	0	0	0	0	0	0	0	0	0	0	0
FFAR2_BMP10	0	0	0	0	0	0	0	0	0	0	0	0	0	0	0	0	0	0	0	0	0	0	0	0	0	0	0	0	0	0	0	0.001	0	0	0	0	0	0	0	0	0	0	0	0	0	0	0	0	0
FFAR2_FAM3C	0.097	0.02	0.041	0.12	0.065	0.038	0.046	0.066	0.055	0.107	0.279	0.086	0.058	0.015	0.055	0.166	0.047	0.027	0.074	0	0.121	0.037	0.093	0.104	0.153	0.185	0.156	0.164	0.213	0.048	0.029	0.076	0.047	0.067	0	0.069	0	0.07	0.359	0	0.039	0.046	0.063	0.062	0	0	0	0	0
HLA-C_FAM3C	0.465	0.388	0.409	0.488	0.433	0.406	0.414	0.434	0.423	0.474	0.646	0.454	0.426	0.382	0.423	0.534	0.415	0.395	0.442	0	0.489	0.405	0.461	0.472	0.52	0.553	0.524	0.532	0.58	0.416	0.397	0.444	0.415	0.435	0	0.437	0	0.438	0.727	0	0.406	0.414	0.431	0.429	1.489	1.412	1.433	1.511	1.457
GPR42_FAM3C	0.097	0.02	0.041	0.119	0.065	0.038	0.046	0.066	0.055	0.106	0.278	0.086	0.058	0.014	0.055	0.166	0.047	0.027	0.074	0	0.121	0.037	0.093	0.104	0.152	0.184	0.156	0.164	0.212	0.048	0.029	0.076	0.047	0.067	0	0.069	0	0.07	0.359	0	0.038	0.045	0.063	0.061	0	0	0	0	0
LAMP1_FAM3C	0.307	0.231	0.252	0.33	0.276	0.248	0.257	0.276	0.265	0.317	0.489	0.296	0.268	0.225	0.265	0.376	0.258	0.238	0.284	0	0.332	0.247	0.303	0.315	0.363	0.395	0.367	0.374	0.423	0.259	0.239	0.287	0.257	0.277	0	0.28	0	0.281	0.569	0	0.249	0.256	0.273	0.272	0.147	0.071	0.092	0.17	0.116
GLRA2_FAM3C	0	0	0	0	0	0	0	0	0	0	0	0	0	0	0	0	0	0	0	0	0	0	0	0	0	0	0	0	0	0	0	0	0	0	0	0	0	0	0	0	0	0	0	0	0	0	0	0	0
KIR2DL3_FAM3C	0	0	0	0	0	0	0	0	0	0	0	0	0	0	0	0	0	0	0	0	0	0	0	0	0	0	0	0	0	0	0	0	0	0	0	0	0	0	0	0	0	0	0	0	0	0	0	0	0
CXADR_FAM3C	0.21	0.133	0.154	0.232	0.178	0.151	0.159	0.179	0.168	0.219	0.391	0.199	0.171	0.127	0.168	0.279	0.16	0.14	0.187	0	0.234	0.15	0.206	0.217	0.265	0.297	0.269	0.277	0.325	0.161	0.142	0.189	0.16	0.18	0	0.182	0	0.183	0.472	0	0.151	0.158	0.176	0.174	0	0	0	0	0
PDCD1_FAM3C	0.097	0.02	0.041	0.12	0.065	0.038	0.046	0.066	0.055	0.106	0.278	0.086	0.058	0.014	0.055	0.166	0.047	0.027	0.074	0	0.121	0.037	0.093	0.104	0.152	0.184	0.156	0.164	0.212	0.048	0.029	0.076	0.047	0.067	0	0.069	0	0.07	0.359	0	0.038	0.046	0.063	0.061	0.133	0.056	0.077	0.156	0.101
ADGRG5_FAM3C	0.097	0.021	0.042	0.12	0.066	0.038	0.047	0.066	0.055	0.107	0.279	0.086	0.058	0.015	0.055	0.166	0.048	0.028	0.074	0	0.122	0.037	0.093	0.105	0.153	0.185	0.157	0.164	0.213	0.048	0.029	0.076	0.047	0.067	0	0.07	0	0.071	0.359	0	0.039	0.046	0.063	0.062	0.117	0.04	0.061	0.139	0.085
FFAR2_CCL4L2	0.052	0.121	0.026	0.128	0.037	0.443	0.266	0.06	0.23	0.099	0.308	0.458	0.387	0.813	0.642	0.604	0.871	0.661	0.417	0.301	0.385	0.722	0.513	1.149	0.445	0.443	0.387	0.017	0.032	0.087	0.183	0.177	0.925	0.495	0.675	0.254	1.555	0.432	0.036	0.124	0.128	0.118	0.361	0.16	0	0	0	0	0
GPR42_CCL4L2	0.051	0.121	0.026	0.128	0.037	0.442	0.266	0.06	0.229	0.099	0.307	0.458	0.387	0.813	0.641	0.604	0.871	0.661	0.417	0.3	0.384	0.722	0.512	1.149	0.444	0.442	0.387	0.016	0.031	0.087	0.182	0.177	0.924	0.495	0.675	0.254	1.555	0.432	0.035	0.124	0.128	0.118	0.361	0.16	0	0	0	0	0
PGRMC2_CCL4L2	0.137	0.206	0.111	0.213	0.122	0.528	0.351	0.145	0.315	0.184	0.393	0.543	0.472	0.898	0.727	0.689	0.957	0.746	0.502	0.386	0.47	0.807	0.598	1.234	0.53	0.528	0.472	0.102	0.117	0.172	0.268	0.262	1.01	0.581	0.76	0.339	1.64	0.517	0.121	0.21	0.213	0.203	0.446	0.246	0	0	0	0	0
FFAR2_TNF	0.001	0	0.014	0.021	0.032	0	0.037	0	0.069	0.006	0.019	0	0.037	0.034	0.026	0	0.053	0.045	0.063	0	0	0.051	0.045	0.259	0.055	0	0.022	0.002	0.003	0.025	0	0.016	0.052	0.078	0.216	0.032	0	0.112	0.007	0	0.024	0.014	0.011	0.008	0	0	0	0	0
HLA-C_KIR2DL3	0	0	0	0	0.369	0	0.375	0	0	0	0.371	0	0.417	0	0.37	0	0.375	0	0.369	0	0.38	0.376	0.37	0	0.377	0	0.472	0	0	0	0	0	0	0	0	0	0	0	0.369	0	0.369	0	0	0	0	0	0	0	1.393
BMP10_KIR2DL3	0	0	0	0	0	0	0	0	0	0	0	0	0	0	0	0	0	0	0	0	0	0	0	0	0	0	0	0	0	0	0	0	0	0	0	0	0	0	0	0	0	0	0	0	0	0	0	0	0
GAST_KIR2DL3	0	0	0	0	0	0	0	0	0	0	0	0	0	0	0	0	0	0	0	0	0	0	0	0	0	0	0	0	0	0	0	0	0	0	0	0	0	0	0	0	0	0	0	0	0	0	0	0	0
HLA-C_KIR2DL1	0	0	0	0	0	0	0.383	0	0	0	0	0	0.381	0	0.37	0	0.378	0	0	0	0.373	0	0.37	0	0.381	0	0.419	0	0	0	0	0	0	0	0	0	0	0	0.368	0	0.369	0	0	0	0	0	0	0	0
LAMP1_VSTM1	0.211	0	0	0	0.211	0	0	0	0	0	0	0	0	0	0	0	0	0	0	0	0	0	0	0	0	0	0	0.211	0.211	0	0	0.224	0	0.23	0	0.227	0	0.232	0.211	0.268	0.262	0	0	0.212	0.051	0	0	0	0.051
KIR2DL3_CXCL9	0	0	0	0	0	0	0	0	0	0	0	0	0	0	0	0	0	0	0	0	0	0	0	0	0	0	0	0	0	0	0	0	0	0	0	0	0	0	0	0	0	0	0	0	0	0	0	0	0
CXCR3_CXCL9	0.003	0	0.003	0.004	0.003	0	0.004	0	0	0	0.007	0	0	0	0.003	0	0	0	0.006	0	0.005	0	0.005	0	0.003	0	0	0.003	0.007	0.016	0	0.05	0.014	0.036	0.27	0.249	0	0.013	0.005	0	0.007	0.072	0	0.019	0.079	0	0.08	0.08	0.079
DPP4_CXCL9	0.004	0	0.005	0.006	0.005	0	0.006	0	0	0	0.009	0	0	0	0.004	0	0	0	0.008	0	0.007	0	0.006	0	0.005	0	0	0.005	0.009	0.018	0	0.052	0.016	0.037	0.272	0.25	0	0.015	0.007	0	0.008	0.073	0	0.021	0.053	0	0.054	0.054	0.053
FCGR2A_CXCL9	0.005	0	0.006	0.007	0.006	0	0.007	0	0	0	0.01	0	0	0	0.006	0	0	0	0.009	0	0.008	0	0.007	0	0.006	0	0	0.006	0.01	0.019	0	0.053	0.017	0.038	0.273	0.251	0	0.016	0.008	0	0.009	0.074	0	0.022	0	0	0	0	0
PDCD1_CD274	0.003	0	0.005	0.015	0.012	0.014	0.002	0	0	0.016	0.009	0	0.004	0	0.003	0	0.011	0.007	0.005	0	0.005	0	0.003	0	0.005	0	0.003	0.003	0.004	0.005	0	0.011	0	0.015	0	0.042	0	0.006	0.004	0	0.004	0.087	0	0.001	0.039	0	0.041	0.051	0.048
CD80_CD274	0.003	0	0.004	0.015	0.012	0.014	0.002	0	0	0.016	0.009	0	0.003	0	0.003	0	0.01	0.006	0.004	0	0.004	0	0.003	0	0.005	0	0.003	0.003	0.004	0.005	0	0.011	0	0.015	0	0.042	0	0.005	0.003	0	0.004	0.087	0	0.001	0	0	0	0	0
PDCD1_PDCD1LG2	0	0	0.001	0	0.005	0	0	0	0	0.007	0.002	0	0	0	0.003	0	0	0	0	0	0.003	0	0	0	0.002	0	0	0	0.001	0	0	0.016	0	0.006	0	0.024	0	0.005	0.001	0	0.002	0.098	0	0.006	0.036	0	0.037	0	0.041
ACVR1_BMPR2_BMP7	0.018	0	0	0.018	0.017	0	0	0	0	0	0	0	0	0	0.017	0	0	0	0.018	0	0	0	0	0	0	0	0	0.017	0.017	0	0	0.017	0	0	0	0.017	0	0.017	0.019	0	0	0.023	0	0.018	0	0	0	0	0
ACVR_1A2A receptor_BMP7	0.016	0	0	0.017	0.015	0	0	0	0	0	0	0	0	0	0.015	0	0	0	0.016	0	0	0	0	0	0	0	0	0.015	0.015	0	0	0.016	0	0	0	0.015	0	0.015	0.017	0	0	0.021	0	0.017	0	0	0	0	0
ACVR_1A2B receptor_BMP7	0.016	0	0	0.016	0.015	0	0	0	0	0	0	0	0	0	0.015	0	0	0	0.016	0	0	0	0	0	0	0	0	0.014	0.015	0	0	0.015	0	0	0	0.015	0	0.015	0.017	0	0	0.021	0	0.016	0	0	0	0	0
BMPR1A_BMPR2_BMP7	0.021	0	0	0.021	0.02	0	0	0	0	0	0	0	0	0	0.02	0	0	0	0.021	0	0	0	0	0	0	0	0	0.02	0.02	0	0	0.02	0	0	0	0.02	0	0.02	0.022	0	0	0.026	0	0.021	0.024	0	0	0.025	0.024
BMPR1B_BMPR2_BMP7	0.011	0	0	0.011	0.01	0	0	0	0	0	0	0	0	0	0.01	0	0	0	0.011	0	0	0	0	0	0	0	0	0.01	0.01	0	0	0.01	0	0	0	0.01	0	0.01	0.012	0	0	0.016	0	0.012	0	0	0	0	0
BMR1A_ACR2A_BMP7	0.016	0	0	0.017	0.015	0	0	0	0	0	0	0	0	0	0.015	0	0	0	0.016	0	0	0	0	0	0	0	0	0.015	0.015	0	0	0.016	0	0	0	0.015	0	0.015	0.017	0	0	0.021	0	0.017	0	0	0	0	0
BMR1A_AVR2B_BMP7	0.016	0	0	0.016	0.015	0	0	0	0	0	0	0	0	0	0.015	0	0	0	0.016	0	0	0	0	0	0	0	0	0.014	0.015	0	0	0.015	0	0	0	0.015	0	0.015	0.017	0	0	0.021	0	0.016	0	0	0	0	0
BMR1B_AVR2A_BMP7	0.011	0	0	0.011	0.01	0	0	0	0	0	0	0	0	0	0.01	0	0	0	0.011	0	0	0	0	0	0	0	0	0.01	0.01	0	0	0.01	0	0	0	0.01	0	0.01	0.012	0	0	0.016	0	0.012	0	0	0	0	0
BMR1B_AVR2B_BMP7	0.011	0	0	0.011	0.01	0	0	0	0	0	0	0	0	0	0.01	0	0	0	0.011	0	0	0	0	0	0	0	0	0.01	0.01	0	0	0.01	0	0	0	0.01	0	0.01	0.012	0	0	0.016	0	0.012	0	0	0	0	0
ACVR1_BMPR2_BMP5	0	0	0	0	0.017	0	0	0	0	0	0	0	0	0	0	0	0	0	0	0	0	0	0.017	0	0.017	0	0	0.016	0.016	0.019	0	0.016	0	0	0	0.017	0	0	0.016	0	0	0	0	0	0	0	0	0	0
ACVR_1A2A receptor_BMP5	0	0	0	0	0.015	0	0	0	0	0	0	0	0	0	0	0	0	0	0	0	0	0	0.015	0	0.015	0	0	0.015	0.015	0.018	0	0.015	0	0	0	0.016	0	0	0.015	0	0	0	0	0	0	0	0	0	0
ACVR_1A2B receptor_BMP5	0	0	0	0	0.015	0	0	0	0	0	0	0	0	0	0	0	0	0	0	0	0	0	0.015	0	0.015	0	0	0.014	0.014	0.017	0	0.014	0	0	0	0.015	0	0	0.014	0	0	0	0	0	0	0	0	0	0
BMPR1A_BMPR2_BMP5	0	0	0	0	0.02	0	0	0	0	0	0	0	0	0	0	0	0	0	0	0	0	0	0.02	0	0.02	0	0	0.019	0.019	0.022	0	0.019	0	0	0	0.02	0	0	0.019	0	0	0	0	0	0	0	0	0	0.024
BMPR1B_BMPR2_BMP5	0	0	0	0	0.01	0	0	0	0	0	0	0	0	0	0	0	0	0	0	0	0	0	0.01	0	0.01	0	0	0.01	0.009	0.012	0	0.009	0	0	0	0.01	0	0	0.009	0	0	0	0	0	0	0	0	0	0
BMR1A_ACR2A_BMP5	0	0	0	0	0.015	0	0	0	0	0	0	0	0	0	0	0	0	0	0	0	0	0	0.015	0	0.015	0	0	0.015	0.015	0.018	0	0.015	0	0	0	0.016	0	0	0.015	0	0	0	0	0	0	0	0	0	0
BMR1A_AVR2B_BMP5	0	0	0	0	0.015	0	0	0	0	0	0	0	0	0	0	0	0	0	0	0	0	0	0.015	0	0.015	0	0	0.014	0.014	0.017	0	0.014	0	0	0	0.015	0	0	0.014	0	0	0	0	0	0	0	0	0	0
BMR1B_AVR2A_BMP5	0	0	0	0	0.01	0	0	0	0	0	0	0	0	0	0	0	0	0	0	0	0	0	0.01	0	0.01	0	0	0.01	0.009	0.012	0	0.009	0	0	0	0.01	0	0	0.009	0	0	0	0	0	0	0	0	0	0
BMR1B_AVR2B_BMP5	0	0	0	0	0.01	0	0	0	0	0	0	0	0	0	0	0	0	0	0	0	0	0	0.01	0	0.01	0	0	0.01	0.009	0.012	0	0.009	0	0	0	0.01	0	0	0.009	0	0	0	0	0	0	0	0	0	0
ACVR1_BMPR2_BMP6	0.017	0	0	0.019	0.018	0	0	0	0	0	0	0	0	0	0.017	0	0	0	0	0	0	0	0	0	0	0	0.018	0.017	0.017	0	0	0.017	0	0	0	0.02	0	0.017	0.017	0	0	0.023	0	0.017	0	0	0	0	0
ACVR_1A2A receptor_BMP6	0.015	0	0	0.017	0.016	0	0	0	0	0	0	0	0	0	0.015	0	0	0	0	0	0	0	0	0	0	0	0.016	0.015	0.015	0	0	0.015	0	0	0	0.019	0	0.015	0.015	0	0	0.021	0	0.015	0	0	0	0	0
ACVR_1A2B receptor_BMP6	0.015	0	0	0.017	0.015	0	0	0	0	0	0	0	0	0	0.015	0	0	0	0	0	0	0	0	0	0	0	0.016	0.014	0.014	0	0	0.015	0	0	0	0.018	0	0.015	0.015	0	0	0.021	0	0.014	0	0	0	0	0
BMPR1A_BMPR2_BMP6	0.02	0	0	0.022	0.021	0	0	0	0	0	0	0	0	0	0.02	0	0	0	0	0	0	0	0	0	0	0	0.021	0.02	0.02	0	0	0.02	0	0	0	0.023	0	0.02	0.02	0	0	0.026	0	0.02	0.024	0	0	0.026	0.024
BMPR1B_BMPR2_BMP6	0.01	0	0	0.012	0.011	0	0	0	0	0	0	0	0	0	0.01	0	0	0	0	0	0	0	0	0	0	0	0.011	0.01	0.01	0	0	0.01	0	0	0	0.013	0	0.01	0.01	0	0	0.016	0	0.01	0	0	0	0	0
BMR1A_ACR2A_BMP6	0.015	0	0	0.017	0.016	0	0	0	0	0	0	0	0	0	0.015	0	0	0	0	0	0	0	0	0	0	0	0.016	0.015	0.015	0	0	0.015	0	0	0	0.019	0	0.015	0.015	0	0	0.021	0	0.015	0	0	0	0	0
BMR1A_AVR2B_BMP6	0.015	0	0	0.017	0.015	0	0	0	0	0	0	0	0	0	0.015	0	0	0	0	0	0	0	0	0	0	0	0.016	0.014	0.014	0	0	0.015	0	0	0	0.018	0	0.015	0.015	0	0	0.021	0	0.014	0	0	0	0	0
BMR1B_AVR2A_BMP6	0.01	0	0	0.012	0.011	0	0	0	0	0	0	0	0	0	0.01	0	0	0	0	0	0	0	0	0	0	0	0.011	0.01	0.01	0	0	0.01	0	0	0	0.013	0	0.01	0.01	0	0	0.016	0	0.01	0	0	0	0	0
BMR1B_AVR2B_BMP6	0.01	0	0	0.012	0.011	0	0	0	0	0	0	0	0	0	0.01	0	0	0	0	0	0	0	0	0	0	0	0.011	0.01	0.01	0	0	0.01	0	0	0	0.013	0	0.01	0.01	0	0	0.016	0	0.01	0	0	0	0	0
ACVR1_BMPR2_BMP8A	0.021	0	0.018	0.019	0.018	0	0.018	0	0	0	0.019	0	0	0	0.02	0	0	0	0.018	0	0.021	0	0.018	0	0.018	0	0.019	0.017	0.018	0	0	0.019	0	0.019	0	0	0	0.017	0.017	0	0	0	0	0.02	0	0	0	0	0
ACVR_1A2A receptor_BMP8A	0.019	0	0.017	0.017	0.016	0	0.017	0	0	0	0.017	0	0	0	0.018	0	0	0	0.016	0	0.019	0	0.016	0	0.017	0	0.017	0.015	0.017	0	0	0.017	0	0.017	0	0	0	0.015	0.015	0	0	0	0	0.018	0	0	0	0	0
ACVR_1A2B receptor_BMP8A	0.018	0	0.016	0.016	0.015	0	0.016	0	0	0	0.017	0	0	0	0.017	0	0	0	0.015	0	0.019	0	0.016	0	0.016	0	0.017	0.015	0.016	0	0	0.016	0	0.017	0	0	0	0.015	0.015	0	0	0	0	0.017	0	0	0	0	0
BMPR1A_BMPR2_BMP8A	0.024	0	0.021	0.022	0.021	0	0.021	0	0	0	0.022	0	0	0	0.023	0	0	0	0.021	0	0.024	0	0.021	0	0.021	0	0.022	0.02	0.021	0	0	0.022	0	0.022	0	0	0	0.02	0.02	0	0	0	0	0.023	0.027	0	0.025	0.025	0.024
BMPR1B_BMPR2_BMP8A	0.014	0	0.011	0.012	0.011	0	0.011	0	0	0	0.012	0	0	0	0.013	0	0	0	0.011	0	0.014	0	0.011	0	0.011	0	0.012	0.01	0.011	0	0	0.012	0	0.012	0	0	0	0.01	0.01	0	0	0	0	0.013	0	0	0	0	0
BMR1A_ACR2A_BMP8A	0.019	0	0.017	0.017	0.016	0	0.017	0	0	0	0.017	0	0	0	0.018	0	0	0	0.016	0	0.019	0	0.016	0	0.017	0	0.017	0.015	0.017	0	0	0.017	0	0.017	0	0	0	0.015	0.015	0	0	0	0	0.018	0	0	0	0	0
BMR1A_AVR2B_BMP8A	0.018	0	0.016	0.016	0.015	0	0.016	0	0	0	0.017	0	0	0	0.017	0	0	0	0.015	0	0.019	0	0.016	0	0.016	0	0.017	0.015	0.016	0	0	0.016	0	0.017	0	0	0	0.015	0.015	0	0	0	0	0.017	0	0	0	0	0
BMR1B_AVR2A_BMP8A	0.014	0	0.011	0.012	0.011	0	0.011	0	0	0	0.012	0	0	0	0.013	0	0	0	0.011	0	0.014	0	0.011	0	0.011	0	0.012	0.01	0.011	0	0	0.012	0	0.012	0	0	0	0.01	0.01	0	0	0	0	0.013	0	0	0	0	0
BMR1B_AVR2B_BMP8A	0.014	0	0.011	0.012	0.011	0	0.011	0	0	0	0.012	0	0	0	0.013	0	0	0	0.011	0	0.014	0	0.011	0	0.011	0	0.012	0.01	0.011	0	0	0.012	0	0.012	0	0	0	0.01	0.01	0	0	0	0	0.013	0	0	0	0	0
ACVR_1A2A receptor_Activin ligand ab	0.015	0	0.016	0.02	0.017	0	0.016	0	0	0	0.016	0	0.021	0	0.016	0	0.022	0	0.018	0	0	0	0.016	0	0.016	0	0.017	0.016	0.022	0	0	0.017	0.022	0.016	0	0	0	0.019	0.026	0	0.018	0.024	0.024	0.019	0	0	0	0	0
ACVR_1A2B receptor_Activin ligand ab	0.015	0	0.015	0.019	0.017	0	0.016	0	0	0	0.015	0	0.02	0	0.015	0	0.022	0	0.017	0	0	0	0.016	0	0.015	0	0.017	0.015	0.022	0	0	0.017	0.021	0.016	0	0	0	0.019	0.025	0	0.018	0.023	0.024	0.018	0	0	0	0	0
ACVR_1B2A receptor_Activin ligand ab	0.015	0	0.016	0.02	0.017	0	0.016	0	0	0	0.016	0	0.021	0	0.016	0	0.022	0	0.018	0	0	0	0.016	0	0.016	0	0.017	0.016	0.022	0	0	0.017	0.022	0.016	0	0	0	0.019	0.026	0	0.018	0.024	0.024	0.019	0	0	0	0	0
ACVR_1B2B receptor_Activin ligand ab	0.015	0	0.015	0.019	0.017	0	0.016	0	0	0	0.015	0	0.02	0	0.015	0	0.022	0	0.017	0	0	0	0.016	0	0.015	0	0.017	0.015	0.022	0	0	0.017	0.021	0.016	0	0	0	0.019	0.025	0	0.018	0.023	0.024	0.018	0	0	0	0	0
ACVR_1C2A receptor_Activin ligand ab	0.003	0	0.003	0.007	0.004	0	0.004	0	0	0	0.003	0	0.008	0	0.003	0	0.01	0	0.005	0	0	0	0.003	0	0.003	0	0.004	0.003	0.009	0	0	0.004	0.009	0.003	0	0	0	0.006	0.013	0	0.005	0.011	0.011	0.006	0	0	0	0	0
ACVR_1C2B receptor_Activin ligand ab	0.003	0	0.003	0.007	0.004	0	0.004	0	0	0	0.003	0	0.008	0	0.003	0	0.01	0	0.005	0	0	0	0.003	0	0.003	0	0.004	0.003	0.009	0	0	0.004	0.009	0.003	0	0	0	0.006	0.013	0	0.005	0.011	0.011	0.006	0	0	0	0	0
ACVR_1A2A receptor_INHBA	0.015	0	0.02	0.027	0.025	0	0.023	0	0.046	0	0.017	0	0.025	0	0.022	0	0.026	0	0.02	0	0	0	0.019	0	0.018	0	0.017	0.016	0.025	0.044	0	0.087	0.054	0.081	0	0.062	0	0.214	0.026	0	0.024	0.07	0.024	0.029	0	0	0	0	0
ACVR_1A2B receptor_INHBA	0.015	0	0.02	0.026	0.025	0	0.022	0	0.046	0	0.017	0	0.025	0	0.021	0	0.026	0	0.019	0	0	0	0.018	0	0.018	0	0.017	0.015	0.024	0.044	0	0.087	0.053	0.08	0	0.061	0	0.214	0.025	0	0.024	0.07	0.024	0.028	0	0	0	0	0
ACVR_1B2A receptor_INHBA	0.015	0	0.02	0.027	0.025	0	0.023	0	0.046	0	0.017	0	0.025	0	0.022	0	0.026	0	0.02	0	0	0	0.019	0	0.018	0	0.017	0.016	0.025	0.044	0	0.087	0.054	0.081	0	0.062	0	0.214	0.026	0	0.024	0.07	0.024	0.029	0	0	0	0	0
ACVR_1B2B receptor_INHBA	0.015	0	0.02	0.026	0.025	0	0.022	0	0.046	0	0.017	0	0.025	0	0.021	0	0.026	0	0.019	0	0	0	0.018	0	0.018	0	0.017	0.015	0.024	0.044	0	0.087	0.053	0.08	0	0.061	0	0.214	0.025	0	0.024	0.07	0.024	0.028	0	0	0	0	0
ACVR_1C2A receptor_INHBA	0.003	0	0.007	0.014	0.012	0	0.01	0	0.033	0	0.004	0	0.013	0	0.009	0	0.013	0	0.007	0	0	0	0.006	0	0.006	0	0.004	0.003	0.012	0.031	0	0.074	0.041	0.068	0	0.049	0	0.201	0.013	0	0.011	0.057	0.011	0.016	0	0	0	0	0
ACVR_1C2B receptor_INHBA	0.003	0	0.007	0.014	0.012	0	0.01	0	0.033	0	0.004	0	0.013	0	0.009	0	0.013	0	0.007	0	0	0	0.006	0	0.006	0	0.004	0.003	0.012	0.031	0	0.074	0.041	0.068	0	0.049	0	0.201	0.013	0	0.011	0.057	0.011	0.016	0	0	0	0	0
ACVR_1A2A receptor_INHBB	0.02	0	0.016	0.02	0.017	0	0.016	0	0	0.026	0.016	0	0.021	0	0.016	0	0.022	0	0.018	0	0.02	0.023	0.016	0	0.016	0	0.018	0.024	0.022	0	0	0.017	0.022	0.016	0	0	0	0.019	0.027	0	0.018	0.024	0.024	0.019	0	0	0	0	0
ACVR_1A2B receptor_INHBB	0.019	0	0.015	0.019	0.017	0	0.016	0	0	0.025	0.015	0	0.02	0	0.015	0	0.022	0	0.017	0	0.019	0.022	0.016	0	0.015	0	0.018	0.023	0.022	0	0	0.017	0.021	0.016	0	0	0	0.019	0.027	0	0.018	0.023	0.024	0.018	0	0	0	0	0
ACVR_1B2A receptor_INHBB	0.02	0	0.016	0.02	0.017	0	0.016	0	0	0.026	0.016	0	0.021	0	0.016	0	0.022	0	0.018	0	0.02	0.023	0.016	0	0.016	0	0.018	0.024	0.022	0	0	0.017	0.022	0.016	0	0	0	0.019	0.027	0	0.018	0.024	0.024	0.019	0	0	0	0	0
ACVR_1B2B receptor_INHBB	0.019	0	0.015	0.019	0.017	0	0.016	0	0	0.025	0.015	0	0.02	0	0.015	0	0.022	0	0.017	0	0.019	0.022	0.016	0	0.015	0	0.018	0.023	0.022	0	0	0.017	0.021	0.016	0	0	0	0.019	0.027	0	0.018	0.023	0.024	0.018	0	0	0	0	0
ACVR_1C2A receptor_INHBB	0.007	0	0.003	0.007	0.004	0	0.004	0	0	0.013	0.003	0	0.008	0	0.003	0	0.01	0	0.005	0	0.007	0.01	0.003	0	0.003	0	0.005	0.011	0.009	0	0	0.004	0.009	0.003	0	0	0	0.006	0.014	0	0.005	0.011	0.011	0.006	0	0	0	0	0
ACVR_1C2B receptor_INHBB	0.007	0	0.003	0.007	0.004	0	0.004	0	0	0.013	0.003	0	0.008	0	0.003	0	0.01	0	0.005	0	0.007	0.01	0.003	0	0.003	0	0.005	0.011	0.009	0	0	0.004	0.009	0.003	0	0	0	0.006	0.014	0	0.005	0.011	0.011	0.006	0	0	0	0	0
BMPR1A_BMPR2_BMP2	0.041	0	0	0	0.02	0	0	0	0.029	0.026	0.02	0	0.023	0	0.02	0	0.029	0.024	0.023	0	0	0	0.021	0	0	0	0.022	0.146	0.07	0.021	0	0.022	0	0.021	0	0.025	0	0.024	0.095	0	0.02	0	0	0.021	0.044	0	0	0	0.024
BMPR1B_BMPR2_BMP2	0.031	0	0	0	0.01	0	0	0	0.019	0.016	0.01	0	0.013	0	0.01	0	0.019	0.014	0.013	0	0	0	0.011	0	0	0	0.012	0.136	0.06	0.011	0	0.012	0	0.011	0	0.015	0	0.014	0.085	0	0.01	0	0	0.011	0	0	0	0	0
BMR1A_ACR2A_BMP2	0.036	0	0	0	0.015	0	0	0	0.025	0.021	0.016	0	0.019	0	0.015	0	0.024	0.02	0.018	0	0	0	0.016	0	0	0	0.018	0.142	0.065	0.016	0	0.018	0	0.016	0	0.02	0	0.019	0.09	0	0.015	0	0	0.016	0	0	0	0	0
BMR1A_AVR2B_BMP2	0.035	0	0	0	0.015	0	0	0	0.024	0.02	0.015	0	0.018	0	0.015	0	0.024	0.019	0.017	0	0	0	0.015	0	0	0	0.017	0.141	0.064	0.015	0	0.017	0	0.016	0	0.019	0	0.019	0.09	0	0.015	0	0	0.016	0	0	0	0	0
BMR1B_AVR2A_BMP2	0.031	0	0	0	0.01	0	0	0	0.019	0.016	0.01	0	0.013	0	0.01	0	0.019	0.014	0.013	0	0	0	0.011	0	0	0	0.012	0.136	0.06	0.011	0	0.012	0	0.011	0	0.015	0	0.014	0.085	0	0.01	0	0	0.011	0	0	0	0	0
BMR1B_AVR2B_BMP2	0.031	0	0	0	0.01	0	0	0	0.019	0.016	0.01	0	0.013	0	0.01	0	0.019	0.014	0.013	0	0	0	0.011	0	0	0	0.012	0.136	0.06	0.011	0	0.012	0	0.011	0	0.015	0	0.014	0.085	0	0.01	0	0	0.011	0	0	0	0	0
BMPR1A_BMPR2_BMP4	0.022	0	0.02	0	0.021	0	0	0	0.03	0.03	0.021	0	0	0	0.021	0	0	0	0.022	0	0.033	0	0.023	0	0	0	0.022	0.039	0.051	0.021	0	0.023	0	0.025	0	0.023	0	0.022	0.093	0	0.021	0	0	0.02	0.026	0	0.024	0	0.024
BMPR1B_BMPR2_BMP4	0.012	0	0.01	0	0.011	0	0	0	0.02	0.02	0.011	0	0	0	0.011	0	0	0	0.012	0	0.023	0	0.013	0	0	0	0.012	0.029	0.041	0.011	0	0.013	0	0.015	0	0.013	0	0.012	0.083	0	0.011	0	0	0.01	0	0	0	0	0
BMR1A_ACR2A_BMP4	0.018	0	0.016	0	0.016	0	0	0	0.025	0.025	0.016	0	0	0	0.016	0	0	0	0.017	0	0.029	0	0.018	0	0	0	0.017	0.034	0.046	0.016	0	0.018	0	0.02	0	0.018	0	0.018	0.088	0	0.016	0	0	0.015	0	0	0	0	0
BMR1A_AVR2B_BMP4	0.017	0	0.015	0	0.015	0	0	0	0.024	0.025	0.016	0	0	0	0.016	0	0	0	0.016	0	0.028	0	0.018	0	0	0	0.017	0.034	0.046	0.016	0	0.017	0	0.019	0	0.018	0	0.017	0.088	0	0.015	0	0	0.015	0	0	0	0	0
BMR1B_AVR2A_BMP4	0.012	0	0.01	0	0.011	0	0	0	0.02	0.02	0.011	0	0	0	0.011	0	0	0	0.012	0	0.023	0	0.013	0	0	0	0.012	0.029	0.041	0.011	0	0.013	0	0.015	0	0.013	0	0.012	0.083	0	0.011	0	0	0.01	0	0	0	0	0
BMR1B_AVR2B_BMP4	0.012	0	0.01	0	0.011	0	0	0	0.02	0.02	0.011	0	0	0	0.011	0	0	0	0.012	0	0.023	0	0.013	0	0	0	0.012	0.029	0.041	0.011	0	0.013	0	0.015	0	0.013	0	0.012	0.083	0	0.011	0	0	0.01	0	0	0	0	0
BMPR1A_BMPR2_GDF5	0	0	0	0	0	0	0	0	0	0	0	0	0	0	0	0	0	0	0	0	0	0	0	0	0	0	0	0	0.019	0	0	0	0	0	0	0	0	0	0	0	0	0	0	0	0	0	0	0	0
BMPR1B_BMPR2_GDF5	0	0	0	0	0	0	0	0	0	0	0	0	0	0	0	0	0	0	0	0	0	0	0	0	0	0	0	0	0.009	0	0	0	0	0	0	0	0	0	0	0	0	0	0	0	0	0	0	0	0
BMR1A_ACR2A_GDF5	0	0	0	0	0	0	0	0	0	0	0	0	0	0	0	0	0	0	0	0	0	0	0	0	0	0	0	0	0.015	0	0	0	0	0	0	0	0	0	0	0	0	0	0	0	0	0	0	0	0
BMR1A_AVR2B_GDF5	0	0	0	0	0	0	0	0	0	0	0	0	0	0	0	0	0	0	0	0	0	0	0	0	0	0	0	0	0.014	0	0	0	0	0	0	0	0	0	0	0	0	0	0	0	0	0	0	0	0
BMR1B_AVR2A_GDF5	0	0	0	0	0	0	0	0	0	0	0	0	0	0	0	0	0	0	0	0	0	0	0	0	0	0	0	0	0.009	0	0	0	0	0	0	0	0	0	0	0	0	0	0	0	0	0	0	0	0
BMR1B_AVR2B_GDF5	0	0	0	0	0	0	0	0	0	0	0	0	0	0	0	0	0	0	0	0	0	0	0	0	0	0	0	0	0.009	0	0	0	0	0	0	0	0	0	0	0	0	0	0	0	0	0	0	0	0
BMPR1A_BMPR2_GDF6	0.019	0	0	0	0.02	0	0	0	0	0	0	0	0	0	0	0	0	0	0	0	0	0	0	0	0.02	0	0	0.019	0	0	0	0	0	0	0	0	0	0	0.019	0	0	0	0	0	0.023	0	0	0	0.023
BMPR1B_BMPR2_GDF6	0.01	0	0	0	0.01	0	0	0	0	0	0	0	0	0	0	0	0	0	0	0	0	0	0	0	0.01	0	0	0.009	0	0	0	0	0	0	0	0	0	0	0.009	0	0	0	0	0	0	0	0	0	0
BMR1A_ACR2A_GDF6	0.015	0	0	0	0.015	0	0	0	0	0	0	0	0	0	0	0	0	0	0	0	0	0	0	0	0.015	0	0	0.015	0	0	0	0	0	0	0	0	0	0	0.015	0	0	0	0	0	0	0	0	0	0
BMR1A_AVR2B_GDF6	0.014	0	0	0	0.015	0	0	0	0	0	0	0	0	0	0	0	0	0	0	0	0	0	0	0	0.015	0	0	0.014	0	0	0	0	0	0	0	0	0	0	0.014	0	0	0	0	0	0	0	0	0	0
BMR1B_AVR2A_GDF6	0.01	0	0	0	0.01	0	0	0	0	0	0	0	0	0	0	0	0	0	0	0	0	0	0	0	0.01	0	0	0.009	0	0	0	0	0	0	0	0	0	0	0.009	0	0	0	0	0	0	0	0	0	0
BMR1B_AVR2B_GDF6	0.01	0	0	0	0.01	0	0	0	0	0	0	0	0	0	0	0	0	0	0	0	0	0	0	0	0.01	0	0	0.009	0	0	0	0	0	0	0	0	0	0	0.009	0	0	0	0	0	0	0	0	0	0
BMPR1A_BMPR2_GDF7	0.022	0	0.02	0	0	0	0	0	0	0.022	0	0	0	0	0	0	0	0	0.02	0	0	0	0	0	0	0	0	0.038	0.03	0	0	0.02	0.029	0	0	0	0	0	0.021	0	0	0	0	0	0.026	0	0.024	0	0
BMPR1B_BMPR2_GDF7	0.012	0	0.01	0	0	0	0	0	0	0.012	0	0	0	0	0	0	0	0	0.01	0	0	0	0	0	0	0	0	0.028	0.02	0	0	0.01	0.019	0	0	0	0	0	0.011	0	0	0	0	0	0	0	0	0	0
BMR1A_ACR2A_GDF7	0.017	0	0.015	0	0	0	0	0	0	0.017	0	0	0	0	0	0	0	0	0.015	0	0	0	0	0	0	0	0	0.033	0.025	0	0	0.015	0.025	0	0	0	0	0	0.016	0	0	0	0	0	0	0	0	0	0
BMR1A_AVR2B_GDF7	0.017	0	0.015	0	0	0	0	0	0	0.017	0	0	0	0	0	0	0	0	0.015	0	0	0	0	0	0	0	0	0.033	0.025	0	0	0.014	0.024	0	0	0	0	0	0.016	0	0	0	0	0	0	0	0	0	0
BMR1B_AVR2A_GDF7	0.012	0	0.01	0	0	0	0	0	0	0.012	0	0	0	0	0	0	0	0	0.01	0	0	0	0	0	0	0	0	0.028	0.02	0	0	0.01	0.019	0	0	0	0	0	0.011	0	0	0	0	0	0	0	0	0	0
BMR1B_AVR2B_GDF7	0.012	0	0.01	0	0	0	0	0	0	0.012	0	0	0	0	0	0	0	0	0.01	0	0	0	0	0	0	0	0	0.028	0.02	0	0	0.01	0.019	0	0	0	0	0	0.011	0	0	0	0	0	0	0	0	0	0
BMPR1B_BMPR2_BMPR1A	0.028	0.032	0.012	0.012	0.011	0	0.011	0	0	0.015	0.022	0	0.03	0.024	0.02	0	0.026	0	0.014	0	0	0.016	0.013	0	0.02	0	0.018	0.067	0.06	0.017	0.044	0.014	0	0.019	0	0.014	0	0.014	0.033	0	0	0	0	0.011	0	0	0	0	0
ACVR_1B2A receptor_MSTN	0.015	0	0	0	0	0	0	0	0	0	0	0	0	0	0	0	0	0	0	0	0	0	0	0	0	0	0	0.015	0.015	0	0	0	0	0	0	0	0	0	0.015	0	0	0	0	0	0	0	0	0	0
ACVR_1B2B receptor_MSTN	0.014	0	0	0	0	0	0	0	0	0	0	0	0	0	0	0	0	0	0	0	0	0	0	0	0	0	0	0.014	0.014	0	0	0	0	0	0	0	0	0	0.014	0	0	0	0	0	0	0	0	0	0
ACVR_1B2A receptor_GDF11	0.02	0.045	0.03	0.04	0.031	0.028	0.033	0	0.023	0.058	0.034	0	0.049	0.031	0.031	0.12	0.04	0.023	0.035	0	0.033	0.04	0.035	0	0.035	0	0.032	0.033	0.03	0.035	0	0.019	0	0.024	0	0.023	0	0.022	0.023	0	0.021	0.022	0	0.029	0	0	0	0	0
ACVR_1B2B receptor_GDF11	0.019	0.044	0.03	0.039	0.03	0.028	0.032	0	0.022	0.057	0.033	0	0.049	0.031	0.03	0.119	0.04	0.022	0.035	0	0.032	0.04	0.035	0	0.035	0	0.031	0.033	0.029	0.034	0	0.019	0	0.023	0	0.023	0	0.021	0.022	0	0.02	0.021	0	0.028	0	0	0	0	0
ACVR_1B2A receptor_BMP3	0	0	0	0	0	0	0	0	0	0	0	0	0	0	0	0	0	0	0	0	0	0	0	0	0	0	0	0.015	0.016	0	0	0	0	0	0	0	0	0	0.015	0	0	0	0	0	0	0	0	0	0
ACVR_1B2B receptor_GDF10	0.021	0	0.016	0.018	0	0	0	0	0	0	0.017	0	0	0	0	0	0	0	0.015	0	0	0	0	0	0.016	0	0	0.014	0.014	0	0	0.014	0	0	0	0	0	0.015	0.014	0	0	0	0	0	0	0	0	0	0
ACVR_1B2B receptor_GDF3	0	0	0	0	0	0	0	0	0	0	0	0	0	0	0	0	0	0	0.015	0	0	0	0	0	0	0	0	0	0	0	0	0.015	0	0	0	0	0	0	0.014	0	0	0	0	0	0	0	0	0	0
CD8 receptor_LCK	0.009	0.294	0.432	0.39	0.431	0.267	0.425	0.152	0.251	0.477	0.392	0.411	0.402	0.314	0.444	0.528	0.324	0.328	0.418	0.678	0.401	0.372	0.538	0.319	0.397	0.228	0.345	0.007	0.019	0.012	0	0.015	0	0.012	0	0.023	0	0.014	0.024	0	0.019	0.018	0	0.019	0	0	0	0	0
CD94:NKG2A_HLA-E	0.169	0.615	1.045	0.955	1.074	0.671	1.109	0.701	0.771	0.885	0.96	0.88	1.169	0.89	1.155	0.908	0.989	0.931	1.07	0.842	1.105	0.969	1.106	1.052	0.934	0.794	0.997	0.24	0.466	0.578	0.622	0.725	0.616	0.604	1.107	0.823	0.356	0.588	0.564	0.511	0.626	0.628	0.529	0.666	0.225	0.671	1.101	1.011	1.129
CD94:NKG2C_HLA-E	0.168	0.614	1.044	0.954	1.073	0.67	1.108	0.7	0.77	0.884	0.959	0.879	1.168	0.889	1.154	0.907	0.988	0.93	1.069	0.841	1.104	0.968	1.105	1.051	0.933	0.793	0.996	0.239	0.465	0.577	0.621	0.724	0.615	0.603	1.106	0.822	0.355	0.586	0.563	0.51	0.625	0.627	0.528	0.665	0	0	0	0	0
CD94:NKG2E_HLA-E	0.169	0.615	1.045	0.955	1.074	0.671	1.109	0.701	0.771	0.884	0.96	0.88	1.168	0.89	1.154	0.907	0.989	0.931	1.07	0.842	1.105	0.969	1.106	1.052	0.933	0.794	0.996	0.239	0.466	0.578	0.622	0.724	0.615	0.604	1.107	0.823	0.355	0.587	0.564	0.511	0.626	0.628	0.529	0.666	0.194	0.64	1.07	0.98	1.098
CNTF-1R_CNTF	0	0	0	0	0	0	0	0	0	0	0	0	0	0	0	0	0	0	0	0	0	0	0	0	0	0	0	0	0	0	0	0	0	0	0	0	0	0	0	0	0	0	0	0	0	0	0	0	0
EGFR_CNTF	0	0	0	0	0	0	0	0	0	0	0	0	0	0	0	0	0	0	0	0	0	0	0	0	0	0	0	0.043	0	0	0	0	0	0	0	0.044	0	0	0.043	0	0	0	0	0	0	0	0	0	0
CNTF-1R_CLCF1	0	0	0	0	0	0	0	0	0	0	0	0	0	0	0	0	0	0	0	0	0	0	0	0	0	0	0	0	0	0	0	0	0	0	0	0	0	0	0	0	0	0	0	0	0	0	0	0	0
EGFR_NRG1	0.044	0	0.044	0	0.044	0	0	0	0	0.048	0	0	0	0	0	0	0	0	0	0	0	0	0.044	0	0	0	0.044	0.046	0.049	0	0	0.049	0.052	0.084	0	0.058	0	0.053	0.046	0.194	0.132	0.056	0.051	0.069	0	0	0	0	0
HLA-DPB1_NRG1	0.134	0	0.133	0	0.133	0	0	0	0	0.138	0	0	0	0	0	0	0	0	0	0	0	0	0.133	0	0	0	0.134	0.136	0.139	0	0	0.139	0.142	0.173	0	0.147	0	0.143	0.135	0.284	0.222	0.145	0.141	0.159	0.104	0	0.104	0	0.104
ADGRL1_NRG1	0.007	0	0.006	0	0.006	0	0	0	0	0.011	0	0	0	0	0	0	0	0	0	0	0	0	0.006	0	0	0	0.007	0.009	0.012	0	0	0.012	0.015	0.046	0	0.02	0	0.016	0.008	0.157	0.095	0.018	0.014	0.031	0	0	0	0	0
EGF_NRG1	0.062	0	0.061	0	0.061	0	0	0	0	0.066	0	0	0	0	0	0	0	0	0	0	0	0	0.061	0	0	0	0.062	0.064	0.067	0	0	0.066	0.07	0.101	0	0.075	0	0.071	0.063	0.212	0.15	0.073	0.069	0.086	0	0	0	0	0
ERBB3_NRG1	0.085	0	0.084	0	0.085	0	0	0	0	0.089	0	0	0	0	0	0	0	0	0	0	0	0	0.084	0	0	0	0.085	0.087	0.09	0	0	0.09	0.093	0.125	0	0.098	0	0.094	0.086	0.235	0.173	0.096	0.092	0.11	0	0	0	0	0
EGFR_EGF	0.103	0	0.044	0	0	0	0	0	0	0	0	0	0.046	0	0.044	0	0	0	0	0	0	0	0	0	0	0	0	0.045	0.044	0	0	0.043	0	0	0	0	0	0	0.044	0	0	0	0	0	0	0	0	0	0
EGFR_TGFA	0.061	0	0.046	0	0.044	0	0.048	0	0	0.046	0.047	0	0.046	0	0.044	0	0	0	0.049	0	0.047	0	0.044	0	0	0	0.049	0.09	0.087	0.06	0.061	0.06	0.051	0.066	0	0.071	0	0.053	0.126	0.065	0.054	0.065	0.056	0.063	0	0	0	0	0
EGFR_TGFB1	0.053	0.093	0.125	0.101	0.116	0.054	0.104	0	0.174	0.152	0.122	0	0.152	0.071	0.119	0.096	0.131	0.085	0.147	0	0.094	0.108	0.149	0.326	0.148	0.147	0.203	0.045	0.061	0.213	0.243	0.239	0.158	0.2	0.256	0.304	0.252	0.21	0.078	0.186	0.239	0.119	0.18	0.212	0	0	0	0	0
EGFR_MIF	0.778	0.775	0.862	0.897	0.969	0.757	0.861	0.721	0.711	1.068	1.094	0.41	0.799	0.774	0.765	0.942	0.868	0.861	0.874	1.249	0.896	0.968	1.028	0.891	1.156	1.059	0.959	1.276	1.318	1.028	0.825	1.089	0.726	1.219	0.703	1.11	0.744	1.566	1.354	0.557	0.692	0.7	0.733	0.887	0	0	0	0	0
CD74_MIF	1.195	1.191	1.279	1.314	1.385	1.173	1.277	1.137	1.127	1.485	1.51	0.827	1.216	1.191	1.182	1.358	1.285	1.277	1.291	1.665	1.312	1.385	1.445	1.307	1.573	1.475	1.376	1.692	1.735	1.445	1.241	1.506	1.142	1.635	1.12	1.526	1.16	1.982	1.77	0.973	1.109	1.116	1.149	1.303	1.007	1.003	1.091	1.126	1.197
EGFR_AREG	0.05	0.123	0.096	0.11	0.065	0.084	0.09	0.113	0.151	0.107	0.189	0.171	0.082	0.061	0.07	0.22	0.174	0.138	0.135	0	0.145	0.114	0.086	0.147	0.109	0.531	0.466	0.046	0.079	0.301	0.119	0.19	0.314	0.309	0	0.332	0.363	0.224	0.282	0.455	0.459	0.421	0.659	0.927	0	0	0	0	0
ICAM1_AREG	0.017	0.09	0.063	0.078	0.032	0.051	0.058	0.081	0.118	0.075	0.156	0.138	0.05	0.029	0.038	0.187	0.141	0.105	0.103	0	0.113	0.081	0.053	0.114	0.076	0.498	0.433	0.014	0.046	0.269	0.087	0.157	0.281	0.277	0	0.3	0.33	0.191	0.25	0.422	0.426	0.389	0.627	0.894	0	0	0	0	0
EGFR_GRN	0.151	0.064	0.108	0.151	0.151	0	0.141	0.109	0.117	0.176	0.129	0	0.099	0.094	0.096	0.092	0.109	0.061	0.106	0	0.126	0.092	0.102	0.159	0.104	0.145	0.085	0.266	0.375	0.759	0.918	1.14	0.505	0.782	0.607	1.018	0.162	0.744	0.441	0.455	0.654	0.5	0.649	0.774	0	0	0	0	0
TNFRSF1A_GRN	0.176	0.089	0.133	0.175	0.175	0	0.165	0.133	0.141	0.2	0.153	0	0.123	0.118	0.12	0.117	0.133	0.085	0.13	0	0.15	0.116	0.127	0.183	0.129	0.17	0.11	0.29	0.399	0.783	0.943	1.165	0.53	0.806	0.631	1.042	0.186	0.768	0.465	0.479	0.679	0.525	0.673	0.798	0.139	0.052	0.096	0.139	0.139
NTRK1_GRN	0.109	0.022	0.066	0.108	0.108	0	0.099	0.066	0.074	0.133	0.086	0	0.057	0.052	0.053	0.05	0.066	0.018	0.064	0	0.084	0.049	0.06	0.116	0.062	0.103	0.043	0.223	0.333	0.716	0.876	1.098	0.463	0.739	0.564	0.976	0.119	0.702	0.399	0.413	0.612	0.458	0.606	0.731	0	0	0	0	0
TNFRSF1B_GRN	0.113	0.026	0.07	0.113	0.113	0	0.103	0.071	0.079	0.138	0.091	0	0.061	0.056	0.057	0.054	0.071	0.023	0.068	0	0.088	0.054	0.064	0.121	0.066	0.107	0.047	0.227	0.337	0.72	0.88	1.102	0.467	0.744	0.569	0.98	0.124	0.706	0.403	0.417	0.616	0.462	0.611	0.736	0.134	0.047	0.092	0.134	0.134
EGFR_BTC	0.049	0	0.044	0	0	0	0	0	0	0.046	0.044	0	0.049	0	0.044	0	0	0	0.044	0	0	0	0	0	0.044	0	0	0.06	0.066	0	0	0	0	0	0	0	0	0.044	0.062	0	0	0	0	0.043	0	0	0	0	0
ERBB3_BTC	0.09	0	0.084	0	0	0	0	0	0	0.087	0.085	0	0.09	0	0.084	0	0	0	0.084	0	0	0	0	0	0.085	0	0	0.101	0.106	0	0	0	0	0	0	0	0	0.084	0.103	0	0	0	0	0.084	0	0	0	0	0
EGFR_COPA	0.127	0.084	0.102	0.118	0.127	0	0.104	0	0.116	0.179	0.124	0	0.144	0.146	0.098	0	0.161	0.087	0.114	0	0.093	0.106	0.12	0	0.137	0.125	0.118	0.186	0.187	0.172	0.166	0.22	0.155	0.209	0	0.218	0.318	0.164	0.225	0.143	0.203	0.165	0.185	0.217	0	0	0	0	0
CD74_COPA	0.544	0.501	0.518	0.534	0.543	0	0.521	0	0.532	0.595	0.541	0	0.561	0.563	0.515	0	0.577	0.504	0.53	0	0.509	0.522	0.536	0	0.553	0.541	0.535	0.602	0.603	0.588	0.583	0.637	0.571	0.626	0	0.635	0.735	0.581	0.642	0.56	0.62	0.582	0.601	0.634	0.356	0.312	0.33	0.346	0.355
NTRK1_COPA	0.085	0.042	0.059	0.075	0.084	0	0.062	0	0.073	0.136	0.082	0	0.102	0.104	0.056	0	0.118	0.045	0.071	0	0.05	0.063	0.077	0	0.094	0.082	0.076	0.143	0.144	0.129	0.124	0.178	0.112	0.167	0	0.176	0.276	0.122	0.183	0.101	0.161	0.123	0.142	0.175	0	0	0	0	0
EGFR_EPGN	0	0	0.044	0	0	0	0	0	0	0	0	0	0	0	0	0	0	0	0.044	0	0	0	0	0	0	0	0	0.043	0.043	0	0	0	0	0	0	0	0	0.044	0.043	0	0.044	0	0	0.044	0	0	0	0	0
EGFR_HBEGF	0.051	0	0.048	0.06	0.053	0	0.051	0	0.063	0.068	0.052	0	0.053	0	0.048	0	0.057	0	0.055	0	0.048	0	0.05	0	0.052	0	0.047	0.062	0.062	0.071	0.098	0.153	0.208	0.195	0	0.18	0	0.153	0.096	0.316	0.213	0.086	0.183	0.217	0	0	0	0	0
CD44_HBEGF	0.255	0	0.252	0.264	0.258	0	0.255	0	0.268	0.272	0.256	0	0.257	0	0.253	0	0.262	0	0.26	0	0.252	0	0.254	0	0.256	0	0.251	0.266	0.266	0.275	0.302	0.357	0.412	0.399	0	0.384	0	0.357	0.301	0.52	0.417	0.29	0.387	0.421	0.237	0	0.234	0.246	0.239
ERBB4_HBEGF	0.018	0	0.014	0.026	0.02	0	0.017	0	0.03	0.035	0.018	0	0.02	0	0.015	0	0.024	0	0.022	0	0.015	0	0.017	0	0.019	0	0.014	0.028	0.028	0.037	0.064	0.119	0.175	0.162	0	0.146	0	0.12	0.063	0.283	0.18	0.052	0.149	0.183	0	0	0	0	0
HLA-DPB1_TNFSF13B	0.139	0	0.213	0.17	0.191	0	0.203	0	0.144	0.187	0.199	0	0.141	0	0.14	0	0.169	0.148	0.284	0	0.167	0.141	0.158	0	0.172	0	0.156	0.138	0.151	0.236	0.306	0.449	0.322	0.387	0.8	0.764	0.396	0.345	0.165	0.225	0.591	0.472	0.352	0.464	0.109	0	0.184	0.14	0.161
TNFRSF13B_TNFSF13B	0.006	0	0.081	0.037	0.059	0	0.07	0	0.012	0.055	0.067	0	0.008	0	0.008	0	0.036	0.015	0.152	0	0.035	0.008	0.025	0	0.04	0	0.024	0.006	0.018	0.104	0.174	0.316	0.19	0.254	0.667	0.632	0.264	0.212	0.032	0.093	0.459	0.34	0.22	0.332	0	0	0	0	0
TFRC_TNFSF13B	0.031	0	0.106	0.062	0.084	0	0.095	0	0.037	0.08	0.092	0	0.034	0	0.033	0	0.061	0.041	0.177	0	0.06	0.033	0.05	0	0.065	0	0.049	0.031	0.043	0.129	0.199	0.341	0.215	0.279	0.692	0.657	0.289	0.237	0.057	0.118	0.484	0.365	0.245	0.357	0.063	0	0.137	0.094	0.115
CD40_TNFSF13B	0.027	0	0.101	0.058	0.079	0	0.091	0	0.032	0.075	0.087	0	0.029	0	0.028	0	0.057	0.036	0.172	0	0.056	0.029	0.046	0	0.06	0	0.044	0.026	0.039	0.124	0.194	0.337	0.21	0.275	0.688	0.652	0.284	0.233	0.053	0.113	0.479	0.36	0.24	0.352	0	0	0	0	0
TNFRSF17_TNFSF13B	0.007	0	0.081	0.038	0.059	0	0.071	0	0.012	0.055	0.067	0	0.009	0	0.008	0	0.037	0.016	0.152	0	0.036	0.009	0.026	0	0.04	0	0.025	0.006	0.019	0.104	0.174	0.317	0.19	0.255	0.668	0.632	0.265	0.213	0.033	0.093	0.459	0.34	0.22	0.332	0	0	0	0	0
TNFRSF13C_TNFSF13B	0.007	0	0.081	0.038	0.059	0	0.071	0	0.012	0.055	0.067	0	0.009	0	0.008	0	0.037	0.016	0.152	0	0.036	0.009	0.026	0	0.04	0	0.024	0.006	0.019	0.104	0.174	0.317	0.19	0.255	0.668	0.632	0.264	0.213	0.033	0.093	0.459	0.34	0.22	0.332	0.031	0	0.106	0.063	0.084
CD74_APP	0.762	0.526	0.512	0.56	0.518	0.5	0.503	0	0.517	0.517	0.524	0.546	0.486	0.487	0.488	0	0.49	0.496	0.524	0	0.541	0.53	0.499	0	0.536	0	0.506	1.272	1.167	0.545	0.552	0.638	0.574	0.652	0.637	0.608	0.67	0.627	0.891	0.498	0.575	0.556	0.564	0.578	0.574	0.338	0.324	0.372	0.33
ICAM1_SPN	0.013	0.091	0.12	0.122	0.155	0.085	0.147	0	0.101	0.178	0.147	0.268	0.234	0.057	0.116	0.056	0.127	0.139	0.15	0.311	0.157	0.125	0.16	0.318	0.212	0	0.146	0.011	0.013	0.179	0.161	0.105	0.068	0.078	0.124	0.105	0	0.083	0.013	0.134	0.084	0.051	0.106	0.124	0	0	0	0	0
ICAM1_ITGAL	0.012	0	0.062	0.097	0.069	0.054	0.089	0	0.063	0.102	0.098	0.12	0.099	0.079	0.103	0.056	0.103	0.037	0.067	0	0.055	0.052	0.072	0	0.091	0.24	0.073	0.011	0.016	0.02	0.036	0.052	0.03	0.066	0	0.049	0	0.037	0.014	0	0.063	0.022	0.032	0.032	0	0	0	0	0
ICAM1_aLb2 complex	0.012	0	0.062	0.097	0.069	0.054	0.089	0	0.063	0.102	0.098	0.12	0.099	0.079	0.103	0.056	0.103	0.037	0.067	0	0.055	0.052	0.072	0	0.091	0.24	0.073	0.011	0.016	0.02	0.036	0.052	0.03	0.066	0	0.049	0	0.037	0.014	0	0.063	0.022	0.032	0.032	0	0	0	0	0
ICAM2_aLb2 complex	0.027	0	0.077	0.112	0.084	0.069	0.104	0	0.078	0.117	0.113	0.135	0.114	0.094	0.118	0.071	0.118	0.052	0.082	0	0.07	0.067	0.086	0	0.106	0.255	0.088	0.026	0.031	0.035	0.051	0.067	0.045	0.081	0	0.064	0	0.052	0.029	0	0.078	0.037	0.047	0.047	0.054	0	0.103	0.139	0.111
ICAM3_aLb2 complex	0.018	0	0.068	0.103	0.075	0.06	0.095	0	0.068	0.108	0.104	0.126	0.105	0.085	0.109	0.062	0.109	0.043	0.073	0	0.061	0.058	0.077	0	0.097	0.246	0.079	0.017	0.022	0.026	0.042	0.058	0.036	0.072	0	0.055	0	0.043	0.02	0	0.069	0.028	0.038	0.038	0.203	0	0.252	0.288	0.26
ICAM4_aLb2 complex	0	0	0	0	0	0	0	0	0	0	0	0	0	0	0	0	0	0	0	0	0	0	0	0	0	0	0	0	0	0	0	0	0	0	0	0	0	0	0	0	0	0	0	0	0	0	0	0	0
F11R_aLb2 complex	0.063	0	0.113	0.148	0.12	0.105	0.14	0	0.113	0.153	0.149	0.171	0.15	0.129	0.154	0.107	0.154	0.088	0.118	0	0.106	0.103	0.122	0	0.142	0.291	0.124	0.062	0.067	0.071	0.087	0.103	0.081	0.117	0	0.099	0	0.088	0.065	0	0.114	0.073	0.083	0.083	0	0	0	0	0
TNFRSF1A_FASLG	0.068	0	0.073	0	0.069	0.083	0.111	0	0.099	0.071	0.131	0.161	0.138	0.085	0.137	0	0.116	0.103	0.108	0.639	0.173	0.141	0.146	0	0.127	0	0.181	0.067	0.068	0.071	0	0.069	0	0	0	0	0	0	0.068	0	0	0.072	0	0.068	0.031	0	0.036	0	0.032
TNFRSF10B_FASLG	0.02	0	0.025	0	0.021	0.035	0.063	0	0.051	0.023	0.083	0.113	0.091	0.037	0.089	0	0.068	0.055	0.06	0.591	0.125	0.093	0.098	0	0.079	0	0.133	0.02	0.02	0.023	0	0.021	0	0	0	0	0	0	0.02	0	0	0.024	0	0.02	0.02	0	0.025	0	0.021
TNFRSF6B_FASLG	0.008	0	0.013	0	0.009	0.023	0.052	0	0.039	0.011	0.071	0.102	0.079	0.025	0.077	0	0.056	0.043	0.049	0.579	0.114	0.081	0.087	0	0.067	0	0.122	0.008	0.008	0.011	0	0.009	0	0	0	0	0	0	0.008	0	0	0.012	0	0.008	0	0	0	0	0
FAS_FASLG	0.006	0	0.011	0	0.007	0.021	0.049	0	0.037	0.009	0.069	0.099	0.077	0.023	0.075	0	0.054	0.041	0.046	0.577	0.111	0.079	0.084	0	0.065	0	0.119	0.006	0.006	0.009	0	0.007	0	0	0	0	0	0	0.006	0	0	0.01	0	0.006	0	0	0	0	0
NTRK1_NTF3	0.002	0	0	0	0	0	0	0	0	0	0.002	0	0	0	0.001	0	0	0	0.001	0	0	0	0.002	0	0	0	0	0.001	0.001	0	0	0.002	0	0	0	0	0	0	0.001	0	0	0.006	0	0.001	0	0	0	0	0
NGFR_NTF3	0.001	0	0	0	0	0	0	0	0	0	0.002	0	0	0	0.001	0	0	0	0.001	0	0	0	0.001	0	0	0	0	0.001	0	0	0	0.001	0	0	0	0	0	0	0.001	0	0	0.006	0	0.001	0	0	0	0	0
NTRK1_GPI	0.068	0	0.071	0.098	0.097	0.013	0.105	0	0.106	0.1	0.119	0	0.061	0.071	0.09	0.101	0.089	0.051	0.091	0	0.115	0.079	0.094	0	0.139	0	0.1	0.149	0.159	0.118	0.069	0.137	0.044	0.165	0	0.131	0	0.213	0.23	0.136	0.073	0.09	0.087	0.099	0	0	0	0	0
NTRK1_NAMPT	0.132	0.051	0.042	0.082	0.192	0.03	0.056	0	0.083	0.11	0.125	0	0.048	0.017	0.065	0	0.07	0.045	0.074	0	0.117	0.05	0.069	0.159	0.103	0	0.079	0.35	0.469	0.207	0.206	0.389	0.495	0.559	0.313	0.498	1.006	0.54	0.322	1.238	0.984	0.243	0.23	0.38	0	0	0	0	0
ADORA2A_NAMPT	0.133	0.052	0.042	0.083	0.192	0.03	0.056	0	0.084	0.11	0.126	0	0.049	0.018	0.066	0	0.071	0.046	0.074	0	0.118	0.051	0.07	0.16	0.104	0	0.079	0.351	0.469	0.207	0.206	0.39	0.496	0.56	0.314	0.499	1.007	0.541	0.322	1.238	0.985	0.243	0.231	0.38	0.156	0.075	0.066	0.106	0.216
NTRK1_AIMP1	0.088	0.137	0.147	0.159	0.193	0.086	0.141	0.075	0.058	0.161	0.16	0.206	0.15	0.092	0.156	0.161	0.164	0.113	0.146	0.272	0.116	0.122	0.175	0.272	0.167	0	0.142	0.219	0.23	0.209	0.112	0.177	0.189	0.168	0.065	0.177	0	0.173	0.275	0.046	0.175	0.099	0.151	0.194	0	0	0	0	0
CD44_SELE	0.249	0	0.248	0	0.25	0	0.249	0	0	0	0.25	0	0.251	0	0.249	0	0	0	0.249	0	0	0	0.25	0	0.248	0	0	0.248	0.248	0.251	0	0.249	0	0.248	0	0.249	0	0.248	0.248	0	0.25	0	0	0.25	0.231	0	0.23	0	0.232
CEACAM1_SELE	0.005	0	0.004	0	0.006	0	0.005	0	0	0	0.006	0	0.007	0	0.005	0	0	0	0.005	0	0	0	0.006	0	0.004	0	0	0.004	0.004	0.007	0	0.004	0	0.004	0	0.005	0	0.004	0.004	0	0.006	0	0	0.006	0	0	0	0	0
ERBB4_NRG4	0.04	0	0.01	0	0.011	0	0	0	0	0	0	0	0	0	0.01	0	0	0	0	0	0	0	0	0	0.012	0	0	0.011	0.014	0.014	0	0	0	0.012	0	0	0	0.01	0.015	0	0.01	0	0	0	0	0	0	0	0
KLRF2_CLEC2A	0	0	0	0	0	0	0	0	0	0	0	0	0	0	0	0	0	0	0	0	0	0	0	0	0	0	0	0	0	0	0	0	0	0	0	0	0	0	0	0	0	0	0	0	0	0	0	0	0
FLT1 complex_VEGFA	0.124	0	0.028	0.035	0.026	0	0.024	0	0.045	0.034	0.039	0.112	0.029	0	0.028	0	0.029	0	0.029	0	0.048	0.03	0.029	0	0.027	0	0.036	0.2	0.142	0.061	0.02	0.159	0.159	0.291	0.109	0.276	0.226	0.351	0.251	0.1	0.154	0.126	0.138	0.161	0	0	0	0	0
NRP1_VEGFA	0.171	0	0.074	0.082	0.073	0	0.071	0	0.091	0.081	0.086	0.159	0.075	0	0.075	0	0.076	0	0.076	0	0.094	0.077	0.076	0	0.074	0	0.083	0.247	0.188	0.108	0.067	0.205	0.205	0.338	0.155	0.323	0.272	0.398	0.297	0.147	0.2	0.173	0.185	0.207	0.131	0	0.035	0.042	0.033
NRP2_VEGFA	0.113	0	0.017	0.024	0.015	0	0.013	0	0.033	0.023	0.028	0.101	0.018	0	0.017	0	0.018	0	0.018	0	0.036	0.019	0.018	0	0.016	0	0.025	0.189	0.13	0.05	0.009	0.148	0.147	0.28	0.097	0.265	0.214	0.34	0.239	0.089	0.142	0.115	0.127	0.15	0	0	0	0	0
FLT1 complex_PGF	0.018	0	0.02	0.022	0.024	0	0	0	0.037	0.023	0.021	0	0.022	0	0.017	0	0	0	0.022	0	0	0.023	0.023	0	0.021	0	0.021	0.017	0.023	0.017	0	0.023	0	0.028	0	0.023	0	0.022	0.023	0	0.021	0	0	0.022	0	0	0	0	0
NRP1_PGF	0.065	0	0.066	0.069	0.07	0	0	0	0.084	0.07	0.068	0	0.068	0	0.063	0	0	0	0.069	0	0	0.07	0.07	0	0.067	0	0.068	0.064	0.07	0.064	0	0.07	0	0.075	0	0.069	0	0.069	0.07	0	0.068	0	0	0.069	0.025	0	0.026	0.029	0.03
NRP2_PGF	0.007	0	0.008	0.011	0.012	0	0	0	0.026	0.012	0.01	0	0.01	0	0.006	0	0	0	0.011	0	0	0.012	0.012	0	0.01	0	0.01	0.006	0.012	0.006	0	0.012	0	0.017	0	0.011	0	0.011	0.012	0	0.01	0	0	0.011	0	0	0	0	0
FLT1_PGF	0.038	0	0.039	0.041	0.043	0	0	0	0.057	0.042	0.041	0	0.041	0	0.036	0	0	0	0.041	0	0	0.042	0.042	0	0.04	0	0.041	0.036	0.043	0.037	0	0.043	0	0.047	0	0.042	0	0.041	0.042	0	0.04	0	0	0.041	0	0	0	0	0
FLT1 complex_VEGFB	0.078	0	0.033	0.033	0.028	0	0.044	0.074	0.032	0.025	0.035	0	0.023	0.049	0.031	0	0.038	0	0.041	0	0.048	0.046	0.039	0	0.04	0	0.037	0.055	0.067	0.057	0.104	0.117	0.066	0.075	0	0.099	0	0.092	0.098	0	0.022	0.029	0.023	0.065	0	0	0	0	0
NRP1_VEGFB	0.124	0	0.08	0.08	0.075	0	0.091	0.121	0.079	0.072	0.081	0	0.07	0.096	0.078	0	0.085	0	0.087	0	0.095	0.092	0.086	0	0.087	0	0.084	0.102	0.114	0.104	0.151	0.164	0.113	0.121	0	0.146	0	0.138	0.144	0	0.069	0.076	0.07	0.112	0.085	0	0.04	0.04	0.035
FLT1_VEGFB	0.097	0	0.052	0.052	0.047	0	0.063	0.094	0.052	0.045	0.054	0	0.043	0.068	0.05	0	0.058	0	0.06	0	0.067	0.065	0.059	0	0.059	0	0.056	0.074	0.087	0.076	0.123	0.136	0.086	0.094	0	0.118	0	0.111	0.117	0	0.042	0.048	0.042	0.085	0	0	0	0	0
ADRB2_VEGFB	0.065	0	0.021	0.02	0.015	0	0.031	0.062	0.02	0.013	0.022	0	0.011	0.036	0.018	0	0.026	0	0.028	0	0.035	0.033	0.027	0	0.028	0	0.024	0.043	0.055	0.044	0.091	0.105	0.054	0.062	0	0.086	0	0.079	0.085	0	0.01	0.016	0.01	0.053	0	0	0	0	0
NRP1_SEMA3A	0.062	0	0	0	0.062	0	0	0	0	0	0	0	0	0	0	0	0	0	0.064	0	0	0	0	0	0	0	0	0.062	0.062	0	0	0.063	0	0	0	0.063	0	0.063	0.066	0	0.063	0	0	0.063	0.022	0	0	0	0.022
PlexinA1_complex3_SEMA3A	0.01	0	0	0	0.01	0	0	0	0	0	0	0	0	0	0	0	0	0	0.012	0	0	0	0	0	0	0	0	0.01	0.011	0	0	0.012	0	0	0	0.012	0	0.011	0.015	0	0.012	0	0	0.011	0	0	0	0	0
PlexinA2_complex1_SEMA3A	0.055	0	0	0	0.056	0	0	0	0	0	0	0	0	0	0	0	0	0	0.057	0	0	0	0	0	0	0	0	0.055	0.056	0	0	0.057	0	0	0	0.057	0	0.056	0.06	0	0.057	0	0	0.056	0	0	0	0	0
PlexinA3_complex1_SEMA3A	0.018	0	0	0	0.019	0	0	0	0	0	0	0	0	0	0	0	0	0	0.02	0	0	0	0	0	0	0	0	0.018	0.019	0	0	0.02	0	0	0	0.02	0	0.019	0.023	0	0.02	0	0	0.019	0	0	0	0	0
PlexinA4_complex1_SEMA3A	0	0	0	0	0.001	0	0	0	0	0	0	0	0	0	0	0	0	0	0.002	0	0	0	0	0	0	0	0	0	0.001	0	0	0.002	0	0	0	0.002	0	0.001	0.005	0	0.002	0	0	0.001	0	0	0	0	0
NRP2_SEMA3F	0.009	0	0.006	0.011	0.007	0	0.005	0	0	0.014	0.01	0	0.007	0	0.007	0	0	0	0.004	0	0.009	0	0.008	0	0.011	0	0.009	0.007	0.009	0.015	0	0.005	0	0.01	0	0.015	0	0.009	0.022	0	0.009	0.015	0	0.01	0	0	0	0	0
NRP2_SEMA3C	0.007	0	0.007	0.008	0.01	0	0.007	0	0.027	0.014	0.006	0	0.006	0	0.009	0	0.011	0	0.008	0	0.006	0	0.006	0	0.008	0	0.008	0.006	0.015	0.024	0.02	0.061	0	0.028	0	0.041	0	0.093	0.074	0	0.022	0.044	0	0.022	0	0	0	0	0
FcRn complex_ALB	0.803	0	0.143	0.145	0.146	0	0	0	0	0	0.146	0	0	0.161	0.143	0.2	0	0.149	0.144	0	0	0.159	0.143	0	0	0	0	0.225	0.178	0	0.159	0.144	0.197	0.148	0	0	0	0.145	0.165	0	0.143	0.157	0.162	0.145	0.721	0	0.06	0.063	0.063
GMCSFR_CSF2	0	0	0.002	0.009	0.003	0	0.002	0	0	0	0.026	0	0	0	0.002	0	0	0	0.014	0	0	0	0.002	0	0.003	0	0.005	0.001	0.005	0	0	0	0	0	0	0	0	0	0.005	0	0	0	0	0.002	0	0	0	0	0
Glycoprotein Ib complex_VWF	0.043	0.076	0.012	0.022	0.014	0.033	0.007	0	0.01	0.005	0.023	0	0.011	0.073	0.013	0	0.021	0.016	0.016	0	0.012	0.023	0.012	0.146	0.012	0	0.015	0.03	0.019	0.008	0.011	0.021	0.032	0.021	0	0.021	0	0.023	0.016	0	0.022	0.015	0.008	0.018	0	0	0	0	0
HLA-A_KIR3DL1	0	0	0	0	0	0	0	0	0	0	0	0	0.408	0	0	0	0	0	0	0	0	0	0	0	0.399	0	0.401	0.397	0.397	0	0	0	0	0	0	0	0	0	0.397	0	0	0	0	0	0	0	0	0	0
BMP10_KIR3DL1	0	0	0	0	0	0	0	0	0	0	0	0	0	0	0	0	0	0	0	0	0	0	0	0	0	0	0	0	0	0	0	0	0	0	0	0	0	0	0	0	0	0	0	0	0	0	0	0	0
HLA-F_KIR3DL1	0	0	0	0	0	0	0	0	0	0	0	0	0.045	0	0	0	0	0	0	0	0	0	0	0	0.035	0	0.038	0.034	0.034	0	0	0	0	0	0	0	0	0	0.034	0	0	0	0	0	0	0	0	0	0
BMP10_VSIR	0	0	0	0	0	0	0	0	0	0	0	0	0	0	0	0	0	0	0	0	0	0	0	0	0	0	0	0	0	0	0	0	0	0	0	0	0	0	0	0	0	0	0	0	0	0	0	0	0
CCL4L2_VSIR	0.076	0.123	0.333	0.314	0.247	0.108	0.253	0	0.201	0.187	0.151	0.263	0.238	0.129	0.171	0.138	0.189	0.169	0.249	0	0.165	0.152	0.186	0.364	0.123	0.158	0.173	0.11	0.124	0.218	0.204	0.23	0.361	0.339	0.4	0.361	0.348	0.223	0.143	0.349	0.534	0.23	0.388	0.486	0.146	0.192	0.403	0.383	0.316
TNF_VSIR	0.026	0.073	0.283	0.264	0.196	0.057	0.203	0	0.151	0.136	0.101	0.213	0.188	0.079	0.121	0.088	0.139	0.119	0.199	0	0.115	0.102	0.136	0.313	0.072	0.108	0.123	0.06	0.074	0.167	0.154	0.18	0.31	0.289	0.349	0.31	0.297	0.172	0.093	0.299	0.484	0.179	0.338	0.436	0	0	0	0	0
HLA-F_KIR3DL2	0	0	0.038	0.037	0	0	0.041	0	0.041	0	0.039	0	0.092	0	0.042	0	0.067	0	0.037	0	0.045	0.041	0.036	0	0.043	0	0.135	0	0	0	0	0.034	0	0	0	0	0	0	0.034	0	0	0	0	0.034	0	0	0.166	0.165	0
HLA-B_KIR3DL2	0	0	0.485	0.484	0	0	0.489	0	0.489	0	0.487	0	0.54	0	0.49	0	0.515	0	0.485	0	0.492	0.489	0.484	0	0.491	0	0.583	0	0	0	0	0.482	0	0	0	0	0	0	0.482	0	0	0	0	0.482	0	0	1.262	1.26	0
HLA-F_LILRB2	0.034	0	0.035	0.041	0	0	0.035	0	0.04	0	0	0	0	0	0.034	0	0	0	0.039	0	0	0	0.035	0	0.035	0	0	0.034	0.035	0.062	0.098	0.126	0.181	0.101	0.127	0.164	0.257	0.096	0.036	0.347	0.267	0.097	0.111	0.149	0.163	0	0.163	0.17	0
INS_LILRB2	1.822	0	1.823	1.829	0	0	1.824	0	1.828	0	0	0	0	0	1.823	0	0	0	1.827	0	0	0	1.823	0	1.823	0	0	1.822	1.823	1.85	1.887	1.914	1.97	1.889	1.916	1.952	2.045	1.884	1.824	2.135	2.056	1.886	1.899	1.937	1.845	0	1.846	1.852	0
CD1D_LILRB2	0.003	0	0.004	0.01	0	0	0.004	0	0.008	0	0	0	0	0	0.003	0	0	0	0.007	0	0	0	0.003	0	0.003	0	0	0.003	0.004	0.031	0.067	0.094	0.15	0.069	0.096	0.133	0.225	0.064	0.004	0.316	0.236	0.066	0.08	0.117	0	0	0	0	0
HLA-G_LILRB2	0.002	0	0.003	0.009	0	0	0.003	0	0.008	0	0	0	0	0	0.002	0	0	0	0.006	0	0	0	0.002	0	0.002	0	0	0.002	0.003	0.03	0.066	0.093	0.149	0.069	0.095	0.132	0.225	0.063	0.003	0.315	0.235	0.065	0.079	0.117	0	0	0	0	0
HLA-F_LILRB1	0.035	0	0.035	0	0.036	0	0	0	0.045	0	0.044	0.12	0.107	0	0.038	0	0.048	0	0.035	0	0.048	0	0.038	0	0.041	0	0.039	0.034	0.035	0.108	0.054	0.081	0.054	0.071	0	0.111	0.152	0.067	0.035	0.071	0.101	0.039	0.056	0.083	0.163	0	0.163	0	0.164
INS_LILRB1	1.823	0	1.823	0	1.824	0	0	0	1.833	0	1.832	1.908	1.896	0	1.826	0	1.836	0	1.823	0	1.836	0	1.826	0	1.829	0	1.827	1.822	1.823	1.896	1.842	1.869	1.842	1.859	0	1.899	1.941	1.855	1.823	1.859	1.889	1.827	1.844	1.871	1.846	0	1.846	0	1.847
HLA-G_LILRB1	0.003	0	0.002	0	0.003	0	0	0	0.012	0	0.012	0.087	0.075	0	0.006	0	0.016	0	0.002	0	0.016	0	0.006	0	0.009	0	0.007	0.002	0.002	0.075	0.022	0.049	0.021	0.039	0	0.079	0.12	0.035	0.002	0.038	0.069	0.007	0.023	0.05	0	0	0	0	0
GAST_CCKBR	0	0	0	0	0	0	0	0	0	0	0	0	0	0	0	0	0	0	0	0	0	0	0	0	0	0	0	0	0	0	0	0	0	0	0	0	0	0	0	0	0	0	0	0	0	0	0	0	0
CCK_CCKBR	0.016	0	0	0	0	0	0	0	0	0	0	0	0	0	0	0	0	0	0	0	0	0	0	0	0	0	0	0.001	0	0	0	0.001	0	0	0	0	0	0	0.001	0	0	0	0	0	0	0	0	0	0
CCL4_CCR5	0.043	0	0.063	0.062	0.09	0	0.112	0	0.12	0.088	0.109	0.145	0.065	0.074	0.162	0.175	0.127	0.084	0.119	0.314	0.137	0.103	0.136	0	0.118	0.131	0.083	0.043	0.043	0.068	0.144	0.076	0.059	0.059	0.152	0.112	0	0.072	0.044	0	0.051	0	0.047	0.077	0.529	0	0.55	0.548	0.576
CCL3_CCR5	0.035	0	0.056	0.054	0.082	0	0.105	0	0.112	0.081	0.102	0.137	0.057	0.067	0.154	0.168	0.119	0.076	0.111	0.306	0.129	0.095	0.128	0	0.11	0.123	0.076	0.035	0.036	0.06	0.137	0.069	0.051	0.051	0.144	0.105	0	0.064	0.036	0	0.044	0	0.039	0.069	0.101	0	0.121	0.119	0.147
CCL5_CCR5	0.022	0	0.042	0.041	0.068	0	0.091	0	0.099	0.067	0.088	0.124	0.044	0.053	0.14	0.154	0.106	0.062	0.098	0.293	0.116	0.082	0.115	0	0.096	0.109	0.062	0.021	0.022	0.047	0.123	0.055	0.038	0.038	0.131	0.091	0	0.051	0.022	0	0.03	0	0.026	0.056	1.331	0	1.351	1.35	1.377
CCL4_SLC7A1	0.073	0	0.057	0.053	0.057	0.057	0.047	0	0	0.071	0.051	0	0.057	0.058	0.05	0	0	0	0.052	0	0.061	0.049	0.053	0	0.066	0	0.05	0.064	0.07	0.05	0.079	0.059	0.053	0.058	0	0.06	0	0.06	0.099	0.079	0.05	0.063	0.073	0.056	0.559	0	0.543	0.54	0.544
CSF1_SLC7A1	0.048	0	0.032	0.029	0.033	0.033	0.022	0	0	0.046	0.026	0	0.032	0.034	0.025	0	0	0	0.027	0	0.036	0.024	0.029	0	0.042	0	0.025	0.039	0.046	0.026	0.054	0.035	0.029	0.034	0	0.035	0	0.035	0.075	0.055	0.025	0.038	0.049	0.031	0	0	0	0	0
CCL4_CNR2	0	0	0.043	0	0	0	0.044	0	0	0	0	0	0.046	0	0.045	0	0	0	0.043	0	0	0	0.043	0	0.044	0	0.048	0.043	0.044	0.047	0.055	0.043	0	0.045	0	0	0	0	0.043	0	0	0	0	0	0	0	0.529	0	0
CCL4_GPRC5D	0	0	0	0	0	0	0	0	0	0	0	0	0	0	0	0	0	0	0	0	0	0	0	0	0	0	0	0	0	0	0	0	0	0	0	0	0	0	0.043	0	0	0	0	0	0	0	0	0	0
IGF2_IDE	0.02	0	0.013	0.037	0.012	0.015	0.002	0	0.034	0.017	0.017	0	0.009	0	0.015	0	0.031	0.007	0.012	0	0	0.008	0.011	0	0.008	0	0.003	0.021	0.027	0.018	0	0.021	0.017	0.011	0	0.019	0	0.018	0.029	0	0.016	0.017	0.009	0.022	0	0	0	0	0
INS_IDE	1.841	0	1.833	1.858	1.833	1.836	1.823	0	1.855	1.838	1.838	0	1.83	0	1.836	0	1.852	1.828	1.833	0	0	1.829	1.832	0	1.829	0	1.824	1.842	1.848	1.839	0	1.842	1.837	1.832	0	1.84	0	1.839	1.85	0	1.837	1.838	1.83	1.843	1.864	0	1.856	1.881	1.856
CCL3_IDE	0.054	0	0.046	0.071	0.046	0.049	0.036	0	0.068	0.051	0.051	0	0.043	0	0.049	0	0.065	0.041	0.046	0	0	0.042	0.045	0	0.042	0	0.037	0.055	0.06	0.052	0	0.055	0.05	0.045	0	0.053	0	0.052	0.063	0	0.05	0.051	0.043	0.056	0.119	0	0.112	0.136	0.111
GCG_IDE	0.028	0	0.02	0.045	0.02	0.023	0.01	0	0.042	0.025	0.025	0	0.017	0	0.023	0	0.039	0.015	0.02	0	0	0.016	0.019	0	0.016	0	0.01	0.029	0.034	0.026	0	0.028	0.024	0.019	0	0.027	0	0.026	0.036	0	0.024	0.025	0.017	0.029	0	0	0	0	0
IAPP_IDE	0.089	0	0.081	0.105	0.081	0.083	0.071	0	0.103	0.086	0.086	0	0.077	0	0.083	0	0.1	0.076	0.08	0	0	0.077	0.079	0	0.077	0	0.071	0.09	0.095	0.087	0	0.089	0.085	0.08	0	0.088	0	0.086	0.097	0	0.084	0.085	0.078	0.09	0.093	0	0.085	0.11	0.085
IGF2_IGF1R	0.081	0	0.007	0.005	0.006	0.014	0.006	0	0	0.004	0.006	0	0	0	0.005	0	0.011	0.025	0.008	0	0	0.009	0.008	0	0.002	0	0.011	0.102	0.116	0.016	0.033	0.011	0.032	0.019	0	0.012	0	0.019	0.05	0	0.013	0.02	0.009	0.009	0	0	0	0	0
IGF1_IGF1R	0.083	0	0.009	0.007	0.008	0.017	0.008	0	0	0.006	0.008	0	0	0	0.007	0	0.013	0.028	0.01	0	0	0.011	0.01	0	0.004	0	0.013	0.105	0.119	0.018	0.035	0.013	0.034	0.021	0	0.014	0	0.022	0.052	0	0.015	0.022	0.011	0.011	0	0	0	0	0
IGF2_IGF2R	0.046	0.09	0.027	0.028	0.049	0.017	0.038	0	0.023	0.04	0.057	0	0.066	0.028	0.024	0	0.08	0.037	0.036	0	0.041	0.048	0.037	0	0.034	0	0.044	0.076	0.084	0.059	0.087	0.171	0.039	0.101	0.095	0.11	0	0.112	0.08	0.078	0.069	0.028	0.021	0.036	0	0	0	0	0
BDNF_NTRK2	0	0	0	0	0	0	0	0	0	0	0	0	0	0	0	0	0	0	0	0	0	0	0	0	0	0	0	0	0	0	0	0	0	0	0	0	0	0	0	0	0	0	0	0	0	0	0	0	0
NTF3_NTRK2	0.099	0	0.006	0.016	0.024	0.019	0.008	0	0	0	0.037	0	0	0.018	0.006	0	0	0.017	0.021	0.272	0.01	0.016	0.004	0	0.007	0	0.005	0.496	0.258	0	0	0.005	0	0.005	0	0.003	0	0.003	0.009	0	0.004	0	0.02	0.003	0	0	0	0	0
NTF4_NTRK2	0	0	0	0	0	0	0	0	0	0	0	0	0	0	0	0	0	0	0	0	0	0	0	0	0	0	0	0	0	0	0	0	0	0	0	0	0	0	0	0	0	0	0	0	0	0	0	0	0
BDNF_SORT1	0	0	0	0	0	0	0	0	0	0	0	0	0	0	0	0	0	0	0	0	0	0	0	0	0	0	0	0	0	0	0	0	0	0	0	0	0	0	0	0	0	0	0	0	0	0	0	0	0
GRN_SORT1	0.14	0	0.109	0.11	0.114	0	0.113	0	0	0.117	0.114	0.211	0.117	0	0.113	0	0.118	0	0.116	0	0	0.113	0.113	0	0.119	0	0.118	0.183	0.19	0.197	0.194	0.194	0.126	0.18	0.222	0.191	0	0.16	0.159	0.124	0.151	0.163	0.135	0.162	0.053	0	0.022	0.023	0.027
COPA_SORT1	0.116	0	0.085	0.087	0.09	0	0.089	0	0	0.093	0.09	0.187	0.093	0	0.089	0	0.094	0	0.092	0	0	0.09	0.089	0	0.096	0	0.095	0.16	0.166	0.173	0.171	0.171	0.102	0.156	0.198	0.167	0	0.137	0.135	0.1	0.127	0.14	0.111	0.139	0.073	0	0.042	0.043	0.047
BDNF_F11R	0	0	0	0	0	0	0	0	0	0	0	0	0	0	0	0	0	0	0	0	0	0	0	0	0	0	0	0	0	0	0	0	0	0	0	0	0	0	0	0	0	0	0	0	0	0	0	0	0
IFNE_Type I IFNR	0	0	0	0	0	0	0	0	0	0	0	0	0	0	0	0	0	0	0	0	0	0	0	0	0	0	0	0	0	0	0	0	0	0	0	0	0	0	0	0	0	0	0	0	0	0	0	0	0
IFNA13_Type I IFNR	0	0	0	0	0	0	0	0	0	0	0	0	0	0	0	0	0	0	0	0	0	0	0	0	0	0	0	0	0	0	0	0	0	0	0	0	0	0	0	0	0	0	0	0	0	0	0	0	0
IFNA1_Type I IFNR	0	0	0	0	0	0	0	0	0	0	0	0	0	0	0	0	0	0	0	0	0	0	0	0	0	0	0	0	0	0	0	0	0	0	0	0	0	0	0	0	0	0	0	0	0	0	0	0	0
IFNA2_Type I IFNR	0	0	0	0	0	0	0	0	0	0	0	0	0	0	0	0	0	0	0	0	0	0	0	0	0	0	0	0	0	0	0	0	0	0	0	0	0	0	0	0	0	0	0	0	0	0	0	0	0
IFNA14_Type I IFNR	0	0	0	0	0	0	0	0	0	0	0	0	0	0	0	0	0	0	0	0	0	0	0	0	0	0	0	0	0	0	0	0	0	0	0	0	0	0	0	0	0	0	0	0	0	0	0	0	0
IFNB1_Type I IFNR	0	0	0	0	0	0	0	0	0	0	0	0	0	0	0	0	0	0	0	0	0	0	0	0	0	0	0	0	0	0	0	0	0	0	0	0	0	0	0	0	0	0	0	0	0	0	0	0	0
IFNW1_Type I IFNR	0	0	0	0	0	0	0	0	0	0	0	0	0	0	0	0	0	0	0	0	0	0	0	0	0	0	0	0	0	0	0	0	0	0	0	0	0	0	0	0	0	0	0	0	0	0	0	0	0
IFNA6_Type I IFNR	0	0	0	0	0	0	0	0	0	0	0	0	0	0	0	0	0	0	0	0	0	0	0	0	0	0	0	0	0	0	0	0	0	0	0	0	0	0	0	0	0	0	0	0	0	0	0	0	0
CD200_CD200R1	0.005	0	0.021	0.026	0.01	0	0.031	0	0.036	0.03	0.026	0	0.008	0.019	0.017	0	0.011	0.013	0.022	0	0.023	0	0.017	0	0.02	0	0.027	0.005	0.005	0.056	0.028	0.006	0.016	0	0	0	0	0.007	0.005	0	0.006	0	0.035	0.018	0	0	0	0	0
KLRB1_CLEC2D	0.028	0.188	0.409	0.497	0.657	0.185	0.399	0.078	0.387	0.462	0.55	0.264	0.312	0.344	0.414	0.343	0.393	0.308	0.358	0	0.485	0.345	0.416	0.481	0.43	0.143	0.252	0.038	0.05	0.057	0.036	0.034	0.043	0.044	0	0.04	0	0.042	0.034	0	0.03	0.06	0.061	0.073	1.078	1.238	1.459	1.547	1.707
FAM3C_CLEC2D	0.113	0.273	0.494	0.582	0.742	0.27	0.483	0.163	0.472	0.547	0.635	0.349	0.397	0.429	0.499	0.428	0.477	0.392	0.443	0	0.57	0.43	0.501	0.566	0.515	0.228	0.337	0.123	0.134	0.142	0.121	0.119	0.128	0.129	0	0.125	0	0.127	0.118	0	0.115	0.145	0.146	0.158	0.036	0.196	0.417	0.505	0.665
TNF_DAG1	0.069	0	0.011	0.018	0.011	0	0.004	0	0.005	0.021	0.016	0	0.01	0	0.008	0	0	0.009	0.011	0	0.023	0	0.011	0	0.008	0	0.01	0.07	0.093	0.005	0.013	0.021	0.015	0.01	0	0.007	0	0.009	0.129	0	0.006	0.015	0.024	0.01	0	0	0	0	0
LGALS9_DAG1	0.088	0	0.03	0.038	0.031	0	0.023	0	0.025	0.041	0.036	0	0.029	0	0.028	0	0	0.029	0.031	0	0.042	0	0.031	0	0.027	0	0.03	0.09	0.113	0.024	0.033	0.04	0.035	0.03	0	0.026	0	0.029	0.148	0	0.025	0.034	0.044	0.03	0.098	0	0.04	0.047	0.04
TNF_NOTCH1	0.022	0	0.012	0.023	0.015	0.016	0.017	0	0.019	0.007	0.031	0	0.015	0	0.016	0	0	0.008	0.014	0.301	0.018	0	0.011	0	0.032	0	0.026	0.034	0.025	0.007	0.028	0.017	0.018	0.023	0	0.012	0	0.013	0.022	0	0.025	0	0.016	0.01	0	0	0	0	0
DLL1_NOTCH1	0.041	0	0.032	0.042	0.034	0.036	0.037	0	0.038	0.026	0.051	0	0.034	0	0.035	0	0	0.028	0.033	0.32	0.038	0	0.03	0	0.051	0	0.045	0.054	0.044	0.026	0.047	0.036	0.037	0.042	0	0.032	0	0.032	0.041	0	0.044	0	0.035	0.029	0	0	0	0	0
TNF_SEMA4C	0.016	0	0.01	0	0.01	0	0.01	0	0.012	0.026	0.008	0	0.021	0.015	0.005	0	0.009	0.012	0.008	0	0	0	0.008	0	0.003	0	0.011	0.024	0.026	0.054	0.048	0.016	0.03	0.02	0	0.02	0	0.013	0.022	0	0.008	0.018	0.045	0.024	0	0	0	0	0
PLXNB2_SEMA4C	0.109	0	0.103	0	0.103	0	0.103	0	0.105	0.119	0.101	0	0.114	0.108	0.099	0	0.102	0.105	0.101	0	0	0	0.101	0	0.096	0	0.104	0.117	0.119	0.147	0.141	0.109	0.123	0.113	0	0.113	0	0.106	0.116	0	0.101	0.111	0.138	0.117	0	0	0	0	0
TNF_FLT4	0.004	0	0.002	0	0.002	0	0	0	0.011	0	0	0	0.005	0	0.002	0	0	0	0.004	0	0.005	0	0.002	0	0	0	0	0.002	0.003	0	0	0.001	0	0	0	0	0	0.001	0.001	0	0.002	0	0	0.001	0	0	0	0	0
VEGFD_FLT4	0	0	0	0	0	0	0	0	0	0	0	0	0	0	0	0	0	0	0	0	0	0	0	0	0	0	0	0	0	0	0	0	0	0	0	0	0	0	0	0	0	0	0	0	0	0	0	0	0
TNF_ICOS	0.001	0.022	0.05	0.153	0.301	0.028	0.063	0.228	0.074	0.199	0.08	0	0.02	0.021	0.045	0.044	0.047	0.035	0.09	0	0.061	0.035	0.032	0.3	0.058	0	0.018	0	0.003	0.004	0	0.002	0	0	0	0.003	0	0.002	0.002	0	0.002	0.005	0	0.002	0	0	0	0	0
ICOSLG_ICOS	0.003	0.024	0.051	0.155	0.302	0.029	0.064	0.23	0.075	0.201	0.081	0	0.021	0.022	0.046	0.046	0.048	0.036	0.092	0	0.062	0.037	0.033	0.302	0.06	0	0.019	0	0.004	0.005	0	0.003	0	0	0	0.004	0	0.004	0.003	0	0.004	0.006	0	0.003	0	0	0	0	0
TNF_TNFRSF1A	0.068	0.032	0.058	0.06	0.054	0.067	0.089	0	0.089	0.073	0.096	0	0.113	0.081	0.069	0.044	0.064	0.1	0.089	0	0.096	0.086	0.127	0.105	0.083	0	0.084	0.143	0.208	0.147	0.244	0.207	0.136	0.163	0.184	0.25	0.212	0.145	0.213	0.193	0.221	0.129	0.129	0.243	0	0	0	0	0
LTA_TNFRSF1A	0.068	0.031	0.057	0.059	0.054	0.067	0.089	0	0.088	0.073	0.096	0	0.112	0.081	0.068	0.044	0.063	0.1	0.089	0	0.096	0.086	0.127	0.104	0.082	0	0.084	0.142	0.207	0.147	0.244	0.207	0.135	0.162	0.184	0.249	0.211	0.145	0.213	0.192	0.221	0.129	0.128	0.243	0	0	0	0	0
TNFSF13_TNFRSF1A	0.092	0.055	0.081	0.083	0.078	0.09	0.113	0	0.112	0.097	0.12	0	0.136	0.105	0.092	0.068	0.087	0.123	0.113	0	0.12	0.11	0.151	0.128	0.106	0	0.108	0.166	0.231	0.171	0.268	0.231	0.159	0.186	0.208	0.273	0.235	0.169	0.237	0.216	0.245	0.153	0.152	0.267	0	0	0	0	0
TNF_FAS	0.006	0	0.046	0.088	0.142	0	0.042	0	0.08	0.105	0.074	0	0.056	0	0.061	0	0.052	0.075	0.075	0	0.057	0.039	0.057	0.16	0.105	0	0.025	0.02	0.033	0.015	0.013	0.021	0	0.011	0	0.032	0	0.013	0.029	0	0.024	0.054	0	0.022	0	0	0	0	0
TNFSF13_FAS	0.03	0	0.069	0.112	0.165	0	0.066	0	0.104	0.129	0.098	0	0.08	0	0.085	0	0.075	0.099	0.098	0	0.08	0.063	0.081	0.183	0.128	0	0.049	0.043	0.057	0.039	0.037	0.044	0	0.035	0	0.055	0	0.036	0.052	0	0.047	0.078	0	0.045	0	0	0	0	0
TNF_TNFRSF1B	0.006	0.027	0.11	0.147	0.4	0	0.152	0	0.131	0.225	0.241	0	0.171	0.038	0.142	0.216	0.084	0.099	0.187	0	0.14	0.087	0.133	0	0.154	0	0.115	0.004	0.016	0.082	0.242	0.212	0.222	0.246	0.12	0.208	0.236	0.275	0.025	0.299	0.298	0.168	0.224	0.208	0	0	0	0	0
LTA_TNFRSF1B	0.005	0.027	0.109	0.147	0.399	0	0.152	0	0.131	0.224	0.24	0	0.171	0.038	0.142	0.215	0.084	0.098	0.187	0	0.139	0.087	0.133	0	0.154	0	0.115	0.003	0.016	0.081	0.242	0.211	0.221	0.245	0.12	0.208	0.236	0.274	0.025	0.298	0.297	0.168	0.224	0.207	0	0	0	0	0
TNF_RIPK1	0.012	0	0.022	0.017	0.016	0.024	0.012	0.078	0.019	0.038	0.02	0	0.023	0.021	0.017	0	0.014	0.008	0.015	0	0.026	0.017	0.017	0	0.019	0	0.018	0.021	0.022	0.012	0	0.013	0.009	0.011	0	0.02	0	0.014	0.022	0	0.009	0.027	0.01	0.018	0	0	0	0	0
LTA_RIPK1	0.011	0	0.021	0.016	0.016	0.024	0.011	0.077	0.019	0.037	0.02	0	0.022	0.02	0.017	0	0.014	0.008	0.015	0	0.026	0.016	0.016	0	0.018	0	0.018	0.02	0.021	0.012	0	0.013	0.009	0.01	0	0.02	0	0.013	0.022	0	0.008	0.027	0.01	0.017	0	0	0	0	0
TNFSF10_RIPK1	0.071	0	0.081	0.076	0.075	0.084	0.071	0.137	0.078	0.097	0.079	0	0.082	0.08	0.076	0	0.073	0.068	0.074	0	0.086	0.076	0.076	0	0.078	0	0.077	0.08	0.081	0.071	0	0.072	0.069	0.07	0	0.079	0	0.073	0.082	0	0.068	0.086	0.07	0.077	0.113	0	0.123	0.118	0.118
TNF_PTPRS	0.004	0	0	0	0	0	0	0	0	0	0.002	0	0	0	0	0	0	0	0	0	0	0.007	0.002	0	0	0	0	0.013	0.007	0	0	0.001	0	0	0	0	0	0.001	0.002	0	0	0	0	0	0	0	0	0	0
PTN_PTPRS	0.009	0	0	0	0	0	0	0	0	0	0.008	0	0	0	0	0	0	0	0	0	0	0.013	0.007	0	0	0	0	0.019	0.013	0	0	0.007	0	0	0	0	0	0.007	0.008	0	0	0	0	0	0	0	0	0	0
TNF_CELSR2	0.009	0	0.001	0	0.003	0	0	0	0	0.004	0	0	0	0	0	0	0.009	0.025	0.002	0	0.006	0	0.006	0	0	0	0.002	0.018	0.016	0.006	0	0.002	0	0.002	0	0.002	0	0.003	0.014	0	0	0	0	0.004	0	0	0	0	0
INS_INSR	2.048	0	1.829	1.846	1.834	0	1.831	0	0	1.86	1.834	0	1.83	0	1.828	0	1.839	1.827	1.831	0	1.833	1.841	1.836	0	1.828	0	1.834	1.991	2.034	1.928	1.95	1.856	1.902	1.893	0	1.865	1.979	1.866	2.074	1.909	1.917	1.877	1.991	2.011	2.071	0	1.852	1.869	1.857
CCK_CCKAR	0.001	0	0	0	0	0	0	0	0	0	0	0	0	0	0	0	0	0	0	0	0	0	0	0	0	0	0	0	0	0	0	0	0	0	0	0	0	0	0	0	0	0	0	0	0	0	0	0	0
CXCR3_CCL19	0.012	0	0.021	0.015	0.016	0	0.012	0	0.027	0.04	0.014	0	0.018	0	0.023	0	0.022	0	0.016	0	0.025	0	0.02	0	0.011	0	0.022	0.003	0.026	0.016	0	0.026	0	0.03	0.111	0.024	0	0.015	0.012	0	0.03	0.583	0	0.025	0.088	0	0.098	0.091	0.093
CCRL2_CCL19	0.012	0	0.022	0.015	0.017	0	0.013	0	0.028	0.041	0.014	0	0.019	0	0.024	0	0.022	0	0.016	0	0.025	0	0.021	0	0.011	0	0.022	0.004	0.027	0.016	0	0.026	0	0.03	0.111	0.024	0	0.016	0.012	0	0.031	0.583	0	0.025	0	0	0	0	0
CCR7_CCL19	0.011	0	0.021	0.014	0.016	0	0.011	0	0.026	0.04	0.013	0	0.018	0	0.023	0	0.021	0	0.015	0	0.024	0	0.019	0	0.01	0	0.021	0.003	0.026	0.015	0	0.025	0	0.029	0.11	0.023	0	0.014	0.011	0	0.03	0.582	0	0.024	0	0	0	0	0
CXCR3_CCL20	0.007	0.05	0.07	0.078	0.132	0.014	0.112	0	0.192	0.09	0.28	0	0.01	0	0.01	0	0.102	0.05	0.203	0	0.052	0.01	0.069	0	0.084	0	0.027	0.012	0.061	0.026	0	0.078	0.083	0.145	0.121	0.104	0.578	0.472	0.215	0.027	0.099	0.034	0.012	0.033	0.083	0.126	0.146	0.154	0.208
CCR6_CCL20	0.006	0.049	0.069	0.078	0.131	0.014	0.112	0	0.192	0.09	0.28	0	0.01	0	0.009	0	0.101	0.049	0.203	0	0.051	0.009	0.068	0	0.083	0	0.027	0.011	0.061	0.026	0	0.077	0.083	0.145	0.121	0.103	0.578	0.472	0.214	0.027	0.098	0.034	0.011	0.033	0.06	0.102	0.122	0.131	0.184
DPP4_CCL11	0.005	0	0.004	0	0.005	0	0	0	0	0	0.005	0	0	0	0.006	0	0	0	0.007	0	0	0	0.006	0	0	0	0	0.004	0.006	0.008	0	0.007	0	0.005	0	0.004	0	0.008	0.005	0	0.004	0.018	0	0.007	0.053	0	0.053	0	0.054
ACKR2_CCL11	0	0	0	0	0	0	0	0	0	0	0	0	0	0	0	0	0	0	0	0	0	0	0	0	0	0	0	0	0	0	0	0	0	0	0	0	0	0	0	0	0	0	0	0	0	0	0	0	0
CCR2_CCL11	0.002	0	0.001	0	0.002	0	0	0	0	0	0.002	0	0	0	0.003	0	0	0	0.004	0	0	0	0.003	0	0	0	0	0.001	0.003	0.005	0	0.004	0	0.002	0	0.001	0	0.005	0.002	0	0.001	0.015	0	0.004	0	0	0	0	0
DPP4_CXCL12	0.105	0	0.009	0.02	0.013	0.016	0.006	0	0	0	0.011	0	0.011	0	0.01	0	0	0.015	0.005	0	0	0	0.009	0	0.01	0	0.008	0.012	0.011	0.022	0.017	0.017	0.025	0.013	0	0.013	0.16	0.008	0.014	0.031	0.009	0	0	0.011	0.154	0	0.057	0.069	0.062
ACKR3_CXCL12	0.119	0	0.023	0.034	0.027	0.03	0.02	0	0	0	0.024	0	0.025	0	0.024	0	0	0.029	0.019	0	0	0	0.023	0	0.023	0	0.022	0.026	0.025	0.035	0.031	0.03	0.038	0.027	0	0.026	0.174	0.022	0.027	0.045	0.023	0	0	0.024	0	0	0	0	0
TNFRSF13B_TNFSF13	0.025	0	0.009	0.01	0.007	0	0.009	0	0	0.007	0.007	0	0.004	0	0.009	0	0.011	0	0.007	0	0.006	0	0.006	0	0.011	0	0.004	0.063	0.076	0.128	0.348	0.381	0.172	0.25	0.331	0.335	0.21	0.157	0.103	0.174	0.161	0.125	0.183	0.206	0	0	0	0	0
TNFRSF13B_CD70	0	0	0.01	0.063	0.11	0	0.035	0	0.016	0.104	0.131	0	0.014	0	0.044	0	0.074	0.026	0.073	0	0.067	0.019	0.044	0.16	0.113	0	0.018	0	0.002	0.006	0	0.003	0	0.008	0	0.004	0	0.004	0.003	0	0.003	0.032	0	0.011	0	0	0	0	0
CD27_CD70	0.003	0	0.013	0.066	0.113	0	0.038	0	0.019	0.107	0.134	0	0.017	0	0.047	0	0.077	0.029	0.076	0	0.07	0.021	0.047	0.162	0.116	0	0.021	0.003	0.005	0.009	0	0.006	0	0.011	0	0.007	0	0.007	0.006	0	0.005	0.035	0	0.014	0.137	0	0.148	0.2	0.247
CD40_CD40LG	0.021	0.115	0.267	0.244	0.034	0.037	0.299	0.075	0.117	0.132	0.087	0	0	0.04	0.035	0	0.031	0.088	0.237	0	0.065	0	0.036	0	0.05	0	0.025	0.021	0.022	0	0	0.022	0	0.023	0	0.023	0	0.022	0.022	0	0	0.029	0	0.024	0	0	0	0	0
CD40_INSL3	0	0	0.025	0.032	0.025	0	0	0	0.038	0	0.023	0	0	0	0.022	0	0	0	0	0	0.025	0	0.022	0	0.022	0	0.023	0.021	0	0.023	0	0.022	0	0	0	0.023	0	0.021	0.021	0	0.022	0	0	0.024	0	0	0	0	0
HLA-DQB2_PRL	0	0	0	0	0	0	0	0	0	0	0	0	0	0	0	0	0	0	0	0	0	0	0	0	0	0	0	0	0	0	0	0	0	0	0	0	0	0	0	0	0	0	0	0	0	0	0	0	0
HLA-DRB1_OGN	0.144	0	0.143	0.146	0.147	0	0.151	0	0.149	0	0.161	0	0	0	0.145	0	0	0	0.143	0	0.151	0	0.144	0	0.144	0	0.145	0.143	0.143	0	0	0.145	0	0.146	0	0	0	0.143	0.144	0	0	0.154	0	0.143	0.025	0	0.024	0.027	0.028
IL1 receptor_IL1A	0.009	0	0.01	0	0.011	0	0	0	0	0	0.012	0	0	0	0.01	0	0	0	0	0	0	0	0	0	0.011	0	0	0.009	0.01	0	0	0.012	0	0.016	0	0.012	0	0.034	0.011	0	0.015	0	0	0	0	0	0	0	0
IL1 receptor inhibitor_IL1A	0.001	0	0.002	0	0.002	0	0	0	0	0	0.004	0	0	0	0.002	0	0	0	0	0	0	0	0	0	0.003	0	0	0.001	0.002	0	0	0.004	0	0.008	0	0.004	0	0.026	0.003	0	0.007	0	0	0	0	0	0	0	0
IL1 receptor_IL1B	0.011	0	0.011	0	0.015	0	0.011	0	0	0	0.011	0	0	0	0.013	0	0.028	0	0.013	0	0	0	0.011	0	0	0	0.016	0.01	0.013	0.037	0.051	0.051	0.295	0.192	0.073	0.075	0.84	0.319	0.018	0.395	0.312	0.041	0.122	0.122	0	0	0	0	0
IL1 receptor inhibitor_IL1B	0.003	0	0.003	0	0.007	0	0.003	0	0	0	0.003	0	0	0	0.005	0	0.02	0	0.005	0	0	0	0.003	0	0	0	0.008	0.002	0.005	0.029	0.043	0.043	0.287	0.184	0.065	0.067	0.832	0.311	0.01	0.387	0.304	0.033	0.114	0.114	0	0	0	0	0
IL1 receptor_IL1RN	0.011	0	0.013	0.012	0.037	0	0.027	0	0.033	0.015	0.015	0	0.021	0	0.013	0	0	0	0.014	0	0.02	0	0.016	0	0.015	0	0.017	0.01	0.027	0.072	0.024	0.144	0.044	0.182	0	0.319	0.384	0.455	0.102	0.101	0.148	0.028	0.048	0.068	0	0	0	0	0
IL1 receptor inhibitor_IL1RN	0.003	0	0.005	0.004	0.029	0	0.019	0	0.025	0.007	0.007	0	0.013	0	0.005	0	0	0	0.006	0	0.012	0	0.008	0	0.007	0	0.009	0.002	0.019	0.064	0.016	0.136	0.036	0.174	0	0.31	0.376	0.447	0.094	0.093	0.14	0.02	0.04	0.06	0	0	0	0	0
IL10 receptor_IL10	0.003	0	0.004	0	0.017	0	0.006	0	0	0.031	0.007	0	0	0.018	0.005	0	0.011	0.009	0.015	0	0	0.01	0.006	0	0.006	0	0	0.002	0.004	0	0	0.033	0.037	0.039	0	0.041	0	0.027	0.003	0.033	0.044	0	0.01	0.013	0.027	0	0.028	0	0.041
IL11 receptor_IL11	0	0	0	0	0	0	0	0	0	0	0	0	0.019	0	0.018	0	0	0	0.017	0	0	0	0	0	0	0	0	0.017	0.017	0.022	0	0.016	0	0	0	0	0	0.016	0.022	0	0.016	0	0	0	0	0	0	0	0
IL12_IL12 receptor	0	0	0	0	0	0	0	0	0	0	0	0	0	0	0	0	0	0	0	0	0	0	0	0	0	0	0	0	0	0	0	0	0	0	0	0	0	0	0	0	0	0	0	0	0	0	0	0	0
IL13 receptor_IL4	0	0	0	0.038	0	0	0	0	0	0	0	0	0	0.069	0.034	0	0	0	0	0	0	0	0.033	0	0	0	0	0.032	0	0	0	0	0	0	0	0	0	0	0	0	0	0	0	0	0	0	0	0	0
IL4 receptor_IL4	0	0	0	0.009	0	0	0	0	0	0	0	0	0	0.04	0.006	0	0	0	0	0	0	0	0.004	0	0	0	0	0.003	0	0	0	0	0	0	0	0	0	0	0	0	0	0	0	0	0	0	0	0.027	0
IL13 receptor_IL13	0	0	0	0.036	0.033	0	0	0	0	0.043	0.036	0	0	0	0.033	0	0	0	0	0	0	0	0	0	0	0	0	0	0.032	0	0	0	0	0	0	0	0	0	0.032	0	0	0	0	0.032	0	0	0	0	0
IL15 receptor_IL15	0.007	0	0.012	0.003	0.008	0	0.016	0	0.023	0.01	0.004	0.109	0.023	0	0.024	0	0	0.012	0.019	0	0.013	0.007	0.014	0	0.011	0	0.011	0.011	0.031	0.011	0.037	0.02	0.008	0.026	0.174	0.057	0.119	0.024	0.025	0	0.031	0.181	0.027	0.035	0.058	0	0.063	0.055	0.059
IL17 AF_IL17 receptor AC	0	0	0	0	0	0	0	0	0	0	0	0	0	0	0	0	0	0	0	0	0	0	0	0	0	0	0	0	0	0	0	0	0	0	0	0	0	0	0	0	0	0	0	0	0	0	0	0	0
IL17 receptor AB_IL25	0	0	0	0	0	0	0	0	0	0	0	0	0	0	0	0	0	0	0	0	0	0	0	0	0	0	0	0.009	0	0	0	0	0	0	0	0	0	0	0	0	0	0	0	0	0	0	0	0	0
IL17 receptor AC_IL17A	0	0	0.016	0.018	0.016	0	0.023	0	0.023	0	0.077	0	0	0	0	0	0	0	0.057	0	0	0	0	0	0.017	0	0	0	0.016	0	0	0.016	0	0	0	0	0	0	0.016	0	0	0	0	0	0	0	0	0	0
IL17 receptor AC_IL17F	0	0	0.016	0.018	0	0	0.02	0	0	0.026	0.029	0	0	0	0	0	0	0	0.026	0	0	0	0	0	0	0	0	0	0	0	0	0	0	0	0	0	0	0	0.015	0	0	0	0	0	0	0	0	0	0
IL17 receptor AE_IL17C	0	0	0	0	0	0	0	0	0	0	0	0	0	0	0.018	0	0	0	0.016	0	0	0	0	0	0.018	0	0.016	0	0.016	0	0	0.016	0	0	0	0	0	0	0.018	0	0	0	0	0.016	0	0	0	0	0
IL18 receptor_IL18	0.022	0	0.004	0.003	0.008	0	0.008	0	0	0.009	0.006	0.094	0.003	0	0.003	0	0	0	0.005	0	0.007	0.006	0.006	0	0.013	0.14	0.045	0.013	0.06	0.407	0.143	0.146	0.13	0.129	0.158	0.16	0.119	0.072	0.162	0.015	0.053	0.205	0.249	0.318	0	0	0	0	0
IL2 receptor_HA_IL2	0	0.142	0.03	0.01	0.001	0.061	0.025	0.067	0.017	0	0.002	0	0	0	0.003	0	0.027	0.144	0.048	0	0.006	0.053	0.016	0	0.007	0	0.009	0	0.001	0	0	0	0	0	0	0	0	0	0.001	0	0	0	0	0	0	0.169	0.057	0.037	0.029
IL2 receptor_I_IL2	0	0.142	0.03	0.01	0.001	0.061	0.025	0.067	0.017	0	0.002	0	0	0	0.003	0	0.027	0.144	0.048	0	0.006	0.053	0.016	0	0.007	0	0.009	0	0.001	0	0	0	0	0	0	0	0	0	0.001	0	0	0	0	0	0	0.193	0.081	0.061	0.052
NGFR_IL2	0	0.142	0.029	0.009	0.001	0.061	0.025	0.067	0.017	0	0.002	0	0	0	0.003	0	0.026	0.143	0.048	0	0.006	0.053	0.016	0	0.007	0	0.009	0	0.001	0	0	0	0	0	0	0	0	0	0	0	0	0	0	0	0	0	0	0	0
NGFR_BDNF	0	0	0.001	0	0	0	0	0	0	0	0	0	0	0	0	0	0	0	0.001	0	0	0	0	0	0	0	0	0	0.001	0	0	0	0	0	0	0	0	0	0.003	0	0	0	0	0	0	0	0	0	0
NCAM1_BDNF	0	0	0.006	0	0	0	0	0	0	0	0	0	0	0	0	0	0	0	0.006	0	0	0	0	0	0	0	0	0.006	0.006	0	0	0.006	0	0	0	0	0	0	0.008	0	0	0	0	0	0	0	0	0	0
NGFR_NTF4	0	0	0	0	0	0	0	0	0	0	0	0	0	0	0	0	0	0	0	0	0	0	0	0	0	0	0	0	0.001	0	0	0	0	0.001	0	0	0	0	0.007	0	0	0	0	0	0	0	0	0	0
NCAM1_GDNF	0.006	0	0	0	0	0	0	0	0	0	0	0	0	0	0.006	0	0	0	0	0	0	0	0	0	0.007	0	0	0.006	0.006	0	0	0	0	0	0	0	0	0.006	0.006	0	0.006	0	0	0	0	0	0	0	0
IL20 receptor Type I_IL24	0	0	0	0	0	0	0	0	0	0	0	0	0	0	0	0	0	0	0.001	0	0	0	0	0	0	0	0	0	0	0	0	0	0	0.004	0	0	0	0	0	0	0	0	0	0	0	0	0	0	0
IL20 receptor Type II_IL24	0	0	0	0	0	0	0	0	0	0	0	0	0	0	0	0	0	0	0.001	0	0	0	0	0	0	0	0	0	0	0	0	0	0	0.004	0	0	0	0	0	0	0	0	0	0	0	0	0	0	0
NOTCH2_IL24	0	0	0	0	0	0	0	0	0	0	0	0	0	0	0	0	0	0	0.063	0	0	0	0	0	0	0	0	0	0	0	0	0.063	0	0.067	0	0	0	0	0.062	0	0	0	0	0	0	0	0	0	0
IL20 receptor Type I_IL20	0	0	0	0	0	0	0	0	0	0	0	0	0	0	0	0	0	0	0	0	0	0	0	0	0	0	0	0	0	0	0	0	0	0	0	0	0	0	0	0	0	0	0	0	0	0	0	0	0
IL20 receptor Type II_IL20	0	0	0	0	0	0	0	0	0	0	0	0	0	0	0	0	0	0	0	0	0	0	0	0	0	0	0	0	0	0	0	0	0	0	0	0	0	0	0	0	0	0	0	0	0	0	0	0	0
IL20 receptor Type I_IL19	0.001	0	0.001	0.003	0.001	0	0	0	0	0	0.001	0	0	0	0.001	0	0	0	0.001	0	0.005	0	0	0	0.001	0	0	0.001	0	0	0	0	0.007	0.004	0	0.002	0	0.002	0.003	0	0	0	0	0.003	0	0	0	0	0
NOTCH2_DLL4	0.064	0	0	0.065	0.064	0	0	0	0	0	0	0	0.066	0	0.063	0	0	0	0.063	0	0	0	0.063	0	0.063	0	0.066	0.064	0.064	0	0	0.063	0	0	0	0.065	0	0.064	0.066	0	0.064	0	0	0.063	0	0	0	0	0
NOTCH1_DLL4	0.023	0	0	0.024	0.023	0	0	0	0	0	0	0	0.025	0	0.021	0	0	0	0.022	0	0	0	0.022	0	0.022	0	0.024	0.022	0.023	0	0	0.022	0	0	0	0.024	0	0.022	0.025	0	0.022	0	0	0.022	0	0	0	0	0
NOTCH4_DLL4	0.021	0	0	0.022	0.021	0	0	0	0	0	0	0	0.023	0	0.019	0	0	0	0.02	0	0	0	0.02	0	0.02	0	0.022	0.02	0.021	0	0	0.02	0	0	0	0.022	0	0.021	0.023	0	0.02	0	0	0.02	0.027	0	0	0.028	0.027
NOTCH2_DLL3	0	0	0	0	0	0	0.065	0	0	0	0.066	0	0	0	0	0	0	0	0.063	0	0	0	0.064	0	0.064	0	0.063	0	0.063	0	0	0.063	0	0	0	0.064	0	0	0.063	0	0	0.068	0	0.064	0	0	0	0	0
NOTCH1_DLL3	0	0	0	0	0	0	0.023	0	0	0	0.024	0	0	0	0	0	0	0	0.022	0	0	0	0.023	0	0.022	0	0.021	0	0.021	0	0	0.022	0	0	0	0.022	0	0	0.021	0	0	0.026	0	0.022	0	0	0	0	0
NOTCH4_DLL3	0	0	0	0	0	0	0.021	0	0	0	0.022	0	0	0	0	0	0	0	0.02	0	0	0	0.021	0	0.02	0	0.019	0	0.019	0	0	0.02	0	0	0	0.02	0	0	0.019	0	0	0.025	0	0.02	0	0	0	0	0
NOTCH2_JAG2	0.076	0	0.065	0.068	0.069	0	0.075	0	0	0.075	0.07	0	0.068	0	0.069	0	0	0.069	0.067	0	0.08	0.072	0.076	0	0.073	0	0.081	0.077	0.076	0.065	0	0.068	0.087	0.069	0	0	0	0.066	0.076	0	0.067	0	0.079	0.069	0	0	0	0	0
NOTCH1_JAG2	0.034	0	0.024	0.026	0.028	0	0.033	0	0	0.033	0.028	0	0.026	0	0.027	0	0	0.027	0.026	0	0.038	0.03	0.034	0	0.032	0	0.04	0.035	0.035	0.023	0	0.026	0.045	0.027	0	0	0	0.024	0.034	0	0.025	0	0.037	0.027	0	0	0	0	0
NOTCH4_JAG2	0.033	0	0.022	0.025	0.026	0	0.031	0	0	0.032	0.026	0	0.025	0	0.025	0	0	0.026	0.024	0	0.037	0.029	0.033	0	0.03	0	0.038	0.033	0.033	0.021	0	0.024	0.044	0.025	0	0	0	0.022	0.033	0	0.023	0	0.035	0.025	0.039	0	0.028	0.031	0.032
NOTCH3_JAG2	0.043	0	0.033	0.035	0.036	0	0.042	0	0	0.042	0.037	0	0.035	0	0.036	0	0	0.036	0.034	0	0.047	0.039	0.043	0	0.04	0	0.049	0.044	0.043	0.032	0	0.035	0.054	0.036	0	0	0	0.033	0.043	0	0.034	0	0.046	0.036	0	0	0	0	0
NOTCH1_WNT4	0.021	0	0	0	0.023	0	0	0	0	0	0	0	0	0	0.021	0	0	0	0.022	0	0	0	0	0	0.022	0	0	0.022	0.024	0	0	0.022	0	0	0	0.023	0	0.022	0.025	0	0	0	0	0	0	0	0	0	0
FZD6_WNT4	0.029	0	0	0	0.031	0	0	0	0	0	0	0	0	0	0.029	0	0	0	0.031	0	0	0	0	0	0.03	0	0	0.03	0.032	0	0	0.03	0	0	0	0.031	0	0.03	0.033	0	0	0	0	0	0	0	0	0	0
NOTCH1_JAG1	0.076	0.041	0.024	0.042	0.029	0	0.033	0.103	0.033	0.035	0.029	0	0.026	0.037	0.031	0	0.035	0.048	0.031	0.445	0	0.029	0.028	0	0.031	0	0.038	0.198	0.092	0.034	0.026	0.051	0.045	0.051	0	0.035	0	0.041	0.099	0	0.044	0.037	0.03	0.039	0	0	0	0	0
CD46_JAG1	0.197	0.161	0.145	0.163	0.15	0	0.154	0.224	0.154	0.156	0.149	0	0.147	0.158	0.152	0	0.156	0.169	0.152	0.566	0	0.15	0.149	0	0.152	0	0.159	0.319	0.213	0.155	0.147	0.172	0.166	0.172	0	0.156	0	0.162	0.22	0	0.165	0.158	0.151	0.16	0.177	0.142	0.125	0.143	0.13
NOTCH1_NOV	0.043	0	0.022	0.025	0.021	0.033	0.023	0	0.031	0	0	0	0	0.056	0.025	0	0.031	0.041	0.024	0	0.026	0.028	0.023	0	0.022	0	0	0.084	0.049	0.024	0	0.026	0	0.036	0	0.022	0.177	0.025	0.045	0.04	0.024	0	0	0.022	0	0	0	0	0
NOTCH1_DLK1	0.053	0	0	0	0.023	0	0	0	0	0	0	0	0.024	0	0.022	0	0.029	0.043	0	0	0	0.039	0.022	0	0	0	0.022	0.145	0.038	0	0	0.023	0.03	0	0	0.023	0	0.023	0.022	0	0.024	0	0.031	0.022	0	0	0	0	0
IL21 receptor_IL21	0	0	0.001	0.075	0	0	0.003	0	0	0.015	0.019	0	0	0	0	0	0	0	0.002	0	0	0	0.002	0	0.008	0	0	0	0	0	0	0	0	0	0	0	0	0	0	0	0	0	0	0	0	0	0.027	0.101	0
IL22 receptor_IL22	0	0	0.033	0	0	0	0	0	0	0	0	0	0	0	0	0	0	0	0.036	0	0	0	0	0	0	0	0	0	0	0	0	0	0	0	0	0	0	0	0	0	0	0	0	0	0	0	0	0	0
IL23_IL23 receptor	0	0	0	0	0	0	0	0	0	0	0	0	0	0	0	0	0	0	0	0	0	0	0	0	0	0	0	0	0	0	0	0	0	0	0	0	0	0	0	0	0	0	0	0	0	0	0	0	0
IL26 receptor_IL26	0	0	0.034	0.037	0.036	0	0.038	0	0	0.036	0.097	0	0	0	0	0	0.042	0.047	0.067	0	0	0	0.034	0	0.043	0	0.04	0	0.033	0	0	0.033	0	0	0	0.033	0	0	0.033	0	0	0	0	0	0	0	0.028	0.031	0.029
IL27_IL27 receptor	0	0	0	0	0	0	0	0	0	0	0	0	0	0	0	0	0	0	0	0	0	0	0	0	0	0	0	0	0	0	0	0	0	0	0	0	0	0	0	0	0	0	0	0	0	0	0	0	0
IL28 receptor_IFNL3	0	0	0	0	0	0	0	0	0	0	0	0	0	0	0	0	0	0	0	0	0	0	0	0	0	0	0	0	0	0	0	0	0	0	0	0	0	0	0.01	0	0	0	0	0	0	0	0	0	0
IL3 receptor_IL3	0	0	0	0	0	0	0	0	0	0	0	0	0	0	0	0	0	0	0	0	0	0	0	0	0	0	0.005	0	0	0	0	0	0	0	0	0	0	0	0	0	0	0	0	0	0	0	0	0	0
IL33 receptor_IL33	0.005	0	0.004	0	0.001	0	0	0	0	0.006	0	0	0.004	0	0.003	0	0.01	0	0.003	0	0.008	0.009	0.002	0	0	0	0.002	0.002	0.004	0.005	0	0.003	0	0.006	0	0.006	0	0.001	0.006	0	0.005	0	0	0.005	0	0	0	0	0
IL35_IL35 receptor	0	0	0.004	0.005	0.027	0.018	0.012	0	0.011	0.02	0.011	0	0	0	0.002	0	0	0.012	0.009	0	0.005	0.009	0.008	0	0.011	0	0.014	0	0.001	0	0	0	0	0.001	0	0	0	0	0	0	0	0	0	0	0	0	0	0	0
IL36 receptor_IL36B	0	0	0	0	0	0	0	0	0	0	0	0	0	0	0	0	0	0	0	0	0	0	0	0	0	0	0	0	0	0	0	0	0	0	0	0	0	0.002	0.001	0	0	0	0	0	0	0	0	0	0
IL36 receptor_IL36G	0	0	0	0	0	0	0	0	0	0	0	0	0	0	0	0	0	0	0	0	0	0	0	0	0	0	0	0.001	0.001	0	0	0.001	0	0	0	0	0	0	0.001	0	0	0	0	0	0	0	0	0	0
IL36 receptor_IL36RN	0	0	0	0	0	0	0	0	0	0	0	0	0	0	0.001	0	0	0	0	0	0	0	0	0	0	0	0	0	0	0	0	0	0	0	0	0	0	0.001	0	0	0	0	0	0	0	0	0	0	0
IL37 receptor_IL37	0	0	0	0.003	0	0	0	0	0	0	0	0	0	0	0	0	0	0	0	0	0	0	0	0	0	0	0	0	0.001	0	0	0.001	0	0	0	0	0	0.001	0.002	0	0	0	0	0	0	0	0	0.025	0
IL5 receptor_IL5	0	0	0	0.002	0	0	0	0	0	0	0	0	0	0	0	0	0	0	0	0	0	0	0	0	0.005	0	0.002	0	0	0	0	0	0	0	0	0	0	0	0	0	0	0	0	0	0	0	0	0	0
IL6 receptor_IL6	0.012	0	0.013	0.016	0.012	0	0.015	0	0	0	0.016	0	0	0	0.014	0	0	0	0	0	0.016	0.015	0.012	0	0.015	0.092	0.014	0.011	0.017	0.029	0	0.022	0	0.025	0	0.028	0	0.056	0.013	0	0.016	0.02	0	0.018	0	0	0	0	0
IL7 receptor_IL7	0.004	0	0.009	0.016	0.019	0	0.007	0	0.011	0	0.013	0	0	0	0.005	0	0	0	0.008	0	0	0	0.004	0	0	0	0.006	0.004	0.01	0	0	0.006	0	0.006	0	0.011	0	0.005	0.02	0	0.004	0.015	0	0.004	0.274	0	0.279	0.286	0.289
LIFR_OSM	0.074	0	0.089	0.079	0.086	0	0.087	0	0	0	0.091	0	0.093	0	0.076	0	0.085	0.088	0.092	0	0.086	0.08	0.082	0	0.084	0	0.088	0.074	0.077	0.082	0	0.143	0.175	0.166	0	0.16	0	0.181	0.076	0.175	0.199	0	0.119	0.12	0	0	0	0	0
OSMR_OSM	0.02	0	0.034	0.024	0.031	0	0.032	0	0	0	0.037	0	0.038	0	0.021	0	0.03	0.033	0.037	0	0.032	0.025	0.028	0	0.03	0	0.033	0.02	0.022	0.028	0	0.088	0.12	0.112	0	0.105	0	0.126	0.022	0.12	0.145	0	0.064	0.066	0	0	0	0	0
LIFR_LIF	0.077	0	0.08	0.087	0.082	0	0.08	0.146	0.089	0.088	0.089	0	0	0	0.077	0	0	0	0.084	0	0.086	0	0.077	0	0.081	0	0.087	0.103	0.087	0.077	0	0.079	0	0.076	0	0.081	0	0.08	0.116	0	0.078	0	0.082	0.079	0	0	0	0	0
MIS receptor 1_AMH	0.014	0	0	0	0.012	0	0.016	0	0	0.015	0.012	0	0	0	0.011	0	0	0	0.011	0	0	0.017	0.012	0	0	0	0	0.023	0.019	0	0	0.011	0	0	0	0	0	0	0.015	0	0	0	0.02	0.012	0	0	0	0	0
MIS receptor 2_AMH	0.013	0	0	0	0.01	0	0.015	0	0	0.014	0.011	0	0	0	0.01	0	0	0	0.01	0	0	0.016	0.011	0	0	0	0	0.022	0.017	0	0	0.01	0	0	0	0	0	0	0.014	0	0	0	0.019	0.011	0	0	0	0	0
MIS receptor 3_AMH	0.014	0	0	0	0.012	0	0.016	0	0	0.015	0.012	0	0	0	0.011	0	0	0	0.011	0	0	0.017	0.012	0	0	0	0	0.023	0.019	0	0	0.011	0	0	0	0	0	0	0.015	0	0	0	0.02	0.012	0	0	0	0	0
NKG2D II receptor_MICB	0.005	0	0.017	0.012	0.024	0.019	0.027	0.073	0.026	0.024	0.02	0	0.036	0.035	0.022	0	0.063	0.031	0.022	0.276	0.044	0.013	0.025	0	0.051	0	0.028	0.005	0.007	0.018	0.019	0.03	0	0.032	0	0.039	0	0.023	0.009	0	0.02	0.009	0.013	0.019	0.051	0	0.062	0.058	0.07
NKG2D II receptor_MICA	0.038	0.034	0.041	0.01	0.032	0.019	0.035	0	0.039	0.025	0.043	0.099	0.023	0.055	0.032	0	0.04	0.012	0.034	0	0.032	0.039	0.026	0.109	0.05	0	0.025	0.058	0.066	0.039	0.045	0.044	0	0.026	0	0.045	0	0.042	0.069	0.03	0.024	0.028	0	0.031	0.083	0.079	0.086	0.055	0.077
NKG2D II receptor_RAET1L	0	0	0	0	0.006	0	0.007	0	0	0	0	0	0	0	0.006	0	0	0	0.005	0	0	0	0	0	0	0	0	0.005	0.007	0	0	0.005	0	0	0	0.006	0	0.007	0.021	0	0.006	0	0	0	0	0	0	0	0.051
NKG2D II receptor_RAET1G	0.005	0	0	0	0.006	0	0	0	0	0	0	0	0	0	0.005	0	0	0	0	0	0	0	0.007	0	0	0	0	0.005	0.005	0	0	0.005	0	0.008	0	0.007	0	0.006	0.008	0	0	0	0	0.005	0.051	0	0	0	0.051
NKG2D II receptor_RAET1E	0.005	0	0	0	0	0	0	0	0	0	0	0	0	0	0	0	0	0	0	0	0	0	0	0	0	0	0	0	0.005	0	0	0	0	0	0	0	0	0	0.006	0	0	0	0	0	0.051	0	0	0	0
NKG2D II receptor_ULBP3	0.005	0	0.006	0	0.006	0	0.008	0	0.015	0.019	0.009	0	0	0.023	0.007	0	0	0.01	0.007	0	0	0	0.014	0	0.007	0	0.011	0.007	0.009	0	0	0.005	0	0	0	0	0	0.005	0.01	0	0	0.009	0	0.006	0.051	0	0.052	0	0.052
NKG2D II receptor_ULBP2	0.005	0	0.006	0.011	0.007	0	0.006	0	0.015	0.011	0.009	0	0.011	0	0.009	0	0	0	0.009	0	0	0	0.01	0	0.008	0	0.013	0.005	0.006	0.006	0	0.008	0	0.008	0	0.007	0	0.01	0.027	0	0	0	0	0.006	0.05	0	0.052	0.056	0.053
NKG2D II receptor_ULBP1	0	0	0	0	0	0	0	0	0	0	0	0	0	0	0	0	0	0	0.006	0	0	0	0	0	0	0	0	0	0	0	0	0.005	0	0.007	0	0	0	0.005	0.005	0	0	0	0	0.007	0	0	0	0	0
FZD9_WNT7A	0	0	0	0	0	0	0	0	0	0	0	0	0	0	0	0	0	0	0	0	0	0	0	0	0	0	0	0	0	0	0	0	0	0	0	0	0	0	0	0	0	0	0	0	0	0	0	0	0
FZD9_WNT1	0	0	0	0	0	0	0	0	0	0	0	0	0	0	0	0	0	0	0	0	0	0	0	0	0	0	0	0	0	0	0	0	0	0	0	0	0	0	0	0	0	0	0	0	0	0	0	0	0
FZD9_WNT2	0	0	0	0	0	0	0	0	0	0	0	0	0	0	0	0	0	0	0	0	0	0	0	0	0	0	0	0	0	0	0	0	0	0	0	0	0	0	0	0	0	0	0	0	0	0	0	0	0
GPR25_RETN	0	0	0	0	0	0	0	0	0	0	0	0	0	0	0	0	0	0	0	0	0	0	0	0	0	0	0	0	0	0	0	0	0	0	0	0	0	0	0	0	0	0	0	0	0	0	0	0	0
CCL24_CCR2	0	0	0	0	0	0	0	0	0	0	0	0	0	0	0	0	0	0	0	0	0	0	0	0	0	0	0	0	0	0	0	0	0	0	0	0	0	0	0	0	0	0	0	0	0	0	0	0	0
CCL16_CCR2	0	0	0	0	0	0	0	0	0	0	0	0	0	0	0	0	0	0	0	0	0	0	0	0	0	0	0	0	0	0	0	0	0	0	0	0	0	0	0	0	0	0	0	0	0	0	0	0	0
CCL2_CCR2	0.171	0	0.195	0.18	0.184	0.215	0.204	0	0	0.193	0.177	0	0.175	0.193	0.181	0	0.182	0.195	0.191	0	0.178	0.193	0.198	0	0.18	0	0.176	0	0	0.186	0	0.18	0.198	0.237	0.322	0.212	0	0.185	0.172	0.259	0.276	0	0.196	0.248	0.079	0	0.103	0.088	0.092
CCL24_CCR3	0	0	0	0	0	0	0	0	0	0	0	0	0	0	0	0	0	0	0	0	0	0	0	0	0	0	0	0	0	0	0	0	0	0	0	0	0	0	0	0	0	0	0	0	0	0	0	0	0
CCL3_CCR3	0	0	0.035	0	0.046	0	0	0	0	0.042	0	0	0	0.053	0.037	0	0	0	0	0	0	0	0.037	0	0.036	0	0.038	0	0	0	0	0.036	0	0	0	0	0	0.035	0.035	0	0.036	0	0	0.038	0	0	0.101	0	0.111
CCL5_CCR3	0	0	0.022	0	0.032	0	0	0	0	0.029	0	0	0	0.039	0.023	0	0	0	0	0	0	0	0.023	0	0.023	0	0.024	0	0	0	0	0.023	0	0	0	0	0	0.022	0.021	0	0.022	0	0	0.024	0	0	1.331	0	1.341
CCL3L1_CCR3	0	0	0.028	0	0.038	0	0	0	0	0.035	0	0	0	0.045	0.03	0	0	0	0	0	0	0	0.03	0	0.029	0	0.031	0	0	0	0	0.029	0	0	0	0	0	0.028	0.028	0	0.028	0	0	0.03	0	0	0.03	0	0.04
CCL11_CCR3	0	0	0.002	0	0.012	0	0	0	0	0.009	0	0	0	0.019	0.004	0	0	0	0	0	0	0	0.003	0	0.003	0	0.004	0	0	0	0	0.003	0	0	0	0	0	0.002	0.002	0	0.002	0	0	0.004	0	0	0	0	0
CCL16_CCR1	0	0	0	0	0	0	0	0	0	0	0	0	0	0	0	0	0	0	0	0	0	0	0	0	0	0	0	0	0	0	0	0	0	0	0	0	0	0	0	0	0	0	0	0	0	0	0	0	0
CCL3_CCR1	0	0	0.036	0.037	0.06	0.052	0.038	0	0.049	0.061	0.068	0	0.047	0	0.049	0	0.085	0.043	0.046	0	0.09	0.084	0.108	0	0.081	0	0.112	0.035	0.037	0.078	0.157	0.261	0.127	0.185	0.099	0.285	0.27	0.206	0.037	0.221	0.24	0.069	0.093	0.116	0	0	0.101	0.102	0.125
CCL5_CCR1	0	0	0.022	0.024	0.046	0.039	0.024	0	0.035	0.047	0.055	0	0.033	0	0.036	0	0.071	0.03	0.032	0	0.076	0.071	0.095	0	0.068	0	0.099	0.021	0.024	0.064	0.143	0.247	0.113	0.172	0.085	0.272	0.257	0.192	0.024	0.208	0.227	0.056	0.08	0.102	0	0	1.331	1.332	1.355
CCL3L1_CCR1	0	0	0.028	0.03	0.052	0.045	0.03	0	0.042	0.053	0.061	0	0.039	0	0.042	0	0.078	0.036	0.038	0	0.082	0.077	0.101	0	0.074	0	0.105	0.028	0.03	0.07	0.149	0.254	0.119	0.178	0.092	0.278	0.263	0.199	0.03	0.214	0.233	0.062	0.086	0.109	0	0	0.03	0.031	0.054
CCL16_HRH4	0	0	0	0	0	0	0	0	0	0	0	0	0	0	0	0	0	0	0	0	0	0	0	0	0	0	0	0	0	0	0	0	0	0	0	0	0	0	0	0	0	0	0	0	0	0	0	0	0
CCL2_ACKR1	0.193	0.194	0.186	0.19	0.186	0.183	0.189	0	0.201	0	0.196	0	0.198	0	0.186	0	0.191	0.185	0.189	0	0.181	0.185	0.191	0	0.184	0	0.196	0.179	0.188	0.192	0	0.191	0.181	0.193	0.288	0.197	0	0.19	0.185	0.193	0.189	0.2	0.177	0.191	0.101	0.102	0.094	0.098	0.094
CCL5_ACKR1	0.043	0.044	0.037	0.04	0.036	0.033	0.039	0	0.052	0	0.047	0	0.048	0	0.036	0	0.042	0.035	0.04	0	0.031	0.036	0.041	0	0.034	0	0.046	0.03	0.038	0.043	0	0.042	0.031	0.043	0.138	0.048	0	0.04	0.035	0.044	0.04	0.05	0.028	0.041	1.352	1.353	1.346	1.349	1.345
PF4_ACKR1	0.023	0.024	0.016	0.02	0.016	0.013	0.019	0	0.031	0	0.026	0	0.028	0	0.016	0	0.021	0.015	0.019	0	0.011	0.015	0.021	0	0.014	0	0.026	0.009	0.018	0.022	0	0.021	0.011	0.023	0.118	0.027	0	0.02	0.015	0.023	0.019	0.03	0.007	0.021	0	0	0	0	0
CXCL1_ACKR1	0.078	0.079	0.071	0.075	0.071	0.068	0.074	0	0.086	0	0.081	0	0.083	0	0.071	0	0.076	0.07	0.074	0	0.066	0.07	0.076	0	0.069	0	0.081	0.064	0.073	0.077	0	0.076	0.066	0.078	0.173	0.082	0	0.075	0.07	0.078	0.074	0.085	0.062	0.076	0	0	0	0	0
CXCL8_ACKR1	0.047	0.048	0.04	0.044	0.04	0.037	0.043	0	0.055	0	0.051	0	0.052	0	0.04	0	0.045	0.039	0.044	0	0.035	0.039	0.045	0	0.038	0	0.05	0.033	0.042	0.046	0	0.045	0.035	0.047	0.142	0.051	0	0.044	0.039	0.047	0.043	0.054	0.031	0.045	0.05	0.052	0.044	0.048	0.043
CXCL5_ACKR1	0.023	0.024	0.017	0.02	0.016	0.013	0.019	0	0.032	0	0.027	0	0.028	0	0.016	0	0.022	0.015	0.02	0	0.011	0.016	0.021	0	0.014	0	0.026	0.01	0.018	0.023	0	0.022	0.011	0.023	0.118	0.028	0	0.02	0.015	0.024	0.02	0.03	0.008	0.021	0	0	0	0	0
CCL8_ACKR1	0.022	0.023	0.016	0.019	0.015	0.012	0.019	0	0.031	0	0.026	0	0.027	0	0.015	0	0.021	0.014	0.019	0	0.01	0.015	0.02	0	0.013	0	0.025	0.009	0.018	0.022	0	0.021	0.01	0.022	0.117	0.027	0	0.019	0.014	0.023	0.019	0.029	0.007	0.02	0	0	0	0	0
CCL7_ACKR1	0.023	0.024	0.017	0.02	0.016	0.013	0.02	0	0.032	0	0.027	0	0.028	0	0.016	0	0.022	0.015	0.02	0	0.011	0.016	0.021	0	0.014	0	0.026	0.01	0.019	0.023	0	0.022	0.011	0.023	0.118	0.028	0	0.02	0.016	0.024	0.02	0.03	0.008	0.021	0	0	0	0	0
CCL2_CCR10	0.173	0	0.175	0	0.173	0	0	0	0	0	0.177	0	0	0	0.173	0	0	0	0.174	0	0	0	0.173	0	0.173	0	0.172	0.173	0.174	0	0	0.173	0	0	0	0.174	0	0.174	0.176	0	0.172	0	0	0.176	0.081	0	0.083	0	0.081
CCL5_ACKR4	0.025	0	0	0	0	0	0	0	0	0	0.023	0	0.025	0	0.023	0	0	0	0	0	0	0	0	0	0	0	0	0.022	0.024	0	0	0	0	0	0	0	0	0.022	0.032	0	0.022	0	0	0.023	1.334	0	0	0	0
CCL11_ACKR4	0.005	0	0	0	0	0	0	0	0	0	0.003	0	0.005	0	0.003	0	0	0	0	0	0	0	0	0	0	0	0	0.002	0.004	0	0	0	0	0	0	0	0	0.002	0.012	0	0.002	0	0	0.003	0	0	0	0	0
CCL21_ACKR4	0.011	0	0	0	0	0	0	0	0	0	0.009	0	0.011	0	0.009	0	0	0	0	0	0	0	0	0	0	0	0	0.008	0.011	0	0	0	0	0	0	0	0	0.008	0.019	0	0.008	0	0	0.009	0	0	0	0	0
CCL25_ACKR4	0	0	0	0	0	0	0	0	0	0	0	0	0	0	0	0	0	0	0	0	0	0	0	0	0	0	0	0	0	0	0	0	0	0	0	0	0	0	0	0	0	0	0	0	0	0	0	0	0
CXCL13_ACKR4	0.005	0	0	0	0	0	0	0	0	0	0.003	0	0.005	0	0.003	0	0	0	0	0	0	0	0	0	0	0	0	0.002	0.005	0	0	0	0	0	0	0	0	0.002	0.013	0	0.003	0	0	0.003	0	0	0	0	0
CCL19_ACKR4	0.013	0	0	0	0	0	0	0	0	0	0.011	0	0.014	0	0.011	0	0	0	0	0	0	0	0	0	0	0	0	0.011	0.013	0	0	0	0	0	0	0	0	0.01	0.021	0	0.011	0	0	0.011	0	0	0	0	0
CCL5_CCR4	0	0	0.03	0.032	0.044	0	0.027	0	0	0.05	0.024	0	0	0	0.032	0	0	0	0.025	0	0.029	0	0.024	0	0.026	0	0.022	0	0.022	0	0	0.022	0	0	0	0	0	0	0.021	0	0	0	0	0	0	0	1.339	1.341	1.353
CCL22_CCR4	0	0	0.009	0.01	0.023	0	0.006	0	0	0.029	0.003	0	0	0	0.01	0	0	0	0.004	0	0.007	0	0.002	0	0.005	0	0.001	0	0	0	0	0	0	0	0	0	0	0	0	0	0	0	0	0	0	0	0	0	0
CCL3L1_DPP4	0.031	0.08	0.087	0.033	0.034	0.043	0.096	0	0.047	0.043	0.036	0	0.033	0	0.037	0	0.052	0.085	0.123	0	0.1	0.035	0.054	0	0.056	0	0.032	0.045	0.044	0.045	0	0.037	0	0.029	0	0.035	0	0.038	0.079	0	0.029	0	0	0.031	0.032	0.081	0.088	0.034	0.036
GCG_DPP4	0.012	0.061	0.068	0.014	0.015	0.025	0.077	0	0.028	0.024	0.017	0	0.014	0	0.018	0	0.033	0.066	0.104	0	0.081	0.017	0.035	0	0.037	0	0.013	0.027	0.025	0.026	0	0.019	0	0.011	0	0.016	0	0.019	0.06	0	0.01	0	0	0.013	0	0	0	0	0
CCL22_DPP4	0.003	0.052	0.059	0.005	0.007	0.016	0.068	0	0.019	0.016	0.009	0	0.005	0	0.01	0	0.025	0.057	0.095	0	0.072	0.008	0.026	0	0.028	0	0.004	0.018	0.017	0.018	0	0.01	0	0.002	0	0.008	0	0.011	0.051	0	0.001	0	0	0.004	0	0	0	0	0
CXCL11_DPP4	0.027	0.075	0.083	0.029	0.03	0.039	0.092	0	0.043	0.039	0.032	0	0.029	0	0.033	0	0.048	0.08	0.118	0	0.096	0.031	0.049	0	0.051	0	0.028	0.041	0.04	0.041	0	0.033	0	0.025	0	0.031	0	0.034	0.075	0	0.025	0	0	0.027	0	0	0	0	0
VIP_DPP4	0	0	0	0	0	0	0	0	0	0	0	0	0	0	0	0	0	0	0	0	0	0	0	0	0	0	0	0	0	0	0	0	0	0	0	0	0	0	0	0	0	0	0	0	0	0	0	0	0
CXCL10_DPP4	0.004	0.053	0.06	0.006	0.008	0.017	0.07	0	0.021	0.017	0.01	0	0.006	0	0.011	0	0.026	0.058	0.096	0	0.073	0.009	0.027	0	0.029	0	0.006	0.019	0.018	0.019	0	0.011	0	0.003	0	0.009	0	0.012	0.052	0	0.002	0	0	0.005	0	0	0	0	0
GIP_DPP4	0	0	0	0	0	0	0	0	0	0	0	0	0	0	0	0	0	0	0	0	0	0	0	0	0	0	0	0	0	0	0	0	0	0	0	0	0	0	0	0	0	0	0	0	0	0	0	0	0
PYY_DPP4	0.004	0.052	0.06	0.006	0.007	0.016	0.069	0	0.02	0.016	0.009	0	0.006	0	0.01	0	0.025	0.057	0.095	0	0.073	0.008	0.026	0	0.028	0	0.005	0.018	0.017	0.018	0	0.01	0	0.002	0	0.008	0	0.011	0.052	0	0.002	0	0	0.004	0	0	0	0	0
NPPB_DPP4	0.003	0.052	0.059	0.005	0.007	0.016	0.069	0	0.019	0.016	0.009	0	0.005	0	0.01	0	0.025	0.057	0.095	0	0.072	0.008	0.026	0	0.028	0	0.005	0.018	0.017	0.018	0	0.01	0	0.002	0	0.008	0	0.011	0.051	0	0.001	0	0	0.004	0	0	0	0	0
ADCYAP1_DPP4	0.006	0.055	0.062	0.008	0.009	0.019	0.071	0	0.022	0.018	0.011	0	0.008	0	0.012	0	0.027	0.06	0.098	0	0.075	0.011	0.029	0	0.031	0	0.007	0.021	0.02	0.021	0	0.013	0	0.005	0	0.011	0	0.013	0.054	0	0.004	0	0	0.007	0	0	0	0	0
CXCL2_DPP4	0.087	0.135	0.142	0.088	0.09	0.099	0.152	0	0.103	0.099	0.092	0	0.088	0	0.093	0	0.108	0.14	0.178	0	0.155	0.091	0.109	0	0.111	0	0.088	0.101	0.1	0.101	0	0.093	0	0.085	0	0.091	0	0.094	0.135	0	0.084	0	0	0.087	0	0	0	0	0
PF4_CXCR3	0.003	0.079	0.062	0.064	0.114	0.058	0.168	0	0.095	0.197	0.086	0	0.073	0.126	0.222	0.065	0.162	0.15	0.119	0	0.158	0.22	0.276	0.367	0.181	0	0.14	0.001	0.004	0.039	0	0.003	0	0.004	0	0.003	0	0.004	0.007	0	0.002	0.036	0.02	0.021	0	0	0	0	0
CXCL11_CXCR3	0.025	0.101	0.084	0.086	0.136	0.081	0.19	0	0.118	0.219	0.109	0	0.095	0.149	0.245	0.087	0.184	0.173	0.142	0	0.181	0.242	0.298	0.389	0.203	0	0.162	0.024	0.027	0.061	0	0.026	0	0.026	0	0.026	0	0.026	0.029	0	0.025	0.058	0.042	0.043	0	0	0	0	0
CXCL10_CXCR3	0.003	0.079	0.062	0.064	0.114	0.059	0.168	0	0.096	0.197	0.086	0	0.073	0.126	0.222	0.065	0.162	0.15	0.12	0	0.158	0.22	0.276	0.367	0.181	0	0.14	0.001	0.005	0.039	0	0.003	0	0.004	0	0.004	0	0.004	0.007	0	0.002	0.036	0.02	0.021	0	0	0	0	0
CXCL12_CXCR3	0.103	0.179	0.163	0.164	0.215	0.159	0.268	0	0.196	0.297	0.187	0	0.173	0.227	0.323	0.165	0.262	0.251	0.22	0	0.259	0.32	0.376	0.467	0.282	0	0.24	0.102	0.105	0.139	0	0.104	0	0.104	0	0.104	0	0.104	0.107	0	0.103	0.137	0.12	0.122	0	0	0	0	0
CXCL1_CXCR1	0	0	0	0	0	0	0	0	0	0	0	0	0.067	0	0	0	0	0	0	0	0	0	0	0	0	0	0	0	0	0	0	0	0	0	0	0	0	0.057	0.056	0	0.058	0	0	0	0	0	0	0	0
CXCL8_CXCR1	0	0	0	0	0	0	0	0	0	0	0	0	0.036	0	0	0	0	0	0	0	0	0	0	0	0	0	0	0	0	0	0	0	0	0	0	0	0	0.026	0.025	0	0.027	0	0	0	0	0	0	0	0
CXCL2_CXCR1	0	0	0	0	0	0	0	0	0	0	0	0	0.094	0	0	0	0	0	0	0	0	0	0	0	0	0	0	0	0	0	0	0	0	0	0	0	0	0.085	0.083	0	0.085	0	0	0	0	0	0	0	0
PPBP_CXCR1	0	0	0	0	0	0	0	0	0	0	0	0	0.011	0	0	0	0	0	0	0	0	0	0	0	0	0	0	0	0	0	0	0	0	0	0	0	0	0.002	0.001	0	0.003	0	0	0	0	0	0	0	0
CXCL3_CXCR1	0	0	0	0	0	0	0	0	0	0	0	0	0.026	0	0	0	0	0	0	0	0	0	0	0	0	0	0	0	0	0	0	0	0	0	0	0	0	0.017	0.016	0	0.017	0	0	0	0	0	0	0	0
CXCL1_CXCR2	0	0	0	0	0	0	0.058	0	0	0	0	0.15	0.077	0	0	0	0	0	0	0	0	0	0	0	0	0	0.058	0	0.056	0.069	0.072	0.059	0	0.061	0	0.057	0	0	0.056	0	0.058	0	0	0.059	0	0	0	0	0
CXCL8_CXCR2	0	0	0	0	0	0	0.027	0	0	0	0	0.119	0.046	0	0	0	0	0	0	0	0	0	0	0	0	0	0.027	0	0.025	0.038	0.041	0.028	0	0.03	0	0.026	0	0	0.025	0	0.027	0	0	0.028	0	0	0	0	0
CXCL2_CXCR2	0	0	0	0	0	0	0.085	0	0	0	0	0.177	0.104	0	0	0	0	0	0	0	0	0	0	0	0	0	0.085	0	0.084	0.096	0.099	0.086	0	0.089	0	0.084	0	0	0.083	0	0.085	0	0	0.086	0	0	0	0	0
PPBP_CXCR2	0	0	0	0	0	0	0.003	0	0	0	0	0.094	0.022	0	0	0	0	0	0	0	0	0	0	0	0	0	0.003	0	0.001	0.013	0.016	0.003	0	0.006	0	0.001	0	0	0.001	0	0.002	0	0	0.004	0	0	0	0	0
CXCL3_CXCR2	0	0	0	0	0	0	0.018	0	0	0	0	0.109	0.037	0	0	0	0	0	0	0	0	0	0	0	0	0	0.018	0	0.016	0.028	0.031	0.018	0	0.021	0	0.016	0	0	0.016	0	0.017	0	0	0.019	0	0	0	0	0
GCG_GCGR	0.009	0	0	0	0.011	0	0	0	0	0	0	0	0.012	0	0	0	0	0	0.01	0	0	0	0	0	0	0	0	0.009	0.01	0	0	0.009	0	0	0	0	0	0.009	0.01	0	0	0	0	0.009	0	0	0	0	0
IAPP_CALCR	0	0	0	0	0	0	0	0	0	0	0	0	0	0	0	0	0	0	0	0	0	0	0	0	0	0	0	0	0.07	0	0	0.071	0	0	0	0.071	0	0.071	0.07	0	0.07	0	0	0.071	0	0	0	0	0
CALCA_CALCR	0	0	0	0	0	0	0	0	0	0	0	0	0	0	0	0	0	0	0	0	0	0	0	0	0	0	0	0	0	0	0	0	0	0	0	0	0	0	0	0	0	0	0	0	0	0	0	0	0
CALCA_CALCR	0	0	0	0	0	0	0	0	0	0	0	0	0	0	0	0	0	0	0	0	0	0	0	0	0	0	0	0	0	0	0	0	0	0	0	0	0	0	0	0	0	0	0	0	0	0	0	0	0
CALCB_CALCR	0	0	0	0	0	0	0	0	0	0	0	0	0	0	0	0	0	0	0	0	0	0	0	0	0	0	0	0	0.001	0	0	0.002	0	0	0	0.002	0	0.002	0.001	0	0.001	0	0	0.002	0	0	0	0	0
CCL21_CCR7	0.009	0	0.372	0.134	0.071	0	0.102	0	0.093	0.119	0.027	0	0	0.02	0.054	0	0.033	0	0.087	0	0.099	0	0.018	0.124	0.037	0	0.049	0.008	0.01	0.012	0	0.013	0	0.012	0	0.012	0	0.012	0.01	0	0.009	0.863	0	0.014	0	0	0	0	0
CCL25_CCR9	0	0	0	0	0	0	0	0	0	0	0	0	0	0	0	0	0	0	0	0	0	0	0	0	0	0	0	0	0	0	0	0	0	0	0	0	0	0	0	0	0	0	0	0	0	0	0	0	0
CXCL13_CXCR5	0.002	0	0.03	0.043	0.011	0	0.006	0	0.027	0.005	0.005	0	0	0	0.018	0	0	0	0.005	0	0.012	0	0	0	0.007	0	0.003	0.002	0.003	0	0	0	0	0	0	0	0	0.002	0.002	0	0.003	0	0	0.003	0	0	0	0	0
CXCL11_ACKR3	0.041	0	0.026	0.032	0.029	0	0.029	0	0	0	0	0	0.027	0	0.025	0	0	0.03	0.027	0	0.034	0	0	0	0.028	0	0	0.028	0.027	0	0	0.051	0	0.043	0	0.052	0	0.078	0.033	0	0.044	0.041	0	0.025	0	0	0	0	0
VIP_AVPR1A	0	0	0	0	0	0	0	0	0	0	0	0	0	0	0	0	0	0	0	0	0	0	0	0	0	0	0	0	0	0	0	0	0	0	0	0	0	0	0	0	0	0	0	0	0	0	0	0	0
AVP_AVPR1A	0	0	0	0	0	0	0	0	0	0	0	0	0	0	0	0	0	0	0	0	0	0	0	0	0	0	0	0	0	0	0	0	0	0	0	0	0	0	0	0	0	0	0	0	0	0	0	0	0
VIP_VIPR1	0	0	0	0	0	0	0	0	0	0	0	0	0	0	0	0	0	0	0	0	0	0	0	0	0	0	0	0	0	0	0	0	0	0	0	0	0	0	0	0	0	0	0	0	0	0	0	0	0
ADCYAP1_VIPR1	0.006	0	0.014	0.005	0.005	0.017	0.017	0	0.032	0	0.004	0	0.006	0	0	0	0	0	0.006	0	0	0	0.005	0	0.004	0	0.004	0.008	0.01	0.009	0	0.004	0	0	0	0.005	0	0.004	0.018	0.024	0.014	0	0	0.007	0	0	0	0	0
GHRH_VIPR1	0	0	0	0	0	0	0	0	0	0	0	0	0	0	0	0	0	0	0	0	0	0	0	0	0	0	0	0	0	0	0	0	0	0	0	0	0	0	0	0	0	0	0	0	0	0	0	0	0
SCT_VIPR1	0.003	0	0.011	0.002	0.002	0.014	0.014	0	0.029	0	0.002	0	0.003	0	0	0	0	0	0.003	0	0	0	0.002	0	0.002	0	0.001	0.005	0.008	0.006	0	0.002	0	0	0	0.002	0	0.002	0.016	0.021	0.011	0	0	0.004	0	0	0	0	0
VIP_VIPR2	0	0	0	0	0	0	0	0	0	0	0	0	0	0	0	0	0	0	0	0	0	0	0	0	0	0	0	0	0	0	0	0	0	0	0	0	0	0	0	0	0	0	0	0	0	0	0	0	0
ADCYAP1_VIPR2	0.017	0	0.004	0.009	0.004	0	0	0	0	0	0.008	0	0.01	0.021	0.005	0	0.01	0.016	0.007	0	0	0	0.005	0	0.005	0	0.004	0.004	0.004	0	0	0.003	0	0	0	0	0	0	0.003	0	0	0	0	0.006	0	0	0	0	0
PYY_NPY5R	0.002	0	0	0	0	0	0	0	0	0	0	0	0	0	0.001	0	0	0	0	0	0	0	0	0	0	0	0	0.008	0.003	0	0.006	0	0	0	0	0	0	0	0	0	0	0	0	0	0	0	0	0	0
PPY_NPY5R	0.039	0	0	0	0	0	0	0	0	0	0	0	0	0	0.039	0	0	0	0	0	0	0	0	0	0	0	0	0.046	0.041	0	0.044	0	0	0	0	0	0	0	0.038	0	0	0	0	0	0	0	0	0	0
PYY_NPY1R	0.063	0	0.002	0	0.001	0	0	0	0	0	0.002	0	0	0.046	0.001	0	0	0.023	0	0	0	0.008	0.001	0	0	0	0.002	0.215	0.059	0	0.022	0.002	0.018	0.009	0	0.001	0	0.001	0.011	0	0.003	0.005	0.018	0.001	0	0	0	0	0
PYY_NPY2R	0	0	0	0	0	0	0	0	0	0	0	0	0	0	0	0	0	0	0	0	0	0	0	0	0	0	0	0	0	0	0	0	0	0	0	0	0	0	0	0	0	0	0	0	0	0	0	0	0
NPPB_NPR3	0.002	0	0.001	0	0.001	0	0	0	0	0	0.002	0	0	0	0.002	0	0.01	0	0.002	0	0	0.008	0.002	0	0	0	0.002	0.009	0.009	0	0	0.001	0	0	0	0.002	0	0.002	0.002	0	0.001	0	0	0.001	0	0	0	0	0
NPPA_NPR3	0	0	0	0	0	0	0	0	0	0	0	0	0	0	0	0	0	0	0	0	0	0	0	0	0	0	0	0	0	0	0	0	0	0	0	0	0	0	0	0	0	0	0	0	0	0	0	0	0
NPPB_NPR2	0.001	0.027	0	0.004	0	0	0	0	0	0.01	0.002	0	0	0	0	0	0	0.007	0.002	0	0	0	0.001	0	0	0	0.002	0.003	0.005	0.008	0	0.001	0	0	0	0	0	0	0.004	0	0.001	0.007	0	0.001	0	0	0	0	0
NPPA_NPR2	0	0	0	0	0	0	0	0	0	0	0	0	0	0	0	0	0	0	0	0	0	0	0	0	0	0	0	0	0	0	0	0	0	0	0	0	0	0	0	0	0	0	0	0	0	0	0	0	0
ADCYAP1_SCTR	0.305	0	0.014	0.016	0.017	0.108	0.017	0.312	0.016	0.011	0.024	0.333	0.018	0.19	0.017	0.215	0.022	0.129	0.018	0	0.021	0.091	0.019	0	0.022	0.239	0.015	0.76	0.447	0.009	0.102	0.011	0.095	0.023	0	0.025	0	0.015	0.058	0.129	0.018	0.015	0.118	0.018	0	0	0	0	0
SCT_SCTR	0.302	0	0.011	0.013	0.014	0.105	0.015	0.309	0.013	0.008	0.021	0.33	0.015	0.187	0.014	0.212	0.019	0.127	0.015	0	0.018	0.088	0.016	0	0.02	0.236	0.013	0.757	0.444	0.007	0.099	0.008	0.093	0.02	0	0.022	0	0.012	0.055	0.126	0.015	0.012	0.116	0.016	0	0	0	0	0
ADCYAP1_ADCYAP1R1	0.003	0	0	0	0	0	0	0	0	0	0	0	0	0	0	0	0	0	0	0	0	0	0	0	0	0	0	0.003	0	0	0	0	0	0	0	0	0	0	0.003	0	0	0	0	0.004	0	0	0	0	0
LGALS9_MET	0.033	0	0.022	0.022	0.025	0	0.028	0	0	0	0.023	0	0.033	0	0.026	0	0	0	0.025	0	0.031	0	0.021	0	0.023	0	0.024	0.031	0.058	0.023	0	0.029	0	0.022	0	0.032	0	0.033	0.19	0	0.024	0	0	0.023	0.042	0	0.031	0.032	0.034
LGALS9_LRP1	0.034	0	0.026	0.023	0.034	0	0.034	0	0.037	0	0.032	0	0.024	0	0.029	0	0.041	0.036	0.035	0	0.031	0	0.028	0	0.031	0.125	0.032	0.053	0.057	0.053	0.231	0.279	0.112	0.19	0.37	0.175	0	0.168	0.104	0.144	0.146	0.038	0.109	0.084	0.043	0	0.036	0.033	0.043
PDGFB_LRP1	0.023	0	0.015	0.012	0.022	0	0.023	0	0.026	0	0.02	0	0.012	0	0.018	0	0.03	0.025	0.024	0	0.019	0	0.017	0	0.019	0.114	0.021	0.042	0.045	0.041	0.22	0.267	0.101	0.179	0.359	0.164	0	0.156	0.092	0.133	0.135	0.027	0.098	0.072	0	0	0	0	0
MDK_LRP1	0.144	0	0.136	0.133	0.143	0	0.144	0	0.147	0	0.141	0	0.133	0	0.139	0	0.151	0.146	0.145	0	0.14	0	0.138	0	0.14	0.234	0.142	0.163	0.166	0.162	0.34	0.388	0.222	0.3	0.479	0.284	0	0.277	0.213	0.254	0.256	0.148	0.219	0.193	0	0	0	0	0
WNT3A_LRP1	0	0	0	0	0	0	0	0	0	0	0	0	0	0	0	0	0	0	0	0	0	0	0	0	0	0	0	0	0	0	0	0	0	0	0	0	0	0	0	0	0	0	0	0	0	0	0	0	0
LGALS9_CD47	0.119	0.145	0.257	0.165	0.199	0.148	0.238	0.251	0.236	0.293	0.211	0.217	0.368	0.221	0.221	0.172	0.209	0.178	0.23	0.592	0.213	0.226	0.239	0.284	0.317	0.186	0.208	0.285	0.355	0.257	0.182	0.281	0.156	0.186	0.266	0.332	0	0.193	0.385	0.098	0.156	0.14	0.161	0.241	0.128	0.155	0.267	0.174	0.208
SIRPA_CD47	0.117	0.143	0.255	0.163	0.197	0.146	0.236	0.249	0.234	0.291	0.209	0.215	0.366	0.218	0.219	0.17	0.207	0.176	0.228	0.59	0.211	0.224	0.237	0.282	0.314	0.184	0.206	0.283	0.353	0.255	0.18	0.279	0.154	0.183	0.263	0.329	0	0.191	0.383	0.096	0.153	0.138	0.159	0.239	0	0	0	0	0
LGALS9_PTPRK	0.103	0	0.026	0.031	0.026	0.051	0.028	0.086	0	0.048	0.044	0	0.024	0.04	0.03	0	0.052	0.032	0.031	0.445	0.031	0.027	0.034	0	0.029	0	0.033	0.26	0.212	0.03	0.026	0.03	0	0.028	0	0.031	0	0.027	0.189	0.054	0.031	0.042	0.042	0.028	0.112	0	0.035	0.04	0.035
BMP7_PTPRK	0.084	0	0.007	0.012	0.007	0.032	0.009	0.067	0	0.029	0.026	0	0.005	0.021	0.011	0	0.034	0.013	0.012	0.426	0.012	0.008	0.015	0	0.01	0	0.014	0.241	0.193	0.011	0.007	0.011	0	0.009	0	0.012	0	0.008	0.17	0.035	0.012	0.023	0.023	0.009	0	0	0	0	0
WNT5A_PTPRK	0.09	0	0.013	0.018	0.013	0.038	0.015	0.073	0	0.035	0.032	0	0.011	0.027	0.017	0	0.04	0.019	0.018	0.432	0.018	0.014	0.021	0	0.016	0	0.02	0.248	0.199	0.017	0.013	0.017	0	0.015	0	0.018	0	0.015	0.176	0.041	0.018	0.029	0.03	0.016	0	0	0	0	0
LGALS9_SLC1A5	0.039	0	0.046	0.084	0.068	0.049	0.076	0	0.062	0.08	0.18	0	0.08	0.053	0.06	0	0.08	0.035	0.076	0	0.074	0.045	0.113	0.124	0.129	0	0.13	0.038	0.051	0.103	0.121	0.07	0.106	0.073	0.234	0.08	0	0.055	0.114	0.042	0.052	0.055	0.088	0.103	0.048	0	0.055	0.093	0.077
LGALS9_COLEC12	0.023	0	0.022	0.025	0.022	0	0	0	0	0	0.024	0	0	0	0.021	0	0	0.031	0.024	0	0	0	0.023	0	0	0	0.022	0.022	0.023	0.028	0	0.154	0.058	0.106	0	0.054	0	0.144	0.024	0	0.025	0	0.027	0.029	0.033	0	0.031	0.034	0.031
LGALS9_HAVCR2	0.022	0	0.049	0.202	0.182	0	0.065	0	0.083	0.127	0.43	0	0.093	0	0.087	0	0.109	0.035	0.06	0	0.157	0.028	0.086	0	0.2	0	0.233	0.021	0.026	0.389	0.281	0.304	0.224	0.287	0.501	0.457	0.348	0.206	0.026	0.135	0.16	0.185	0.299	0.416	0.032	0	0.058	0.212	0.191
LGALS9_SORL1	0.062	0.049	0.143	0.105	0.101	0.078	0.123	0	0.161	0.069	0.042	0.106	0.152	0.038	0.093	0.203	0.084	0.089	0.111	0	0.087	0.09	0.078	0	0.075	0.123	0.077	0.159	0.174	0.047	0.198	0.167	0.185	0.214	0.457	0.183	0	0.156	0.169	0.202	0.188	0.103	0.226	0.206	0.071	0.059	0.152	0.114	0.11
MDK_SORL1	0.171	0.159	0.252	0.214	0.211	0.188	0.232	0	0.27	0.178	0.152	0.216	0.261	0.148	0.203	0.313	0.193	0.199	0.221	0	0.197	0.199	0.188	0	0.185	0.233	0.187	0.268	0.283	0.156	0.308	0.276	0.294	0.324	0.566	0.293	0	0.265	0.279	0.311	0.297	0.213	0.335	0.315	0	0	0	0	0
WISP3_SORL1	0	0	0	0	0	0	0	0	0	0	0	0	0	0	0	0	0	0	0	0	0	0	0	0	0	0	0	0	0	0	0	0	0	0	0	0	0	0	0	0	0	0	0	0	0	0	0	0	0
LGALS9_MRC2	0.023	0	0.024	0.023	0.025	0	0	0.087	0.041	0.028	0.028	0	0.023	0	0.025	0	0	0	0.021	0	0	0	0.022	0	0.028	0	0.031	0.021	0.027	0.08	0	0.05	0.043	0.044	0.085	0.07	0	0.034	0.028	0	0.023	0.041	0	0.039	0.032	0	0.034	0.033	0.034
CER1_MRC2	0	0	0	0	0	0	0	0	0	0	0	0	0	0	0	0	0	0	0	0	0	0	0	0	0	0	0	0	0	0	0	0	0	0	0	0	0	0	0	0	0	0	0	0	0	0	0	0	0
PDGFB_PDGFRB	0.018	0	0.014	0.011	0.025	0	0.019	0	0.031	0.019	0.028	0	0.046	0	0.025	0	0.027	0	0.021	0	0.025	0	0.029	0	0.03	0	0.024	0.011	0.025	0.104	0.038	0.023	0	0.022	0	0.023	0	0.02	0.021	0	0.023	0.04	0	0.035	0	0	0	0	0
PDGFB_PDGFRA	0.013	0	0.012	0.012	0.013	0	0.011	0	0	0	0.011	0	0.016	0	0.011	0	0	0	0.011	0	0.02	0	0.012	0	0.018	0	0.012	0.011	0.013	0.012	0	0.013	0.025	0.014	0	0	0	0.015	0.019	0	0.01	0.014	0	0.013	0	0	0	0	0
PDGFA_PDGFRA	0.07	0	0.068	0.068	0.07	0	0.067	0	0	0	0.067	0	0.073	0	0.068	0	0	0	0.068	0	0.076	0	0.069	0	0.075	0	0.068	0.068	0.07	0.069	0	0.07	0.081	0.07	0	0	0	0.072	0.075	0	0.066	0.071	0	0.07	0	0	0	0	0
PDGFB_PDGFR complex	0.013	0	0.012	0.011	0.013	0	0.011	0	0	0	0.011	0	0.016	0	0.011	0	0	0	0.011	0	0.02	0	0.012	0	0.018	0	0.012	0.011	0.013	0.012	0	0.013	0	0.014	0	0	0	0.015	0.019	0	0.01	0.014	0	0.013	0	0	0	0	0
PDGFB_ADGRV1	0.015	0	0	0	0.01	0	0.011	0	0	0	0.011	0	0.013	0	0	0	0	0	0	0	0	0	0	0	0	0	0.011	0.012	0.013	0	0	0	0	0	0	0.01	0	0.01	0.012	0	0	0	0	0.012	0	0	0	0	0
XCL1_ADGRV1	0.008	0	0	0	0.003	0	0.005	0	0	0	0.004	0	0.007	0	0	0	0	0	0	0	0	0	0	0	0	0	0.004	0.005	0.006	0	0	0	0	0	0	0.003	0	0.003	0.005	0	0	0	0	0.005	0.029	0	0	0	0.024
IFNE_ADGRV1	0	0	0	0	0	0	0	0	0	0	0	0	0	0	0	0	0	0	0	0	0	0	0	0	0	0	0	0	0	0	0	0	0	0	0	0	0	0	0	0	0	0	0	0	0	0	0	0	0
MDK_PTPRZ1	0.132	0	0	0	0	0	0	0	0	0	0.131	0	0	0	0	0	0	0	0	0	0	0	0	0	0	0	0	0.131	0.131	0.132	0	0.13	0	0	0	0	0	0	0.134	0	0	0	0	0.132	0	0	0	0	0
PTN_PTPRZ1	0.008	0	0	0	0	0	0	0	0	0	0.007	0	0	0	0	0	0	0	0	0	0	0	0	0	0	0	0	0.007	0.008	0.009	0	0.007	0	0	0	0	0	0	0.01	0	0	0	0	0.008	0	0	0	0	0
MDK_ALK	0.13	0	0	0	0	0	0	0	0	0	0	0	0	0	0	0	0	0	0	0	0	0	0	0	0	0	0	0	0	0	0	0.132	0	0	0	0	0	0	0	0	0	0	0	0	0	0	0	0	0
PTN_ALK	0.007	0	0	0	0	0	0	0	0	0	0	0	0	0	0	0	0	0	0	0	0	0	0	0	0	0	0	0	0	0	0	0.008	0	0	0	0	0	0	0	0	0	0	0	0	0	0	0	0	0
WNT3A_FZD8	0	0	0	0	0	0	0	0	0	0	0	0	0	0	0	0	0	0	0	0	0	0	0	0	0	0	0	0	0	0	0	0	0	0	0	0	0	0	0	0	0	0	0	0	0	0	0	0	0
WNT1_FZD8	0.01	0	0	0	0.003	0	0	0	0.009	0	0	0	0	0	0	0	0	0.007	0.002	0	0	0	0	0	0	0	0	0.02	0.012	0	0.023	0.003	0	0.004	0	0.002	0	0	0.007	0	0.002	0	0.036	0.004	0	0	0	0	0
WNT4_FZD8	0.01	0	0	0	0.003	0	0	0	0.009	0	0	0	0	0	0	0	0	0.007	0.003	0	0	0	0	0	0	0	0	0.021	0.012	0	0.023	0.003	0	0.004	0	0.003	0	0.001	0.007	0	0.002	0	0.036	0.004	0	0	0	0	0
WNT3A_FZD1	0	0	0	0	0	0	0	0	0	0	0	0	0	0	0	0	0	0	0	0	0	0	0	0	0	0	0	0	0	0	0	0	0	0	0	0	0	0	0	0	0	0	0	0	0	0	0	0	0
WNT5A_FZD1	0.02	0	0.008	0.01	0.013	0	0.009	0	0	0.017	0.015	0	0	0	0.012	0	0	0	0.01	0	0	0	0.012	0	0.01	0	0.012	0.042	0.04	0.02	0.073	0.027	0.05	0.054	0.127	0.028	0	0.021	0.027	0.024	0.022	0.052	0.024	0.042	0	0	0	0	0
WNT1_FZD1	0.013	0	0.001	0.002	0.005	0	0.002	0	0	0.01	0.008	0	0	0	0.005	0	0	0	0.002	0	0	0	0.005	0	0.002	0	0.005	0.035	0.033	0.012	0.065	0.02	0.042	0.046	0.12	0.021	0	0.013	0.02	0.016	0.015	0.044	0.017	0.035	0	0	0	0	0
WNT4_FZD1	0.013	0	0.001	0.003	0.006	0	0.002	0	0	0.01	0.008	0	0	0	0.005	0	0	0	0.003	0	0	0	0.005	0	0.003	0	0.005	0.035	0.033	0.013	0.066	0.02	0.043	0.046	0.12	0.021	0	0.014	0.02	0.016	0.015	0.045	0.017	0.035	0	0	0	0	0
WNT2_FZD1	0.013	0	0.001	0.002	0.006	0	0.002	0	0	0.01	0.008	0	0	0	0.005	0	0	0	0.002	0	0	0	0.005	0	0.003	0	0.005	0.035	0.033	0.013	0.066	0.02	0.043	0.046	0.12	0.021	0	0.013	0.02	0.016	0.015	0.044	0.017	0.035	0	0	0	0	0
WNT3_FZD1	0.015	0	0.003	0.004	0.007	0	0.004	0	0	0.012	0.009	0	0	0	0.007	0	0	0	0.004	0	0	0	0.007	0	0.004	0	0.007	0.037	0.035	0.014	0.067	0.022	0.044	0.048	0.122	0.022	0	0.015	0.022	0.018	0.017	0.046	0.018	0.036	0	0	0	0	0
WNT7B_FZD1	0.014	0	0.001	0.003	0.006	0	0.002	0	0	0.01	0.008	0	0	0	0.006	0	0	0	0.003	0	0	0	0.006	0	0.003	0	0.006	0.035	0.033	0.013	0.066	0.021	0.043	0.047	0.12	0.021	0	0.014	0.021	0.017	0.015	0.045	0.017	0.035	0	0	0	0	0
WNT3A_FZD2	0	0	0	0	0	0	0	0	0	0	0	0	0	0	0	0	0	0	0	0	0	0	0	0	0	0	0	0	0	0	0	0	0	0	0	0	0	0	0	0	0	0	0	0	0	0	0	0	0
WNT5A_FZD2	0.011	0	0.009	0.01	0	0	0.011	0	0	0	0.009	0	0	0	0.01	0	0	0	0.011	0	0	0	0.01	0	0.014	0	0.009	0.008	0.011	0.041	0	0.02	0.03	0.022	0	0.033	0	0.017	0.021	0	0.017	0.023	0.026	0.035	0	0	0	0	0
WNT2_FZD2	0.004	0	0.001	0.003	0	0	0.003	0	0	0	0.002	0	0	0	0.002	0	0	0	0.004	0	0	0	0.003	0	0.006	0	0.002	0.001	0.004	0.034	0	0.013	0.023	0.014	0	0.025	0	0.01	0.014	0	0.009	0.016	0.019	0.028	0	0	0	0	0
BMP7_SLAMF1	0.003	0.081	0.081	0.111	0.288	0.032	0.106	0	0.017	0.183	0.127	0	0.02	0	0.031	0.05	0.082	0.059	0.099	0.273	0.075	0.081	0.062	0	0.048	0	0.009	0.002	0.003	0.006	0.01	0.006	0	0.003	0	0.008	0	0.01	0.003	0	0.005	0.028	0	0.004	0	0	0	0	0
WNT5A_FZD5	0.046	0	0.008	0.009	0.01	0.023	0.01	0	0	0	0.011	0	0	0	0.009	0	0	0	0.008	0	0.012	0.015	0.009	0	0.014	0	0.009	0.134	0.081	0.015	0	0.022	0.024	0.015	0	0.016	0	0.017	0.085	0.033	0.016	0.012	0.024	0.01	0	0	0	0	0
WNT7A_FZD5	0	0	0	0	0	0	0	0	0	0	0	0	0	0	0	0	0	0	0	0	0	0	0	0	0	0	0	0	0	0	0	0	0	0	0	0	0	0	0	0	0	0	0	0	0	0	0	0	0
WNT5A_EPHA7	0.009	0	0.008	0	0	0	0	0	0	0	0	0	0	0	0	0	0	0	0	0	0	0	0	0	0	0	0	0.008	0.009	0	0	0.008	0	0	0	0	0	0	0.009	0	0	0	0	0	0	0	0	0	0
EFNA2_EPHA7	0.003	0	0.003	0	0	0	0	0	0	0	0	0	0	0	0	0	0	0	0	0	0	0	0	0	0	0	0	0.003	0.003	0	0	0.003	0	0	0	0	0	0	0.003	0	0	0	0	0	0	0	0	0	0
EFNA1_EPHA7	0.071	0	0.07	0	0	0	0	0	0	0	0	0	0	0	0	0	0	0	0	0	0	0	0	0	0	0	0	0.07	0.071	0	0	0.07	0	0	0	0	0	0	0.071	0	0	0	0	0	0	0	0	0	0
EFNA3_EPHA7	0.003	0	0.003	0	0	0	0	0	0	0	0	0	0	0	0	0	0	0	0	0	0	0	0	0	0	0	0	0.003	0.003	0	0	0.003	0	0	0	0	0	0	0.003	0	0	0	0	0	0	0	0	0	0
EFNA4_EPHA7	0.011	0	0.011	0	0	0	0	0	0	0	0	0	0	0	0	0	0	0	0	0	0	0	0	0	0	0	0	0.011	0.011	0	0	0.011	0	0	0	0	0	0	0.011	0	0	0	0	0	0.031	0	0.031	0	0
EFNA5_EPHA7	0.001	0	0.001	0	0	0	0	0	0	0	0	0	0	0	0	0	0	0	0	0	0	0	0	0	0	0	0	0.001	0.001	0	0	0.001	0	0	0	0	0	0	0.001	0	0	0	0	0	0	0	0	0	0
WNT5A_ANTXR1	0.012	0	0.01	0	0.019	0	0	0	0.019	0.023	0.013	0	0.012	0	0.016	0	0	0	0.02	0	0.013	0	0.011	0	0.019	0	0.014	0.017	0.025	0.019	0	0.019	0.021	0.031	0	0.023	0	0.022	0.018	0	0.014	0.019	0	0.021	0	0	0	0	0
GDF11_ANTXR1	0.009	0	0.008	0	0.016	0	0	0	0.016	0.021	0.01	0	0.009	0	0.013	0	0	0	0.018	0	0.011	0	0.009	0	0.016	0	0.012	0.014	0.023	0.016	0	0.016	0.019	0.028	0	0.02	0	0.02	0.016	0	0.012	0.017	0	0.019	0.035	0	0.033	0	0.041
WNT5A_ROR2	0.01	0	0.01	0	0.009	0	0	0	0	0	0.009	0	0.01	0	0.008	0	0	0	0.011	0	0	0	0.01	0	0.01	0	0.01	0.012	0.014	0	0	0.008	0	0.009	0	0	0	0.008	0.017	0	0.009	0.027	0	0.008	0	0	0	0	0
WNT1_ROR2	0.002	0	0.002	0	0.002	0	0	0	0	0	0.001	0	0.003	0	0.001	0	0	0	0.003	0	0	0	0.002	0	0.003	0	0.002	0.004	0.006	0	0	0	0	0.002	0	0	0	0.001	0.009	0	0.001	0.02	0	0.001	0	0	0	0	0
WNT5A_FZD3	0.03	0	0.011	0.032	0.009	0.025	0.012	0	0	0.017	0.016	0	0.012	0.02	0.011	0.073	0	0.016	0.014	0	0.013	0.024	0.015	0	0.013	0	0.013	0.052	0.055	0.012	0	0.01	0.017	0.013	0	0.01	0	0.01	0.021	0	0.008	0	0	0	0	0	0	0	0
WNT1_FZD3	0.023	0	0.004	0.025	0.002	0.018	0.004	0	0	0.009	0.009	0	0.004	0.012	0.003	0.066	0	0.009	0.007	0	0.005	0.017	0.007	0	0.006	0	0.006	0.044	0.047	0.004	0	0.003	0.009	0.005	0	0.002	0	0.002	0.013	0	0.001	0	0	0	0	0	0	0	0
WNT2_FZD3	0.023	0	0.004	0.025	0.002	0.018	0.005	0	0	0.009	0.009	0	0.005	0.012	0.003	0.066	0	0.009	0.007	0	0.005	0.017	0.007	0	0.006	0	0.006	0.044	0.047	0.004	0	0.003	0.01	0.005	0	0.002	0	0.002	0.013	0	0.001	0	0	0	0	0	0	0	0
WNT5A_ROR1	0.024	0.036	0.009	0.01	0	0	0	0	0	0	0	0	0	0.025	0.008	0	0	0	0	0	0	0	0.008	0	0	0	0	0.04	0.025	0.01	0.013	0.008	0.022	0	0	0.011	0	0.009	0.021	0	0	0	0	0	0	0	0	0	0
TNFRSF10A_TNFSF10	0.062	0.104	0.109	0.08	0.102	0.032	0.106	0.073	0.082	0.104	0.089	0.209	0.04	0.066	0.073	0	0.054	0.031	0.082	0	0.326	0.055	0.079	0.118	0.111	0	0.102	0.142	0.341	0.141	0.014	0.079	0.059	0.107	0.218	0.5	0	0.07	0.245	0.156	0.163	0.028	0	0.109	0	0	0	0	0
TNFRSF11B_TNFSF10	0.062	0.105	0.109	0.08	0.102	0.032	0.106	0.073	0.082	0.104	0.089	0.209	0.04	0.066	0.073	0	0.054	0.031	0.082	0	0.326	0.055	0.079	0.118	0.111	0	0.102	0.143	0.341	0.141	0.015	0.079	0.059	0.108	0.218	0.5	0	0.07	0.245	0.156	0.164	0.028	0	0.109	0.089	0.131	0.136	0.106	0.129
TNFRSF10B_TNFSF10	0.08	0.122	0.126	0.097	0.119	0.049	0.123	0.09	0.099	0.121	0.107	0.226	0.057	0.083	0.091	0	0.071	0.048	0.099	0	0.343	0.072	0.096	0.135	0.128	0	0.12	0.16	0.358	0.158	0.032	0.097	0.076	0.125	0.235	0.517	0	0.087	0.263	0.173	0.181	0.045	0	0.126	0.08	0.122	0.127	0.097	0.12
TNFRSF10C_TNFSF10	0.061	0.103	0.107	0.078	0.101	0.03	0.104	0.071	0.08	0.102	0.088	0.207	0.038	0.065	0.072	0	0.053	0.029	0.081	0	0.324	0.053	0.078	0.117	0.109	0	0.101	0.141	0.339	0.14	0.013	0.078	0.057	0.106	0.216	0.498	0	0.069	0.244	0.154	0.162	0.026	0	0.107	0	0	0	0	0
TFF1_FCRL4	0	0	0	0	0.017	0	0	0	0	0	0.018	0	0	0	0	0	0	0	0.017	0	0	0	0	0	0.018	0	0.022	0.017	0.017	0	0	0	0	0	0	0	0	0	0.017	0	0	0	0	0	0	0	0	0	0
FGFR1_FGF5	0	0	0	0	0	0	0	0	0	0	0	0	0	0	0	0	0	0	0	0	0	0	0	0	0	0	0	0	0	0	0	0	0	0	0	0	0	0	0.098	0	0	0	0	0	0	0	0	0	0
FGFR1_NCAM1	0.104	0	0	0	0.105	0	0.109	0	0.109	0	0.101	0	0.115	0	0	0.151	0.114	0.105	0.101	0	0	0.107	0.104	0	0.104	0.206	0.171	0.117	0.14	0	0	0.099	0	0	0	0.1	0	0.099	0.099	0	0.099	0.107	0	0.099	0	0	0	0	0
FGFR1_FGF7	0.102	0	0.101	0	0.101	0	0.106	0	0	0.109	0.1	0	0.101	0	0.103	0	0.108	0	0.1	0	0.103	0	0.103	0	0.099	0	0.103	0.1	0.101	0.099	0	0.104	0	0.109	0	0.102	0	0.102	0.101	0	0.101	0	0	0.099	0	0	0	0	0
FGFR1_FGF9	0.099	0	0.099	0	0	0	0	0	0	0	0	0	0.101	0	0.099	0	0	0	0.101	0	0	0	0	0	0	0	0.099	0.102	0.103	0	0	0.099	0	0	0	0	0	0.099	0.102	0	0	0.123	0	0	0	0	0	0	0
FGFR2_FGF9	0.061	0	0.061	0	0	0	0	0	0	0	0	0	0.064	0	0.061	0	0	0	0.063	0	0	0	0	0	0	0	0.061	0.064	0.065	0	0	0.061	0	0	0	0	0	0.061	0.064	0	0	0.085	0	0	0	0	0	0	0
FGFR4_FGF9	0.033	0	0.033	0	0	0	0	0	0	0	0	0	0.035	0	0.033	0	0	0	0.035	0	0	0	0	0	0	0	0.033	0.036	0.037	0	0	0.033	0	0	0	0	0	0.033	0.036	0	0	0.057	0	0	0	0	0	0	0
FGFR3_FGF9	0.189	0	0.189	0	0	0	0	0	0	0	0	0	0.191	0	0.189	0	0	0	0.191	0	0	0	0	0	0	0	0.189	0.192	0.193	0	0	0.189	0	0	0	0	0	0.189	0.192	0	0	0.213	0	0	0.05	0	0.05	0	0
FGFR1_FGF23	0	0	0	0	0	0	0	0	0	0	0	0	0	0	0	0	0	0	0	0	0	0	0	0	0	0	0.1	0	0	0	0	0	0	0	0	0	0	0	0	0	0	0	0	0	0	0	0	0	0
FGFR2_FGF23	0	0	0	0	0	0	0	0	0	0	0	0	0	0	0	0	0	0	0	0	0	0	0	0	0	0	0.062	0	0	0	0	0	0	0	0	0	0	0	0	0	0	0	0	0	0	0	0	0	0
FGFR3_FGF23	0	0	0	0	0	0	0	0	0	0	0	0	0	0	0	0	0	0	0	0	0	0	0	0	0	0	0.19	0	0	0	0	0	0	0	0	0	0	0	0	0	0	0	0	0	0	0	0	0	0
FGFR1_KL	0.1	0	0.098	0	0	0	0.1	0	0	0.101	0.1	0	0	0	0	0	0	0	0	0	0	0	0	0	0	0	0	0.1	0.099	0	0	0.1	0	0.101	0	0.1	0	0.099	0.1	0.125	0	0	0	0	0	0	0	0	0
FGFR2_EPHA4	0.064	0	0.071	0.062	0.061	0	0.077	0	0.093	0	0.061	0	0.064	0.08	0.077	0	0.081	0	0.062	0	0.065	0	0.061	0	0.066	0.142	0.066	0.065	0.065	0	0	0.061	0	0	0	0.061	0	0.062	0.08	0	0.062	0.073	0	0.061	0	0	0	0	0
EFNA2_EPHA4	0.006	0	0.013	0.005	0.003	0	0.02	0	0.035	0	0.004	0	0.006	0.023	0.019	0	0.023	0	0.005	0	0.008	0	0.003	0	0.009	0.084	0.009	0.007	0.008	0	0	0.003	0	0	0	0.003	0	0.004	0.023	0	0.004	0.016	0	0.003	0	0	0	0	0
EFNA1_EPHA4	0.073	0	0.081	0.072	0.071	0	0.087	0	0.102	0	0.071	0	0.073	0.09	0.087	0	0.091	0	0.072	0	0.075	0	0.071	0	0.076	0.152	0.076	0.075	0.075	0	0	0.07	0	0	0	0.07	0	0.072	0.09	0	0.071	0.083	0	0.071	0	0	0	0	0
EFNA3_EPHA4	0.006	0	0.013	0.005	0.003	0	0.02	0	0.035	0	0.004	0	0.006	0.023	0.019	0	0.023	0	0.005	0	0.008	0	0.003	0	0.009	0.084	0.009	0.007	0.007	0	0	0.003	0	0	0	0.003	0	0.004	0.023	0	0.004	0.016	0	0.003	0	0	0	0	0
EFNA4_EPHA4	0.014	0	0.021	0.013	0.011	0	0.027	0	0.043	0	0.012	0	0.014	0.031	0.027	0	0.031	0	0.012	0	0.016	0	0.011	0	0.017	0.092	0.017	0.015	0.015	0	0	0.011	0	0	0	0.011	0	0.012	0.03	0	0.012	0.024	0	0.011	0.034	0	0.041	0.033	0.031
EFNA5_EPHA4	0.004	0	0.011	0.002	0.001	0	0.017	0	0.033	0	0.001	0	0.004	0.02	0.017	0	0.021	0	0.002	0	0.005	0	0.001	0	0.006	0.082	0.006	0.005	0.005	0	0	0.001	0	0	0	0.001	0	0.002	0.02	0	0.002	0.013	0	0.001	0	0	0	0	0
EFNB2_EPHA4	0.012	0	0.019	0.011	0.009	0	0.026	0	0.041	0	0.01	0	0.012	0.029	0.025	0	0.029	0	0.011	0	0.014	0	0.009	0	0.015	0.09	0.015	0.013	0.013	0	0	0.009	0	0	0	0.009	0	0.01	0.029	0	0.01	0.022	0	0.009	0	0	0	0	0
FGFR4_EPHA4	0.036	0	0.043	0.034	0.033	0	0.049	0	0.065	0	0.033	0	0.036	0.052	0.049	0	0.053	0	0.034	0	0.037	0	0.033	0	0.038	0.114	0.038	0.037	0.037	0	0	0.033	0	0	0	0.033	0	0.034	0.052	0	0.034	0.045	0	0.033	0	0	0	0	0
FGFR3_EPHA4	0.191	0	0.199	0.19	0.189	0	0.205	0	0.22	0	0.189	0	0.191	0.208	0.205	0	0.209	0	0.19	0	0.193	0	0.189	0	0.194	0.27	0.194	0.193	0.193	0	0	0.189	0	0	0	0.189	0	0.19	0.208	0	0.189	0.201	0	0.189	0.052	0	0.06	0.051	0.05
FGFR2_CD83	0.065	0	0.068	0.076	0.136	0	0.082	0	0.123	0.124	0.079	0	0.066	0	0.073	0	0.073	0.077	0.076	0	0.085	0.067	0.07	0	0.089	0	0.084	0.074	0.071	0.166	0.238	0.194	0.419	0.431	0.233	0.198	1.059	0.332	0.07	0.117	0.14	0.569	0.177	0.216	0	0	0	0	0
FGFR2_NECTIN1	0.07	0	0.063	0	0.062	0	0.068	0	0	0.065	0.061	0	0.062	0	0.061	0	0	0.067	0.063	0	0	0	0.061	0	0	0	0	0.068	0.075	0.07	0.074	0.066	0.073	0.063	0	0.064	0	0.064	0.089	0.076	0.066	0.064	0.068	0.068	0	0	0	0	0
FGFR3_NECTIN1	0.197	0	0.191	0	0.19	0	0.196	0	0	0.193	0.189	0	0.19	0	0.189	0	0	0.195	0.191	0	0	0	0.189	0	0	0	0	0.196	0.202	0.198	0.202	0.194	0.201	0.191	0	0.192	0	0.192	0.217	0.204	0.193	0.192	0.196	0.196	0.058	0	0.052	0	0.051
CD96_NECTIN1	0.014	0	0.007	0	0.006	0	0.012	0	0	0.009	0.005	0	0.006	0	0.005	0	0	0.011	0.007	0	0	0	0.005	0	0	0	0	0.012	0.019	0.014	0.018	0.01	0.017	0.007	0	0.008	0	0.008	0.033	0.02	0.01	0.008	0.012	0.012	0.263	0	0.256	0	0.255
FGFR2_PTPRR	0.061	0	0	0.063	0.061	0	0.062	0	0	0	0.062	0	0	0	0.061	0	0	0	0.061	0	0.07	0	0.063	0	0	0	0	0.06	0.071	0.064	0	0.061	0	0.07	0	0.062	0	0.06	0.123	0	0.062	0	0	0	0	0	0	0	0
FGFR4_PTPRR	0.033	0	0	0.035	0.033	0	0.034	0	0	0	0.034	0	0	0	0.033	0	0	0	0.033	0	0.042	0	0.035	0	0	0	0	0.032	0.043	0.036	0	0.033	0	0.042	0	0.034	0	0.032	0.095	0	0.034	0	0	0	0	0	0	0	0
FGFR2_XPR1	0.089	0	0.07	0.078	0.07	0.075	0.073	0	0.069	0.079	0.077	0	0	0	0.07	0	0.071	0.066	0.076	0	0.069	0.101	0.077	0	0.072	0	0.067	0.105	0.106	0.07	0.08	0.081	0.089	0.091	0	0.082	0	0.078	0.099	0	0.089	0.071	0.08	0.09	0	0	0	0	0
WNT1_CD36	0.043	0	0.005	0.004	0.007	0.015	0.003	0.067	0.013	0.009	0.011	0	0.021	0.015	0.006	0	0.009	0.025	0.008	0	0	0.016	0.005	0.154	0.011	0	0.011	0.027	0.01	0.023	0.15	0.133	0.119	0.084	0	0.104	0.157	0.096	0.006	0.233	0.316	0.004	0.087	0.065	0	0	0	0	0
WNT1_RYK	0.047	0	0.019	0.025	0.019	0	0.028	0	0.009	0.013	0.029	0	0.017	0.013	0.019	0	0.021	0	0.019	0	0.024	0	0.017	0	0.016	0	0.007	0.081	0.069	0.024	0.012	0.027	0.012	0.037	0.064	0.022	0.157	0.025	0.068	0	0.027	0.082	0.025	0.021	0	0	0	0	0
WNT4_SMO	0.009	0	0.001	0	0.003	0	0.002	0	0	0	0	0	0.003	0	0.001	0	0	0	0.002	0	0	0	0.001	0	0	0	0	0.02	0.017	0	0	0.002	0.011	0	0	0.002	0	0.001	0.002	0.025	0.001	0.008	0	0	0	0	0	0	0
BMP2_SMO	0.03	0	0.022	0	0.023	0	0.023	0	0	0	0	0	0.024	0	0.022	0	0	0	0.023	0	0	0	0.022	0	0	0	0	0.041	0.038	0	0	0.022	0.032	0	0	0.023	0	0.022	0.023	0.046	0.022	0.029	0	0	0	0	0	0	0
WNT2_FZD4	0.01	0	0.001	0.005	0.006	0	0.002	0	0.023	0	0.005	0	0	0	0.002	0	0.025	0	0.002	0	0	0	0.002	0	0.008	0	0.002	0.01	0.012	0.004	0	0.003	0	0.003	0	0.006	0	0.004	0.006	0	0.003	0	0.007	0.003	0	0	0	0	0
WNT7B_FZD4	0.01	0	0.002	0.005	0.006	0	0.003	0	0.023	0	0.006	0	0	0	0.002	0	0.025	0	0.003	0	0	0	0.003	0	0.008	0	0.002	0.011	0.012	0.005	0	0.003	0	0.004	0	0.007	0	0.005	0.007	0	0.004	0	0.007	0.004	0	0	0	0	0
WNT2B_FZD4	0.02	0	0.012	0.015	0.016	0	0.012	0	0.033	0	0.015	0	0	0	0.012	0	0.035	0	0.012	0	0	0	0.013	0	0.018	0	0.012	0.021	0.022	0.014	0	0.013	0	0.013	0	0.016	0	0.014	0.016	0	0.013	0	0.017	0.013	0	0	0	0	0
WNT7B_FZD10	0	0	0	0	0.002	0	0	0	0	0	0	0	0	0	0	0	0	0	0	0	0	0	0	0	0	0	0	0.001	0.002	0	0	0	0	0	0	0.002	0	0	0.002	0	0	0	0	0.001	0	0	0	0	0
DLL1_NOTCH2	0.082	0	0.038	0.056	0.04	0.043	0.03	0.103	0.037	0.069	0.067	0	0.036	0.069	0.033	0.068	0.035	0.05	0.042	0	0.036	0.036	0.041	0	0.059	0.145	0.062	0.244	0.173	0.053	0.172	0.076	0.088	0.073	0.13	0.078	0	0.076	0.087	0.176	0.108	0.103	0.138	0.102	0	0	0	0	0
JAG1_NOTCH2	0.118	0	0.074	0.092	0.075	0.079	0.066	0.138	0.073	0.105	0.102	0	0.071	0.104	0.069	0.104	0.07	0.085	0.078	0	0.071	0.071	0.076	0	0.094	0.181	0.097	0.28	0.208	0.088	0.207	0.112	0.123	0.108	0.166	0.114	0	0.112	0.122	0.211	0.143	0.138	0.173	0.138	0.082	0	0.038	0.056	0.039
DLK1_NOTCH2	0.094	0	0.05	0.068	0.052	0.055	0.042	0.114	0.049	0.081	0.079	0	0.048	0.08	0.045	0.08	0.047	0.062	0.054	0	0.048	0.048	0.052	0	0.071	0.157	0.074	0.256	0.185	0.065	0.184	0.088	0.099	0.085	0.142	0.09	0	0.088	0.099	0.188	0.119	0.115	0.15	0.114	0	0	0	0	0
DLL1_NOTCH4	0.039	0.045	0.023	0.027	0.025	0	0.036	0	0	0.037	0.028	0	0.027	0	0.028	0	0	0.026	0.026	0	0.024	0	0.025	0	0.03	0	0.03	0.063	0.048	0.127	0.031	0.027	0	0.031	0	0.03	0	0.027	0.029	0	0.027	0.038	0.094	0.049	0	0	0	0	0
JAG1_NOTCH4	0.074	0.081	0.059	0.063	0.06	0	0.072	0	0	0.072	0.064	0	0.063	0	0.063	0	0	0.062	0.061	0	0.059	0	0.061	0	0.065	0	0.066	0.098	0.084	0.163	0.066	0.062	0	0.066	0	0.066	0	0.062	0.065	0	0.063	0.073	0.129	0.085	0.039	0.045	0.023	0.027	0.024
DLK1_NOTCH4	0.051	0.057	0.035	0.039	0.036	0	0.048	0	0	0.049	0.04	0	0.039	0	0.04	0	0	0.038	0.038	0	0.036	0	0.037	0	0.042	0	0.042	0.075	0.06	0.139	0.043	0.039	0	0.043	0	0.042	0	0.039	0.041	0	0.039	0.05	0.105	0.061	0	0	0	0	0
DLL1_NOTCH3	0.05	0	0.031	0.03	0.034	0.051	0.024	0	0.039	0.054	0.036	0	0.036	0	0.031	0	0.069	0.027	0.033	0.291	0.026	0	0.033	0	0.034	0	0.029	0.098	0.074	0.036	0	0.04	0	0.046	0	0.042	0	0.039	0.058	0	0.04	0.034	0	0.043	0	0	0	0	0
JAG1_NOTCH3	0.085	0	0.067	0.066	0.069	0.086	0.059	0	0.074	0.09	0.072	0	0.071	0	0.067	0	0.104	0.062	0.069	0.327	0.061	0	0.069	0	0.069	0	0.064	0.133	0.11	0.071	0	0.076	0	0.082	0	0.077	0	0.075	0.093	0	0.075	0.069	0	0.078	0.049	0	0.031	0.03	0.034
DLK1_NOTCH3	0.061	0	0.043	0.042	0.046	0.063	0.036	0	0.051	0.066	0.048	0	0.047	0	0.043	0	0.081	0.039	0.045	0.303	0.038	0	0.045	0	0.045	0	0.041	0.11	0.086	0.048	0	0.052	0	0.058	0	0.054	0	0.051	0.069	0	0.051	0.045	0	0.054	0	0	0	0	0
SCGB3A1_NOTCH3	0.039	0	0.021	0.02	0.023	0.04	0.013	0	0.028	0.044	0.026	0	0.025	0	0.021	0	0.058	0.016	0.023	0.281	0.015	0	0.022	0	0.023	0	0.018	0.087	0.064	0.025	0	0.03	0	0.036	0	0.031	0	0.029	0.047	0	0.029	0.023	0	0.032	0	0	0	0	0
DLL4_NOTCH3	0.031	0	0.013	0.012	0.016	0.033	0.006	0	0.021	0.036	0.018	0	0.017	0	0.013	0	0.051	0.009	0.015	0.273	0.008	0	0.015	0	0.015	0	0.011	0.08	0.056	0.018	0	0.022	0	0.028	0	0.024	0	0.021	0.039	0	0.021	0.015	0	0.024	0	0	0	0	0
DLL3_NOTCH3	0	0	0	0	0	0	0	0	0	0	0	0	0	0	0	0	0	0	0	0	0	0	0	0	0	0	0	0	0	0	0	0	0	0	0	0	0	0	0	0	0	0	0	0	0	0	0	0	0
PLXNB2_PTN	0.1	0	0.095	0.101	0.104	0	0.103	0	0	0.117	0.1	0	0	0	0.096	0.151	0	0.108	0.096	0	0.105	0	0.097	0	0.095	0	0.099	0.098	0.121	0.1	0	0.096	0	0.097	0	0.096	0	0.096	0.137	0.113	0.102	0	0	0.096	0	0	0	0	0
PLXNB2_SEMA4D	0.114	0	0.184	0.239	0.178	0.155	0.219	0	0.216	0.206	0.23	0.278	0.171	0.188	0.182	0.245	0.28	0.141	0.17	0	0.195	0.195	0.197	0	0.236	0.182	0.225	0.129	0.129	0.224	0.116	0.167	0.133	0.198	0	0.253	0.212	0.173	0.125	0.16	0.177	0.174	0.141	0.17	0	0	0	0	0
PLXNB1_SEMA4D	0.109	0	0.18	0.234	0.173	0.151	0.214	0	0.211	0.202	0.226	0.273	0.166	0.183	0.177	0.24	0.275	0.136	0.165	0	0.19	0.191	0.192	0	0.231	0.177	0.22	0.124	0.124	0.219	0.111	0.162	0.128	0.193	0	0.248	0.208	0.168	0.12	0.156	0.172	0.169	0.137	0.165	0.043	0	0.113	0.168	0.107
CD72_SEMA4D	0.023	0	0.094	0.148	0.087	0.065	0.128	0	0.125	0.116	0.14	0.187	0.08	0.097	0.091	0.154	0.189	0.05	0.079	0	0.104	0.105	0.106	0	0.145	0.091	0.134	0.038	0.038	0.133	0.025	0.076	0.042	0.107	0	0.162	0.122	0.082	0.034	0.07	0.086	0.083	0.05	0.079	0	0	0	0	0
PLXNB2_SEMA4G	0.113	0	0.096	0.102	0.097	0	0.098	0	0.1	0	0.097	0	0.103	0	0.095	0	0	0.104	0.097	0	0.099	0	0.099	0	0.096	0	0.095	0.134	0.119	0	0	0.096	0.109	0.097	0	0.095	0	0.099	0.135	0	0.098	0.099	0	0.096	0	0	0	0	0
VEGFD_KDR	0	0	0	0	0	0	0	0	0	0	0	0	0	0	0	0	0	0	0	0	0	0	0	0	0	0	0	0	0	0	0	0	0	0	0	0	0	0	0	0	0	0	0	0	0	0	0	0	0
VEGFA_KDR	0.124	0	0.11	0	0.113	0	0	0	0	0.115	0.113	0	0	0.123	0.115	0.154	0	0.125	0.111	0	0	0.114	0.113	0	0.111	0	0.11	0.119	0.114	0.115	0.126	0.113	0	0.111	0	0.115	0	0.111	0.112	0.163	0.112	0	0.126	0.113	0	0	0	0	0
LTA_LTBR	0.06	0	0.012	0.013	0.011	0	0.008	0.077	0.012	0.01	0.012	0	0	0.025	0.013	0	0	0	0.014	0	0.021	0	0.01	0.146	0.02	0	0.027	0.116	0.148	0.095	0.107	0.121	0.063	0.101	0.065	0.098	0	0.079	0.203	0.016	0.112	0.063	0.106	0.109	0	0	0	0	0
TNFSF14_LTBR	0.064	0	0.016	0.017	0.015	0	0.011	0.081	0.015	0.013	0.016	0	0	0.028	0.016	0	0	0	0.017	0	0.024	0	0.014	0.15	0.023	0	0.031	0.12	0.152	0.099	0.111	0.125	0.067	0.105	0.068	0.101	0	0.082	0.206	0.02	0.116	0.067	0.109	0.112	0.088	0	0.041	0.041	0.039
LTA_TNFRSF14	0.037	0.055	0.165	0.142	0.174	0	0.109	0	0.122	0.143	0.105	0	0.177	0.09	0.133	0.054	0.166	0.072	0.111	0	0.098	0.023	0.124	0.104	0.094	0.107	0.079	0.04	0.096	0.143	0.094	0.154	0.082	0.117	0	0.143	0	0.139	0.167	0.138	0.112	0.143	0.064	0.103	0	0	0	0	0
TNFSF13_TNFRSF14	0.061	0.079	0.189	0.166	0.198	0	0.133	0	0.146	0.167	0.129	0	0.201	0.114	0.156	0.077	0.19	0.096	0.135	0	0.122	0.047	0.148	0.128	0.118	0.131	0.103	0.064	0.119	0.167	0.118	0.178	0.106	0.141	0	0.167	0	0.163	0.191	0.162	0.136	0.167	0.088	0.127	0	0	0	0	0
TNFSF14_TNFRSF14	0.04	0.058	0.169	0.145	0.177	0	0.112	0	0.126	0.146	0.108	0	0.18	0.094	0.136	0.057	0.17	0.076	0.114	0	0.101	0.026	0.127	0.108	0.098	0.111	0.083	0.043	0.099	0.147	0.098	0.157	0.085	0.121	0	0.147	0	0.142	0.17	0.142	0.115	0.147	0.068	0.106	0.065	0.083	0.193	0.17	0.202
CD160_TNFRSF14	0.037	0.055	0.165	0.142	0.174	0	0.109	0	0.122	0.143	0.105	0	0.177	0.09	0.133	0.054	0.166	0.072	0.111	0	0.098	0.023	0.124	0.105	0.094	0.108	0.08	0.04	0.096	0.144	0.094	0.154	0.082	0.118	0	0.144	0	0.139	0.167	0.139	0.112	0.143	0.065	0.103	0.065	0.083	0.194	0.17	0.202
MIF_TNFRSF14	0.772	0.79	0.9	0.877	0.909	0	0.843	0	0.857	0.877	0.84	0	0.911	0.825	0.867	0.788	0.901	0.807	0.845	0	0.833	0.758	0.859	0.839	0.829	0.842	0.814	0.775	0.83	0.878	0.829	0.889	0.817	0.852	0	0.878	0	0.874	0.902	0.873	0.846	0.878	0.799	0.837	0.768	0.786	0.896	0.873	0.905
BTLA_TNFRSF14	0.037	0.055	0.165	0.142	0.174	0	0.108	0	0.122	0.143	0.105	0	0.177	0.09	0.132	0.053	0.166	0.072	0.11	0	0.098	0.023	0.124	0.104	0.094	0.107	0.079	0.04	0.095	0.143	0.094	0.154	0.082	0.117	0	0.143	0	0.139	0.167	0.138	0.111	0.143	0.064	0.102	0.092	0.11	0.22	0.197	0.229
TNFSF13_TNFRSF17	0.025	0	0.025	0	0	0	0	0	0	0.031	0	0	0	0	0.025	0	0	0	0	0	0	0	0.025	0	0.025	0	0	0.025	0.025	0.028	0	0.025	0	0	0	0.026	0	0.025	0.025	0	0.027	0	0	0	0	0	0	0	0
CD70_TNFRSF17	0.001	0	0.001	0	0	0	0	0	0	0.007	0	0	0	0	0.001	0	0	0	0	0	0	0	0.001	0	0.001	0	0	0.001	0.001	0.003	0	0.001	0	0	0	0.002	0	0.001	0.001	0	0.003	0	0	0	0	0	0	0	0
TNFSF10_TNFRSF10D	0.062	0	0.068	0	0.064	0	0	0	0.09	0	0	0	0.064	0	0.064	0	0	0	0.062	0	0	0.068	0.063	0	0.061	0	0	0.071	0.067	0	0	0.066	0	0.067	0	0.071	0.271	0.074	0.078	0.084	0.069	0	0.077	0.065	0.104	0	0.11	0	0.107
MIF_TNFRSF10D	0.737	0	0.743	0	0.74	0	0	0	0.765	0	0	0	0.739	0	0.739	0	0	0	0.737	0	0	0.743	0.738	0	0.736	0	0	0.746	0.742	0	0	0.741	0	0.742	0	0.746	0.946	0.749	0.753	0.759	0.744	0	0.752	0.74	0.734	0	0.739	0	0.736
WNT7A_LDLR	0	0	0	0	0	0	0	0	0	0	0	0	0	0	0	0	0	0	0	0	0	0	0	0	0	0	0	0	0	0	0	0	0	0	0	0	0	0	0	0	0	0	0	0	0	0	0	0	0
EFNA2_EPHA1	0.01	0	0.018	0	0.004	0.015	0.029	0	0.026	0	0.01	0	0.006	0	0.043	0	0.018	0.023	0.016	0	0.042	0.028	0.038	0	0.021	0	0.043	0.024	0.019	0.006	0	0.003	0	0	0	0	0	0.006	0.025	0	0.004	0	0	0.005	0	0	0	0	0
EFNA1_EPHA1	0.077	0	0.085	0	0.072	0.083	0.097	0	0.094	0	0.077	0	0.074	0	0.11	0	0.085	0.091	0.083	0	0.109	0.095	0.105	0	0.088	0	0.11	0.091	0.086	0.073	0	0.07	0	0	0	0	0	0.073	0.093	0	0.071	0	0	0.072	0	0	0	0	0
EFNA2_EPHA2	0.038	0	0.006	0.023	0.011	0.017	0.01	0	0	0.016	0.014	0	0.015	0	0.01	0	0.02	0.008	0.01	0	0	0	0.005	0	0.007	0	0.011	0.132	0.055	0.005	0.025	0.014	0	0.012	0	0.013	0	0.013	0.15	0	0.01	0.014	0.022	0.012	0	0	0	0	0
EFNA1_EPHA2	0.105	0	0.073	0.09	0.079	0.084	0.078	0	0	0.083	0.081	0	0.083	0	0.077	0	0.087	0.075	0.077	0	0	0	0.072	0	0.074	0	0.078	0.199	0.122	0.073	0.092	0.081	0	0.079	0	0.081	0	0.081	0.218	0	0.078	0.082	0.089	0.079	0	0	0	0	0
EFNA2_EPHA3	0.004	0	0.003	0.006	0.003	0	0	0	0	0.009	0	0	0	0	0.003	0	0	0	0.004	0	0	0	0	0	0.004	0	0.004	0.003	0.005	0	0	0.003	0	0.004	0	0	0	0.004	0.004	0	0.004	0	0	0.005	0	0	0	0	0
EFNA1_EPHA3	0.071	0	0.07	0.073	0.071	0	0	0	0	0.077	0	0	0	0	0.07	0	0	0	0.071	0	0	0	0	0	0.071	0	0.071	0.07	0.073	0	0	0.071	0	0.071	0	0	0	0.072	0.071	0	0.072	0	0	0.072	0	0	0	0	0
EFNA2_EPHA8	0.005	0	0	0	0	0	0	0	0	0	0	0	0	0	0	0	0	0	0	0	0	0	0	0	0	0	0	0.003	0.002	0	0	0	0.011	0	0	0	0	0	0.003	0	0	0	0	0	0	0	0	0	0
EFNA1_EPHA8	0.073	0	0	0	0	0	0	0	0	0	0	0	0	0	0	0	0	0	0	0	0	0	0	0	0	0	0	0.07	0.07	0	0	0	0.078	0	0	0	0	0	0.071	0	0	0	0	0	0	0	0	0	0
EFNA2_EPHA5	0	0	0	0	0	0	0	0	0	0	0	0	0	0	0	0	0	0	0	0	0	0	0	0	0	0	0	0	0	0	0	0	0	0	0	0	0	0	0.002	0	0	0	0	0	0	0	0	0	0
EFNA1_EPHA5	0	0	0	0	0	0	0	0	0	0	0	0	0	0	0	0	0	0	0	0	0	0	0	0	0	0	0	0	0	0	0	0	0	0	0	0	0	0	0.07	0	0	0	0	0	0	0	0	0	0
EFNA3_EPHA5	0	0	0	0	0	0	0	0	0	0	0	0	0	0	0	0	0	0	0	0	0	0	0	0	0	0	0	0	0	0	0	0	0	0	0	0	0	0	0.002	0	0	0	0	0	0	0	0	0	0
EFNA4_EPHA5	0	0	0	0	0	0	0	0	0	0	0	0	0	0	0	0	0	0	0	0	0	0	0	0	0	0	0	0	0	0	0	0	0	0	0	0	0	0	0.01	0	0	0	0	0	0	0	0	0	0
EFNA5_EPHA5	0	0	0	0	0	0	0	0	0	0	0	0	0	0	0	0	0	0	0	0	0	0	0	0	0	0	0	0	0	0	0	0	0	0	0	0	0	0	0	0	0	0	0	0	0	0	0	0	0
GDF11_TGFR_AVR2A	0.019	0	0.018	0.017	0.007	0	0.018	0	0.013	0	0.011	0	0.009	0.022	0.01	0	0.023	0	0.007	0	0	0.018	0.012	0	0.014	0	0.019	0.03	0.036	0.012	0	0.009	0	0.012	0	0.013	0	0.01	0.031	0	0.009	0.009	0.013	0.014	0.044	0	0.043	0.043	0.032
MSTN_TGFR_AVR2A	0.014	0	0.013	0.013	0.002	0	0.013	0	0.008	0	0.006	0	0.004	0.017	0.006	0	0.018	0	0.002	0	0	0.013	0.007	0	0.009	0	0.014	0.025	0.032	0.008	0	0.005	0	0.007	0	0.008	0	0.005	0.026	0	0.004	0.004	0.008	0.009	0	0	0	0	0
GDF11_TGFR_AVR2B	0.019	0	0.009	0	0.008	0	0	0	0.011	0	0.007	0	0.014	0	0	0	0	0	0.011	0	0	0	0.008	0	0.007	0	0.008	0.027	0.025	0.019	0	0.01	0.017	0.014	0	0.01	0	0.008	0.018	0	0.009	0	0	0.008	0.044	0	0.034	0	0.033
MSTN_TGFR_AVR2B	0.014	0	0.004	0	0.003	0	0	0	0.006	0	0.002	0	0.009	0	0	0	0	0	0.006	0	0	0	0.003	0	0.002	0	0.003	0.022	0.02	0.014	0	0.005	0.013	0.009	0	0.005	0	0.004	0.013	0	0.004	0	0	0.003	0	0	0	0	0
TNFRSF11B_TNFSF11	0.002	0	0.005	0	0.003	0	0.005	0	0	0	0.007	0	0	0	0.004	0	0	0	0.006	0	0	0	0.004	0	0.005	0	0.021	0.004	0.007	0	0	0.004	0	0	0	0	0	0	0.009	0	0	0	0	0.003	0.029	0	0.031	0	0.03
TGFB1_TGFbeta receptor1	0.024	0	0.022	0.023	0.022	0	0.023	0	0.017	0.019	0.024	0	0.02	0.027	0.026	0	0.029	0.03	0.031	0	0.024	0.024	0.035	0	0.041	0	0.028	0.034	0.047	0.08	0.091	0.114	0.161	0.108	0.119	0.099	0.22	0.084	0.057	0.044	0.041	0.069	0.017	0.077	0.064	0	0.063	0.063	0.063
TGFB3_TGFbeta receptor1	0.031	0	0.03	0.031	0.03	0	0.03	0	0.025	0.027	0.032	0	0.028	0.035	0.033	0	0.037	0.038	0.039	0	0.032	0.031	0.043	0	0.049	0	0.036	0.042	0.055	0.087	0.099	0.122	0.169	0.116	0.127	0.107	0.228	0.091	0.065	0.052	0.048	0.077	0.025	0.085	0	0	0	0	0
TGFB2_TGFbeta receptor1	0.018	0	0.016	0.017	0.016	0	0.017	0	0.011	0.013	0.018	0	0.014	0.021	0.02	0	0.023	0.025	0.025	0	0.018	0.018	0.03	0	0.035	0	0.022	0.028	0.041	0.074	0.085	0.109	0.155	0.102	0.113	0.093	0.214	0.078	0.051	0.038	0.035	0.063	0.011	0.071	0	0	0	0	0
TGFB1_TGFbeta receptor2	0.026	0	0.021	0.024	0.035	0	0.029	0	0.041	0.05	0.023	0	0.016	0	0.017	0	0	0	0.022	0	0.029	0.018	0.015	0	0.021	0.098	0.015	0.026	0.044	0.021	0.036	0.038	0	0.044	0	0.033	0	0.038	0.079	0	0.027	0.047	0.03	0.029	0.066	0	0.062	0.064	0.075
TGFB3_TGFbeta receptor2	0.034	0	0.029	0.031	0.042	0	0.037	0	0.049	0.058	0.03	0	0.024	0	0.025	0	0	0	0.03	0	0.037	0.025	0.023	0	0.029	0.106	0.023	0.034	0.052	0.029	0.044	0.046	0	0.052	0	0.041	0	0.046	0.087	0	0.035	0.055	0.038	0.037	0	0	0	0	0
TGFB2_TGFbeta receptor2	0.02	0	0.015	0.018	0.029	0	0.023	0	0.035	0.044	0.017	0	0.01	0	0.011	0	0	0	0.017	0	0.023	0.012	0.009	0	0.015	0.092	0.01	0.021	0.038	0.015	0.031	0.032	0	0.038	0	0.027	0	0.032	0.073	0	0.021	0.041	0.024	0.024	0	0	0	0	0
CORT_SSTR1	0.005	0	0.004	0	0	0	0	0	0	0	0	0	0	0	0	0	0	0	0	0	0	0	0.003	0	0	0	0	0.003	0.004	0	0	0	0	0.005	0	0	0	0.004	0.013	0	0	0	0	0	0	0	0	0	0
CORT_GHSR	0	0	0.004	0	0	0	0	0	0	0	0	0	0	0	0	0	0	0	0	0	0	0	0	0	0	0	0	0	0	0	0	0	0	0	0	0	0	0	0	0	0	0	0	0	0	0	0	0	0
AGRP_MC5R	0	0	0	0	0	0	0	0	0	0	0	0	0	0	0	0	0	0	0	0	0	0	0	0	0	0	0	0	0	0	0	0	0	0	0	0	0	0	0	0	0	0	0	0	0	0	0	0	0
POMC_MC5R	0	0	0	0	0	0	0	0	0	0	0	0	0	0	0	0	0	0	0	0	0	0	0	0	0	0	0	0	0	0	0	0	0	0	0	0	0	0	0.012	0	0	0	0	0	0	0	0	0	0
POMC_MC1R	0.014	0	0.015	0.013	0	0	0.021	0	0	0.019	0.014	0	0.017	0	0.015	0	0	0.017	0.014	0	0.016	0.017	0.014	0	0	0	0.016	0.019	0.014	0.02	0	0.015	0.021	0.016	0	0.013	0	0.017	0.023	0	0.015	0.025	0	0.013	0.026	0	0.028	0.026	0
LEFTY2_TDGF1	0	0	0	0	0	0	0	0	0	0	0	0	0	0	0	0	0	0	0	0	0	0	0	0	0	0	0	0	0	0	0	0	0	0	0	0	0	0	0	0	0	0	0	0	0	0	0	0	0
LEFTY1_TDGF1	0	0	0	0	0	0	0	0	0	0	0	0	0	0	0	0	0	0	0	0	0	0	0	0	0	0	0	0.299	0.3	0	0	0	0	0	0	0	0	0	0.301	0	0	0	0	0	0	0	0	0	0
SCGB3A1_MARCO	0.011	0	0.013	0.011	0.018	0	0.019	0	0.017	0.017	0.013	0	0.015	0	0.015	0	0.016	0	0.013	0	0.014	0	0.012	0	0.013	0	0.013	0	0.014	0.023	0.038	0.371	0.05	0.163	0	0.231	0	0.446	0.017	0	0.137	0.026	0.018	0.018	0	0	0	0	0
CXCR6_CXCL16	0.04	0.029	0.018	0.026	0.013	0	0.014	0	0	0.025	0.025	0	0.012	0	0.011	0	0.01	0	0.03	0	0.018	0.009	0.01	0	0.016	0	0.017	0.066	0.134	0.216	0.419	0.517	0.226	0.296	0.588	0.413	0.121	0.338	0.228	0.176	0.139	0.314	0.396	0.382	0.217	0.206	0.196	0.204	0.191
ACKR2_CCL3	0	0	0	0	0	0	0	0	0	0	0	0	0	0	0	0	0	0	0	0	0	0	0	0	0	0	0	0	0	0	0	0	0	0	0	0	0	0	0	0	0	0	0	0	0	0	0	0	0
ACKR2_CCL4	0	0	0	0	0	0	0	0	0	0	0	0	0	0	0	0	0	0	0	0	0	0	0	0	0	0	0	0	0	0	0	0	0	0	0	0	0	0	0	0	0	0	0	0	0	0	0	0	0
ACKR2_CCL2	0	0	0	0	0	0	0	0	0	0	0	0	0	0	0	0	0	0	0	0	0	0	0	0	0	0	0	0	0	0	0	0	0	0	0	0	0	0	0	0	0	0	0	0	0	0	0	0	0
ACKR2_CCL5	0	0	0	0	0	0	0	0	0	0	0	0	0	0	0	0	0	0	0	0	0	0	0	0	0	0	0	0	0	0	0	0	0	0	0	0	0	0	0	0	0	0	0	0	0	0	0	0	0
GPR75_CCL5	0.021	1.33	0.313	0.233	0.081	1.777	1.278	1.239	0.7	0.309	1.192	1.629	1.768	1.73	1.86	1.868	1.856	1.638	1.179	1.684	1.629	1.853	1.895	1.696	1.393	1.681	1.673	0.01	0.069	0.041	0.006	0.07	0.018	0.09	0.064	0.077	0	0.088	0.057	0	0.044	0.092	0.032	0.088	0	0	0	0	0
ACKR2_CCL3L1	0	0	0	0	0	0	0	0	0	0	0	0	0	0	0	0	0	0	0	0	0	0	0	0	0	0	0	0	0	0	0	0	0	0	0	0	0	0	0	0	0	0	0	0	0	0	0	0	0
ACKR2_CCL8	0	0	0	0	0	0	0	0	0	0	0	0	0	0	0	0	0	0	0	0	0	0	0	0	0	0	0	0	0	0	0	0	0	0	0	0	0	0	0	0	0	0	0	0	0	0	0	0	0
CCR2_CCL8	0.001	0	0.001	0	0.002	0	0.002	0	0	0	0.004	0	0	0	0.002	0	0	0	0	0	0	0	0	0	0.002	0	0	0	0.001	0.004	0	0.06	0.056	0.026	0.064	0.316	0	0.053	0.002	0	0.004	0	0	0.001	0	0	0	0	0
CCR1_CCL8	0	0	0	0	0	0	0	0	0	0	0	0	0	0	0	0	0	0	0	0	0	0	0	0	0	0	0	0	0	0	0	0	0	0	0	0	0	0	0	0	0	0	0	0	0	0	0	0	0
CCR3_CCL8	0	0	0	0	0	0	0	0	0	0	0	0	0	0	0	0	0	0	0	0	0	0	0	0	0	0	0	0	0	0	0	0	0	0	0	0	0	0	0	0	0	0	0	0	0	0	0	0	0
CCR5_CCL8	0.001	0	0.002	0	0.002	0	0.002	0	0	0	0.005	0	0	0	0.002	0	0	0	0	0	0	0	0	0	0.003	0	0	0.001	0.001	0.004	0	0.06	0.057	0.026	0.065	0.317	0	0.054	0.002	0	0.004	0	0	0.001	0	0	0	0	0
ACKR2_CCL7	0	0	0	0	0	0	0	0	0	0	0	0	0	0	0	0	0	0	0	0	0	0	0	0	0	0	0	0	0	0	0	0	0	0	0	0	0	0	0	0	0	0	0	0	0	0	0	0	0
CCR2_CCL7	0.002	0	0.002	0.002	0.003	0	0.004	0	0	0	0.003	0	0	0	0.001	0	0	0	0.003	0	0.005	0	0.001	0	0.008	0	0.001	0.001	0.002	0.003	0	0.144	0	0.029	0	0.314	0	0.282	0.003	0	0.018	0	0	0.003	0	0	0	0	0
CCR1_CCL7	0	0	0	0	0	0	0	0	0	0	0	0	0	0	0	0	0	0	0	0	0	0	0	0	0	0	0	0	0	0	0	0	0	0	0	0	0	0	0	0	0	0	0	0	0	0	0	0	0
CCR3_CCL7	0	0	0	0	0	0	0	0	0	0	0	0	0	0	0	0	0	0	0	0	0	0	0	0	0	0	0	0	0	0	0	0	0	0	0	0	0	0	0	0	0	0	0	0	0	0	0	0	0
CCR5_CCL7	0.002	0	0.002	0.003	0.003	0	0.004	0	0	0	0.003	0	0	0	0.001	0	0	0	0.003	0	0.005	0	0.002	0	0.008	0	0.002	0.001	0.002	0.003	0	0.144	0	0.029	0	0.314	0	0.282	0.004	0	0.018	0	0	0.003	0	0	0	0	0
CCR10_CCL7	0.004	0	0.004	0.004	0.005	0	0.006	0	0	0	0.005	0	0	0	0.003	0	0	0	0.004	0	0.007	0	0.003	0	0.009	0	0.003	0.002	0.003	0.005	0	0.145	0	0.031	0	0.316	0	0.284	0.005	0	0.02	0	0	0.005	0	0	0	0	0
ACKR2_CCL14	0	0	0	0	0	0	0	0	0	0	0	0	0	0	0	0	0	0	0	0	0	0	0	0	0	0	0	0	0	0	0	0	0	0	0	0	0	0	0	0	0	0	0	0	0	0	0	0	0
CCR1_CCL14	0	0	0	0	0	0	0	0	0	0	0	0	0	0	0	0	0	0	0	0	0	0	0	0	0	0	0	0	0	0	0	0	0	0	0	0	0	0	0	0	0	0	0	0	0	0	0	0	0
CCR3_CCL14	0	0	0	0	0	0	0	0	0	0	0	0	0	0	0	0	0	0	0	0	0	0	0	0	0	0	0	0	0	0	0	0	0	0	0	0	0	0	0	0	0	0	0	0	0	0	0	0	0
ACKR2_CCL13	0	0	0	0	0	0	0	0	0	0	0	0	0	0	0	0	0	0	0	0	0	0	0	0	0	0	0	0	0	0	0	0	0	0	0	0	0	0	0	0	0	0	0	0	0	0	0	0	0
CCR2_CCL13	0.001	0	0.001	0.003	0.002	0	0	0	0.011	0	0	0	0	0	0	0	0	0	0.001	0	0.004	0	0.001	0	0.005	0	0.001	0	0.002	0	0	0.11	0	0.05	0	0.046	0	0.041	0.002	0	0.001	0.021	0	0.002	0	0	0	0	0
CCR1_CCL13	0	0	0	0	0	0	0	0	0	0	0	0	0	0	0	0	0	0	0	0	0	0	0	0	0	0	0	0	0	0	0	0	0	0	0	0	0	0	0	0	0	0	0	0	0	0	0	0	0
CCR3_CCL13	0	0	0	0	0	0	0	0	0	0	0	0	0	0	0	0	0	0	0	0	0	0	0	0	0	0	0	0	0	0	0	0	0	0	0	0	0	0	0	0	0	0	0	0	0	0	0	0	0
ACKR2_CCL28	0	0	0	0	0	0	0	0	0	0	0	0	0	0	0	0	0	0	0	0	0	0	0	0	0	0	0	0	0	0	0	0	0	0	0	0	0	0	0	0	0	0	0	0	0	0	0	0	0
CCR3_CCL28	0	0	0	0	0	0	0	0	0	0	0	0	0	0	0	0	0	0	0	0	0	0	0	0	0	0	0	0	0	0	0	0	0	0	0	0	0	0	0	0	0	0	0	0	0	0	0	0	0
CCR10_CCL28	0.031	0	0.021	0.019	0.026	0	0.006	0	0.013	0.014	0.02	0	0.011	0.022	0.013	0	0.018	0.008	0.017	0	0.01	0.033	0.026	0	0.027	0	0.023	0.026	0.105	0.013	0	0.01	0	0.01	0	0.011	0	0.017	0.142	0	0.007	0.02	0	0.009	0	0	0	0	0
ACKR2_CCL27	0	0	0	0	0	0	0	0	0	0	0	0	0	0	0	0	0	0	0	0	0	0	0	0	0	0	0	0	0	0	0	0	0	0	0	0	0	0	0	0	0	0	0	0	0	0	0	0	0
CCR10_CCL27	0.003	0	0	0	0	0	0	0	0	0	0	0	0	0	0	0	0	0	0	0	0	0	0.003	0	0	0	0	0.004	0.002	0	0	0	0	0	0	0	0	0.002	0.003	0	0	0	0	0	0	0	0	0	0
CCR2_CCL26	0	0	0.003	0	0	0	0	0	0.006	0	0.002	0	0	0	0.003	0	0.019	0	0.003	0	0.006	0	0.004	0	0.002	0	0.002	0	0.002	0.003	0	0.002	0.014	0.004	0	0.004	0	0.002	0.004	0	0.002	0	0	0.002	0	0	0	0	0
CCR1_CCL26	0	0	0	0	0	0	0	0	0	0	0	0	0	0	0	0	0	0	0	0	0	0	0	0	0	0	0	0	0	0	0	0	0	0	0	0	0	0	0	0	0	0	0	0	0	0	0	0	0
CCR3_CCL26	0	0	0	0	0	0	0	0	0	0	0	0	0	0	0	0	0	0	0	0	0	0	0	0	0	0	0	0	0	0	0	0	0	0	0	0	0	0	0	0	0	0	0	0	0	0	0	0	0
CCR1_CCL23	0	0	0	0	0	0	0	0	0	0	0	0	0	0	0	0	0	0	0	0	0	0	0	0	0	0	0	0	0	0	0	0	0	0	0	0	0	0	0	0	0	0	0	0	0	0	0	0	0
IDE_CCL23	0.022	0	0.02	0.028	0.021	0	0	0	0	0.03	0.052	0	0.024	0.039	0.021	0	0	0	0.03	0	0.024	0	0	0	0.036	0	0	0.021	0.02	0.024	0	0.05	0	0.028	0	0.025	0	0.029	0.021	0	0.022	0	0.031	0.024	0	0	0	0	0
CCR1_CCL18	0	0	0	0	0	0	0	0	0	0	0	0	0	0	0	0	0	0	0	0	0	0	0	0	0	0	0	0	0	0	0	0	0	0	0	0	0	0	0	0	0	0	0	0	0	0	0	0	0
CCR8_CCL18	0	0	0	0	0	0	0	0	0	0	0	0	0	0	0	0	0	0	0	0	0	0	0	0	0	0	0	0	0	0	0	0	0	0	0	0	0	0	0	0	0	0	0	0	0	0	0	0	0
CCR1_CCL15	0	0	0	0	0	0	0	0	0	0	0	0	0	0	0	0	0	0	0	0	0	0	0	0	0	0	0	0	0	0	0	0	0	0	0	0	0	0	0	0	0	0	0	0	0	0	0	0	0
CCR3_CCL15	0	0	0	0	0	0	0	0	0	0	0	0	0	0	0	0	0	0	0	0	0	0	0	0	0	0	0	0	0	0	0	0	0	0	0	0	0	0	0	0	0	0	0	0	0	0	0	0	0
PODXL_SELL	0.084	0	0.43	0.271	0.378	0	0.197	0	0.193	0.275	0.102	0	0.143	0.14	0.148	0	0.115	0	0.121	0	0.124	0	0.097	0	0.139	0	0.203	0.083	0.09	0.132	0	0.115	0.159	0.138	0.192	0.173	0	0.106	0.09	0.348	0.49	0.121	0.114	0.294	0.022	0	0.368	0.209	0.315
CXCL12_CXCR4	0.154	0.983	1.15	1.03	0.942	1.059	1.431	1.023	1.244	0.725	0.993	1.108	0.955	1.499	1.54	1.397	1.418	1.725	1.586	1.845	1.338	1.569	1.402	1.427	1.111	1.304	1.157	0.114	0.206	0.64	0.533	0.603	0.826	0.897	0.888	0.786	0.748	0.64	0.193	0.504	0.567	1.108	1.099	1.277	0	0	0	0	0
AVP_OXTR	0	0	0	0	0	0	0	0	0	0	0	0	0	0	0	0	0	0	0	0	0	0	0	0	0	0	0	0	0	0	0	0	0	0	0	0	0	0	0	0	0	0	0	0	0	0	0	0	0
OXT_OXTR	0	0	0.003	0	0	0	0	0	0	0.004	0	0	0.004	0	0	0	0	0	0.002	0	0	0	0	0	0	0	0	0.002	0.005	0	0	0	0	0	0	0	0	0	0.007	0	0	0	0	0	0	0	0	0	0
AVP_AVPR2	0	0	0	0	0	0	0	0	0	0	0	0	0	0	0	0	0	0	0	0	0	0	0	0	0	0	0	0	0	0	0	0	0	0	0	0	0	0	0	0	0	0	0	0	0	0	0	0	0
AVP_AVPR1B	0	0	0	0	0	0	0	0	0	0	0	0	0	0	0	0	0	0	0	0	0	0	0	0	0	0	0	0	0	0	0	0	0	0	0	0	0	0	0	0	0	0	0	0	0	0	0	0	0
GHRH_GHRHR	0	0	0	0	0	0	0	0	0	0	0	0	0	0	0	0	0	0	0	0	0	0	0	0	0	0	0	0	0	0	0	0	0	0	0	0	0	0	0	0	0	0	0	0	0	0	0	0	0
NPPA_NPR1	0	0	0	0	0	0	0	0	0	0	0	0	0	0	0	0	0	0	0	0	0	0	0	0	0	0	0	0	0	0	0	0	0	0	0	0	0	0	0	0	0	0	0	0	0	0	0	0	0
NRG2_ERBB3	0.09	0	0.018	0.012	0.015	0.035	0.019	0	0.024	0.017	0.02	0	0.015	0.02	0.014	0	0.021	0	0.01	0	0.011	0.011	0.015	0	0.02	0	0.009	0.181	0.202	0.01	0	0.018	0.021	0.026	0	0.015	0.162	0.017	0.355	0	0.02	0.022	0.026	0.017	0	0	0	0	0
NRG2_ERBB4	0.015	0	0.006	0	0	0	0	0	0	0	0	0	0	0	0.006	0	0	0	0	0	0	0	0.007	0	0	0	0	0.042	0.029	0	0	0	0	0	0	0	0	0	0.006	0	0	0	0	0.006	0	0	0	0	0
EREG_ERBB4	0.011	0	0.002	0	0	0	0	0	0	0	0	0	0	0	0.002	0	0	0	0	0	0	0	0.002	0	0	0	0	0.037	0.025	0	0	0	0	0	0	0	0	0	0.002	0	0	0	0	0.002	0	0	0	0	0
BTC_ERBB4	0.016	0	0.007	0	0	0	0	0	0	0	0	0	0	0	0.007	0	0	0	0	0	0	0	0.007	0	0	0	0	0.042	0.03	0	0	0	0	0	0	0	0	0	0.007	0	0	0	0	0.007	0	0	0	0	0
NRG3_ERBB4	0.01	0	0.001	0	0	0	0	0	0	0	0	0	0	0	0.001	0	0	0	0	0	0	0	0.001	0	0	0	0	0.036	0.024	0	0	0	0	0	0	0	0	0	0.001	0	0	0	0	0.001	0	0	0	0	0
NRG1_ERBB4	0.011	0	0.002	0	0	0	0	0	0	0	0	0	0	0	0.001	0	0	0	0	0	0	0	0.002	0	0	0	0	0.037	0.025	0	0	0	0	0	0	0	0	0	0.002	0	0	0	0	0.002	0	0	0	0	0
EREG_EGFR	0.044	0	0.005	0.003	0.005	0.018	0.003	0	0	0.006	0.003	0	0	0	0.005	0	0	0.007	0.005	0	0.008	0.01	0.005	0	0	0	0.004	0.09	0.084	0.01	0	0.004	0.009	0.009	0	0.004	0	0.009	0.072	0	0.005	0.006	0	0.009	0	0	0	0	0
NRG1_a6b4 complex	0.025	0	0.015	0.016	0.019	0	0.014	0	0.03	0.012	0.021	0	0.012	0.015	0.02	0	0.012	0	0.014	0	0.012	0.01	0.015	0	0.014	0	0.02	0.047	0.083	0.022	0	0.031	0.01	0.028	0	0.029	0	0.025	0.262	0.027	0.015	0.022	0	0.023	0	0	0	0	0
IGF1_a6b4 complex	0.027	0	0.017	0.018	0.021	0	0.016	0	0.032	0.014	0.023	0	0.014	0.017	0.022	0	0.014	0	0.016	0	0.014	0.012	0.017	0	0.017	0	0.023	0.049	0.085	0.024	0	0.033	0.012	0.03	0	0.031	0	0.027	0.264	0.029	0.017	0.024	0	0.025	0	0	0	0	0
NRG1_LSR	0.099	0.029	0.046	0.018	0.059	0.016	0.058	0	0.01	0.02	0.029	0	0.02	0	0.025	0	0.027	0.026	0.034	0	0.039	0.024	0.034	0	0.029	0	0.037	0.137	0.208	0.046	0.015	0.033	0	0.031	0	0.036	0	0.032	0.53	0	0.015	0.071	0	0.036	0	0	0	0	0
NRG1_NETO2	0.004	0	0.007	0.01	0.01	0	0.003	0	0	0.017	0.007	0	0	0	0.004	0	0	0	0.005	0.272	0.013	0	0.011	0	0.007	0	0.005	0.002	0.004	0.013	0.03	0.022	0.039	0.019	0.098	0.024	0	0.022	0.007	0	0.012	0.009	0.018	0.021	0	0	0	0	0
NRG1_MS4A4A	0.007	0	0.007	0.013	0.007	0	0.009	0	0.015	0.006	0.004	0	0.003	0	0.007	0	0.01	0	0.004	0	0.006	0	0.01	0	0.005	0	0.004	0.003	0.008	0.14	0.645	0.524	0.359	0.226	0.423	0.356	0.276	0.221	0.007	0.072	0.116	0.023	0.157	0.197	0	0	0	0	0
NRG1_LGR4	0.112	0	0.005	0.009	0.007	0.034	0.003	0	0.012	0.004	0.011	0	0.009	0	0.005	0	0	0.022	0.003	0	0	0.007	0.009	0	0.01	0	0.007	0.108	0.088	0	0.022	0.008	0.026	0.005	0	0.009	0	0.006	0.108	0	0.006	0	0.009	0.013	0	0	0	0	0
RSPO4_LGR4	0	0	0	0	0	0	0	0	0	0	0	0	0	0	0	0	0	0	0	0	0	0	0	0	0	0	0	0	0	0	0	0	0	0	0	0	0	0	0	0	0	0	0	0	0	0	0	0	0
RSPO1_LGR4	0	0	0	0	0	0	0	0	0	0	0	0	0	0	0	0	0	0	0	0	0	0	0	0	0	0	0	0	0	0	0	0	0	0	0	0	0	0	0	0	0	0	0	0	0	0	0	0	0
RSPO2_LGR4	0	0	0	0	0	0	0	0	0	0	0	0	0	0	0	0	0	0	0	0	0	0	0	0	0	0	0	0	0	0	0	0	0	0	0	0	0	0	0	0	0	0	0	0	0	0	0	0	0
RSPO4_LGR6	0	0	0	0	0	0	0	0	0	0	0	0	0	0	0	0	0	0	0	0	0	0	0	0	0	0	0	0	0	0	0	0	0	0	0	0	0	0	0	0	0	0	0	0	0	0	0	0	0
RSPO1_LGR6	0	0	0	0	0	0	0	0	0	0	0	0	0	0	0	0	0	0	0	0	0	0	0	0	0	0	0	0	0	0	0	0	0	0	0	0	0	0	0	0	0	0	0	0	0	0	0	0	0
RSPO2_LGR6	0	0	0	0	0	0	0	0	0	0	0	0	0	0	0	0	0	0	0	0	0	0	0	0	0	0	0	0	0	0	0	0	0	0	0	0	0	0	0	0	0	0	0	0	0	0	0	0	0
RSPO3_LGR6	0	0	0.001	0	0.001	0	0.007	0	0	0	0.001	0	0.011	0	0.007	0	0	0.006	0.003	0	0	0	0.002	0	0	0	0	0	0.001	0	0	0	0	0.002	0	0	0	0.002	0.004	0.013	0.001	0	0	0.001	0	0	0	0	0
TNFSF11_TNFRSF11A	0.004	0	0.005	0	0.012	0	0.007	0	0.008	0.014	0.001	0	0.003	0	0	0	0	0	0.005	0	0	0	0.002	0	0.002	0	0.004	0.012	0.027	0.016	0.029	0.013	0.05	0.024	0.117	0.027	0	0.009	0.059	0	0.009	0.094	0.019	0.017	0	0	0	0	0
NCR3_BAG6	0.052	0.03	0.044	0.067	0.062	0.047	0.05	0.069	0.077	0.06	0.059	0	0.073	0.018	0.044	0.058	0.049	0.041	0.043	0	0.038	0.03	0.054	0.272	0.064	0	0.055	0.104	0.108	0.075	0.157	0.1	0.05	0.092	0	0.1	0	0.071	0.123	0.036	0.051	0.059	0.08	0.075	0.071	0.049	0.062	0.085	0.081
NCR3_NCR3LG1	0.002	0	0.002	0	0	0	0	0	0	0	0	0	0	0	0.003	0	0	0	0	0	0	0	0.002	0	0	0	0.002	0.004	0.007	0.004	0	0.004	0	0.006	0	0.003	0	0.002	0.007	0	0.002	0	0	0.002	0.021	0	0.021	0	0
PLD2_ARF1	0.246	0.124	0.333	0.378	0.443	0.259	0.34	0.174	0.229	0.458	0.413	0	0.365	0.246	0.344	0.183	0.246	0.246	0.35	0.283	0.273	0.297	0.382	0.287	0.39	0.286	0.372	0.355	0.434	0.326	0.355	0.452	0.234	0.371	0.392	0.448	0.444	0.386	0.638	0.307	0.325	0.336	0.228	0.382	0	0	0	0	0
SEMA3E_PLXND1	0.02	0	0.017	0.012	0.012	0.034	0.02	0	0.029	0.014	0.017	0	0.024	0.016	0.015	0.051	0.036	0.021	0.031	0	0.012	0.052	0.039	0	0.012	0	0.022	0.008	0.019	0.038	0.127	0.148	0.015	0.104	0	0.097	0.211	0.083	0.027	0.023	0.045	0.145	0.036	0.052	0	0	0	0	0
SEMA4A_PLXND1	0.027	0	0.024	0.019	0.019	0.04	0.027	0	0.035	0.021	0.024	0	0.031	0.023	0.021	0.057	0.043	0.028	0.038	0	0.018	0.059	0.045	0	0.018	0	0.028	0.014	0.025	0.045	0.133	0.155	0.022	0.111	0	0.104	0.217	0.09	0.034	0.03	0.052	0.152	0.043	0.059	0	0	0	0	0
ANGPT2_TEK	0.014	0	0.005	0.014	0.008	0	0	0	0.015	0.017	0.01	0	0.007	0	0.005	0	0	0	0.006	0	0.013	0	0.005	0	0.006	0	0.006	0.008	0.007	0	0	0.006	0	0.007	0	0.007	0	0.008	0.007	0	0.007	0	0	0.007	0	0	0	0	0
EPHB6_EFNB2	0.082	0	0.075	0.08	0.08	0	0.079	0	0	0.076	0.087	0	0.08	0	0.078	0.117	0	0	0.08	0	0.085	0.079	0.077	0	0.079	0	0.079	0.106	0.098	0.089	0	0.079	0	0.083	0	0.085	0	0.081	0.157	0.115	0.08	0.081	0	0.082	0.03	0	0.023	0.027	0.028
EPO_EFNB2	0.014	0	0.007	0.011	0.012	0	0.011	0	0	0.008	0.018	0	0.012	0	0.01	0.049	0	0	0.011	0	0.017	0.011	0.008	0	0.01	0	0.01	0.038	0.03	0.02	0	0.011	0	0.015	0	0.016	0	0.013	0.089	0.047	0.012	0.012	0	0.013	0	0	0	0	0
EPHB2_EFNB2	0.016	0	0.009	0.014	0.014	0	0.013	0	0	0.01	0.02	0	0.014	0	0.012	0.051	0	0	0.013	0	0.019	0.013	0.01	0	0.012	0	0.013	0.04	0.032	0.022	0	0.013	0	0.017	0	0.018	0	0.015	0.091	0.049	0.014	0.014	0	0.015	0	0	0	0	0
EPHB6_EFNB1	0.087	0	0.08	0.077	0.08	0	0.088	0	0.091	0.081	0.089	0	0.094	0	0.079	0	0.09	0.081	0.088	0	0	0.083	0.079	0	0.079	0	0.077	0.087	0.108	0.133	0.086	0.092	0	0.093	0	0.103	0	0.085	0.208	0	0.081	0.087	0.089	0.104	0.035	0	0.027	0.024	0.027
EPHB2_EFNB1	0.021	0	0.013	0.01	0.013	0	0.021	0	0.025	0.015	0.023	0	0.028	0	0.012	0	0.023	0.015	0.022	0	0	0.017	0.013	0	0.013	0	0.011	0.021	0.042	0.067	0.02	0.025	0	0.027	0	0.037	0	0.019	0.142	0	0.015	0.02	0.023	0.037	0	0	0	0	0
EPHB3_EFNB1	0.035	0	0.028	0.025	0.028	0	0.036	0	0.039	0.03	0.038	0	0.042	0	0.027	0	0.038	0.029	0.036	0	0	0.031	0.027	0	0.027	0	0.025	0.035	0.056	0.081	0.034	0.04	0	0.042	0	0.052	0	0.034	0.156	0	0.029	0.035	0.037	0.052	0	0	0	0	0
EPHB4_EFNB1	0.039	0	0.031	0.028	0.031	0	0.039	0	0.043	0.033	0.041	0	0.046	0	0.03	0	0.041	0.033	0.04	0	0	0.035	0.031	0	0.031	0	0.029	0.039	0.06	0.085	0.038	0.043	0	0.045	0	0.055	0	0.037	0.16	0	0.033	0.039	0.041	0.055	0	0	0	0	0
EPHB1_EFNB1	0.013	0	0.006	0.003	0.006	0	0.014	0	0.017	0.008	0.016	0	0.02	0	0.005	0	0.016	0.007	0.014	0	0	0.009	0.005	0	0.006	0	0.003	0.013	0.034	0.059	0.012	0.018	0	0.02	0	0.03	0	0.012	0.134	0	0.007	0.013	0.015	0.03	0	0	0	0	0
EPHA4_EFNB1	0.017	0	0.01	0.006	0.01	0	0.018	0	0.021	0.011	0.019	0	0.024	0	0.008	0	0.019	0.011	0.018	0	0	0.013	0.009	0	0.009	0	0.007	0.017	0.038	0.063	0.016	0.021	0	0.023	0	0.033	0	0.015	0.138	0	0.011	0.017	0.019	0.034	0	0	0	0	0
EPHB6_EFNB3	0.075	0	0	0	0	0	0	0	0	0	0	0	0	0	0	0	0	0	0	0	0	0	0	0	0	0	0	0.074	0.075	0.082	0	0.074	0	0	0	0	0	0	0.074	0	0	0	0	0	0.022	0	0	0	0
EPHB2_EFNB3	0.008	0	0	0	0	0	0	0	0	0	0	0	0	0	0	0	0	0	0	0	0	0	0	0	0	0	0	0.008	0.009	0.016	0	0.008	0	0	0	0	0	0	0.008	0	0	0	0	0	0	0	0	0	0
EPHB3_EFNB3	0.023	0	0	0	0	0	0	0	0	0	0	0	0	0	0	0	0	0	0	0	0	0	0	0	0	0	0	0.022	0.023	0.031	0	0.022	0	0	0	0	0	0	0.022	0	0	0	0	0	0	0	0	0	0
EPHB4_EFNB3	0.027	0	0	0	0	0	0	0	0	0	0	0	0	0	0	0	0	0	0	0	0	0	0	0	0	0	0	0.026	0.027	0.034	0	0.026	0	0	0	0	0	0	0.026	0	0	0	0	0	0	0	0	0	0
EPHB1_EFNB3	0.001	0	0	0	0	0	0	0	0	0	0	0	0	0	0	0	0	0	0	0	0	0	0	0	0	0	0	0	0.001	0.009	0	0	0	0	0	0	0	0	0	0	0	0	0	0	0	0	0	0	0
EPHA4_EFNB3	0.005	0	0	0	0	0	0	0	0	0	0	0	0	0	0	0	0	0	0	0	0	0	0	0	0	0	0	0.004	0.005	0.012	0	0.004	0	0	0	0	0	0	0.004	0	0	0	0	0	0	0	0	0	0
EPO_EPOR	0.017	0	0.02	0.026	0.023	0	0.023	0	0	0.013	0.025	0	0.016	0	0.016	0	0.02	0.01	0.019	0	0.019	0.02	0.019	0	0.025	0	0.011	0.027	0.02	0.007	0	0.018	0	0.016	0	0.019	0	0.014	0.018	0	0.02	0	0.019	0.012	0	0	0	0	0
EPO_EPHB4	0.031	0	0.009	0.011	0.01	0	0.013	0	0	0.018	0.007	0	0.012	0.018	0.012	0	0	0	0.011	0	0.011	0	0.017	0	0.015	0	0.019	0.04	0.045	0.014	0.013	0.014	0.047	0.018	0	0.011	0	0.015	0.077	0	0.015	0	0.021	0.015	0	0	0	0	0
EFNB2_EPHB4	0.034	0	0.012	0.014	0.013	0	0.016	0	0	0.021	0.011	0	0.015	0.021	0.015	0	0	0	0.014	0	0.014	0	0.02	0	0.018	0	0.022	0.044	0.048	0.017	0.016	0.017	0.05	0.021	0	0.014	0	0.018	0.08	0	0.018	0	0.024	0.018	0	0	0	0	0
EPHB2_EFNA5	0.008	0	0.009	0.011	0.01	0	0.01	0	0	0.013	0	0	0.016	0.025	0.01	0	0	0	0.014	0	0	0	0.011	0	0.015	0	0.01	0.009	0.028	0.011	0	0.009	0.021	0.015	0	0.015	0	0.017	0.137	0	0.01	0	0	0.011	0	0	0	0	0
EPHA1_EFNA5	0.007	0	0.009	0.01	0.01	0	0.01	0	0	0.013	0	0	0.016	0.025	0.01	0	0	0	0.013	0	0	0	0.011	0	0.015	0	0.01	0.009	0.028	0.011	0	0.009	0.021	0.015	0	0.015	0	0.017	0.137	0	0.01	0	0	0.011	0	0	0	0	0
EPHA2_EFNA5	0.036	0	0.037	0.039	0.038	0	0.038	0	0	0.041	0	0	0.044	0.053	0.038	0	0	0	0.042	0	0	0	0.039	0	0.043	0	0.038	0.037	0.056	0.039	0	0.037	0.049	0.043	0	0.043	0	0.045	0.165	0	0.038	0	0	0.039	0	0	0	0	0
EPHA3_EFNA5	0.002	0	0.003	0.005	0.004	0	0.004	0	0	0.007	0	0	0.011	0.02	0.004	0	0	0	0.008	0	0	0	0.006	0	0.009	0	0.004	0.003	0.022	0.005	0	0.004	0.015	0.009	0	0.009	0	0.011	0.132	0	0.004	0	0	0.005	0	0	0	0	0
EPHA8_EFNA5	0.003	0	0.004	0.006	0.006	0	0.005	0	0	0.009	0	0	0.012	0.021	0.005	0	0	0	0.009	0	0	0	0.007	0	0.01	0	0.005	0.004	0.023	0.007	0	0.005	0.016	0.01	0	0.01	0	0.012	0.133	0	0.006	0	0	0.007	0	0	0	0	0
EFNB2_EPHB3	0.03	0	0.009	0.018	0.009	0	0	0	0	0	0	0	0	0.026	0	0	0	0	0.009	0	0	0	0.009	0	0	0	0	0.014	0.013	0.014	0	0.011	0	0.018	0	0.014	0	0.01	0.029	0	0.012	0.043	0	0.017	0	0	0	0	0
EFNB2_EPHB1	0.008	0	0	0	0.009	0	0	0	0	0	0	0	0	0	0	0	0	0	0	0	0	0	0	0	0	0	0	0.009	0.009	0	0	0.01	0	0	0	0	0	0	0.01	0	0	0.013	0	0.01	0	0	0	0	0
EPHA1_EFNA3	0.01	0	0.01	0	0.01	0	0	0	0.015	0	0.012	0	0.011	0	0	0	0	0	0.01	0	0	0	0.011	0	0.015	0	0	0.01	0.016	0.01	0	0.01	0	0.014	0	0.009	0	0.014	0.043	0	0.012	0.014	0.026	0.009	0	0	0	0	0
EPHA2_EFNA3	0.038	0	0.038	0	0.038	0	0	0	0.043	0	0.04	0	0.039	0	0	0	0	0	0.038	0	0	0	0.039	0	0.043	0	0	0.038	0.045	0.038	0	0.038	0	0.042	0	0.037	0	0.042	0.071	0	0.04	0.042	0.054	0.037	0	0	0	0	0
EPHA3_EFNA3	0.004	0	0.004	0	0.005	0	0	0	0.009	0	0.006	0	0.005	0	0	0	0	0	0.005	0	0	0	0.005	0	0.009	0	0	0.004	0.011	0.004	0	0.004	0	0.008	0	0.004	0	0.009	0.037	0	0.006	0.008	0.021	0.003	0	0	0	0	0
EPHA8_EFNA3	0.005	0	0.006	0	0.006	0	0	0	0.01	0	0.007	0	0.006	0	0	0	0	0	0.006	0	0	0	0.006	0	0.011	0	0	0.005	0.012	0.006	0	0.005	0	0.009	0	0.005	0	0.01	0.038	0	0.007	0.009	0.022	0.005	0	0	0	0	0
EPHA1_EFNA4	0.018	0.038	0.02	0.017	0.026	0	0.015	0	0.014	0.041	0.018	0	0.022	0.037	0.017	0	0.015	0.014	0.018	0	0	0	0.019	0	0.019	0	0.016	0.031	0.046	0.022	0	0.02	0	0.012	0	0.018	0	0.021	0.064	0.047	0.015	0.026	0	0.022	0	0	0	0	0
EPHA2_EFNA4	0.046	0.066	0.048	0.045	0.054	0	0.043	0	0.042	0.069	0.046	0	0.05	0.065	0.045	0	0.044	0.042	0.046	0	0	0	0.047	0	0.047	0	0.044	0.059	0.074	0.05	0	0.048	0	0.04	0	0.047	0	0.049	0.092	0.076	0.043	0.054	0	0.05	0	0	0	0	0
EPHA3_EFNA4	0.012	0.032	0.014	0.011	0.02	0	0.01	0	0.009	0.035	0.012	0	0.017	0.032	0.011	0	0.01	0.008	0.012	0	0	0	0.013	0	0.013	0	0.011	0.026	0.04	0.016	0	0.014	0	0.007	0	0.013	0	0.015	0.058	0.042	0.009	0.02	0	0.016	0	0	0	0	0
EPHA8_EFNA4	0.013	0.033	0.015	0.012	0.022	0	0.011	0	0.01	0.036	0.013	0	0.018	0.033	0.012	0	0.011	0.009	0.013	0	0	0	0.014	0	0.014	0	0.012	0.027	0.042	0.017	0	0.015	0	0.008	0	0.014	0	0.016	0.06	0.043	0.01	0.021	0	0.017	0	0	0	0	0
VGF_NTRK1	0.001	0	0.001	0.004	0.013	0	0	0	0	0	0.007	0	0	0	0	0	0	0	0	0	0	0	0	0	0.006	0	0.007	0.001	0.001	0	0	0	0	0	0	0	0	0	0.001	0	0	0	0	0.001	0	0	0	0	0
NGF_NTRK1	0.002	0	0.001	0.005	0.014	0	0	0	0	0	0.007	0	0	0	0	0	0	0	0	0	0	0	0	0	0.006	0	0.007	0.001	0.001	0	0	0	0	0	0	0	0	0	0.001	0	0	0	0	0.002	0	0	0	0	0
NGF_NGFR	0.001	0	0	0.003	0.004	0	0	0	0	0	0.002	0	0.007	0	0.003	0	0.01	0.008	0.003	0	0.006	0	0	0	0.002	0	0	0.002	0.002	0	0	0.002	0	0	0	0	0	0.003	0.002	0	0.002	0.02	0	0	0	0	0	0	0
TTR_NGFR	0.051	0	0	0.053	0.054	0	0	0	0	0	0.052	0	0.057	0	0.053	0	0.06	0.059	0.053	0	0.056	0	0	0	0.053	0	0	0.052	0.052	0	0	0.052	0	0	0	0	0	0.053	0.052	0	0.052	0.07	0	0	0	0	0	0	0
TTR_DDR1	0.122	0	0.061	0.056	0.062	0	0.062	0	0.075	0.076	0.064	0	0.07	0.082	0.058	0	0.058	0	0.067	0	0.069	0.075	0.059	0	0.069	0	0.054	0.239	0.277	0.085	0.1	0.068	0.067	0.077	0	0.072	0	0.07	0.313	0.078	0.063	0.064	0.079	0.072	0	0	0	0	0
TTR_AGER	0.057	0.08	0.056	0.054	0.055	0.066	0.054	0	0	0.056	0.055	0	0.055	0	0.06	0	0	0.056	0.052	0	0.056	0.064	0.06	0	0.053	0	0.058	0.059	0.056	0	0	0.058	0.065	0	0	0.058	0	0.055	0.057	0.07	0.057	0.064	0.07	0.061	0	0	0	0	0
GPR37_PSAP	0.429	0.032	0.27	0.326	0.38	0.185	0.311	0.16	0.302	0.247	0.329	0.331	0.268	0.185	0.254	0.069	0.285	0.158	0.295	0	0.214	0.177	0.31	0.388	0.284	0.414	0.289	0.62	0.722	0.481	1.42	1.648	1.121	1.225	1.19	1.385	0.999	1.217	0.553	1.119	1.219	0.606	0.722	0.814	0	0	0	0	0
GPR37L1_PSAP	0.421	0.024	0.262	0.319	0.372	0.177	0.304	0.153	0.295	0.239	0.321	0.324	0.26	0.177	0.246	0.062	0.278	0.15	0.288	0	0.206	0.17	0.303	0.38	0.277	0.406	0.282	0.612	0.715	0.473	1.412	1.64	1.114	1.218	1.182	1.377	0.992	1.209	0.546	1.111	1.212	0.598	0.715	0.806	0	0	0	0	0
GRIN2D_IL16	0.003	0.081	0.174	0.136	0.089	0.111	0.113	0	0.114	0.13	0.075	0.207	0.138	0.054	0.173	0	0.12	0.077	0.102	0	0.105	0.108	0.122	0.404	0.086	0.107	0.179	0.001	0.005	0.084	0.044	0.032	0.052	0.036	0.094	0.027	0	0.017	0.005	0.044	0.034	0.02	0.09	0.097	0	0	0	0	0
GRIN2A_IL16	0.003	0.081	0.175	0.136	0.089	0.111	0.114	0	0.114	0.13	0.075	0.207	0.139	0.054	0.173	0	0.12	0.077	0.102	0	0.106	0.108	0.122	0.404	0.086	0.108	0.179	0.002	0.006	0.084	0.044	0.032	0.052	0.036	0.094	0.028	0	0.017	0.006	0.044	0.035	0.02	0.09	0.097	0	0	0	0	0
GRIN2B_IL16	0.003	0.081	0.174	0.136	0.089	0.111	0.113	0	0.114	0.13	0.075	0.207	0.138	0.054	0.173	0	0.12	0.077	0.102	0	0.105	0.108	0.122	0.404	0.086	0.107	0.179	0.001	0.005	0.084	0.044	0.032	0.052	0.036	0.094	0.027	0	0.017	0.005	0.043	0.034	0.02	0.09	0.097	0	0	0	0	0
CSF1_SIRPA	0.036	0	0.019	0.027	0.02	0.028	0.023	0	0.032	0.024	0.024	0	0.028	0	0.021	0	0	0	0.021	0	0.022	0.025	0.022	0	0.019	0	0.021	0.082	0.066	0.181	0.232	0.287	0.097	0.213	0.112	0.235	0.253	0.209	0.038	0.067	0.108	0.149	0.091	0.132	0	0	0	0	0
CSF1_CELSR3	0.019	0	0.018	0	0.019	0	0	0	0	0	0.025	0	0	0	0	0	0	0	0.021	0	0.029	0	0	0	0.02	0	0.025	0.019	0.019	0	0	0.019	0	0.021	0	0	0	0.018	0.026	0	0.018	0	0	0.019	0	0	0	0	0
FGFR4_SCGB3A1	0.041	0	0.034	0.044	0.04	0	0.035	0	0.04	0	0.033	0	0.035	0	0.036	0	0	0	0.038	0	0	0	0.036	0	0.035	0	0.038	0.066	0.096	0.045	0	0.039	0	0.036	0	0.033	0	0.043	0.04	0	0.039	0	0	0.046	0	0	0	0	0
CEACAM1_CD209	0	0	0.004	0	0	0	0	0	0	0.012	0	0	0	0	0.004	0	0	0	0	0	0	0	0	0	0	0	0	0	0	0	0.018	0.031	0.011	0.012	0	0.022	0	0.011	0.003	0	0.006	0	0.01	0.006	0	0	0	0	0
ICAM3_CD209	0	0	0.017	0	0	0	0	0	0	0.025	0	0	0	0	0.017	0	0	0	0	0	0	0	0	0	0	0	0	0	0	0	0.031	0.044	0.024	0.025	0	0.035	0	0.024	0.017	0	0.019	0	0.024	0.019	0	0	0.202	0	0
CEACAM1_CEACAM6	0.014	0	0.045	0.027	0.047	0	0.038	0	0.058	0.067	0.038	0	0.031	0	0.037	0	0.03	0	0.056	0	0.048	0	0.043	0	0.037	0	0.041	0.008	0.108	0.028	0	0.06	0	0.073	0	0.063	0	0.067	0.652	0	0.047	0.086	0	0.041	0	0	0	0	0
CEACAM5_CEACAM6	0.012	0	0.043	0.025	0.044	0	0.035	0	0.055	0.064	0.036	0	0.028	0	0.034	0	0.027	0	0.053	0	0.046	0	0.04	0	0.035	0	0.038	0.005	0.105	0.025	0	0.057	0	0.07	0	0.06	0	0.064	0.649	0	0.045	0.084	0	0.039	0	0	0	0	0
CEACAM8_CEACAM6	0	0	0	0	0	0	0	0	0	0	0	0	0	0	0	0	0	0	0	0	0	0	0	0	0	0	0	0	0	0	0	0	0	0	0	0	0	0	0	0	0	0	0	0	0	0	0	0	0
CEACAM6_CEACAM6	0.023	0	0.053	0.035	0.055	0	0.046	0	0.066	0.075	0.046	0	0.039	0	0.045	0	0.038	0	0.064	0	0.056	0	0.051	0	0.045	0	0.049	0.016	0.116	0.036	0	0.068	0	0.081	0	0.071	0	0.075	0.66	0	0.056	0.094	0	0.05	0	0	0	0	0
CEACAM1_CEACAM8	0	0	0	0	0	0	0	0	0	0	0	0	0	0	0	0	0	0	0	0	0	0	0	0	0	0	0	0	0	0.008	0	0.005	0	0	0	0	0	0	0.003	0	0	0	0	0	0	0	0	0	0
TBXA2R_GHRL	0.003	0	0.012	0.009	0.025	0	0.017	0	0.008	0.023	0.014	0	0.035	0	0.012	0	0.011	0	0.017	0	0	0.021	0.016	0	0.01	0	0.018	0.009	0.009	0.11	0	0.006	0.022	0.011	0	0.009	0	0.005	0.005	0	0.005	0.012	0.065	0.08	0	0	0	0	0
PTGER3_GHRL	0.018	0	0.027	0.023	0.04	0	0.032	0	0.023	0.038	0.029	0	0.05	0	0.027	0	0.026	0	0.032	0	0	0.036	0.031	0	0.025	0	0.033	0.024	0.024	0.125	0	0.021	0.037	0.026	0	0.024	0	0.019	0.02	0	0.02	0.027	0.079	0.095	0	0	0	0	0
PTGIR_GHRL	0.003	0	0.012	0.008	0.025	0	0.017	0	0.008	0.023	0.014	0	0.034	0	0.012	0	0.011	0	0.017	0	0	0.021	0.016	0	0.01	0	0.018	0.009	0.009	0.11	0	0.006	0.022	0.011	0	0.009	0	0.004	0.005	0	0.005	0.012	0.064	0.079	0	0	0	0	0
GHRHR_GHRL	0	0	0	0	0	0	0	0	0	0	0	0	0	0	0	0	0	0	0	0	0	0	0	0	0	0	0	0	0	0	0	0	0	0	0	0	0	0	0	0	0	0	0	0	0	0	0	0	0
GHSR_GHRL	0	0	0	0	0	0	0	0	0	0	0	0	0	0	0	0	0	0	0	0	0	0	0	0	0	0	0	0	0	0	0	0	0	0	0	0	0	0	0	0	0	0	0	0	0	0	0	0	0
ACE2_GHRL	0.002	0	0.011	0.007	0.024	0	0.016	0	0.007	0.022	0.013	0	0.034	0	0.011	0	0.01	0	0.016	0	0	0.02	0.015	0	0.009	0	0.017	0.008	0.008	0.109	0	0.005	0.021	0.01	0	0.008	0	0.003	0.004	0	0.004	0.011	0.063	0.079	0	0	0	0	0
GHSR_LEAP2	0	0	0	0	0	0	0	0	0	0	0	0	0	0	0	0	0	0	0	0	0	0	0	0	0	0	0	0	0	0	0	0	0	0	0	0	0	0	0	0	0	0	0	0	0	0	0	0	0
TNFSF12_TNFRSF25	0.026	0.067	0.185	0.163	0.212	0.029	0.152	0	0.109	0.174	0.14	0	0.048	0.057	0.038	0.069	0.077	0.042	0.183	0	0.076	0.033	0.062	0	0.103	0	0.05	0.026	0.031	0.025	0.032	0.026	0	0.025	0	0.026	0	0.024	0.047	0	0.022	0.064	0.032	0.033	0	0	0	0	0
TNFSF15_TNFRSF25	0.007	0.048	0.165	0.143	0.192	0.009	0.132	0	0.089	0.154	0.12	0	0.029	0.037	0.019	0.05	0.058	0.022	0.164	0	0.057	0.013	0.042	0	0.084	0	0.03	0.007	0.012	0.006	0.013	0.007	0	0.005	0	0.006	0	0.005	0.028	0	0.003	0.044	0.013	0.014	0	0	0	0	0
TNFSF12_TNFRSF12A	0.2	0.071	0.047	0.058	0.054	0.034	0.054	0.158	0.036	0.052	0.069	0	0.059	0	0.056	0.08	0	0.068	0.048	0	0.051	0.096	0.057	0.283	0.085	0	0.064	0.72	0.389	0.058	0.102	0.097	0.141	0.131	0.114	0.105	0.186	0.103	0.505	0.123	0.068	0.054	0.095	0.09	0	0	0	0	0
TNFSF15_TNFRSF6B	0.008	0	0.014	0.01	0.014	0.015	0.022	0	0.016	0.028	0.027	0	0.007	0	0.014	0	0.028	0	0.021	0	0.02	0.008	0.019	0	0.028	0	0.011	0.007	0.038	0.01	0	0.03	0.016	0.041	0	0.029	0	0.035	0.233	0	0.015	0.021	0.011	0.021	0	0	0	0	0
TNFSF14_TNFRSF6B	0.012	0	0.017	0.014	0.018	0.019	0.026	0	0.02	0.031	0.031	0	0.01	0	0.017	0	0.032	0	0.025	0	0.024	0.011	0.022	0	0.031	0	0.014	0.01	0.041	0.014	0	0.034	0.019	0.044	0	0.033	0	0.039	0.236	0	0.018	0.024	0.015	0.025	0.036	0	0.042	0.038	0.042
CD70_GPRC5B	0.061	0	0.002	0	0.004	0	0.008	0	0	0.008	0	0	0	0	0.007	0	0.01	0.013	0.004	0	0.005	0.045	0.006	0	0.003	0	0	0.178	0.152	0.004	0.015	0.007	0.008	0.005	0	0.001	0	0.004	0.083	0	0.003	0.007	0.014	0.007	0	0	0	0	0
HCRT_HCRTR1	0	0	0	0	0	0	0	0	0	0	0	0	0	0	0	0	0	0	0	0	0	0	0	0	0	0	0	0	0	0	0	0.002	0	0	0	0	0	0.003	0.002	0	0	0	0	0	0	0	0	0	0
HCRT_HCRTR2	0	0	0	0	0	0	0	0	0	0	0	0	0	0	0	0	0	0	0	0	0	0	0	0	0	0	0	0	0	0	0	0	0	0	0	0	0	0	0.002	0	0	0	0	0	0	0	0	0	0
VEGFA_FLT1	0.143	0	0.114	0.146	0.126	0	0.119	0	0.121	0.12	0.158	0	0	0	0.119	0	0.122	0.131	0.123	0	0.114	0	0.117	0	0.129	0	0.119	0.132	0.123	0.152	0.138	0.149	0.164	0.159	0	0.17	0.318	0.238	0.116	0.131	0.128	0.125	0	0.14	0	0	0	0	0
VEGFA_EPHB2	0.116	0	0	0	0	0	0.114	0	0	0.116	0.111	0	0	0	0	0	0	0	0.11	0	0	0	0	0	0	0	0	0.136	0.141	0	0	0.138	0	0.125	0.218	0.144	0	0.12	0.128	0.134	0.113	0.116	0	0.111	0	0	0	0	0
VEGFA_GRIN2B	0.109	0	0	0	0.11	0	0	0	0	0	0	0	0	0	0	0	0	0	0	0	0	0	0	0	0	0	0	0.109	0	0	0	0	0	0	0	0	0	0	0.109	0	0	0	0	0	0	0	0	0	0
FZD6_WNT5A	0.037	0	0.03	0	0.032	0	0	0	0	0	0.03	0	0	0	0.03	0	0	0	0	0	0	0	0.031	0	0.03	0	0	0.03	0.032	0.054	0.042	0.064	0	0.057	0	0.075	0	0.079	0.032	0	0.037	0.072	0	0.063	0	0	0	0	0
GDF9_TGFR_BMPR2	0.016	0	0.014	0.015	0.014	0	0.015	0	0.009	0.011	0.016	0	0.012	0.018	0.018	0	0.021	0.017	0.017	0	0.016	0.009	0.028	0	0.03	0	0.017	0.026	0.039	0.054	0.067	0.059	0.027	0.045	0	0.074	0.12	0.037	0.049	0.021	0.03	0.068	0.009	0.04	0	0	0	0	0
PLXNC1_SEMA7A	0.002	0	0.006	0.01	0.018	0	0.007	0	0	0.027	0.018	0	0.009	0	0.009	0	0.009	0.01	0.008	0	0.017	0	0.016	0	0.012	0	0.005	0.002	0.006	0.028	0	0.009	0.017	0.016	0	0.012	0	0.008	0.026	0	0.003	0.029	0.013	0.013	0	0	0	0	0
FZD7_WNT3	0.005	0	0	0.005	0	0	0	0	0	0	0	0	0	0	0	0	0	0	0	0	0	0	0.004	0	0	0	0	0.006	0.005	0	0	0	0	0	0	0	0	0	0.005	0	0	0	0	0.004	0	0	0	0	0
LRP5_FAM3B	0.262	0.062	0.034	0.04	0.038	0.049	0.035	0	0	0.035	0.039	0	0.049	0.05	0.038	0	0	0.054	0.045	0	0.045	0.055	0.04	0	0.038	0	0.036	0.389	0.386	0	0.04	0.043	0.052	0.039	0	0.039	0	0.038	0.161	0.079	0.038	0.039	0.072	0.039	0	0	0	0	0
LGR5_RSPO4	0	0	0	0	0	0	0	0	0	0	0	0	0	0	0	0	0	0	0	0	0	0	0	0	0	0	0	0	0	0	0	0.001	0	0	0	0	0	0	0	0	0	0	0	0	0	0	0	0	0
LGR5_RSPO1	0	0	0	0	0	0	0	0	0	0	0	0	0	0	0	0	0	0	0	0	0	0	0	0	0	0	0	0	0	0	0	0	0	0	0	0	0	0	0	0	0	0	0	0	0	0	0	0	0
LGR5_RSPO2	0	0	0	0	0	0	0	0	0	0	0	0	0	0	0	0	0	0	0	0	0	0	0	0	0	0	0	0	0.001	0	0	0	0	0.003	0	0	0	0.001	0.003	0	0.001	0	0	0	0	0	0	0	0
LGR5_RSPO3	0.001	0	0	0.003	0.001	0	0.003	0	0	0	0.002	0	0	0	0	0	0	0	0	0	0	0	0	0	0	0	0	0.001	0.001	0	0	0.001	0	0.002	0	0.004	0	0.001	0.001	0	0.001	0	0	0	0	0	0	0	0
LGR4_RSPO3	0.111	0	0	0.114	0.112	0	0.114	0	0	0	0.112	0	0	0	0	0	0	0	0	0	0	0	0	0	0	0	0	0.112	0.112	0	0	0.112	0	0.113	0	0.115	0	0.112	0.112	0	0.112	0	0	0	0	0	0	0	0
LRP6_CKLF	0.11	0.317	0.347	0.42	0.503	0.382	0.5	0.374	0.293	0.543	0.678	0.136	0.328	0.377	0.389	0.412	0.626	0.428	0.564	0.735	0.541	0.715	0.864	0.687	0.821	0.505	0.618	0.212	0.253	0.941	0.454	0.425	0.383	0.517	0.619	0.527	0.496	0.49	0.411	0.335	0.466	0.163	0.785	0.73	0	0	0	0	0
NTF3_NTRK3	0.002	0	0	0.009	0	0	0	0	0	0	0.003	0	0	0	0	0	0	0	0	0	0	0	0	0	0	0	0	0.001	0.001	0	0	0.004	0	0.004	0	0	0	0.002	0.001	0	0	0	0.009	0	0	0	0	0	0
COPA_P2RY6	0.085	0	0.086	0.087	0.086	0	0.087	0	0	0.088	0.085	0	0	0	0.086	0	0.097	0	0.086	0	0	0	0.085	0	0.086	0	0.086	0.085	0.088	0.177	0.097	0.109	0	0.102	0	0.157	0	0.096	0.087	0	0.088	0.09	0.109	0.141	0.042	0	0.043	0.044	0.043
NAMPT_P2RY6	0.132	0	0.133	0.134	0.134	0	0.134	0	0	0.135	0.133	0	0	0	0.133	0	0.144	0	0.134	0	0	0	0.133	0	0.133	0	0.133	0.133	0.135	0.224	0.144	0.156	0	0.15	0	0.204	0	0.143	0.134	0	0.135	0.137	0.157	0.188	0.051	0	0.052	0.053	0.052
PROK1_PROKR1	0	0	0	0	0	0	0	0	0	0	0	0	0	0	0	0	0	0	0	0	0	0	0	0	0	0	0	0	0	0	0	0	0	0	0	0	0	0	0	0	0	0	0	0	0	0	0	0	0
GAL_GALR1	0	0	0	0	0	0	0	0	0	0	0	0	0	0	0	0	0	0	0	0	0	0	0	0	0	0	0	0.002	0	0	0	0	0	0	0	0	0	0	0	0	0	0	0	0	0	0	0	0	0
GLP2R_GCG	0.009	0	0.012	0.014	0.012	0	0.01	0	0.014	0.012	0.015	0	0.021	0	0.011	0	0.008	0	0.014	0	0.03	0	0.02	0	0.014	0	0.015	0	0.018	0.005	0	0.016	0	0.026	0	0.014	0	0.013	0.013	0	0.013	0	0	0.013	0	0	0	0	0
C3_C3AR1	0.164	0	0.191	0.165	0.215	0.176	0.189	0	0	0.189	0.209	0	0.189	0	0.182	0	0.182	0.197	0.221	0	0.209	0.169	0.211	0	0.186	0	0.192	0.162	0.167	0.247	0.508	0.432	0.347	0.383	0.552	0.489	0	0.34	0.165	0.231	0.263	0.188	0.385	0.329	0	0	0	0	0
ADORA2A_ENTPD1	0.006	0	0.021	0.1	0.254	0	0.021	0	0.05	0.203	0.275	0	0.017	0	0.015	0	0.019	0.007	0.035	0	0.062	0	0.019	0	0.113	0	0.097	0.004	0.011	0.496	0.109	0.077	0.078	0.066	0.095	0.119	0	0.033	0.013	0.079	0.08	0.105	0.189	0.224	0.029	0	0.044	0.123	0.277
ADORA3_ENTPD1	0.007	0	0.021	0.101	0.255	0	0.022	0	0.051	0.204	0.276	0	0.018	0	0.016	0	0.02	0.008	0.036	0	0.063	0	0.02	0	0.114	0	0.098	0.005	0.012	0.497	0.11	0.078	0.079	0.067	0.096	0.12	0	0.034	0.014	0.08	0.081	0.106	0.19	0.225	0	0	0	0	0
ADORA2B_ENTPD1	0.007	0	0.022	0.101	0.256	0	0.022	0	0.052	0.205	0.277	0	0.019	0	0.016	0	0.021	0.008	0.036	0	0.064	0	0.02	0	0.114	0	0.099	0.005	0.013	0.497	0.11	0.078	0.08	0.067	0.096	0.121	0	0.034	0.014	0.08	0.081	0.106	0.19	0.225	0	0	0	0	0
ADORA1_ENTPD1	0.034	0	0.048	0.128	0.282	0	0.049	0	0.078	0.231	0.303	0	0.045	0	0.042	0	0.047	0.035	0.063	0	0.09	0	0.047	0	0.141	0	0.125	0.032	0.039	0.524	0.136	0.105	0.106	0.094	0.123	0.147	0	0.061	0.041	0.107	0.107	0.133	0.217	0.252	0	0	0	0	0
AGT_AGTR1	0.015	0	0	0	0.015	0	0	0	0	0	0	0	0.017	0	0.014	0	0	0	0.014	0	0	0	0	0	0	0	0.015	0.014	0.014	0	0	0	0	0	0	0	0	0	0.015	0	0	0	0	0.014	0	0	0	0	0
AGT_AGTR2	0.014	0	0	0	0	0	0	0	0	0	0	0	0	0	0	0	0	0	0	0	0	0	0	0	0	0	0	0	0	0	0	0	0	0	0	0.015	0	0	0	0	0	0	0	0	0	0	0	0	0
C5_C5AR1	0.019	0	0.02	0.023	0.02	0	0.023	0	0	0	0.019	0	0.02	0	0.021	0	0	0.022	0.017	0	0	0.024	0.02	0	0.021	0	0.018	0.019	0.021	0.02	0.153	0.309	0.273	0.228	0	0.237	0.594	0.261	0.022	0.544	0.331	0.073	0.067	0.042	0	0	0	0	0
C5_C5AR2	0.017	0	0	0.021	0.018	0	0	0	0	0	0	0	0	0	0.018	0	0	0	0	0	0	0	0	0	0	0	0	0	0.017	0.023	0.039	0.04	0.064	0.044	0	0.029	0	0.048	0.018	0	0.06	0	0.034	0.021	0	0	0	0	0
KNG1_BDKRB1	0.001	0	0.001	0	0.001	0	0	0	0	0	0	0	0.003	0	0.002	0	0	0	0	0	0	0	0	0	0	0	0.001	0.003	0.004	0	0	0.002	0	0.001	0	0	0	0.001	0.007	0	0.002	0	0	0	0	0	0	0	0
PRL_PRLR	0.009	0	0	0	0	0	0	0	0	0	0.002	0	0	0	0	0	0	0	0	0	0	0	0	0	0	0	0.002	0.003	0.005	0	0	0.007	0.016	0.007	0.12	0.009	0	0.003	0.006	0	0.004	0	0	0	0	0	0	0	0
GH1_PRLR	0	0	0	0	0	0	0	0	0	0	0	0	0	0	0	0	0	0	0	0	0	0	0	0	0	0	0	0	0	0	0	0	0	0	0	0	0	0	0	0	0	0	0	0	0	0	0	0	0
GH1_GHR	0	0	0	0	0	0	0	0	0	0	0	0	0	0	0	0	0	0	0	0	0	0	0	0	0	0	0	0	0	0	0	0	0	0	0	0	0	0	0	0	0	0	0	0	0	0	0	0	0
TG_ASGR1	0.001	0	0.002	0	0.002	0	0	0	0	0	0.002	0	0.008	0	0.001	0	0	0	0	0	0.006	0	0	0	0.004	0	0	0.001	0.001	0.01	0.062	0.094	0.047	0.148	0.11	0.087	0	0.079	0.004	0.185	0.194	0.019	0.04	0.047	0	0	0	0	0
PTH_PTH2R	0.003	0	0.001	0	0	0	0.002	0	0	0	0	0	0	0	0.001	0	0	0	0.001	0	0	0	0	0	0	0	0	0.006	0.006	0	0	0.001	0	0	0	0	0	0.001	0.001	0	0	0	0	0	0	0	0	0	0
PTHLH_PTH2R	0.004	0	0.001	0	0	0	0.003	0	0	0	0	0	0	0	0.001	0	0	0	0.002	0	0	0	0	0	0	0	0	0.006	0.006	0	0	0.002	0	0	0	0	0	0.001	0.002	0	0	0	0	0	0	0	0	0	0
PTH_PTH1R	0.001	0	0	0	0	0	0.002	0	0	0	0.001	0	0	0	0.001	0	0.007	0	0	0	0	0	0.003	0	0	0	0	0.001	0.001	0	0	0.001	0	0	0	0.002	0	0.001	0.001	0	0.001	0	0	0	0	0	0	0	0
PTHLH_PTH1R	0.002	0	0	0	0	0	0.002	0	0	0	0.002	0	0	0	0.001	0	0.008	0	0	0	0	0	0.003	0	0	0	0	0.001	0.002	0	0	0.002	0	0	0	0.002	0	0.001	0.001	0	0.002	0	0	0	0	0	0	0	0
PTHLH_PRLHR	0.001	0	0	0	0	0	0	0	0	0	0	0	0	0	0	0	0	0	0	0	0	0	0	0	0	0	0	0.001	0	0	0	0	0	0	0	0	0	0	0	0	0	0	0	0	0	0	0	0	0
IFNG_Type II IFNR	0.054	0.025	0.047	0.033	0.053	0	0.017	0	0.014	0.027	0.019	0	0.026	0	0.014	0	0.039	0	0.021	0	0.03	0.007	0.012	0	0.017	0	0.018	0.096	0.144	0.206	0.206	0.283	0.169	0.325	0.297	0.381	0	0.352	0.161	0.236	0.282	0.299	0.268	0.288	0	0	0	0	0
IL1B_ADRB2	0.004	0	0.008	0	0.002	0.058	0.044	0	0.025	0.006	0.013	0.192	0.171	0.118	0.058	0	0	0.068	0.048	0	0.047	0.054	0.056	0.105	0.044	0	0.035	0.003	0.004	0.012	0	0.013	0.023	0.022	0	0.015	0	0.012	0.005	0	0.008	0	0.009	0.016	0	0	0	0	0
CD8A_CEACAM5	0.006	0	0.014	0.018	0.022	0	0.013	0	0.034	0	0.014	0	0.008	0	0.011	0	0.019	0	0.014	0	0.01	0	0.015	0	0.025	0	0.009	0.006	0.023	0.013	0	0.012	0	0.009	0	0.011	0	0.015	0.307	0	0.008	0.028	0	0.011	0	0	0	0	0
ANXA1_FPR1	0.047	0	0.05	0	0.05	0	0.048	0	0.054	0.05	0.046	0	0	0	0.051	0	0	0	0.05	0	0	0	0.049	0	0.049	0	0.049	0.046	0.048	0.204	0.094	0.254	0.289	0.27	0.236	0.389	0.375	0.237	0.049	0.513	0.61	0.126	0.343	0.425	0.427	0	0.429	0	0.43
ANXA1_FPR3	0.047	0	0.049	0.05	0.049	0	0	0	0	0	0.048	0	0	0	0.049	0	0	0	0.047	0	0	0	0.048	0	0.047	0	0.049	0.046	0.047	0.135	0.303	0.432	0.194	0.275	0	0.418	0.164	0.262	0.049	0	0.072	0.083	0.188	0.186	0.427	0	0.429	0.429	0.429
ANXA1_FPR2	0	0	0	0.05	0	0	0	0	0	0.049	0.047	0	0	0	0	0	0	0	0.049	0	0	0	0	0	0	0	0.05	0.045	0.046	0.047	0	0.103	0.089	0.076	0	0.137	0	0.126	0.046	0.079	0.23	0.058	0	0.057	0	0	0	0.429	0
APP_FPR2	0	0	0	0.306	0	0	0	0	0	0.306	0.304	0	0	0	0	0	0	0	0.306	0	0	0	0	0	0	0	0.307	0.302	0.303	0.304	0	0.36	0.346	0.333	0	0.393	0	0.383	0.303	0.336	0.487	0.315	0	0.314	0	0	0	0.071	0
SAA1_FPR2	0	0	0	0.01	0	0	0	0	0	0.01	0.007	0	0	0	0	0	0	0	0.009	0	0	0	0	0	0	0	0.01	0.006	0.006	0.008	0	0.063	0.05	0.036	0	0.097	0	0.086	0.007	0.039	0.191	0.019	0	0.017	0	0	0	0	0
RLN2_RXFP1	0.004	0	0	0	0	0	0	0	0	0	0	0	0	0	0	0	0	0	0.003	0	0	0	0	0	0	0	0	0.003	0.003	0.006	0	0.003	0	0.004	0	0.007	0	0	0.003	0	0	0	0	0	0	0	0	0	0
RLN1_RXFP1	0.002	0	0	0	0	0	0	0	0	0	0	0	0	0	0	0	0	0	0.001	0	0	0	0	0	0	0	0	0.001	0.001	0.004	0	0.001	0	0.002	0	0.005	0	0	0.001	0	0	0	0	0	0	0	0	0	0
INSL3_RXFP1	0	0	0	0	0	0	0	0	0	0	0	0	0	0	0	0	0	0	0	0	0	0	0	0	0	0	0	0	0	0	0	0	0	0	0	0	0	0	0	0	0	0	0	0	0	0	0	0	0
RLN3_RXFP1	0	0	0	0	0	0	0	0	0	0	0	0	0	0	0	0	0	0	0	0	0	0	0	0	0	0	0	0	0	0	0	0	0	0	0	0	0	0	0	0	0	0	0	0	0	0	0	0	0
RLN2_RXFP3	0	0	0	0	0	0	0	0	0	0	0	0	0	0	0	0	0	0	0	0	0	0	0	0	0	0	0	0	0	0	0	0	0	0	0	0	0	0	0.003	0	0	0	0	0	0	0	0	0	0
RLN3_RXFP3	0	0	0	0	0	0	0	0	0	0	0	0	0	0	0	0	0	0	0	0	0	0	0	0	0	0	0	0	0	0	0	0	0	0	0	0	0	0	0	0	0	0	0	0	0	0	0	0	0
CSF2_CSF1R	0	0	0	0	0	0	0	0	0	0	0	0	0	0	0	0	0	0	0	0	0	0	0	0	0	0	0	0	0	0	0	0	0	0	0	0	0	0	0	0	0	0	0	0	0	0	0	0	0
IL4_IL13RA2	0	0	0	0	0	0	0	0	0	0	0	0	0	0	0	0	0	0	0	0	0	0	0	0	0	0	0	0	0	0	0	0	0	0	0	0	0	0	0	0	0	0	0	0	0	0	0	0	0
IL13_IL13RA2	0	0	0	0	0	0	0	0	0	0	0	0	0	0	0	0	0	0	0	0	0	0	0	0	0	0	0	0	0	0	0	0	0	0	0	0	0	0	0	0	0	0	0	0	0	0	0	0	0
TNFSF9_IL13RA2	0	0	0	0	0	0	0	0	0	0	0	0	0	0	0	0	0	0	0	0	0	0	0	0	0	0	0	0	0	0	0	0	0	0	0	0	0	0	0	0	0	0	0	0	0	0	0	0	0
NAMPT_IL13RA2	0.132	0	0	0	0	0	0	0	0	0	0	0	0	0	0	0	0	0	0	0	0	0	0	0	0	0	0	0	0.132	0.134	0	0	0	0	0	0	0	0	0.135	0	0	0	0	0	0.051	0	0	0	0
IL13_TMEM219	0	0	0	0	0	0	0	0	0	0	0	0	0	0	0	0	0	0	0	0	0	0	0	0	0	0	0	0	0	0	0	0	0	0	0	0	0	0	0	0	0	0	0	0	0	0	0	0	0
TNFSF9_TNFRSF9	0	0	0	0	0	0	0	0	0	0	0	0	0	0	0	0	0	0	0	0	0	0	0	0	0	0	0	0	0	0	0	0	0	0	0	0	0	0	0	0	0	0	0	0	0	0	0	0	0
TNFSF9_ADGRG5	0	0	0	0	0	0	0	0	0	0	0	0	0	0	0	0	0	0	0	0	0	0	0	0	0	0	0	0	0	0	0	0	0	0	0	0	0	0	0	0	0	0	0	0	0	0	0	0	0
IL6_HRH1	0	0	0.002	0.006	0.003	0	0	0	0	0	0	0	0	0	0	0	0	0	0.004	0	0	0	0	0	0	0	0	0.002	0.005	0.004	0.026	0.009	0	0.01	0	0.01	0	0.012	0.026	0	0.005	0	0	0.005	0	0	0	0	0
CD2_CD58	0.038	0.066	0.09	0.132	0.215	0.065	0.117	0	0.095	0.24	0.159	0.231	0.12	0.055	0.096	0.063	0.108	0.056	0.13	0	0.122	0.091	0.14	0	0.167	0	0.11	0.098	0.102	0.245	0.119	0.191	0.098	0.161	0.126	0.215	0.128	0.159	0.144	0.083	0.119	0.153	0.118	0.171	0.701	0.729	0.753	0.795	0.878
CEACAM5_CEACAM1	0.004	0	0.014	0.014	0.053	0	0.017	0	0	0.02	0.013	0	0.004	0	0.008	0	0.029	0	0.014	0	0.017	0.007	0.007	0	0.004	0	0.005	0.006	0.028	0.07	0.008	0.007	0	0.011	0	0.012	0	0.012	0.124	0	0.004	0.017	0.03	0.006	0	0	0	0	0
CEACAM5_CD1D	0.003	0	0.003	0	0.003	0	0.003	0	0	0	0.003	0	0	0	0.004	0	0	0	0	0	0.008	0	0.002	0	0.004	0	0	0.003	0.006	0.16	0.019	0.024	0.052	0.049	0.111	0.051	0	0.013	0.002	0.074	0.098	0.029	0.147	0.228	0	0	0	0	0
CRH_CRHR2	0	0	0	0	0	0	0	0	0	0	0	0	0	0	0	0	0	0	0	0	0	0	0	0	0	0	0	0	0	0	0	0	0	0	0	0	0	0	0	0	0	0	0	0	0	0	0	0	0
UCN_CRHR2	0.004	0	0	0	0	0	0	0	0	0	0	0	0	0	0	0	0	0	0	0	0	0	0	0	0	0	0	0	0	0	0	0	0	0	0	0	0	0	0	0	0	0	0	0	0	0	0	0	0
PROS1_AXL	0.013	0	0.01	0.018	0.017	0	0.012	0	0	0.029	0.016	0	0.013	0	0.015	0	0.021	0	0.013	0	0.025	0	0.017	0	0.015	0	0.018	0.01	0.018	0.213	0.238	0.105	0.108	0.07	0.22	0.175	0	0.038	0.043	0	0.014	0.052	0.15	0.227	0	0	0	0	0
PROS1_TYRO3	0.022	0	0.01	0	0	0	0	0	0	0	0	0	0.012	0	0	0	0	0	0.01	0	0	0.016	0	0	0	0	0.01	0.046	0.039	0	0	0.01	0	0	0	0.011	0	0.012	0.017	0	0.01	0	0.017	0.01	0	0	0	0	0
CSF1R_CSF1	0.023	0	0.014	0.026	0.041	0	0.03	0.064	0.064	0.04	0.071	0	0.008	0.037	0.015	0.057	0.11	0.013	0.035	0	0.07	0	0.048	0	0.043	0	0.05	0.062	0.105	0	0	0.034	0.017	0.047	0	0.03	0	0.055	0.03	0	0.009	0	0.02	0.009	0	0	0	0	0
CSF1R_CSF3	0.007	0	0.006	0.007	0.006	0	0	0	0	0	0.008	0	0	0	0.006	0	0	0	0	0	0	0	0.006	0	0	0	0.008	0.007	0.006	0.011	0	0.007	0	0	0	0.006	0	0.006	0.006	0.024	0.006	0	0	0	0	0	0	0	0
CSF1R_IL34	0.008	0	0	0	0.008	0	0	0	0.013	0	0	0	0	0	0.006	0	0.014	0	0.006	0	0	0	0.006	0	0.006	0	0.007	0.013	0.029	0.008	0	0	0.015	0	0	0	0	0.007	0.01	0	0.006	0	0	0	0	0	0	0	0
GRP_GRPR	0.003	0	0.001	0	0	0	0	0	0.004	0	0	0	0	0	0	0	0	0	0	0	0	0	0	0	0	0	0	0.001	0.001	0	0.011	0	0	0	0	0	0	0	0	0	0	0	0	0	0	0	0	0	0
CD55_ADGRE5	0.047	0.141	0.132	0.096	0.102	0.156	0.222	0	0.217	0.229	0.201	0.216	0.365	0.133	0.198	0	0.168	0.151	0.233	0	0.241	0.157	0.296	0.345	0.24	0.335	0.232	0.042	0.06	0.197	0.102	0.128	0.129	0.126	0.151	0.144	0.241	0.129	0.117	0.126	0.179	0.095	0.105	0.163	0.11	0.204	0.195	0.159	0.165
PTPRC_CD22	0.009	0	0.009	0.009	0.011	0	0.009	0	0.015	0	0.01	0	0.01	0	0.011	0	0	0	0.009	0	0	0	0.013	0	0.009	0	0.009	0.007	0.01	0.028	0.019	0.029	0	0.017	0	0.016	0	0.017	0.01	0	0.01	0.018	0	0.013	0.355	0	0.355	0.354	0.357
PTPRC_MRC1	0.01	0	0.011	0.015	0.031	0	0.011	0	0	0.025	0.01	0	0	0	0.011	0	0.024	0.014	0.012	0	0.016	0	0.009	0	0.011	0	0.009	0.009	0.011	0.091	0.269	0.463	0.299	0.275	0	0.206	0	0.281	0.013	0	0.036	0.101	0.173	0.349	0.355	0	0.356	0.361	0.376
MET_HGF	0.014	0	0	0	0.014	0	0	0	0	0	0.014	0	0.017	0	0.014	0.055	0.026	0	0	0	0	0	0.014	0	0.013	0	0	0.012	0.013	0	0.131	0.051	0.042	0.041	0	0.036	0	0.021	0.013	0	0.034	0	0.031	0.03	0	0	0	0	0
CD48_CD244	0.006	0	0.007	0	0.006	0	0.018	0	0	0	0.017	0	0.068	0.019	0.024	0.106	0.036	0.012	0.017	0	0	0.011	0.042	0	0.042	0	0.061	0.005	0.006	0.016	0	0.01	0.025	0.018	0	0.013	0	0.007	0.006	0	0.016	0	0.014	0.013	0.557	0	0.558	0	0.557
PDGFRB_PDGFD	0.078	0	0.01	0	0.013	0.024	0.023	0	0.052	0.014	0.013	0.105	0.03	0.044	0.021	0	0	0.016	0.011	0	0.02	0.024	0.012	0	0.024	0.09	0.043	0.282	0.24	0.017	0	0.013	0.018	0.015	0	0.012	0	0.012	0.019	0.031	0.01	0	0.021	0.013	0	0	0	0	0
PDGFR complex_PDGFD	0.074	0	0.006	0	0.009	0.02	0.019	0	0.048	0.01	0.008	0.101	0.026	0.04	0.017	0	0	0.011	0.007	0	0.016	0.02	0.008	0	0.02	0.086	0.038	0.278	0.236	0.012	0	0.008	0.014	0.01	0	0.007	0	0.008	0.014	0.027	0.006	0	0.017	0.009	0	0	0	0	0
ALOX5_ALOX5AP	0.037	0.475	0.364	0.584	0.198	0.466	0.528	0.362	0.269	0.308	0.966	0	0.424	0.671	0.453	0.47	0.507	0.547	0.65	1.01	0.814	0.77	0.892	0.75	0.615	0.481	0.64	0.02	0.061	0.708	0.478	0.636	0.542	0.652	0.628	0.67	0.471	0.852	0.055	0.196	0.333	0.185	0.743	0.58	0	0	0	0	0
CSF3_CSF3R	0.004	0	0.006	0	0.01	0	0	0	0	0.016	0.009	0	0	0	0.005	0	0	0	0.008	0	0	0	0.005	0	0.005	0	0.008	0.003	0.007	0.125	0.111	0.138	0.166	0.181	0.164	0.185	0	0.119	0.006	0.579	0.392	0.036	0.251	0.24	0	0	0	0	0
APELA_APLNR	0	0	0	0	0	0	0	0	0	0	0	0	0	0	0	0	0	0	0	0	0	0	0	0	0	0	0	0	0	0	0	0	0	0	0	0	0	0	0	0	0	0	0	0	0	0	0	0	0
KIT_KITLG	0.01	0	0.004	0.007	0.003	0	0	0	0	0.008	0.006	0	0	0	0.004	0	0	0	0.005	0	0.007	0	0.003	0	0.006	0	0	0.008	0.024	0.009	0	0.006	0	0	0	0.007	0	0.006	0.051	0	0.004	0	0	0.004	0	0	0	0	0
EPOR_KITLG	0.019	0	0.013	0.016	0.012	0	0	0	0	0.017	0.014	0	0	0	0.013	0	0	0	0.014	0	0.016	0	0.012	0	0.015	0	0	0.017	0.033	0.018	0	0.015	0	0	0	0.015	0	0.015	0.06	0	0.013	0	0	0.012	0	0	0	0	0
CD28_CD80	0	0	0.002	0	0.037	0	0.005	0	0	0.028	0.005	0	0	0	0.002	0	0	0	0	0	0	0	0	0	0.004	0	0	0.001	0.001	0.066	0.011	0.024	0	0.024	0	0.059	0	0.012	0.001	0	0.003	0.134	0	0.049	0	0	0	0	0
CTLA4_CD80	0	0	0.002	0	0.037	0	0.005	0	0	0.028	0.005	0	0	0	0.002	0	0	0	0	0	0	0	0	0	0.004	0	0	0.001	0.001	0.066	0.011	0.024	0	0.024	0	0.059	0	0.012	0.001	0	0.003	0.134	0	0.049	0	0	0	0	0
CD28_CD86	0.002	0	0.003	0.01	0.008	0	0.004	0	0.008	0	0.042	0	0.01	0	0.009	0	0	0	0.004	0	0.024	0	0.011	0	0.023	0	0.007	0.001	0.003	0.307	0.195	0.267	0.161	0.279	0.335	0.352	0	0.247	0.003	0.107	0.172	0.341	0.366	0.378	0	0	0	0	0
CTLA4_CD86	0.002	0	0.003	0.01	0.008	0	0.004	0	0.008	0	0.042	0	0.01	0	0.009	0	0	0	0.004	0	0.025	0	0.011	0	0.023	0	0.007	0.001	0.003	0.307	0.195	0.267	0.161	0.279	0.336	0.352	0	0.247	0.003	0.107	0.172	0.341	0.366	0.379	0	0	0	0	0
HLA-E_KLRC1	0.169	0.327	0.172	0	0.172	0.613	0.215	0.233	0.218	0	0.386	0	0.256	0.265	0.2	0.397	0.478	0.416	0.251	0	0.464	0.695	0.678	0.928	0.449	0.358	0.901	0.168	0.174	0.172	0	0.171	0	0	0	0.171	0	0.168	0.172	0	0	0	0	0.172	0.615	0.773	0.619	0	0.618
HLA-E_KLRC2	0.168	0	0.169	0	0.168	0.27	0.207	0	0.188	0	0.376	0.295	0.286	0	0.197	0.281	0.31	0.254	0.2	0	0.382	0.252	0.323	0.271	0.319	0.731	0.788	0.168	0.169	0.17	0	0.169	0	0.168	0	0.171	0	0.168	0.171	0	0.17	0	0	0.168	0.614	0	0.615	0	0.614
HLA-E_KLRK1	0.172	0.218	0.181	0.182	0.173	0.527	0.356	0.494	0.384	0.192	0.54	0.646	0.879	0.551	0.751	0.756	0.793	0.556	0.484	0	0.699	0.649	0.831	0.437	0.605	0.854	0.968	0.169	0.177	0.171	0	0.18	0	0.171	0	0.183	0	0.176	0.174	0	0.18	0.175	0	0.173	0.619	0.664	0.628	0.628	0.619
SELL_CD34	0.019	0	0.008	0.01	0.009	0.017	0.009	0	0.017	0.009	0.016	0	0.011	0.015	0.007	0	0	0	0.011	0	0.018	0.009	0.012	0	0.012	0	0.006	0.011	0.011	0	0.016	0.007	0.009	0.01	0	0.009	0	0.007	0.006	0	0.005	0.009	0.011	0.012	0	0	0	0	0
SELP_CD34	0.02	0	0.009	0.011	0.01	0.018	0.009	0	0.018	0.01	0.016	0	0.012	0.016	0.008	0	0	0	0.012	0	0.019	0.01	0.013	0	0.013	0	0.006	0.012	0.012	0	0.017	0.008	0.01	0.01	0	0.01	0	0.007	0.007	0	0.006	0.01	0.011	0.012	0	0	0	0	0
SELL_SELPLG	0.004	0.062	0.12	0.099	0.194	0.029	0.137	0	0.059	0.121	0.134	0.32	0.233	0.061	0.134	0	0.143	0.102	0.14	0	0.162	0.073	0.172	0	0.13	0	0.137	0.002	0.007	0.107	0.019	0.109	0.051	0.125	0.152	0.086	0.237	0.063	0.029	0	0.132	0.177	0.035	0.106	0	0	0	0	0
SELP_SELPLG	0.004	0.063	0.121	0.1	0.195	0.03	0.138	0	0.06	0.122	0.135	0.321	0.234	0.062	0.135	0	0.143	0.103	0.141	0	0.163	0.073	0.173	0	0.131	0	0.138	0.003	0.008	0.108	0.02	0.11	0.052	0.126	0.153	0.087	0.238	0.064	0.03	0	0.133	0.178	0.036	0.106	0	0	0	0	0
SELE_SELPLG	0.004	0.063	0.121	0.1	0.194	0.03	0.138	0	0.06	0.121	0.135	0.32	0.234	0.062	0.134	0	0.143	0.102	0.14	0	0.163	0.073	0.173	0	0.13	0	0.138	0.003	0.008	0.107	0.019	0.109	0.051	0.125	0.153	0.087	0.238	0.064	0.03	0	0.133	0.178	0.036	0.106	0	0	0	0	0
SELP_CD24	0.812	0.048	0.057	0.088	0.069	0.048	0.086	0.174	0.056	0.09	0.075	0	0.048	0.104	0.066	0	0.068	0.07	0.079	0.303	0.102	0.028	0.077	0.106	0.082	0	0.064	0.887	1.215	0.077	0.113	0.098	0.067	0.124	0	0.118	0	0.098	0.85	0.119	0.085	0.124	0.091	0.077	0	0	0	0	0
SELE_GLG1	0.083	0.077	0.1	0.102	0.107	0.089	0.081	0	0.11	0.078	0.113	0.208	0.106	0.129	0.08	0.121	0.087	0.086	0.096	0	0.097	0.066	0.083	0.148	0.103	0	0.091	0.136	0.139	0.091	0.182	0.092	0.073	0.111	0.122	0.105	0	0.078	0.148	0.044	0.07	0.072	0.131	0.104	0	0	0	0	0
CD99_PILRA	0.158	0	0.158	0	0.159	0	0.159	0	0	0	0.159	0	0	0	0.158	0	0.169	0	0.159	0	0	0	0.161	0	0.158	0	0.16	0.159	0.16	0.234	0.281	0.366	0.337	0.318	0.48	0.363	0	0.348	0.16	0.244	0.337	0.205	0.242	0.262	0.212	0	0.212	0	0.212
NPR1_NPPB	0.006	0	0	0	0	0	0	0	0	0	0	0	0	0	0	0	0	0	0	0	0.011	0	0	0	0	0	0	0.006	0.006	0	0	0	0	0	0	0	0	0	0.006	0	0	0	0	0	0	0	0	0	0
NPR1_NPPC	0.006	0	0	0	0.008	0	0	0	0	0	0	0	0	0	0	0	0	0	0	0	0	0	0	0	0	0	0	0	0	0	0	0	0	0	0	0	0	0	0.006	0	0	0.011	0	0.007	0	0	0	0	0
NPR3_NPPC	0.002	0	0	0	0.004	0	0	0	0	0	0	0	0	0	0	0	0	0	0	0	0	0	0	0	0	0	0	0	0	0	0	0	0	0	0	0	0	0	0.002	0	0	0.008	0	0.003	0	0	0	0	0
NPR2_NPPC	0.001	0	0	0	0.003	0	0	0	0	0	0	0	0	0	0	0	0	0	0	0	0	0	0	0	0	0	0	0	0	0	0	0	0	0	0	0	0	0	0.001	0	0	0.007	0	0.002	0.027	0	0	0	0.028
NPR3_OSTN	0	0	0	0	0	0	0	0	0	0	0	0	0	0	0	0	0	0	0	0	0	0	0	0	0	0	0	0.002	0	0	0	0	0	0	0	0	0	0	0	0	0.002	0	0	0	0	0	0	0	0
SPN_SIGLEC1	0.003	0	0.003	0.004	0.004	0	0.004	0	0.009	0.008	0.005	0	0	0	0.003	0	0	0	0.003	0	0.008	0	0.007	0	0.006	0	0.004	0.003	0.005	0	0.028	0.174	0.038	0.065	0	0.165	0	0.081	0.005	0	0.032	0.017	0	0.015	0.081	0	0.082	0.082	0.082
PDGFRA_PDGFC	0.05	0	0.007	0	0.008	0	0.006	0	0	0.007	0.007	0	0.012	0	0.01	0	0.014	0.018	0.008	0	0.025	0.012	0.005	0	0.015	0	0.008	0.144	0.119	0.018	0.107	0.049	0.044	0.031	0	0.022	0	0.023	0.053	0.048	0.015	0.042	0.045	0.037	0	0	0	0	0
FLT4_PDGFC	0.049	0	0.006	0	0.007	0	0.005	0	0	0.006	0.006	0	0.011	0	0.008	0	0.013	0.017	0.007	0	0.024	0.011	0.004	0	0.014	0	0.007	0.143	0.118	0.017	0.106	0.048	0.043	0.03	0	0.021	0	0.021	0.052	0.047	0.014	0.041	0.043	0.036	0	0	0	0	0
FLT4_VEGFC	0.005	0	0.004	0.009	0.004	0	0	0	0	0	0.005	0	0.007	0	0.005	0	0	0	0.004	0	0	0	0.004	0	0.007	0	0	0.004	0.004	0.006	0	0.005	0	0	0	0.007	0	0.005	0.005	0	0.004	0	0.013	0.004	0	0	0	0	0
KDR_VEGFC	0.017	0	0.016	0.021	0.016	0	0	0	0	0	0.016	0	0.019	0	0.017	0	0	0	0.016	0	0	0	0.016	0	0.019	0	0	0.016	0.016	0.017	0	0.017	0	0	0	0.018	0	0.016	0.017	0	0.016	0	0.025	0.016	0	0	0	0	0
PECAM1_CD38	0.047	0	0.07	0.082	0.076	0	0.059	0	0.09	0.112	0.071	0	0.076	0	0.094	0.1	0.076	0.052	0.073	0	0.152	0.061	0.091	0	0.127	0	0.157	0.047	0.048	0.127	0	0.088	0	0.067	0	0.164	0	0.058	0.048	0	0.059	0.059	0.062	0.099	0	0	0	0	0
PECAM1_CD177	0.047	0	0.048	0	0.178	0	0.049	0	0	0.101	0.053	0	0	0	0	0	0	0	0	0	0	0	0	0	0.048	0	0	0.047	0.051	0.049	0	0.047	0	0	0	0	0	0.048	0.05	0	0.048	0	0.055	0	0	0	0	0	0
PMCH_MCHR1	0	0	0	0	0	0	0	0	0	0	0	0	0	0	0	0	0	0	0	0	0	0	0	0	0	0	0	0	0	0	0	0	0	0	0	0	0	0.002	0	0	0	0	0	0	0	0	0	0	0
EDN2_EDNRA	0.008	0	0.007	0	0.011	0	0.012	0	0.015	0.016	0.008	0	0	0	0.009	0	0	0	0.01	0	0.016	0	0.01	0	0	0	0	0.007	0.009	0.01	0	0.01	0	0.012	0	0.012	0	0.012	0.01	0	0.009	0	0	0.009	0	0	0	0	0
C5AR1_RPS19	1.375	2.133	2.131	1.996	1.94	2.025	2.047	1.82	1.808	1.912	2.009	2.058	1.995	1.967	1.971	1.941	1.97	2.014	2.036	1.838	1.971	2.007	2.032	2.068	1.947	1.901	2.095	1.686	1.743	2.068	1.818	1.613	1.815	1.628	1.839	1.717	1.344	1.57	1.603	1.746	1.73	1.947	2.021	1.957	0	0	0	0	0
TNFSF4_TNFRSF4	0.008	0	0.11	0.459	0.821	0	0.066	0	0.038	0.521	0.181	0	0.019	0.015	0.012	0	0.009	0.006	0.044	0.272	0.032	0	0.008	0	0.09	0	0.067	0.003	0.011	0.02	0.011	0.013	0.011	0.021	0	0.022	0	0.018	0.008	0	0.009	0.1	0.028	0.015	0	0	0	0	0
CXCR1_CXCL5	0	0	0	0	0	0	0	0	0	0	0	0	0	0	0	0	0	0	0	0	0	0	0	0	0	0	0	0	0	0	0	0	0	0	0	0	0	0	0	0	0	0	0	0	0	0	0	0	0
CXCR2_CXCL5	0	0	0	0	0	0	0	0	0	0	0	0	0	0	0	0	0	0	0	0	0	0	0	0	0	0	0	0	0	0	0	0	0	0	0	0	0	0	0	0	0	0	0	0	0	0	0	0	0
CXCR1_CXCL6	0	0	0	0	0	0	0	0	0	0	0	0	0	0	0	0	0	0	0	0	0	0	0	0	0	0	0	0	0	0	0	0	0	0	0	0	0	0	0	0	0	0	0	0	0	0	0	0	0
CXCR2_CXCL6	0	0	0	0	0	0	0	0	0	0	0	0	0	0	0	0	0	0	0	0	0	0	0	0	0	0	0	0	0	0	0	0	0	0	0	0	0	0	0	0	0	0	0	0	0	0	0	0	0
FPR3_HEBP1	0.116	0.028	0.032	0.022	0.018	0.016	0.035	0	0	0.041	0.035	0	0.019	0.04	0.021	0	0.019	0.052	0.023	0	0.022	0.026	0.025	0.155	0.043	0.084	0.022	0.322	0.213	0.08	0.1	0.117	0.141	0.086	0.135	0.104	0	0.096	0.098	0.081	0.085	0.049	0.096	0.096	0	0	0	0	0
FPR2_CAMP	0	0	0	0	0	0	0	0	0	0	0	0	0	0	0	0	0	0	0	0	0	0	0	0	0	0	0	0	0	0	0	0	0	0	0	0	0	0	0	0	0	0	0	0	0	0	0	0	0
GUCY2C_GUCA2A	0.006	0	0	0.002	0.001	0	0	0	0	0	0	0	0	0	0	0	0	0	0.001	0	0	0	0	0	0.002	0	0	0.018	0.02	0	0.024	0	0	0	0	0.003	0	0	0.007	0	0.001	0	0.009	0	0	0	0	0	0
GUCY2C_GUCA2B	0.002	0	0.002	0	0	0	0	0	0	0	0	0	0	0	0.001	0	0	0	0.001	0	0	0	0	0	0	0	0.001	0.007	0.009	0	0	0	0.008	0	0	0	0	0.001	0.016	0	0.001	0	0	0.001	0	0	0	0	0
MST1_MST1R	0.02	0	0.019	0.021	0.018	0	0.018	0	0.026	0.02	0.019	0	0	0	0.019	0	0	0	0.02	0	0.019	0	0.018	0	0.019	0	0.02	0.018	0.028	0.027	0	0.021	0	0.018	0	0.022	0	0.026	0.102	0	0.021	0	0	0.019	0	0	0	0	0
ACVR2A_INHBC	0	0	0	0	0	0	0	0	0	0	0	0	0	0	0	0	0	0	0	0	0	0	0	0	0	0	0	0.014	0	0	0	0	0	0	0	0	0	0	0.015	0	0	0	0	0	0	0	0	0	0
ACVR2A_INHBE	0	0	0	0	0	0	0	0	0	0	0	0	0	0	0	0	0	0	0	0	0	0	0	0	0	0	0	0	0	0	0	0	0	0	0	0	0	0	0.014	0	0.015	0	0	0	0	0	0	0	0
TNFRSF8_TNFSF8	0	0	0	0	0	0	0	0	0	0	0	0	0	0	0	0	0	0	0	0	0	0	0	0	0	0	0	0	0	0	0	0	0	0	0	0	0	0	0	0	0	0	0	0	0	0	0	0	0
CD6_ALCAM	0.038	0.034	0.011	0.01	0.009	0.015	0.022	0	0.009	0.006	0.015	0	0.01	0	0.01	0	0	0.016	0.013	0	0.008	0.008	0.015	0	0.016	0	0.008	0.031	0.056	0.186	0.147	0.186	0.107	0.158	0.21	0.165	0.121	0.129	0.095	0	0.029	0.183	0.076	0.155	0	0	0	0	0
AXL_IL15RA	0.017	0	0.016	0.008	0.036	0	0.026	0	0.027	0.01	0.015	0	0.021	0	0.021	0	0.038	0.029	0.024	0	0.031	0.026	0.027	0	0.016	0	0.015	0.023	0.054	0.012	0	0.029	0.023	0.029	0	0.058	0	0.022	0.059	0.039	0.022	0.015	0.028	0.013	0	0	0	0	0
IL15_IL15RA	0.019	0	0.019	0.011	0.038	0	0.029	0	0.03	0.013	0.018	0	0.023	0	0.024	0	0.041	0.032	0.027	0	0.034	0.029	0.03	0	0.019	0	0.018	0.026	0.057	0.015	0	0.032	0.026	0.032	0	0.061	0	0.025	0.062	0.042	0.025	0.017	0.031	0.016	0	0	0	0	0
AXL_GAS6	0.134	0.025	0.022	0.012	0.023	0	0.036	0	0.022	0.032	0.024	0	0.024	0.016	0.026	0	0.054	0.015	0.017	0	0.029	0.052	0.019	0.163	0.018	0	0.021	0.379	0.381	0.101	0.119	0.058	0.059	0.077	0.097	0.072	0.16	0.041	0.109	0.052	0.03	0.087	0.13	0.139	0	0	0	0	0
TYRO3_GAS6	0.144	0.034	0.032	0.021	0.033	0	0.045	0	0.032	0.042	0.034	0	0.033	0.026	0.036	0	0.064	0.025	0.026	0	0.039	0.062	0.028	0.172	0.028	0	0.03	0.388	0.39	0.11	0.128	0.068	0.068	0.086	0.107	0.081	0.17	0.051	0.118	0.061	0.04	0.097	0.139	0.149	0	0	0	0	0
MERTK_GAS6	0.136	0.026	0.024	0.013	0.025	0	0.037	0	0.024	0.034	0.026	0	0.025	0.018	0.028	0	0.056	0.017	0.018	0	0.031	0.054	0.021	0.165	0.02	0	0.022	0.38	0.383	0.102	0.12	0.06	0.061	0.079	0.099	0.074	0.162	0.043	0.11	0.053	0.032	0.089	0.131	0.141	0	0	0	0	0
SSTR1_SST	0.028	0	0.017	0.031	0.021	0.016	0.035	0	0.035	0.028	0.051	0	0.03	0.02	0.024	0	0.051	0.009	0.038	0	0.016	0	0.025	0	0.025	0	0.019	0.009	0.04	0.031	0	0.027	0	0.035	0	0.046	0	0.027	0.027	0.022	0.021	0.038	0.011	0.028	0	0	0	0	0
CALCR_ADM	0	0	0	0	0	0	0	0	0	0	0	0	0	0	0	0	0	0	0	0	0	0	0	0	0	0	0	0	0	0	0	0	0	0	0	0	0	0	0	0	0	0	0	0	0	0	0	0	0
CALCR_ADM2	0	0	0	0	0	0	0	0	0	0	0	0	0	0	0	0	0	0	0	0	0	0	0	0	0	0	0	0	0	0	0	0	0	0	0	0	0	0	0	0	0	0	0	0	0	0	0	0	0
NTSR1_NTS	0	0	0	0	0	0	0	0	0	0	0	0	0	0	0	0	0	0	0	0	0	0	0	0	0	0	0	0	0	0	0	0	0	0	0	0	0	0	0	0	0	0	0	0	0	0	0	0	0
CD52_SIGLEC10	0.036	0	0.036	0	0.038	0	0.038	0	0.045	0.039	0.038	0	0.041	0	0.04	0	0	0	0.039	0	0	0	0.038	0	0.037	0	0.036	0.035	0.038	0.252	0.065	0.13	0.083	0.142	0.232	0.178	0	0.072	0.038	0.078	0.085	0.06	0.087	0.155	0.925	0	0.924	0	0.926
BMP8B_PLAUR	0.017	0	0.028	0.03	0.032	0	0.068	0	0.021	0.062	0.032	0	0.021	0	0.033	0	0.045	0	0.042	0	0.04	0.017	0.023	0	0.039	0	0.033	0.023	0.065	0.168	0.27	0.636	0.307	0.48	0.1	0.511	0.488	0.817	0.243	0.392	0.401	0.096	0.312	0.281	0	0	0	0	0
RYK_WNT3A	0	0	0	0	0	0	0	0	0	0	0	0	0	0	0	0	0	0	0	0	0	0	0	0	0	0	0	0	0.048	0	0	0	0	0	0	0	0	0	0.048	0	0	0	0	0	0	0	0	0	0
APLNR_APLN	0	0	0	0	0	0	0	0	0	0	0	0	0	0	0	0	0	0	0	0	0	0	0.006	0	0	0	0	0	0.006	0	0	0.008	0	0	0	0	0	0.009	0.006	0	0	0	0	0	0	0	0	0	0
CHRNA7_SLURP1	0	0	0	0	0	0	0.005	0	0	0	0	0	0	0	0	0	0	0	0	0	0	0	0	0	0	0	0	0	0.004	0	0	0	0	0.005	0	0	0	0	0.006	0	0	0	0	0	0	0	0	0	0
FLT3_FLT3LG	0.022	0.044	0.195	0.053	0.103	0.096	0.16	0.081	0.137	0.096	0.056	0	0.116	0.051	0.069	0.127	0.177	0.074	0.169	0	0.084	0.071	0.145	0	0.111	0	0.054	0.021	0.03	0.026	0	0.025	0	0.028	0	0.021	0	0.023	0.031	0	0.025	0.02	0.025	0.031	0	0	0	0	0
LTBR_LTB	0.083	0.192	0.972	0.551	1.109	0.175	0.599	0.193	0.456	0.771	0.395	0.172	0.245	0.125	0.29	0.298	0.232	0.244	0.725	0	0.359	0.241	0.443	0.164	0.289	0.219	0.313	0.064	0.147	1.056	0.093	0.109	0.086	0.125	0.17	0.115	0	0.1	0.119	0.082	0.151	0.146	0.122	0.249	0	0	0	0	0
GDNF_RET receptor 1	0.002	0	0	0	0	0	0	0	0	0	0	0	0	0	0	0	0	0	0	0	0	0	0	0	0	0	0	0	0	0	0	0	0	0	0	0	0	0	0	0	0	0	0	0	0	0	0	0	0
ARTN_RET receptor 1	0.004	0	0	0	0	0	0	0	0	0	0	0	0	0	0	0	0	0	0	0	0	0	0	0	0	0	0	0.003	0.003	0	0	0	0	0	0	0	0	0	0.003	0	0	0	0	0	0	0	0	0	0
ARTN_RET receptor 3	0.004	0	0	0	0	0	0	0	0	0	0	0	0	0	0	0	0	0	0	0	0	0	0	0	0	0	0	0.003	0.003	0	0	0	0	0	0	0	0	0.003	0.003	0	0	0	0	0	0	0	0	0	0
THPO_MPL	0	0	0	0	0	0	0	0	0	0	0	0	0	0	0	0	0	0	0	0	0	0	0	0	0	0	0	0.001	0	0	0	0	0	0	0	0	0	0	0	0	0	0	0	0	0	0	0	0	0
LEP_LEPR	0	0	0	0	0	0	0	0	0	0	0	0	0	0	0	0	0	0	0	0	0	0	0	0	0	0	0	0	0	0	0	0	0	0	0	0	0	0	0	0	0	0	0	0	0	0	0	0	0
GPR1_RARRES2	0	0	0	0	0	0	0	0	0	0	0	0	0	0	0	0	0	0	0	0	0	0	0	0	0	0	0	0	0	0	0	0	0	0	0	0	0	0	0	0	0	0	0	0	0	0	0	0	0
CMKLR1_RARRES2	0.498	0	0.03	0.036	0.049	0.019	0.057	0	0.055	0.029	0.053	0	0.05	0	0.057	0.126	0.047	0.007	0.051	0	0.038	0.033	0.045	0.117	0.049	0	0.046	0.133	0.194	0.082	0.04	0.068	0.016	0.089	0	0.068	0	0.095	0.171	0.056	0.056	0.164	0.048	0.05	0	0	0	0	0
XCR1_XCL1	0	0	0	0	0	0	0	0	0	0	0	0	0	0	0	0	0	0	0	0	0	0	0	0	0	0	0	0	0	0	0	0	0	0	0	0	0	0	0	0	0	0	0	0	0	0	0	0	0
XCR1_XCL2	0	0	0	0	0	0	0	0	0	0	0	0	0	0	0	0	0	0	0	0	0	0	0	0	0	0	0	0	0	0	0	0	0	0	0	0	0	0	0	0	0	0	0	0	0	0	0	0	0
NMU_NMUR2	0.001	0	0.001	0	0.001	0	0.003	0	0	0	0	0	0	0	0.001	0	0	0	0	0	0	0	0	0	0	0	0	0	0.001	0	0	0.002	0	0	0	0.001	0	0	0.006	0	0	0	0	0.001	0	0	0	0	0
NMU_NMUR1	0.003	0	0.002	0.006	0.002	0	0.008	0	0	0.005	0.006	0.113	0.018	0.017	0.006	0	0.052	0	0.011	0	0.009	0.017	0.026	0	0.018	0.119	0.035	0.001	0.001	0.002	0	0.002	0	0.002	0	0	0	0.001	0.002	0	0	0	0	0.002	0	0	0	0	0
CX3CR1_CX3CL1	0.02	0	0.003	0.011	0.003	0	0.008	0	0.012	0	0.006	0	0	0	0.006	0	0.028	0	0.008	0	0	0	0.004	0	0.005	0	0.002	0.052	0.07	0.009	0.02	0.009	0.01	0.009	0	0.011	0	0.006	0.053	0.025	0.004	0	0	0.005	0	0	0	0	0
PRLHR_PRLH	0	0	0	0	0	0	0	0	0	0	0	0	0	0	0	0	0	0	0	0	0	0	0	0	0	0	0	0	0	0	0	0	0	0	0	0	0	0	0	0	0	0	0	0	0	0	0	0	0
CCR4_CCL17	0	0	0	0	0	0	0	0	0	0	0	0	0	0	0	0	0	0	0	0	0	0	0	0	0	0	0	0	0	0	0	0	0	0	0	0	0	0	0	0	0	0	0	0	0	0	0	0	0
ACKR1_CCL17	0.024	0	0.027	0	0.029	0	0.024	0	0	0	0.027	0	0	0	0.026	0	0	0	0.024	0	0.026	0	0.028	0	0.024	0	0.029	0.022	0.027	0.074	0.043	0.029	0.053	0.052	0	0.051	0	0.03	0.028	0	0.026	0.693	0.2	0.334	0.025	0	0.028	0	0.03
INHBC_ACVR2B	0	0	0	0	0	0	0	0	0	0	0	0	0	0	0	0	0	0	0	0	0	0	0	0	0	0	0	0	0	0	0	0	0	0	0	0	0	0	0	0	0	0	0	0	0	0	0	0	0
INHBE_ACVR2B	0	0	0	0	0	0	0	0	0	0	0	0	0	0	0	0	0	0	0	0	0	0	0	0	0	0	0	0	0	0	0	0	0	0	0	0	0	0	0	0	0	0	0	0	0	0	0	0	0
LILRA4_BST2	0.069	0.083	0.155	0.329	0.352	0.126	0.26	0	0.14	0.274	0.54	0.406	0.279	0.118	0.187	0.224	0.278	0.133	0.254	0.572	0.715	0.146	0.31	0.16	0.353	0.334	0.341	0.133	0.393	0.277	0.27	0.465	0.259	0.37	0.741	0.677	0.486	0.329	0.395	0.184	0.29	0.239	0.266	0.336	0	0	0	0	0
QRFP_QRFPR	0	0	0	0	0	0	0	0	0	0	0	0	0	0	0	0	0	0	0	0	0	0	0	0	0	0	0	0	0	0	0	0	0	0	0	0	0	0	0	0	0	0	0	0	0	0	0	0	0
PlexinA1_complex1_SEMA6D	0.031	0	0.01	0	0	0	0.012	0	0	0	0	0	0	0	0	0	0	0.016	0.011	0	0.015	0.025	0.011	0	0	0	0.011	0.033	0.032	0	0	0.011	0.027	0.015	0	0.011	0	0.011	0.015	0	0.01	0	0	0.011	0	0	0	0	0
PlexinA1_complex2_SEMA6D	0.029	0	0.009	0	0	0	0.011	0	0	0	0	0	0	0	0	0	0	0.014	0.01	0	0.014	0.024	0.009	0	0	0	0.009	0.031	0.031	0	0	0.009	0.026	0.014	0	0.01	0	0.01	0.014	0	0.009	0	0	0.01	0	0	0	0	0
DSG1_DSC2	0	0	0	0	0	0	0	0	0	0	0	0	0	0	0	0	0	0	0	0	0	0	0	0	0	0	0	0	0	0	0	0	0	0	0	0	0	0	0	0	0	0	0	0	0	0	0	0	0
DSG1_DSC1	0	0	0	0	0	0	0	0	0	0	0	0	0	0	0	0	0	0	0	0	0	0	0	0	0	0	0	0	0	0	0	0	0	0	0	0	0	0	0	0	0	0	0	0	0	0	0	0	0
DSG1_DSC3	0	0	0	0	0	0	0	0	0	0	0	0	0	0	0	0	0	0	0	0	0	0	0	0	0	0	0	0	0	0	0	0	0	0	0	0	0	0	0	0	0	0	0	0	0	0	0	0	0
DSG2_DSC3	0	0	0	0	0	0	0	0	0	0	0	0	0	0	0	0	0	0	0	0	0	0	0	0	0	0	0	0	0.118	0.121	0	0	0	0	0	0	0	0.118	0.122	0	0	0	0	0.119	0	0	0	0	0
DSC2_DSG2	0.147	0	0.043	0.052	0.047	0.046	0.04	0	0	0.059	0.05	0	0.036	0.046	0.04	0.078	0.041	0.044	0.045	0	0.053	0.041	0.037	0	0.059	0.131	0.044	0.259	0.31	0.07	0	0.042	0.044	0.052	0	0.063	0	0.053	0.39	0	0.04	0.169	0.033	0.046	0	0	0	0	0
DSC1_DSG2	0	0	0	0	0	0	0	0	0	0	0	0	0	0	0	0	0	0	0	0	0	0	0	0	0	0	0	0	0	0	0	0	0	0	0	0	0	0	0	0	0	0	0	0	0	0	0	0	0
TEK_ANGPT1	0.016	0	0	0.013	0.012	0	0.013	0	0	0	0.012	0	0	0	0.012	0	0	0	0.012	0	0	0	0	0	0.012	0	0.012	0.028	0.028	0	0	0.011	0	0.012	0	0	0	0.011	0.012	0	0.013	0	0	0.011	0	0	0	0	0
TEK_ANGPT4	0.011	0	0	0	0.012	0	0	0	0	0	0.012	0	0	0	0.011	0	0	0	0	0	0	0	0	0	0	0	0	0.011	0.011	0	0	0.011	0	0.016	0	0.014	0	0.011	0.011	0	0	0	0	0.011	0	0	0	0	0
LRP1_ERFE	0.014	0	0.014	0	0.014	0	0	0	0	0.016	0	0.11	0	0	0	0	0	0	0	0	0	0	0	0	0.016	0	0	0.014	0.016	0	0	0.014	0	0	0	0.015	0	0.014	0.014	0	0	0	0	0.014	0	0	0	0	0
CD47_SIRPG	0.099	0.141	0.192	0.343	0.335	0	0.188	0	0.199	0.197	0.384	0	0.11	0.152	0.205	0	0.171	0.125	0.192	0	0.185	0.157	0.175	0	0.264	0	0.169	0	0.101	0.101	0	0.099	0	0.101	0	0.099	0	0.1	0.1	0	0	0	0	0.099	0.125	0.167	0.218	0.369	0.362
CD47_SIRB1 complex	0	0	0.1	0.102	0.102	0	0.1	0	0	0.105	0.104	0	0	0.116	0.1	0	0.107	0	0.1	0	0	0	0.099	0	0.099	0	0.1	0.098	0.098	0.105	0.122	0.139	0	0.114	0	0.141	0	0.121	0.099	0.143	0.147	0.102	0.111	0.114	0	0	0.127	0.129	0.128
CRHR2_UCN3	0	0	0	0	0	0	0	0	0	0	0	0	0	0	0	0	0	0	0	0	0	0	0	0	0	0	0	0.002	0.002	0	0	0	0	0	0	0	0	0	0.003	0	0	0	0	0.003	0	0	0	0	0
CRHR2_UCN2	0	0	0	0	0	0	0	0	0	0	0	0	0	0	0	0	0	0	0	0	0	0	0	0	0	0	0	0	0	0	0	0	0	0	0	0.002	0	0.002	0.002	0	0	0	0	0	0	0	0	0	0
SEMA5A_PLXNB3	0.015	0	0	0	0	0	0	0	0	0	0	0	0	0	0	0	0	0	0	0	0	0	0	0	0	0	0	0.016	0	0	0	0	0	0	0	0	0	0	0.016	0	0	0	0	0	0	0	0	0	0
IL16_GRIN2C	0.003	0	0	0	0	0	0.004	0	0	0	0	0	0	0	0.003	0	0	0	0	0	0	0	0	0	0	0	0	0.003	0.003	0.006	0	0.003	0	0.004	0	0	0	0	0.003	0	0.003	0	0	0.003	0.081	0	0	0	0
KISS1_KISS1R	0.001	0	0.003	0	0.003	0	0	0	0	0	0	0	0	0	0.002	0	0.007	0.006	0.002	0	0.005	0	0.006	0	0.003	0	0.003	0.001	0.002	0	0	0.001	0.016	0.007	0	0	0	0.005	0.003	0	0	0.007	0	0	0	0	0	0	0
GPR19_ENHO	0	0	0	0	0	0	0	0	0	0	0	0	0	0	0	0	0	0	0	0	0	0	0	0	0	0	0	0	0	0	0	0	0	0	0	0	0	0	0	0	0	0	0	0	0	0	0	0	0
LAIR1_LILRB4	0.006	0	0.006	0.01	0.007	0	0	0	0.013	0.01	0.006	0.102	0.008	0	0	0	0	0	0.007	0	0.015	0	0.008	0	0.006	0	0	0.005	0.007	0.071	0.26	0.239	0.1	0.183	0.222	0.271	0.17	0.192	0.007	0.08	0.095	0.077	0.058	0.169	0.023	0	0.024	0.027	0.025
IGFL1_IGFLR1	0	0	0	0	0	0	0	0	0	0	0	0	0	0	0	0	0	0	0	0	0	0	0	0	0	0	0	0	0	0	0	0	0	0	0	0	0	0	0	0	0	0	0	0	0	0	0	0	0
IGFL2_IGFLR1	0.012	0	0.087	0.25	0.289	0.064	0.132	0.055	0.067	0.148	0.301	0	0.091	0.076	0.076	0.064	0.088	0.033	0.106	0	0.099	0.046	0.103	0.295	0.12	0.105	0.137	0.008	0.019	0.307	0.159	0.213	0.176	0.19	0.424	0.307	0.354	0.116	0.019	0.1	0.146	0.289	0.345	0.295	0	0	0	0	0
IGFL3_IGFLR1	0	0	0	0	0	0	0	0	0	0	0	0	0	0	0	0	0	0	0	0	0	0	0	0	0	0	0	0	0	0	0	0	0	0	0	0	0	0	0	0	0	0	0	0	0	0	0	0	0
VSTM1_ADGRG3	0	0	0	0.003	0.001	0	0	0	0	0	0.002	0	0	0	0	0	0.012	0	0.001	0	0	0	0.001	0	0.004	0	0.062	0	0	0	0	0.001	0	0.003	0	0.003	0	0.01	0.001	0	0.007	0	0	0.001	0	0	0	0	0
CXCL17_GPR35	0.083	0	0.086	0.084	0.085	0	0.092	0	0	0.088	0.09	0	0	0.095	0.092	0	0.09	0.087	0.095	0	0	0	0.095	0	0.085	0	0.089	0.083	0.089	0.115	0.098	0.104	0	0.101	0	0.108	0.2	0.1	0.132	0	0.102	0.09	0.089	0.108	0	0	0	0	0
IFNL1_Type III IFNR	0	0	0	0	0	0	0	0	0	0	0	0	0	0	0	0	0	0	0	0	0	0	0	0	0	0	0	0	0	0	0	0	0	0	0	0	0	0	0	0	0	0	0	0	0	0	0	0	0
IFNL3_Type III IFNR	0	0	0	0	0	0	0	0	0	0	0	0	0	0	0	0	0	0	0	0	0	0	0	0	0	0	0	0	0	0	0	0	0	0	0	0	0	0	0	0	0	0	0	0	0	0	0	0	0
IFNL2_Type III IFNR	0	0	0	0	0	0	0	0	0	0	0	0	0	0	0	0	0	0	0	0	0	0	0	0	0	0	0	0	0	0	0	0	0	0	0	0	0	0	0	0	0	0	0	0	0	0	0	0	0
PROKR1_PROK2	0	0	0	0	0	0	0	0	0	0	0	0	0	0	0	0	0	0	0	0	0	0	0	0	0	0	0	0	0	0	0	0	0	0	0	0	0	0	0	0	0	0	0	0	0	0	0	0	0
RXFP4_RLN3	0	0	0	0	0	0	0	0	0	0	0	0	0	0	0	0	0	0	0	0	0	0	0	0	0	0	0	0	0	0	0	0	0	0	0	0	0	0	0	0	0	0	0	0	0	0	0	0	0
RXFP4_INSL5	0	0	0	0	0	0	0	0	0	0	0	0	0	0	0	0	0	0	0	0	0	0	0	0	0	0	0	0	0	0	0	0	0	0	0	0	0	0	0	0	0	0	0	0	0	0	0	0	0
RXFP3_INSL5	0	0	0	0	0	0	0	0	0	0	0	0	0	0	0	0	0	0	0	0	0	0	0	0	0	0	0	0	0	0	0	0	0	0	0	0	0	0	0	0	0	0	0	0	0	0	0	0	0
ADGRV1_GPHA2	0.148	0	0.006	0	0	0	0	0	0	0	0	0	0	0	0	0	0	0	0	0	0	0	0	0	0	0	0	0.009	0.007	0	0	0.007	0	0	0	0	0	0	0.006	0	0	0	0	0	0	0	0	0	0
CLEC2B_KLRF1	0.019	0	0.02	0.023	0.019	0	0.045	0	0	0	0.02	0.24	0.331	0	0.036	0	0.033	0	0.028	0	0.033	0.026	0.023	0	0.031	0.287	0.24	0.021	0.023	0.034	0.033	0.02	0	0.02	0	0.021	0	0.019	0.021	0	0.021	0	0	0.028	0.22	0	0.221	0.224	0.22
EDA_EDA2R	0.004	0	0.003	0	0.003	0	0	0	0	0	0.004	0	0	0	0.003	0	0	0	0.003	0	0	0.014	0.006	0	0	0	0.006	0.007	0.008	0	0	0.004	0	0	0	0.006	0	0.003	0.003	0	0.003	0	0	0.003	0	0	0	0	0
EDA_EDAR	0.003	0	0.005	0	0	0	0	0	0	0	0	0	0	0	0	0	0	0	0	0	0	0	0	0	0	0	0	0.003	0.003	0	0	0	0	0	0	0	0	0	0.005	0	0	0	0	0	0	0	0	0	0
TSLP_TSLPR	0	0	0	0	0.018	0	0	0	0	0.026	0.002	0	0	0	0	0	0	0	0	0	0	0	0	0	0.002	0	0	0	0	0	0	0	0	0	0	0.003	0	0.002	0.002	0	0	0.039	0	0.002	0	0	0	0	0
CRLF2_TSLPR	0	0	0	0	0	0	0	0	0	0	0	0	0	0	0	0	0	0	0	0	0	0	0	0	0	0	0	0	0	0	0	0	0	0	0	0	0	0	0	0	0	0	0	0	0	0	0	0	0
ESAM_ESAM	0.063	0	0.039	0.044	0.039	0	0.039	0	0.044	0.036	0.042	0	0.038	0.08	0.048	0	0.054	0.044	0.045	0	0.051	0	0.04	0	0.041	0	0.044	0.068	0.072	0.047	0	0.039	0.074	0.045	0.148	0.046	0	0.037	0.055	0.074	0.038	0.046	0.067	0.046	0	0	0	0	0
GPHA2_EPHA6	0	0	0	0	0	0	0	0	0	0	0	0	0	0	0	0	0	0	0	0	0	0	0	0	0	0	0	0.143	0.145	0	0	0	0	0	0	0	0	0	0.146	0	0	0	0	0	0	0	0	0	0
NRTN_RET receptor 2	0	0	0	0	0	0	0	0	0	0	0	0	0	0	0	0	0	0	0	0	0	0	0	0	0	0	0	0	0	0	0	0	0	0	0	0.028	0	0.028	0.028	0	0.028	0	0	0	0	0	0	0	0
IL37_IL1RAPL1	0	0	0	0	0	0	0	0	0	0	0	0	0	0	0	0	0	0	0	0	0	0	0	0	0	0	0	0	0	0	0	0	0	0	0	0	0	0	0	0	0	0	0	0	0	0	0	0	0
TNFSF18_TNFRSF18	0	0	0	0	0	0	0	0	0	0	0	0	0	0	0	0	0	0	0	0	0	0	0	0	0	0	0	0	0	0	0	0	0	0	0	0	0	0	0	0	0	0	0	0	0	0	0	0	0
a2Bb3 complex_fibrinogen	0	0	0	0	0	0	0	0	0	0	0	0	0	0	0	0	0	0	0	0	0	0	0	0	0	0	0	0	0	0	0	0	0	0	0	0	0	0	0	0	0	0	0	0	0	0	0	0	0
aMb2 complex_fibrinogen	0.003	0	0	0	0	0	0	0	0	0	0	0	0	0	0	0	0	0	0	0	0	0	0	0	0	0	0	0	0.013	0	0	0.004	0	0	0	0	0	0.004	0.007	0	0	0	0	0	0	0	0	0	0
aXb2 complex_fibrinogen	0.003	0	0	0	0	0	0	0	0	0	0	0	0	0	0	0	0	0	0	0	0	0	0	0	0	0	0	0	0.013	0	0	0.003	0	0	0	0	0	0.004	0.007	0	0	0	0	0	0	0	0	0	0
[truncated: 1,887 more columns]

## Sheet: pvalue
interacting_pair	Acinar|Acinar	Acinar|CD4_CCR7-Normal	Acinar|CD4_CCR7-Tumor	Acinar|CD4_CXCL13-Tumor	Acinar|CD4_FOXP3-Tumor	Acinar|CD4_GZMA-Normal	Acinar|CD4_GZMA-Tumor	Acinar|CD4_HSPA1A-Normal	Acinar|CD4_HSPA1A-Tumor	Acinar|CD4_STMN1-Tumor	Acinar|CD8_CXCL13-Tumor	Acinar|CD8_FGFBP2-Normal	Acinar|CD8_FGFBP2-Tumor	Acinar|CD8_GZMK-Normal	Acinar|CD8_GZMK-Tumor	Acinar|CD8_HSPA1A-Normal	Acinar|CD8_HSPA1A-Tumor	Acinar|CD8_IL7R-Normal	Acinar|CD8_IL7R-Tumor	Acinar|CD8_ISG15-Normal	Acinar|CD8_ISG15-Tumor	Acinar|CD8_S100A4-Normal	Acinar|CD8_S100A4-Tumor	Acinar|CD8_STMN1-Normal	Acinar|CD8_STMN1-Tumor	Acinar|CD8_TYROBP-Normal	Acinar|CD8_TYROBP-Tumor	Acinar|Ductal-Normal	Acinar|Ductal-Tumor	Acinar|Langer_CD1A-Tumor	Acinar|Mac_C1QA-Normal	Acinar|Mac_C1QA-Tumor	Acinar|Mac_HSPA1A-Normal	Acinar|Mac_HSPA1A-Tumor	Acinar|Mac_ISG15-Normal	Acinar|Mac_ISG15-Tumor	Acinar|Mac_SPP1-Normal	Acinar|Mac_SPP1-Tumor	Acinar|Malignant	Acinar|Mono_FCN1-Normal	Acinar|Mono_FCN1-Tumor	Acinar|cDC3_LAMP3-Tumor	Acinar|cDC_CD1C-Normal	Acinar|cDC_CD1C-Tumor	CD4_CCR7-Normal|Acinar	CD4_CCR7-Normal|CD4_CCR7-Normal	CD4_CCR7-Normal|CD4_CCR7-Tumor	CD4_CCR7-Normal|CD4_CXCL13-Tumor	CD4_CCR7-Normal|CD4_FOXP3-Tumor
KLRG2_WNT11	1	1	1	1	1	1	1	1	1	1	1	1	1	1	1	1	1	1	1	1	1	1	1	1	1	1	1	1	1	1	1	1	1	1	1	1	1	1	1	1	1	1	1	1	1	1	1	1	1
KLRG2_TNFSF9	1	1	1	1	1	1	1	1	1	1	1	1	1	1	1	1	1	1	1	1	1	1	1	1	1	1	1	1	1	1	1	1	1	1	1	1	1	1	1	1	1	1	1	1	1	1	1	1	1
HLA-DPA1_TNFSF9	1	1	1	1	1	1	1	1	1	1	1	1	1	1	1	1	1	1	1	1	1	1	1	1	1	1	1	1	1	1	1	1	1	1	1	1	1	1	1	1	1	1	1	1	1	1	1	1	1
PVR_TNFSF9	1	1	1	1	1	1	1	1	1	1	1	1	1	1	1	1	1	1	1	1	1	1	1	1	1	1	1	1	1	1	1	1	1	1	1	1	1	1	1	1	1	1	1	1	1	1	1	1	1
KLRG2_WNT5B	1	1	1	1	1	1	1	1	1	1	1	1	1	1	1	1	1	1	1	1	1	1	1	1	1	1	1	1	1	1	1	1	1	1	1	1	1	1	1	1	1	1	1	1	1	1	1	1	1
HLA-DPA1_GAL	1	1	1	1	1	1	1	1	1	1	1	1	1	1	1	1	1	1	1	1	1	1	1	1	1	1	1	1	1	1	1	1	1	1	1	1	1	1	1	1	1	1	1	1	1	1	1	1	1
GALR2_GAL	1	1	1	1	1	1	1	1	1	1	1	1	1	1	1	1	1	1	1	1	1	1	1	1	1	1	1	1	1	1	1	1	1	1	1	1	1	1	1	1	1	1	1	1	1	1	1	1	1
GALR3_GAL	1	1	1	1	1	1	1	1	1	1	1	1	1	1	1	1	1	1	1	1	1	1	1	1	1	1	1	1	1	1	1	1	1	1	1	1	1	1	1	1	1	1	1	1	1	1	1	1	1
PVR_CD96	1	1	1	1	1	1	1	1	1	1	1	1	1	1	1	1	1	1	1	1	1	1	1	1	1	1	1	1	1	1	1	1	1	1	1	1	1	1	1	1	1	1	1	1	1	1	1	1	1
PVR_CD226	1	1	1	1	1	1	1	1	1	1	1	1	1	1	1	1	1	1	1	1	1	1	1	1	1	1	1	1	1	1	1	1	1	1	1	1	1	1	1	1	1	1	1	1	1	1	1	1	1
PVR_TIGIT	1	1	1	1	1	1	1	1	1	1	1	1	1	1	1	1	1	1	1	1	1	1	1	1	1	1	1	1	1	1	1	1	1	1	1	1	1	1	1	1	1	1	1	1	1	1	1	1	1
PVR_NECTIN3	1	1	1	1	1	1	1	1	1	1	1	1	1	1	1	1	1	1	1	1	1	1	1	1	1	1	1	1	1	1	1	1	1	1	1	1	1	1	1	1	1	1	1	1	1	1	1	1	1
CADM3_NECTIN3	1	1	1	1	1	1	1	1	1	1	1	1	1	1	1	1	1	1	1	1	1	1	1	1	1	1	1	1	1	1	1	1	1	1	1	1	1	1	1	1	1	1	1	1	1	1	1	1	1
CADM1_NECTIN3	1	1	1	1	1	1	1	1	1	1	1	1	1	1	1	1	1	1	1	1	1	1	1	1	1	1	1	1	1	1	1	1	1	1	1	1	1	1	1	1	1	1	1	1	1	1	1	1	1
NECTIN1_NECTIN3	1	1	1	1	1	1	1	1	1	1	1	1	1	1	1	1	1	1	1	1	1	1	1	1	1	1	1	1	1	1	1	1	1	1	1	1	1	1	1	1	1	1	1	1	1	1	1	1	1
TIGIT_NECTIN3	1	1	1	1	1	1	1	1	1	1	1	1	1	1	1	1	1	1	1	1	1	1	1	1	1	1	1	1	1	1	1	1	1	1	1	1	1	1	1	1	1	1	1	1	1	1	1	1	1
NECTIN2_NECTIN3	1	1	1	1	1	1	1	1	1	1	1	1	1	1	1	1	1	1	1	1	1	1	1	1	1	1	1	1	1	1	1	1	1	1	1	1	1	1	1	1	1	1	1	1	1	1	1	1	1
CADM3_CADM1	1	1	1	1	1	1	1	1	1	1	1	1	1	1	1	1	1	1	1	1	1	1	1	1	1	1	1	1	1	1	1	1	1	1	1	1	1	1	1	1	1	1	1	1	1	1	1	1	1
CADM1_CADM1	1	1	1	1	1	1	1	1	1	1	1	1	1	1	1	1	1	1	1	1	1	1	1	1	1	1	1	1	1	1	1	1	1	1	1	1	1	1	1	1	1	1	1	1	1	1	1	1	1
CRTAM_CADM1	1	1	1	1	1	1	1	1	1	1	1	1	1	1	1	1	1	1	1	1	1	1	1	1	1	1	1	1	1	1	1	1	1	1	1	1	1	1	1	1	1	1	1	1	1	1	1	1	1
CADM3_CADM4	1	1	1	1	1	1	1	1	1	1	1	1	1	1	1	1	1	1	1	1	1	1	1	1	1	1	1	1	1	1	1	1	1	1	1	1	1	1	1	1	1	1	1	1	1	1	1	1	1
CADM3_EPB41L1	1	1	1	1	1	1	1	1	1	1	1	1	1	1	1	1	1	1	1	1	1	1	1	1	1	1	1	1	1	1	1	1	1	1	1	1	1	1	1	1	1	1	1	1	1	1	1	1	1
NECTIN1_CADM3	1	1	1	1	1	1	1	1	1	1	1	1	1	1	1	1	1	1	1	1	1	1	1	1	1	1	1	1	1	1	1	1	1	1	1	1	1	1	1	1	1	1	1	1	1	1	1	1	1
NECTIN1_NECTIN4	1	1	1	1	1	1	1	1	1	1	1	1	1	1	1	1	1	1	1	1	1	1	1	1	1	1	1	1	1	1	1	1	1	1	1	1	1	1	1	1	1	1	1	1	1	1	1	1	1
TIGIT_NECTIN2	1	1	1	1	1	1	1	1	1	1	1	1	1	1	1	1	1	1	1	1	1	1	1	1	1	1	1	1	1	1	1	1	1	1	1	1	1	1	1	1	1	1	1	1	1	1	1	1	1
CD226_NECTIN2	1	1	1	1	1	1	1	1	1	1	1	1	1	1	1	1	1	1	1	1	1	1	1	1	1	1	1	1	1	1	1	1	1	1	1	1	1	1	1	1	1	1	1	1	1	1	1	1	1
COL6A6_a10b1 complex	1	1	1	1	1	1	1	1	1	1	1	1	1	1	1	1	1	1	1	1	1	1	1	1	1	1	1	1	1	1	1	1	1	1	1	1	1	1	1	1	1	1	1	1	1	1	1	1	1
COL6A5_a10b1 complex	1	1	1	1	1	1	1	1	1	1	1	1	1	1	1	1	1	1	1	1	1	1	1	1	1	1	1	1	1	1	1	1	1	1	1	1	1	1	1	1	1	1	1	1	1	1	1	1	1
COL1A1_a10b1 complex	1	1	1	1	1	1	1	1	1	1	1	1	1	1	1	1	1	1	1	1	1	1	1	1	1	1	1	1	1	1	1	1	1	1	1	1	1	1	1	1	1	1	1	1	1	1	1	1	1
COL2A1_a10b1 complex	1	1	1	1	1	1	1	1	1	1	1	1	1	1	1	1	1	1	1	1	1	1	1	1	1	1	1	1	1	1	1	1	1	1	1	1	1	1	1	1	1	1	1	1	1	1	1	1	1
COL3A1_a10b1 complex	1	1	1	1	1	1	1	1	1	1	1	1	1	1	1	1	1	1	1	1	1	1	1	1	1	1	1	1	1	1	1	1	1	1	1	1	1	1	1	1	1	1	1	1	1	1	1	1	1
COL4A1_a10b1 complex	1	1	1	1	1	1	1	1	1	1	1	1	1	1	1	1	1	1	1	1	1	1	1	1	1	1	1	1	1	1	1	1	1	1	1	1	1	1	1	1	1	1	1	1	1	1	1	1	1
FN1_a10b1 complex	1	1	1	1	1	1	1	1	1	1	1	1	1	1	1	1	1	1	1	1	1	1	1	1	1	1	1	1	1	1	1	1	1	1	1	1	1	1	1	1	1	1	1	1	1	1	1	1	1
COL5A2_a10b1 complex	1	1	1	1	1	1	1	1	1	1	1	1	1	1	1	1	1	1	1	1	1	1	1	1	1	1	1	1	1	1	1	1	1	1	1	1	1	1	1	1	1	1	1	1	1	1	1	1	1
COL1A2_a10b1 complex	1	1	1	1	1	1	1	1	1	1	1	1	1	1	1	1	1	1	1	1	1	1	1	1	1	1	1	1	1	1	1	1	1	1	1	1	1	1	1	1	1	1	1	1	1	1	1	1	1
COL4A2_a10b1 complex	1	1	1	1	1	1	1	1	1	1	1	1	1	1	1	1	1	1	1	1	1	1	1	1	1	1	1	1	1	1	1	1	1	1	1	1	1	1	1	1	1	1	1	1	1	1	1	1	1
COL11A1_a10b1 complex	1	1	1	1	1	1	1	1	1	1	1	1	1	1	1	1	1	1	1	1	1	1	1	1	1	1	1	1	1	1	1	1	1	1	1	1	1	1	1	1	1	1	1	1	1	1	1	1	1
COL6A1_a10b1 complex	1	1	1	1	1	1	1	1	1	1	1	1	1	1	1	1	1	1	1	1	1	1	1	1	1	1	1	1	1	1	1	1	1	1	1	1	1	1	1	1	1	1	1	1	1	1	1	1	1
COL6A2_a10b1 complex	1	1	1	1	1	1	1	1	1	1	1	1	1	1	1	1	1	1	1	1	1	1	1	1	1	1	1	1	1	1	1	1	1	1	1	1	1	1	1	1	1	1	1	1	1	1	1	1	1
COL6A3_a10b1 complex	1	1	1	1	1	1	1	1	1	1	1	1	1	1	1	1	1	1	1	1	1	1	1	1	1	1	1	1	1	1	1	1	1	1	1	1	1	1	1	1	1	1	1	1	1	1	1	1	1
COL11A2_a10b1 complex	1	1	1	1	1	1	1	1	1	1	1	1	1	1	1	1	1	1	1	1	1	1	1	1	1	1	1	1	1	1	1	1	1	1	1	1	1	1	1	1	1	1	1	1	1	1	1	1	1
COL9A1_a10b1 complex	1	1	1	1	1	1	1	1	1	1	1	1	1	1	1	1	1	1	1	1	1	1	1	1	1	1	1	1	1	1	1	1	1	1	1	1	1	1	1	1	1	1	1	1	1	1	1	1	1
COL5A1_a10b1 complex	1	1	1	1	1	1	1	1	1	1	1	1	1	1	1	1	1	1	1	1	1	1	1	1	1	1	1	1	1	1	1	1	1	1	1	1	1	1	1	1	1	1	1	1	1	1	1	1	1
COL8A2_a10b1 complex	1	1	1	1	1	1	1	1	1	1	1	1	1	1	1	1	1	1	1	1	1	1	1	1	1	1	1	1	1	1	1	1	1	1	1	1	1	1	1	1	1	1	1	1	1	1	1	1	1
COL5A3_a10b1 complex	1	1	1	1	1	1	1	1	1	1	1	1	1	1	1	1	1	1	1	1	1	1	1	1	1	1	1	1	1	1	1	1	1	1	1	1	1	1	1	1	1	1	1	1	1	1	1	1	1
COL8A1_a10b1 complex	1	1	1	1	1	1	1	1	1	1	1	1	1	1	1	1	1	1	1	1	1	1	1	1	1	1	1	1	1	1	1	1	1	1	1	1	1	1	1	1	1	1	1	1	1	1	1	1	1
COL4A5_a10b1 complex	1	1	1	1	1	1	1	1	1	1	1	1	1	1	1	1	1	1	1	1	1	1	1	1	1	1	1	1	1	1	1	1	1	1	1	1	1	1	1	1	1	1	1	1	1	1	1	1	1
COL15A1_a10b1 complex	1	1	1	1	1	1	1	1	1	1	1	1	1	1	1	1	1	1	1	1	1	1	1	1	1	1	1	1	1	1	1	1	1	1	1	1	1	1	1	1	1	1	1	1	1	1	1	1	1
COL18A1_a10b1 complex	1	1	1	1	1	1	1	1	1	1	1	1	1	1	1	1	1	1	1	1	1	1	1	1	1	1	1	1	1	1	1	1	1	1	1	1	1	1	1	1	1	1	1	1	1	1	1	1	1
COL4A4_a10b1 complex	1	1	1	1	1	1	1	1	1	1	1	1	1	1	1	1	1	1	1	1	1	1	1	1	1	1	1	1	1	1	1	1	1	1	1	1	1	1	1	1	1	1	1	1	1	1	1	1	1
COL4A3_a10b1 complex	1	1	1	1	1	1	1	1	1	1	1	1	1	1	1	1	1	1	1	1	1	1	1	1	1	1	1	1	1	1	1	1	1	1	1	1	1	1	1	1	1	1	1	1	1	1	1	1	1
COL7A1_a10b1 complex	1	1	1	1	1	1	1	1	1	1	1	1	1	1	1	1	1	1	1	1	1	1	1	1	1	1	1	1	1	1	1	1	1	1	1	1	1	1	1	1	1	1	1	1	1	1	1	1	1
COL10A1_a10b1 complex	1	1	1	1	1	1	1	1	1	1	1	1	1	1	1	1	1	1	1	1	1	1	1	1	1	1	1	1	1	1	1	1	1	1	1	1	1	1	1	1	1	1	1	1	1	1	1	1	1
COL14A1_a10b1 complex	1	1	1	1	1	1	1	1	1	1	1	1	1	1	1	1	1	1	1	1	1	1	1	1	1	1	1	1	1	1	1	1	1	1	1	1	1	1	1	1	1	1	1	1	1	1	1	1	1
COL16A1_a10b1 complex	1	1	1	1	1	1	1	1	1	1	1	1	1	1	1	1	1	1	1	1	1	1	1	1	1	1	1	1	1	1	1	1	1	1	1	1	1	1	1	1	1	1	1	1	1	1	1	1	1
COL4A6_a10b1 complex	1	1	1	1	1	1	1	1	1	1	1	1	1	1	1	1	1	1	1	1	1	1	1	1	1	1	1	1	1	1	1	1	1	1	1	1	1	1	1	1	1	1	1	1	1	1	1	1	1
COL9A3_a10b1 complex	1	1	1	1	1	1	1	1	1	1	1	1	1	1	1	1	1	1	1	1	1	1	1	1	1	1	1	1	1	1	1	1	1	1	1	1	1	1	1	1	1	1	1	1	1	1	1	1	1
COL9A2_a10b1 complex	1	1	1	1	1	1	1	1	1	1	1	1	1	1	1	1	1	1	1	1	1	1	1	1	1	1	1	1	1	1	1	1	1	1	1	1	1	1	1	1	1	1	1	1	1	1	1	1	1
COL19A1_a10b1 complex	1	1	1	1	1	1	1	1	1	1	1	1	1	1	1	1	1	1	1	1	1	1	1	1	1	1	1	1	1	1	1	1	1	1	1	1	1	1	1	1	1	1	1	1	1	1	1	1	1
COL24A1_a10b1 complex	1	1	1	1	1	1	1	1	1	1	1	1	1	1	1	1	1	1	1	1	1	1	1	1	1	1	1	1	1	1	1	1	1	1	1	1	1	1	1	1	1	1	1	1	1	1	1	1	1
COL28A1_a10b1 complex	1	1	1	1	1	1	1	1	1	1	1	1	1	1	1	1	1	1	1	1	1	1	1	1	1	1	1	1	1	1	1	1	1	1	1	1	1	1	1	1	1	1	1	1	1	1	1	1	1
COL13A1_a10b1 complex	1	1	1	1	1	1	1	1	1	1	1	1	1	1	1	1	1	1	1	1	1	1	1	1	1	1	1	1	1	1	1	1	1	1	1	1	1	1	1	1	1	1	1	1	1	1	1	1	1
COL27A1_a10b1 complex	1	1	1	1	1	1	1	1	1	1	1	1	1	1	1	1	1	1	1	1	1	1	1	1	1	1	1	1	1	1	1	1	1	1	1	1	1	1	1	1	1	1	1	1	1	1	1	1	1
COL22A1_a10b1 complex	1	1	1	1	1	1	1	1	1	1	1	1	1	1	1	1	1	1	1	1	1	1	1	1	1	1	1	1	1	1	1	1	1	1	1	1	1	1	1	1	1	1	1	1	1	1	1	1	1
COL26A1_a10b1 complex	1	1	1	1	1	1	1	1	1	1	1	1	1	1	1	1	1	1	1	1	1	1	1	1	1	1	1	1	1	1	1	1	1	1	1	1	1	1	1	1	1	1	1	1	1	1	1	1	1
COL21A1_a10b1 complex	1	1	1	1	1	1	1	1	1	1	1	1	1	1	1	1	1	1	1	1	1	1	1	1	1	1	1	1	1	1	1	1	1	1	1	1	1	1	1	1	1	1	1	1	1	1	1	1	1
COL12A1_a10b1 complex	1	1	1	1	1	1	1	1	1	1	1	1	1	1	1	1	1	1	1	1	1	1	1	1	1	1	1	1	1	1	1	1	1	1	1	1	1	1	1	1	1	1	1	1	1	1	1	1	1
COL20A1_a10b1 complex	1	1	1	1	1	1	1	1	1	1	1	1	1	1	1	1	1	1	1	1	1	1	1	1	1	1	1	1	1	1	1	1	1	1	1	1	1	1	1	1	1	1	1	1	1	1	1	1	1
COL17A1_a10b1 complex	1	1	1	1	1	1	1	1	1	1	1	1	1	1	1	1	1	1	1	1	1	1	1	1	1	1	1	1	1	1	1	1	1	1	1	1	1	1	1	1	1	1	1	1	1	1	1	1	1
COL6A6_a11b1 complex	1	1	1	1	1	1	1	1	1	1	1	1	1	1	1	1	1	1	1	1	1	1	1	1	1	1	1	1	1	1	1	1	1	1	1	1	1	1	1	1	1	1	1	1	1	1	1	1	1
COL6A5_a11b1 complex	1	1	1	1	1	1	1	1	1	1	1	1	1	1	1	1	1	1	1	1	1	1	1	1	1	1	1	1	1	1	1	1	1	1	1	1	1	1	1	1	1	1	1	1	1	1	1	1	1
COL1A1_a11b1 complex	1	1	1	1	1	1	1	1	1	1	1	1	1	1	1	1	1	1	1	1	1	1	1	1	1	1	1	1	1	1	1	1	1	1	1	1	1	1	1	1	1	1	1	1	1	1	1	1	1
COL2A1_a11b1 complex	1	1	1	1	1	1	1	1	1	1	1	1	1	1	1	1	1	1	1	1	1	1	1	1	1	1	1	1	1	1	1	1	1	1	1	1	1	1	1	1	1	1	1	1	1	1	1	1	1
COL3A1_a11b1 complex	1	1	1	1	1	1	1	1	1	1	1	1	1	1	1	1	1	1	1	1	1	1	1	1	1	1	1	1	1	1	1	1	1	1	1	1	1	1	1	1	1	1	1	1	1	1	1	1	1
COL4A1_a11b1 complex	1	1	1	1	1	1	1	1	1	1	1	1	1	1	1	1	1	1	1	1	1	1	1	1	1	1	1	1	1	1	1	1	1	1	1	1	1	1	1	1	1	1	1	1	1	1	1	1	1
FN1_a11b1 complex	1	1	1	1	1	1	1	1	1	1	1	1	1	1	1	1	1	1	1	1	1	1	1	1	1	1	1	1	1	1	1	1	1	1	1	1	1	1	1	1	1	1	1	1	1	1	1	1	1
COL5A2_a11b1 complex	1	1	1	1	1	1	1	1	1	1	1	1	1	1	1	1	1	1	1	1	1	1	1	1	1	1	1	1	1	1	1	1	1	1	1	1	1	1	1	1	1	1	1	1	1	1	1	1	1
COL1A2_a11b1 complex	1	1	1	1	1	1	1	1	1	1	1	1	1	1	1	1	1	1	1	1	1	1	1	1	1	1	1	1	1	1	1	1	1	1	1	1	1	1	1	1	1	1	1	1	1	1	1	1	1
COL4A2_a11b1 complex	1	1	1	1	1	1	1	1	1	1	1	1	1	1	1	1	1	1	1	1	1	1	1	1	1	1	1	1	1	1	1	1	1	1	1	1	1	1	1	1	1	1	1	1	1	1	1	1	1
COL11A1_a11b1 complex	1	1	1	1	1	1	1	1	1	1	1	1	1	1	1	1	1	1	1	1	1	1	1	1	1	1	1	1	1	1	1	1	1	1	1	1	1	1	1	1	1	1	1	1	1	1	1	1	1
COL6A1_a11b1 complex	1	1	1	1	1	1	1	1	1	1	1	1	1	1	1	1	1	1	1	1	1	1	1	1	1	1	1	1	1	1	1	1	1	1	1	1	1	1	1	1	1	1	1	1	1	1	1	1	1
COL6A2_a11b1 complex	1	1	1	1	1	1	1	1	1	1	1	1	1	1	1	1	1	1	1	1	1	1	1	1	1	1	1	1	1	1	1	1	1	1	1	1	1	1	1	1	1	1	1	1	1	1	1	1	1
COL6A3_a11b1 complex	1	1	1	1	1	1	1	1	1	1	1	1	1	1	1	1	1	1	1	1	1	1	1	1	1	1	1	1	1	1	1	1	1	1	1	1	1	1	1	1	1	1	1	1	1	1	1	1	1
COL11A2_a11b1 complex	1	1	1	1	1	1	1	1	1	1	1	1	1	1	1	1	1	1	1	1	1	1	1	1	1	1	1	1	1	1	1	1	1	1	1	1	1	1	1	1	1	1	1	1	1	1	1	1	1
COL9A1_a11b1 complex	1	1	1	1	1	1	1	1	1	1	1	1	1	1	1	1	1	1	1	1	1	1	1	1	1	1	1	1	1	1	1	1	1	1	1	1	1	1	1	1	1	1	1	1	1	1	1	1	1
COL5A1_a11b1 complex	1	1	1	1	1	1	1	1	1	1	1	1	1	1	1	1	1	1	1	1	1	1	1	1	1	1	1	1	1	1	1	1	1	1	1	1	1	1	1	1	1	1	1	1	1	1	1	1	1
COL8A2_a11b1 complex	1	1	1	1	1	1	1	1	1	1	1	1	1	1	1	1	1	1	1	1	1	1	1	1	1	1	1	1	1	1	1	1	1	1	1	1	1	1	1	1	1	1	1	1	1	1	1	1	1
COL5A3_a11b1 complex	1	1	1	1	1	1	1	1	1	1	1	1	1	1	1	1	1	1	1	1	1	1	1	1	1	1	1	1	1	1	1	1	1	1	1	1	1	1	1	1	1	1	1	1	1	1	1	1	1
COL8A1_a11b1 complex	1	1	1	1	1	1	1	1	1	1	1	1	1	1	1	1	1	1	1	1	1	1	1	1	1	1	1	1	1	1	1	1	1	1	1	1	1	1	1	1	1	1	1	1	1	1	1	1	1
COL4A5_a11b1 complex	1	1	1	1	1	1	1	1	1	1	1	1	1	1	1	1	1	1	1	1	1	1	1	1	1	1	1	1	1	1	1	1	1	1	1	1	1	1	1	1	1	1	1	1	1	1	1	1	1
COL15A1_a11b1 complex	1	1	1	1	1	1	1	1	1	1	1	1	1	1	1	1	1	1	1	1	1	1	1	1	1	1	1	1	1	1	1	1	1	1	1	1	1	1	1	1	1	1	1	1	1	1	1	1	1
COL18A1_a11b1 complex	1	1	1	1	1	1	1	1	1	1	1	1	1	1	1	1	1	1	1	1	1	1	1	1	1	1	1	1	1	1	1	1	1	1	1	1	1	1	1	1	1	1	1	1	1	1	1	1	1
COL4A4_a11b1 complex	1	1	1	1	1	1	1	1	1	1	1	1	1	1	1	1	1	1	1	1	1	1	1	1	1	1	1	1	1	1	1	1	1	1	1	1	1	1	1	1	1	1	1	1	1	1	1	1	1
COL4A3_a11b1 complex	1	1	1	1	1	1	1	1	1	1	1	1	1	1	1	1	1	1	1	1	1	1	1	1	1	1	1	1	1	1	1	1	1	1	1	1	1	1	1	1	1	1	1	1	1	1	1	1	1
COL7A1_a11b1 complex	1	1	1	1	1	1	1	1	1	1	1	1	1	1	1	1	1	1	1	1	1	1	1	1	1	1	1	1	1	1	1	1	1	1	1	1	1	1	1	1	1	1	1	1	1	1	1	1	1
COL10A1_a11b1 complex	1	1	1	1	1	1	1	1	1	1	1	1	1	1	1	1	1	1	1	1	1	1	1	1	1	1	1	1	1	1	1	1	1	1	1	1	1	1	1	1	1	1	1	1	1	1	1	1	1
COL14A1_a11b1 complex	1	1	1	1	1	1	1	1	1	1	1	1	1	1	1	1	1	1	1	1	1	1	1	1	1	1	1	1	1	1	1	1	1	1	1	1	1	1	1	1	1	1	1	1	1	1	1	1	1
COL16A1_a11b1 complex	1	1	1	1	1	1	1	1	1	1	1	1	1	1	1	1	1	1	1	1	1	1	1	1	1	1	1	1	1	1	1	1	1	1	1	1	1	1	1	1	1	1	1	1	1	1	1	1	1
COL4A6_a11b1 complex	1	1	1	1	1	1	1	1	1	1	1	1	1	1	1	1	1	1	1	1	1	1	1	1	1	1	1	1	1	1	1	1	1	1	1	1	1	1	1	1	1	1	1	1	1	1	1	1	1
COL9A3_a11b1 complex	1	1	1	1	1	1	1	1	1	1	1	1	1	1	1	1	1	1	1	1	1	1	1	1	1	1	1	1	1	1	1	1	1	1	1	1	1	1	1	1	1	1	1	1	1	1	1	1	1
COL9A2_a11b1 complex	1	1	1	1	1	1	1	1	1	1	1	1	1	1	1	1	1	1	1	1	1	1	1	1	1	1	1	1	1	1	1	1	1	1	1	1	1	1	1	1	1	1	1	1	1	1	1	1	1
COL19A1_a11b1 complex	1	1	1	1	1	1	1	1	1	1	1	1	1	1	1	1	1	1	1	1	1	1	1	1	1	1	1	1	1	1	1	1	1	1	1	1	1	1	1	1	1	1	1	1	1	1	1	1	1
COL24A1_a11b1 complex	1	1	1	1	1	1	1	1	1	1	1	1	1	1	1	1	1	1	1	1	1	1	1	1	1	1	1	1	1	1	1	1	1	1	1	1	1	1	1	1	1	1	1	1	1	1	1	1	1
COL28A1_a11b1 complex	1	1	1	1	1	1	1	1	1	1	1	1	1	1	1	1	1	1	1	1	1	1	1	1	1	1	1	1	1	1	1	1	1	1	1	1	1	1	1	1	1	1	1	1	1	1	1	1	1
COL13A1_a11b1 complex	1	1	1	1	1	1	1	1	1	1	1	1	1	1	1	1	1	1	1	1	1	1	1	1	1	1	1	1	1	1	1	1	1	1	1	1	1	1	1	1	1	1	1	1	1	1	1	1	1
COL27A1_a11b1 complex	1	1	1	1	1	1	1	1	1	1	1	1	1	1	1	1	1	1	1	1	1	1	1	1	1	1	1	1	1	1	1	1	1	1	1	1	1	1	1	1	1	1	1	1	1	1	1	1	1
COL22A1_a11b1 complex	1	1	1	1	1	1	1	1	1	1	1	1	1	1	1	1	1	1	1	1	1	1	1	1	1	1	1	1	1	1	1	1	1	1	1	1	1	1	1	1	1	1	1	1	1	1	1	1	1
COL26A1_a11b1 complex	1	1	1	1	1	1	1	1	1	1	1	1	1	1	1	1	1	1	1	1	1	1	1	1	1	1	1	1	1	1	1	1	1	1	1	1	1	1	1	1	1	1	1	1	1	1	1	1	1
COL21A1_a11b1 complex	1	1	1	1	1	1	1	1	1	1	1	1	1	1	1	1	1	1	1	1	1	1	1	1	1	1	1	1	1	1	1	1	1	1	1	1	1	1	1	1	1	1	1	1	1	1	1	1	1
COL12A1_a11b1 complex	1	1	1	1	1	1	1	1	1	1	1	1	1	1	1	1	1	1	1	1	1	1	1	1	1	1	1	1	1	1	1	1	1	1	1	1	1	1	1	1	1	1	1	1	1	1	1	1	1
COL20A1_a11b1 complex	1	1	1	1	1	1	1	1	1	1	1	1	1	1	1	1	1	1	1	1	1	1	1	1	1	1	1	1	1	1	1	1	1	1	1	1	1	1	1	1	1	1	1	1	1	1	1	1	1
COL17A1_a11b1 complex	1	1	1	1	1	1	1	1	1	1	1	1	1	1	1	1	1	1	1	1	1	1	1	1	1	1	1	1	1	1	1	1	1	1	1	1	1	1	1	1	1	1	1	1	1	1	1	1	1
COL6A6_a1b1 complex	1	1	1	1	1	1	1	1	1	1	1	1	1	1	1	1	1	1	1	1	1	1	1	1	1	1	1	1	1	1	1	1	1	1	1	1	1	1	1	1	1	1	1	1	1	1	1	1	1
COL6A5_a1b1 complex	1	1	1	1	1	1	1	1	1	1	1	1	1	1	1	1	1	1	1	1	1	1	1	1	1	1	1	1	1	1	1	1	1	1	1	1	1	1	1	1	1	1	1	1	1	1	1	1	1
COL1A1_a1b1 complex	1	1	1	1	1	1	1	1	1	1	1	1	1	1	1	1	1	1	1	1	1	1	1	1	1	1	1	1	1	1	1	1	1	1	1	1	1	1	1	1	1	1	1	1	1	1	1	1	1
COL2A1_a1b1 complex	1	1	1	1	1	1	1	1	1	1	1	1	1	1	1	1	1	1	1	1	1	1	1	1	1	1	1	1	1	1	1	1	1	1	1	1	1	1	1	1	1	1	1	1	1	1	1	1	1
COL3A1_a1b1 complex	1	1	1	1	1	1	1	1	1	1	1	1	1	1	1	1	1	1	1	1	1	1	1	1	1	1	1	1	1	1	1	1	1	1	1	1	1	1	1	1	1	1	1	1	1	1	1	1	1
COL4A1_a1b1 complex	1	1	1	1	1	1	1	1	1	1	1	1	1	1	1	1	1	1	1	1	1	1	1	1	1	1	1	1	1	1	1	1	1	1	1	1	1	1	1	1	1	1	1	1	1	1	1	1	1
COL5A2_a1b1 complex	1	1	1	1	1	1	1	1	1	1	1	1	1	1	1	1	1	1	1	1	1	1	1	1	1	1	1	1	1	1	1	1	1	1	1	1	1	1	1	1	1	1	1	1	1	1	1	1	1
COL1A2_a1b1 complex	1	1	1	1	1	1	1	1	1	1	1	1	1	1	1	1	1	1	1	1	1	1	1	1	1	1	1	1	1	1	1	1	1	1	1	1	1	1	1	1	1	1	1	1	1	1	1	1	1
COL4A2_a1b1 complex	1	1	1	1	1	1	1	1	1	1	1	1	1	1	1	1	1	1	1	1	1	1	1	1	1	1	1	1	1	1	1	1	1	1	1	1	1	1	1	1	1	1	1	1	1	1	1	1	1
COL11A1_a1b1 complex	1	1	1	1	1	1	1	1	1	1	1	1	1	1	1	1	1	1	1	1	1	1	1	1	1	1	1	1	1	1	1	1	1	1	1	1	1	1	1	1	1	1	1	1	1	1	1	1	1
COL6A1_a1b1 complex	1	1	1	1	1	1	1	1	1	1	1	1	1	1	1	1	1	1	1	1	1	1	1	1	1	1	1	1	1	1	1	1	1	1	1	1	1	1	1	1	1	1	1	1	1	1	1	1	1
COL6A2_a1b1 complex	1	1	1	1	1	1	1	1	1	1	1	1	1	1	1	1	1	1	1	1	1	1	1	1	1	1	1	1	1	1	1	1	1	1	1	1	1	1	1	1	1	1	1	1	1	1	1	1	1
COL6A3_a1b1 complex	1	1	1	1	1	1	1	1	1	1	1	1	1	1	1	1	1	1	1	1	1	1	1	1	1	1	1	1	1	1	1	1	1	1	1	1	1	1	1	1	1	1	1	1	1	1	1	1	1
COL11A2_a1b1 complex	1	1	1	1	1	1	1	1	1	1	1	1	1	1	1	1	1	1	1	1	1	1	1	1	1	1	1	1	1	1	1	1	1	1	1	1	1	1	1	1	1	1	1	1	1	1	1	1	1
COL9A1_a1b1 complex	1	1	1	1	1	1	1	1	1	1	1	1	1	1	1	1	1	1	1	1	1	1	1	1	1	1	1	1	1	1	1	1	1	1	1	1	1	1	1	1	1	1	1	1	1	1	1	1	1
COL5A1_a1b1 complex	1	1	1	1	1	1	1	1	1	1	1	1	1	1	1	1	1	1	1	1	1	1	1	1	1	1	1	1	1	1	1	1	1	1	1	1	1	1	1	1	1	1	1	1	1	1	1	1	1
COL8A2_a1b1 complex	1	1	1	1	1	1	1	1	1	1	1	1	1	1	1	1	1	1	1	1	1	1	1	1	1	1	1	1	1	1	1	1	1	1	1	1	1	1	1	1	1	1	1	1	1	1	1	1	1
COL5A3_a1b1 complex	1	1	1	1	1	1	1	1	1	1	1	1	1	1	1	1	1	1	1	1	1	1	1	1	1	1	1	1	1	1	1	1	1	1	1	1	1	1	1	1	1	1	1	1	1	1	1	1	1
COL8A1_a1b1 complex	1	1	1	1	1	1	1	1	1	1	1	1	1	1	1	1	1	1	1	1	1	1	1	1	1	1	1	1	1	1	1	1	1	1	1	1	1	1	1	1	1	1	1	1	1	1	1	1	1
COL4A5_a1b1 complex	1	1	1	1	1	1	1	1	1	1	1	1	1	1	1	1	1	1	1	1	1	1	1	1	1	1	1	1	1	1	1	1	1	1	1	1	1	1	1	1	1	1	1	1	1	1	1	1	1
COL15A1_a1b1 complex	1	1	1	1	1	1	1	1	1	1	1	1	1	1	1	1	1	1	1	1	1	1	1	1	1	1	1	1	1	1	1	1	1	1	1	1	1	1	1	1	1	1	1	1	1	1	1	1	1
COL18A1_a1b1 complex	1	1	1	1	1	1	1	1	1	1	1	1	1	1	1	1	1	1	1	1	1	1	1	1	1	1	0	1	1	1	1	1	1	1	1	1	1	1	1	1	1	1	1	1	1	1	1	1	1
COL4A4_a1b1 complex	1	1	1	1	1	1	1	1	1	1	1	1	1	1	1	1	1	1	1	1	1	1	1	1	1	1	1	1	1	1	1	1	1	1	1	1	1	1	1	1	1	1	1	1	1	1	1	1	1
COL4A3_a1b1 complex	1	1	1	1	1	1	1	1	1	1	1	1	1	1	1	1	1	1	1	1	1	1	1	1	1	1	1	1	1	1	1	1	1	1	1	1	1	1	1	1	1	1	1	1	1	1	1	1	1
COL7A1_a1b1 complex	1	1	1	1	1	1	1	1	1	1	1	1	1	1	1	1	1	1	1	1	1	1	1	1	1	1	1	1	1	1	1	1	1	1	1	1	1	1	1	1	1	1	1	1	1	1	1	1	1
COL10A1_a1b1 complex	1	1	1	1	1	1	1	1	1	1	1	1	1	1	1	1	1	1	1	1	1	1	1	1	1	1	1	1	1	1	1	1	1	1	1	1	1	1	1	1	1	1	1	1	1	1	1	1	1
COL14A1_a1b1 complex	1	1	1	1	1	1	1	1	1	1	1	1	1	1	1	1	1	1	1	1	1	1	1	1	1	1	1	1	1	1	1	1	1	1	1	1	1	1	1	1	1	1	1	1	1	1	1	1	1
COL16A1_a1b1 complex	1	1	1	1	1	1	1	1	1	1	1	1	1	1	1	1	1	1	1	1	1	1	1	1	1	1	1	1	1	1	1	1	1	1	1	1	1	1	1	1	1	1	1	1	1	1	1	1	1
COL4A6_a1b1 complex	1	1	1	1	1	1	1	1	1	1	1	1	1	1	1	1	1	1	1	1	1	1	1	1	1	1	1	1	1	1	1	1	1	1	1	1	1	1	1	1	1	1	1	1	1	1	1	1	1
COL9A3_a1b1 complex	1	1	1	1	1	1	1	1	1	1	1	1	1	1	1	1	1	1	1	1	1	1	1	1	1	1	1	1	1	1	1	1	1	1	1	1	1	1	1	1	1	1	1	1	1	1	1	1	1
COL9A2_a1b1 complex	1	1	1	1	1	1	1	1	1	1	1	1	1	1	1	1	1	1	1	1	1	1	1	1	1	1	1	1	1	1	1	1	1	1	1	1	1	1	1	1	1	1	1	1	1	1	1	1	1
COL19A1_a1b1 complex	1	1	1	1	1	1	1	1	1	1	1	1	1	1	1	1	1	1	1	1	1	1	1	1	1	1	1	1	1	1	1	1	1	1	1	1	1	1	1	1	1	1	1	1	1	1	1	1	1
COL24A1_a1b1 complex	1	1	1	1	1	1	1	1	1	1	1	1	1	1	1	1	1	1	1	1	1	1	1	1	1	1	1	1	1	1	1	1	1	1	1	1	1	1	1	1	1	1	1	1	1	1	1	1	1
COL28A1_a1b1 complex	1	1	1	1	1	1	1	1	1	1	1	1	1	1	1	1	1	1	1	1	1	1	1	1	1	1	1	1	1	1	1	1	1	1	1	1	1	1	1	1	1	1	1	1	1	1	1	1	1
COL13A1_a1b1 complex	1	1	1	1	1	1	1	1	1	1	1	1	1	1	1	1	1	1	1	1	1	1	1	1	1	1	1	1	1	1	1	1	1	1	1	1	1	1	1	1	1	1	1	1	1	1	1	1	1
COL27A1_a1b1 complex	1	1	1	1	1	1	1	1	1	1	1	1	1	1	1	1	1	1	1	1	1	1	1	1	1	1	1	1	1	1	1	1	1	1	1	1	1	1	1	1	1	1	1	1	1	1	1	1	1
COL22A1_a1b1 complex	1	1	1	1	1	1	1	1	1	1	1	1	1	1	1	1	1	1	1	1	1	1	1	1	1	1	1	1	1	1	1	1	1	1	1	1	1	1	1	1	1	1	1	1	1	1	1	1	1
COL26A1_a1b1 complex	1	1	1	1	1	1	1	1	1	1	1	1	1	1	1	1	1	1	1	1	1	1	1	1	1	1	1	1	1	1	1	1	1	1	1	1	1	1	1	1	1	1	1	1	1	1	1	1	1
COL21A1_a1b1 complex	1	1	1	1	1	1	1	1	1	1	1	1	1	1	1	1	1	1	1	1	1	1	1	1	1	1	1	1	1	1	1	1	1	1	1	1	1	1	1	1	1	1	1	1	1	1	1	1	1
COL12A1_a1b1 complex	1	1	1	1	1	1	1	1	1	1	1	1	1	1	1	1	1	1	1	1	1	1	1	1	1	1	1	1	1	1	1	1	1	1	1	1	1	1	1	1	1	1	1	1	1	1	1	1	1
COL20A1_a1b1 complex	1	1	1	1	1	1	1	1	1	1	1	1	1	1	1	1	1	1	1	1	1	1	1	1	1	1	1	1	1	1	1	1	1	1	1	1	1	1	1	1	1	1	1	1	1	1	1	1	1
COL17A1_a1b1 complex	1	1	1	1	1	1	1	1	1	1	1	1	1	1	1	1	1	1	1	1	1	1	1	1	1	1	1	1	1	1	1	1	1	1	1	1	1	1	1	1	1	1	1	1	1	1	1	1	1
SEMA7A_a1b1 complex	1	1	1	1	1	1	1	1	1	1	1	1	1	1	1	1	1	1	1	1	1	1	1	1	1	1	1	1	1	1	1	1	1	1	1	1	1	1	1	1	1	1	1	1	1	1	1	1	1
COL6A6_a2b1 complex	1	1	1	1	1	1	1	1	1	1	1	1	1	1	1	1	1	1	1	1	1	1	1	1	1	1	1	1	1	1	1	1	1	1	1	1	1	1	1	1	1	1	1	1	1	1	1	1	1
COL6A5_a2b1 complex	1	1	1	1	1	1	1	1	1	1	1	1	1	1	1	1	1	1	1	1	1	1	1	1	1	1	1	1	1	1	1	1	1	1	1	1	1	1	1	1	1	1	1	1	1	1	1	1	1
COL1A1_a2b1 complex	1	1	1	1	1	1	1	1	1	1	1	1	1	1	1	1	1	1	1	1	1	1	1	1	1	1	1	1	1	1	1	1	1	1	1	1	1	1	1	1	1	1	1	1	1	1	1	1	1
COL2A1_a2b1 complex	1	1	1	1	1	1	1	1	1	1	1	1	1	1	1	1	1	1	1	1	1	1	1	1	1	1	1	1	1	1	1	1	1	1	1	1	1	1	1	1	1	1	1	1	1	1	1	1	1
COL3A1_a2b1 complex	1	1	1	1	1	1	1	1	1	1	1	1	1	1	1	1	1	1	1	1	1	1	1	1	1	1	1	1	1	1	1	1	1	1	1	1	1	1	1	1	1	1	1	1	1	1	1	1	1
COL4A1_a2b1 complex	1	1	1	1	1	1	1	1	1	1	1	1	1	1	1	1	1	1	1	1	1	1	1	1	1	1	1	1	1	1	1	1	1	1	1	1	1	1	1	1	1	1	1	1	1	1	1	1	1
FN1_a2b1 complex	1	1	1	1	1	1	1	1	1	1	1	1	1	1	1	1	1	1	1	1	1	1	1	1	1	1	1	1	1	1	1	1	1	1	1	1	1	1	1	1	1	1	1	1	1	1	1	1	1
COL5A2_a2b1 complex	1	1	1	1	1	1	1	1	1	1	1	1	1	1	1	1	1	1	1	1	1	1	1	1	1	1	1	1	1	1	1	1	1	1	1	1	1	1	1	1	1	1	1	1	1	1	1	1	1
COL1A2_a2b1 complex	1	1	1	1	1	1	1	1	1	1	1	1	1	1	1	1	1	1	1	1	1	1	1	1	1	1	1	1	1	1	1	1	1	1	1	1	1	1	1	1	1	1	1	1	1	1	1	1	1
COL4A2_a2b1 complex	1	1	1	1	1	1	1	1	1	1	1	1	1	1	1	1	1	1	1	1	1	1	1	1	1	1	1	1	1	1	1	1	1	1	1	1	1	1	1	1	1	1	1	1	1	1	1	1	1
COL11A1_a2b1 complex	1	1	1	1	1	1	1	1	1	1	1	1	1	1	1	1	1	1	1	1	1	1	1	1	1	1	1	1	1	1	1	1	1	1	1	1	1	1	1	1	1	1	1	1	1	1	1	1	1
COL6A1_a2b1 complex	1	1	1	1	1	1	1	1	1	1	1	1	1	1	1	1	1	1	1	1	1	1	1	1	1	1	1	1	1	1	1	1	1	1	1	1	1	1	1	1	1	1	1	1	1	1	1	1	1
COL6A2_a2b1 complex	1	1	1	1	1	1	1	1	1	1	1	1	1	1	1	1	1	1	1	1	1	1	1	1	1	1	1	1	1	1	1	1	1	1	1	1	1	1	1	1	1	1	1	1	1	1	1	1	1
COL6A3_a2b1 complex	1	1	1	1	1	1	1	1	1	1	1	1	1	1	1	1	1	1	1	1	1	1	1	1	1	1	1	1	1	1	1	1	1	1	1	1	1	1	1	1	1	1	1	1	1	1	1	1	1
COL11A2_a2b1 complex	1	1	1	1	1	1	1	1	1	1	1	1	1	1	1	1	1	1	1	1	1	1	1	1	1	1	1	1	1	1	1	1	1	1	1	1	1	1	1	1	1	1	1	1	1	1	1	1	1
COL9A1_a2b1 complex	1	1	1	1	1	1	1	1	1	1	1	1	1	1	1	1	1	1	1	1	1	1	1	1	1	1	1	1	1	1	1	1	1	1	1	1	1	1	1	1	1	1	1	1	1	1	1	1	1
COL5A1_a2b1 complex	1	1	1	1	1	1	1	1	1	1	1	1	1	1	1	1	1	1	1	1	1	1	1	1	1	1	1	1	1	1	1	1	1	1	1	1	1	1	1	1	1	1	1	1	1	1	1	1	1
COL8A2_a2b1 complex	1	1	1	1	1	1	1	1	1	1	1	1	1	1	1	1	1	1	1	1	1	1	1	1	1	1	1	1	1	1	1	1	1	1	1	1	1	1	1	1	1	1	1	1	1	1	1	1	1
COL5A3_a2b1 complex	1	1	1	1	1	1	1	1	1	1	1	1	1	1	1	1	1	1	1	1	1	1	1	1	1	1	1	1	1	1	1	1	1	1	1	1	1	1	1	1	1	1	1	1	1	1	1	1	1
COL8A1_a2b1 complex	1	1	1	1	1	1	1	1	1	1	1	1	1	1	1	1	1	1	1	1	1	1	1	1	1	1	1	1	1	1	1	1	1	1	1	1	1	1	1	1	1	1	1	1	1	1	1	1	1
COL4A5_a2b1 complex	1	1	1	1	1	1	1	1	1	1	1	1	1	1	1	1	1	1	1	1	1	1	1	1	1	1	1	1	1	1	1	1	1	1	1	1	1	1	1	1	1	1	1	1	1	1	1	1	1
COL15A1_a2b1 complex	1	1	1	1	1	1	1	1	1	1	1	1	1	1	1	1	1	1	1	1	1	1	1	1	1	1	1	1	1	1	1	1	1	1	1	1	1	1	1	1	1	1	1	1	1	1	1	1	1
COL18A1_a2b1 complex	1	1	1	1	1	1	1	1	1	1	1	1	1	1	1	1	1	1	1	1	1	1	1	1	1	1	1	1	1	1	1	1	1	1	1	1	1	1	0	1	1	1	1	1	1	1	1	1	1
COL4A4_a2b1 complex	1	1	1	1	1	1	1	1	1	1	1	1	1	1	1	1	1	1	1	1	1	1	1	1	1	1	1	1	1	1	1	1	1	1	1	1	1	1	1	1	1	1	1	1	1	1	1	1	1
COL4A3_a2b1 complex	1	1	1	1	1	1	1	1	1	1	1	1	1	1	1	1	1	1	1	1	1	1	1	1	1	1	1	1	1	1	1	1	1	1	1	1	1	1	1	1	1	1	1	1	1	1	1	1	1
COL7A1_a2b1 complex	1	1	1	1	1	1	1	1	1	1	1	1	1	1	1	1	1	1	1	1	1	1	1	1	1	1	1	1	1	1	1	1	1	1	1	1	1	1	1	1	1	1	1	1	1	1	1	1	1
COL10A1_a2b1 complex	1	1	1	1	1	1	1	1	1	1	1	1	1	1	1	1	1	1	1	1	1	1	1	1	1	1	1	1	1	1	1	1	1	1	1	1	1	1	1	1	1	1	1	1	1	1	1	1	1
COL14A1_a2b1 complex	1	1	1	1	1	1	1	1	1	1	1	1	1	1	1	1	1	1	1	1	1	1	1	1	1	1	1	1	1	1	1	1	1	1	1	1	1	1	1	1	1	1	1	1	1	1	1	1	1
COL16A1_a2b1 complex	1	1	1	1	1	1	1	1	1	1	1	1	1	1	1	1	1	1	1	1	1	1	1	1	1	1	1	1	1	1	1	1	1	1	1	1	1	1	1	1	1	1	1	1	1	1	1	1	1
COL4A6_a2b1 complex	1	1	1	1	1	1	1	1	1	1	1	1	1	1	1	1	1	1	1	1	1	1	1	1	1	1	1	1	1	1	1	1	1	1	1	1	1	1	1	1	1	1	1	1	1	1	1	1	1
COL9A3_a2b1 complex	1	1	1	1	1	1	1	1	1	1	1	1	1	1	1	1	1	1	1	1	1	1	1	1	1	1	1	1	1	1	1	1	1	1	1	1	1	1	1	1	1	1	1	1	1	1	1	1	1
COL9A2_a2b1 complex	1	1	1	1	1	1	1	1	1	1	1	1	1	1	1	1	1	1	1	1	1	1	1	1	1	1	1	1	1	1	1	1	1	1	1	1	1	1	1	1	1	1	1	1	1	1	1	1	1
COL19A1_a2b1 complex	1	1	1	1	1	1	1	1	1	1	1	1	1	1	1	1	1	1	1	1	1	1	1	1	1	1	1	1	1	1	1	1	1	1	1	1	1	1	1	1	1	1	1	1	1	1	1	1	1
COL24A1_a2b1 complex	1	1	1	1	1	1	1	1	1	1	1	1	1	1	1	1	1	1	1	1	1	1	1	1	1	1	1	1	1	1	1	1	1	1	1	1	1	1	1	1	1	1	1	1	1	1	1	1	1
COL28A1_a2b1 complex	1	1	1	1	1	1	1	1	1	1	1	1	1	1	1	1	1	1	1	1	1	1	1	1	1	1	1	1	1	1	1	1	1	1	1	1	1	1	1	1	1	1	1	1	1	1	1	1	1
COL13A1_a2b1 complex	1	1	1	1	1	1	1	1	1	1	1	1	1	1	1	1	1	1	1	1	1	1	1	1	1	1	1	1	1	1	1	1	1	1	1	1	1	1	1	1	1	1	1	1	1	1	1	1	1
COL27A1_a2b1 complex	1	1	1	1	1	1	1	1	1	1	1	1	1	1	1	1	1	1	1	1	1	1	1	1	1	1	1	1	1	1	1	1	1	1	1	1	1	1	1	1	1	1	1	1	1	1	1	1	1
COL22A1_a2b1 complex	1	1	1	1	1	1	1	1	1	1	1	1	1	1	1	1	1	1	1	1	1	1	1	1	1	1	1	1	1	1	1	1	1	1	1	1	1	1	1	1	1	1	1	1	1	1	1	1	1
COL26A1_a2b1 complex	1	1	1	1	1	1	1	1	1	1	1	1	1	1	1	1	1	1	1	1	1	1	1	1	1	1	1	1	1	1	1	1	1	1	1	1	1	1	1	1	1	1	1	1	1	1	1	1	1
COL21A1_a2b1 complex	1	1	1	1	1	1	1	1	1	1	1	1	1	1	1	1	1	1	1	1	1	1	1	1	1	1	1	1	1	1	1	1	1	1	1	1	1	1	1	1	1	1	1	1	1	1	1	1	1
COL12A1_a2b1 complex	1	1	1	1	1	1	1	1	1	1	1	1	1	1	1	1	1	1	1	1	1	1	1	1	1	1	1	1	1	1	1	1	1	1	1	1	1	1	1	1	1	1	1	1	1	1	1	1	1
COL20A1_a2b1 complex	1	1	1	1	1	1	1	1	1	1	1	1	1	1	1	1	1	1	1	1	1	1	1	1	1	1	1	1	1	1	1	1	1	1	1	1	1	1	1	1	1	1	1	1	1	1	1	1	1
COL17A1_a2b1 complex	1	1	1	1	1	1	1	1	1	1	1	1	1	1	1	1	1	1	1	1	1	1	1	1	1	1	1	1	1	1	1	1	1	1	1	1	1	1	1	1	1	1	1	1	1	1	1	1	1
LAMC1_a2b1 complex	1	1	1	1	1	1	1	1	1	1	1	1	1	1	1	1	1	1	1	1	1	1	1	1	1	1	1	1	1	1	1	1	1	1	1	1	1	1	1	1	1	1	1	1	1	1	1	1	1
CDH1_a2b1 complex	1	1	1	1	1	1	1	1	1	1	1	1	1	1	1	1	1	1	1	1	1	1	1	1	1	1	1	1	1	1	1	1	1	1	1	1	1	1	0	1	1	1	1	1	1	1	1	1	1
FN1_a2Bb3 complex	1	1	1	1	1	1	1	1	1	1	1	1	1	1	1	1	1	1	1	1	1	1	1	1	1	1	1	1	1	1	1	1	1	1	1	1	1	1	1	1	1	1	1	1	1	1	1	1	1
PLG_a2Bb3 complex	1	1	1	1	1	1	1	1	1	1	1	1	1	1	1	1	1	1	1	1	1	1	1	1	1	1	1	1	1	1	1	1	1	1	1	1	1	1	1	1	1	1	1	1	1	1	1	1	1
VTN_a2Bb3 complex	1	1	1	1	1	1	1	1	1	1	1	1	1	1	1	1	1	1	1	1	1	1	1	1	1	1	1	1	1	1	1	1	1	1	1	1	1	1	1	1	1	1	1	1	1	1	1	1	1
THBS1_a2Bb3 complex	1	1	1	1	1	1	1	1	1	1	1	1	1	1	1	1	1	1	1	1	1	1	1	1	1	1	1	1	1	1	1	1	1	1	1	1	1	1	1	1	1	1	1	1	1	1	1	1	1
CD40LG_a2Bb3 complex	1	1	1	1	1	1	1	1	1	1	1	1	1	1	1	1	1	1	1	1	1	1	1	1	1	1	1	1	1	1	1	1	1	1	1	1	1	1	1	1	1	1	1	1	1	1	1	1	1
FN1_aVb3 complex	1	1	1	1	1	1	1	1	1	1	1	1	1	1	1	1	1	1	1	1	1	1	1	1	1	1	1	1	1	1	1	1	1	1	1	1	1	1	1	1	1	1	1	1	1	1	1	1	1
LAMC1_aVb3 complex	1	1	1	1	1	1	1	1	1	1	1	1	1	1	1	1	1	1	1	1	1	1	1	1	1	1	1	1	1	1	1	1	1	1	1	1	1	1	1	1	1	1	1	1	1	1	1	1	1
VTN_aVb3 complex	1	1	1	1	1	1	1	1	1	1	1	1	1	1	1	1	1	1	1	1	1	1	1	1	1	1	1	1	1	1	1	1	1	1	1	1	1	1	1	1	1	1	1	1	1	1	1	1	1
THBS1_aVb3 complex	1	1	1	1	1	1	1	1	1	1	1	1	1	1	1	1	1	1	1	1	1	1	1	1	1	1	1	1	1	1	1	1	1	1	1	1	1	1	1	1	1	1	1	1	1	1	1	1	1
FGF2_aVb3 complex	1	1	1	1	1	1	1	1	1	1	1	1	1	1	1	1	1	1	1	1	1	1	1	1	1	1	1	1	1	1	1	1	1	1	1	1	1	1	1	1	1	1	1	1	1	1	1	1	1
SPP1_aVb3 complex	1	1	1	1	1	1	1	1	1	1	1	1	1	1	1	1	1	1	1	1	1	1	1	1	1	1	1	1	1	1	1	1	1	1	1	1	1	1	1	1	1	1	1	1	1	1	1	1	1
FGF1_aVb3 complex	1	1	1	1	1	1	1	1	1	1	1	1	1	1	1	1	1	1	1	1	1	1	1	1	1	1	1	1	1	1	1	1	1	1	1	1	1	1	1	1	1	1	1	1	1	1	1	1	1
THY1_aVb3 complex	1	1	1	1	1	1	1	1	1	1	1	1	1	1	1	1	1	1	1	1	1	1	1	1	1	1	1	1	1	1	1	1	1	1	1	1	1	1	1	1	1	1	1	1	1	1	1	1	1
VWF_aVb3 complex	1	1	1	1	1	1	1	1	1	1	1	1	1	1	1	1	1	1	1	1	1	1	1	1	1	1	1	1	1	1	1	1	1	1	1	1	1	1	1	1	1	1	1	1	1	1	1	1	1
FCER2_aVb3 complex	1	1	1	1	1	1	1	1	1	1	1	1	1	1	1	1	1	1	1	1	1	1	1	1	1	1	1	1	1	1	1	1	1	1	1	1	1	1	1	1	1	1	1	1	1	1	1	1	1
MMP2_aVb3 complex	1	1	1	1	1	1	1	1	1	1	1	1	1	1	1	1	1	1	1	1	1	1	1	1	1	1	1	1	1	1	1	1	1	1	1	1	1	1	1	1	1	1	1	1	1	1	1	1	1
TNC_aVb3 complex	1	1	1	1	1	1	1	1	1	1	1	1	1	1	1	1	1	1	1	1	1	1	1	1	1	1	1	1	1	1	1	1	1	1	1	1	1	1	1	1	1	1	1	1	1	1	1	1	1
L1CAM_aVb3 complex	1	1	1	1	1	1	1	1	1	1	1	1	1	1	1	1	1	1	1	1	1	1	1	1	1	1	1	1	1	1	1	1	1	1	1	1	1	1	1	1	1	1	1	1	1	1	1	1	1
PLAUR_aVb3 complex	1	1	1	1	1	1	1	1	1	1	1	1	1	1	1	1	1	1	1	1	1	1	1	1	1	1	1	1	1	1	1	1	1	1	1	1	1	1	1	1	1	1	1	1	1	1	1	1	1
OMD_aVb3 complex	1	1	1	1	1	1	1	1	1	1	1	1	1	1	1	1	1	1	1	1	1	1	1	1	1	1	1	1	1	1	1	1	1	1	1	1	1	1	1	1	1	1	1	1	1	1	1	1	1
FN1_a3b1 complex	1	1	1	1	1	1	1	1	1	1	1	1	1	1	1	1	1	1	1	1	1	1	1	1	1	1	1	1	1	1	1	1	1	1	1	1	1	1	1	1	1	1	1	1	1	1	1	1	1
THBS1_a3b1 complex	1	1	1	1	1	1	1	1	1	1	1	1	1	1	1	1	1	1	1	1	1	1	1	1	1	1	1	1	1	1	1	1	1	1	1	1	1	1	1	1	1	1	1	1	1	1	1	1	1
LAMA3_a3b1 complex	1	1	1	1	1	1	1	1	1	1	1	1	1	1	1	1	1	1	1	1	1	1	1	1	1	1	1	1	1	1	1	1	1	1	1	1	1	1	1	1	1	1	1	1	1	1	1	1	1
CSPG4_a3b1 complex	1	1	1	1	1	1	1	1	1	1	1	1	1	1	1	1	1	1	1	1	1	1	1	1	1	1	1	1	1	1	1	1	1	1	1	1	1	1	1	1	1	1	1	1	1	1	1	1	1
FN1_a4b1 complex	1	1	1	1	1	1	1	1	1	1	1	1	1	1	1	1	1	1	1	1	1	1	1	1	1	1	1	1	1	1	1	1	1	1	1	1	1	1	1	1	1	1	1	1	1	1	1	1	1
SPP1_a4b1 complex	1	1	1	1	1	1	1	1	1	1	0.98	1	0.766	1	1	1	1	1	1	1	1	1	1	1	1	1	1	1	1	1	1	1	1	1	0.402	1	1	1	1	1	1	0.331	1	1	1	1	1	1	1
TNC_a4b1 complex	1	1	1	1	1	1	1	1	1	1	1	1	1	1	1	1	1	1	1	1	1	1	1	1	1	1	1	1	1	1	1	1	1	1	1	1	1	1	1	1	1	1	1	1	1	1	1	1	1
PLAUR_a4b1 complex	1	1	1	1	1	1	1	1	1	1	1	1	1	1	1	1	1	1	1	1	1	1	1	1	1	1	1	1	1	1	1	1	1	1	1	1	1	1	1	1	1	1	1	1	1	1	1	1	1
PLA2G2A_a4b1 complex	1	1	1	1	1	1	1	1	1	1	1	1	1	1	1	1	1	1	1	1	1	1	1	1	1	1	1	1	1	1	1	1	1	1	1	1	1	1	1	1	1	1	1	1	1	1	1	1	1
VCAM1_a4b1 complex	1	1	1	1	1	1	1	1	1	1	1	1	1	1	1	1	1	1	1	1	1	1	1	1	1	1	1	1	1	1	1	1	1	1	1	1	1	1	1	1	1	1	1	1	1	1	1	1	1
JAM2_a4b1 complex	1	1	1	1	1	1	1	1	1	1	1	1	1	1	1	1	1	1	1	1	1	1	1	1	1	1	1	1	1	1	1	1	1	1	1	1	1	1	1	1	1	1	1	1	1	1	1	1	1
FN1_a4b7 complex	1	1	1	1	1	1	1	1	1	1	1	1	1	1	1	1	1	1	1	1	1	1	1	1	1	1	1	1	1	1	1	1	1	1	1	1	1	1	1	1	1	1	1	1	1	1	1	1	1
VCAM1_a4b7 complex	1	1	1	1	1	1	1	1	1	1	1	1	1	1	1	1	1	1	1	1	1	1	1	1	1	1	1	1	1	1	1	1	1	1	1	1	1	1	1	1	1	1	1	1	1	1	1	1	1
MADCAM1_a4b7 complex	1	1	1	1	1	1	1	1	1	1	1	1	1	1	1	1	1	1	1	1	1	1	1	1	1	1	1	1	1	1	1	1	1	1	1	1	1	1	1	1	1	1	1	1	1	1	1	1	1
FN1_a5b1 complex	1	1	1	1	1	1	1	1	1	1	1	1	1	1	1	1	1	1	1	1	1	1	1	1	1	1	1	1	1	1	1	1	1	1	1	1	1	1	1	1	1	1	1	1	1	1	1	1	1
CD40LG_a5b1 complex	1	1	1	1	1	1	1	1	1	1	1	1	1	1	1	1	1	1	1	1	1	1	1	1	1	1	1	1	1	1	1	1	1	1	1	1	1	1	1	1	1	1	1	1	1	1	1	1	1
L1CAM_a5b1 complex	1	1	1	1	1	1	1	1	1	1	1	1	1	1	1	1	1	1	1	1	1	1	1	1	1	1	1	1	1	1	1	1	1	1	1	1	1	1	1	1	1	1	1	1	1	1	1	1	1
PLA2G2A_a5b1 complex	1	1	1	1	1	1	1	1	1	1	1	1	1	1	1	1	1	1	1	1	1	1	1	1	1	1	1	1	1	1	1	1	1	1	1	1	1	1	1	1	1	1	1	1	1	1	1	1	1
FBN1_a5b1 complex	1	1	1	1	1	1	1	1	1	1	1	1	1	1	1	1	1	1	1	1	1	1	1	1	1	1	1	1	1	1	1	1	1	1	1	1	1	1	1	1	1	1	1	1	1	1	1	1	1
FN1_a8b1 complex	1	1	1	1	1	1	1	1	1	1	1	1	1	1	1	1	1	1	1	1	1	1	1	1	1	1	1	1	1	1	1	1	1	1	1	1	1	1	1	1	1	1	1	1	1	1	1	1	1
TNC_a8b1 complex	1	1	1	1	1	1	1	1	1	1	1	1	1	1	1	1	1	1	1	1	1	1	1	1	1	1	1	1	1	1	1	1	1	1	1	1	1	1	1	1	1	1	1	1	1	1	1	1	1
FN1_aVb1 complex	1	1	1	1	1	1	1	1	1	1	1	1	1	1	1	1	1	1	1	1	1	1	1	1	1	1	1	1	1	1	1	1	1	1	1	1	1	1	1	1	1	1	1	1	1	1	1	1	1
VTN_aVb1 complex	1	1	1	1	1	1	1	1	1	1	1	1	1	1	1	1	1	1	1	1	1	1	1	1	1	1	1	1	1	1	1	1	1	1	1	1	1	1	1	1	1	1	1	1	1	1	1	1	1
FN1_aVb5 complex	1	1	1	1	1	1	1	1	1	1	1	1	1	1	1	1	1	1	1	1	1	1	1	1	1	1	1	1	1	1	1	1	1	1	1	1	1	1	1	1	1	1	1	1	1	1	1	1	1
LAMC1_a6b1 complex	1	1	1	1	1	1	1	1	1	1	1	1	1	1	1	1	1	1	1	1	1	1	1	1	1	1	1	1	1	1	1	1	1	1	1	1	1	1	1	1	1	1	1	1	1	1	1	1	1
LAMC1_a7b1 complex	1	1	1	1	1	1	1	1	1	1	1	1	1	1	1	1	1	1	1	1	1	1	1	1	1	1	1	1	1	1	1	1	1	1	1	1	1	1	1	1	1	1	1	1	1	1	1	1	1
CDH1_KLRG1	1	1	1	1	1	1	1	1	1	1	1	0	0	1	0	1	0	1	1	1	1	1	1	1	1	0.04	1	1	1	1	1	1	1	1	1	1	1	1	1	1	1	1	1	1	1	1	1	1	1
CDH1_aEb7 complex	1	1	1	1	1	1	1	1	1	1	1	1	1	1	1	1	1	1	1	1	1	1	0	1	1	1	1	1	1	1	1	1	1	1	1	1	1	1	1	1	1	1	1	1	1	1	1	1	1
FGF2_CD44	1	1	1	1	1	1	1	1	1	1	1	1	1	1	1	1	1	1	1	1	1	1	1	1	1	1	1	1	1	1	1	1	1	1	1	1	1	1	1	1	1	1	1	1	1	1	1	1	1
SPP1_CD44	1	1	1	1	1	1	1	1	1	1	1	1	1	1	1	1	1	1	1	1	1	1	1	1	1	1	1	1	1	1	1	1	1	0.98	1	1	0.04	0	1	1	0.98	1	1	1	1	1	1	1	1
LGALS9_CD44	1	1	1	1	1	1	1	1	1	1	1	1	1	1	1	1	1	1	1	1	1	1	1	1	1	1	1	1	1	1	1	1	1	1	1	1	1	1	1	1	1	1	1	1	1	1	1	1	1
HGF_CD44	1	1	1	1	1	1	1	1	1	1	1	1	1	1	1	1	1	1	1	1	1	1	1	1	1	1	1	1	1	1	1	1	1	1	1	1	1	1	1	1	1	1	1	1	1	1	1	1	1
FGF2_FGFR4	1	1	1	1	1	1	1	1	1	1	1	1	1	1	1	1	1	1	1	1	1	1	1	1	1	1	1	1	1	1	1	1	1	1	1	1	1	1	1	1	1	1	1	1	1	1	1	1	1
FGF1_FGFR4	1	1	1	1	1	1	1	1	1	1	1	1	1	1	1	1	1	1	1	1	1	1	1	1	1	1	1	1	1	1	1	1	1	1	1	1	1	1	1	1	1	1	1	1	1	1	1	1	1
TNFRSF10A_FGFR4	1	1	1	1	1	1	1	1	1	1	1	1	1	1	1	1	1	1	1	1	1	1	1	1	1	1	1	1	1	1	1	1	1	1	1	1	1	1	1	1	1	1	1	1	1	1	1	1	1
FGF17_FGFR4	1	1	1	1	1	1	1	1	1	1	1	1	1	1	1	1	1	1	1	1	1	1	1	1	1	1	1	1	1	1	1	1	1	1	1	1	1	1	1	1	1	1	1	1	1	1	1	1	1
FGF18_FGFR4	1	1	1	1	1	1	1	1	1	1	1	1	1	1	1	1	1	1	1	1	1	1	1	1	1	1	1	1	1	1	1	1	1	1	1	1	1	1	1	1	1	1	1	1	1	1	1	1	1
FGF19_FGFR4	1	1	1	1	1	1	1	1	1	1	1	1	1	1	1	1	1	1	1	1	1	1	1	1	1	1	1	1	1	1	1	1	1	1	1	1	1	1	1	1	1	1	1	1	1	1	1	1	1
FGF5_FGFR4	1	1	1	1	1	1	1	1	1	1	1	1	1	1	1	1	1	1	1	1	1	1	1	1	1	1	1	1	1	1	1	1	1	1	1	1	1	1	1	1	1	1	1	1	1	1	1	1	1
FGF7_FGFR4	1	1	1	1	1	1	1	1	1	1	1	1	1	1	1	1	1	1	1	1	1	1	1	1	1	1	1	1	1	1	1	1	1	1	1	1	1	1	1	1	1	1	1	1	1	1	1	1	1
FGF2_FGFR1	1	1	1	1	1	1	1	1	1	1	1	1	1	1	1	1	1	1	1	1	1	1	1	1	1	1	1	1	1	1	1	1	1	1	1	1	1	1	1	1	1	1	1	1	1	1	1	1	1
FGF1_FGFR1	1	1	1	1	1	1	1	1	1	1	1	1	1	1	1	1	1	1	1	1	1	1	1	1	1	1	1	1	1	1	1	1	1	1	1	1	1	1	1	1	1	1	1	1	1	1	1	1	1
FGF17_FGFR1	1	1	1	1	1	1	1	1	1	1	1	1	1	1	1	1	1	1	1	1	1	1	1	1	1	1	1	1	1	1	1	1	1	1	1	1	1	1	1	1	1	1	1	1	1	1	1	1	1
FGF18_FGFR1	1	1	1	1	1	1	1	1	1	1	1	1	1	1	1	1	1	1	1	1	1	1	1	1	1	1	1	1	1	1	1	1	1	1	1	1	1	1	1	1	1	1	1	1	1	1	1	1	1
FGF19_FGFR1	1	1	1	1	1	1	1	1	1	1	1	1	1	1	1	1	1	1	1	1	1	1	1	1	1	1	1	1	1	1	1	1	1	1	1	1	1	1	1	1	1	1	1	1	1	1	1	1	1
FGF10_FGFR1	1	1	1	1	1	1	1	1	1	1	1	1	1	1	1	1	1	1	1	1	1	1	1	1	1	1	1	1	1	1	1	1	1	1	1	1	1	1	1	1	1	1	1	1	1	1	1	1	1
FGF2_FGFR2	1	1	1	1	1	1	1	1	1	1	1	1	1	1	1	1	1	1	1	1	1	1	1	1	1	1	1	1	1	1	1	1	1	1	1	1	1	1	1	1	1	1	1	1	1	1	1	1	1
FGF1_FGFR2	1	1	1	1	1	1	1	1	1	1	1	1	1	1	1	1	1	1	1	1	1	1	1	1	1	1	1	1	1	1	1	1	1	1	1	1	1	1	1	1	1	1	1	1	1	1	1	1	1
CD44_FGFR2	1	1	1	1	1	1	1	1	1	1	1	1	1	1	1	1	1	1	1	1	1	1	1	1	1	1	1	1	1	1	1	1	1	1	1	1	1	1	1	1	1	1	1	1	1	1	1	1	1
FGF17_FGFR2	1	1	1	1	1	1	1	1	1	1	1	1	1	1	1	1	1	1	1	1	1	1	1	1	1	1	1	1	1	1	1	1	1	1	1	1	1	1	1	1	1	1	1	1	1	1	1	1	1
FGF18_FGFR2	1	1	1	1	1	1	1	1	1	1	1	1	1	1	1	1	1	1	1	1	1	1	1	1	1	1	1	1	1	1	1	1	1	1	1	1	1	1	1	1	1	1	1	1	1	1	1	1	1
FGF5_FGFR2	1	1	1	1	1	1	1	1	1	1	1	1	1	1	1	1	1	1	1	1	1	1	1	1	1	1	1	1	1	1	1	1	1	1	1	1	1	1	1	1	1	1	1	1	1	1	1	1	1
FGF7_FGFR2	1	1	1	1	1	1	1	1	1	1	1	1	1	1	1	1	1	1	1	1	1	1	1	1	1	1	1	1	1	1	1	1	1	1	1	1	1	1	1	1	1	1	1	1	1	1	1	1	1
FGF10_FGFR2	1	1	1	1	1	1	1	1	1	1	1	1	1	1	1	1	1	1	1	1	1	1	1	1	1	1	1	1	1	1	1	1	1	1	1	1	1	1	1	1	1	1	1	1	1	1	1	1	1
TIMP1_FGFR2	1	1	1	1	1	1	1	1	1	1	1	1	1	1	1	1	1	1	1	1	1	1	1	1	1	1	1	1	1	1	1	1	1	1	1	1	1	1	1	1	1	1	1	1	1	1	1	1	1
TFF1_FGFR2	1	1	1	1	1	1	1	1	1	1	1	1	1	1	1	1	1	1	1	1	1	1	1	1	1	1	1	1	1	1	1	1	1	1	1	1	1	1	1	1	1	1	1	1	1	1	1	1	1
ROS1_FGFR2	1	1	1	1	1	1	1	1	1	1	1	1	1	1	1	1	1	1	1	1	1	1	1	1	1	1	1	1	1	1	1	1	1	1	1	1	1	1	1	1	1	1	1	1	1	1	1	1	1
FGFR1_FGFR2	1	1	1	1	1	1	1	1	1	1	1	1	1	1	1	1	1	1	1	1	1	1	1	1	1	1	1	1	1	1	1	1	1	1	1	1	1	1	1	1	1	1	1	1	1	1	1	1	1
FGF2_FGFR3	1	1	1	1	1	1	1	1	1	1	1	1	1	1	1	1	1	1	1	1	1	1	1	1	1	1	1	1	1	1	1	1	1	1	1	1	1	1	1	1	1	1	1	1	1	1	1	1	1
FGF1_FGFR3	1	1	1	1	1	1	1	1	1	1	1	1	1	1	1	1	1	1	1	1	1	1	1	1	1	1	1	1	1	1	1	1	1	1	1	1	1	1	1	1	1	1	1	1	1	1	1	1	1
FGF17_FGFR3	1	1	1	1	1	1	1	1	1	1	1	1	1	1	1	1	1	1	1	1	1	1	1	1	1	1	1	1	1	1	1	1	1	1	1	1	1	1	1	1	1	1	1	1	1	1	1	1	1
FGF18_FGFR3	1	1	1	1	1	1	1	1	1	1	1	1	1	1	1	1	1	1	1	1	1	1	1	1	1	1	1	1	1	1	1	1	1	1	1	1	1	1	1	1	1	1	1	1	1	1	1	1	1
FGF5_FGFR3	1	1	1	1	1	1	1	1	1	1	1	1	1	1	1	1	1	1	1	1	1	1	1	1	1	1	1	1	1	1	1	1	1	1	1	1	1	1	1	1	1	1	1	1	1	1	1	1	1
FGF7_FGFR3	1	1	1	1	1	1	1	1	1	1	1	1	1	1	1	1	1	1	1	1	1	1	1	1	1	1	1	1	1	1	1	1	1	1	1	1	1	1	1	1	1	1	1	1	1	1	1	1	1
FGFR2_FGFR3	1	1	1	1	1	1	1	1	1	1	1	1	1	1	1	1	1	1	1	1	1	1	1	1	1	1	1	1	1	1	1	1	1	1	1	1	1	1	1	1	1	1	1	1	1	1	1	1	1
FGF2_FGFRL1	1	1	1	1	1	1	1	1	1	1	1	1	1	1	1	1	1	1	1	1	1	1	1	1	1	1	1	1	1	1	1	1	1	1	1	1	1	1	1	1	1	1	1	1	1	1	1	1	1
SPP1_CCR8	1	1	1	1	1	1	1	1	1	1	1	1	1	1	1	1	1	1	1	1	1	1	1	1	1	1	1	1	1	1	1	1	1	1	1	1	1	1	1	1	1	1	1	1	1	1	1	1	1
CCL4_CCR8	1	1	1	1	1	1	1	1	1	1	1	1	1	1	1	1	1	1	1	1	1	1	1	1	1	1	1	1	1	1	1	1	1	1	1	1	1	1	1	1	1	1	1	1	1	1	1	1	1
CCL16_CCR8	1	1	1	1	1	1	1	1	1	1	1	1	1	1	1	1	1	1	1	1	1	1	1	1	1	1	1	1	1	1	1	1	1	1	1	1	1	1	1	1	1	1	1	1	1	1	1	1	1
CCL1_CCR8	1	1	1	1	1	1	1	1	1	1	1	1	1	1	1	1	1	1	1	1	1	1	1	1	1	1	1	1	1	1	1	1	1	1	1	1	1	1	1	1	1	1	1	1	1	1	1	1	1
SPP1_PTGER4	1	1	1	1	1	1	1	1	1	1	1	1	1	1	1	1	0.94	0.769	1	0.08	1	1	1	1	1	1	1	1	1	1	1	1	1	1	1	1	1	1	1	1	1	1	1	1	1	1	1	1	1
SPP1_a9b1 complex	1	1	1	1	1	1	1	1	1	1	1	1	1	1	1	1	1	1	1	1	1	1	1	1	1	1	1	1	1	1	1	1	1	1	1	1	1	1	1	1	1	1	1	1	1	1	1	1	1
TNC_a9b1 complex	1	1	1	1	1	1	1	1	1	1	1	1	1	1	1	1	1	1	1	1	1	1	1	1	1	1	1	1	1	1	1	1	1	1	1	1	1	1	1	1	1	1	1	1	1	1	1	1	1
VCAM1_a9b1 complex	1	1	1	1	1	1	1	1	1	1	1	1	1	1	1	1	1	1	1	1	1	1	1	1	1	1	1	1	1	1	1	1	1	1	1	1	1	1	1	1	1	1	1	1	1	1	1	1	1
FGF1_TGFBR3	1	1	1	1	1	1	1	1	1	1	1	1	1	1	1	1	1	1	1	1	1	1	1	1	1	1	1	1	1	1	1	1	1	1	1	1	1	1	1	1	1	1	1	1	1	1	1	1	1
TGFB1_TGFBR3	1	1	1	1	1	1	1	1	1	1	1	1	1	1	1	1	1	1	1	1	1	1	1	1	1	1	1	1	1	1	1	1	1	1	1	1	1	1	1	1	1	1	1	1	1	1	1	1	1
INHA_TGFBR3	1	1	1	1	1	1	1	1	1	1	1	1	1	1	1	1	1	1	1	1	1	1	1	1	1	1	1	1	1	1	1	1	1	1	1	1	1	1	1	1	1	1	1	1	1	1	1	1	1
TGFB3_TGFBR3	1	1	1	1	1	1	1	1	1	1	1	1	1	1	1	1	1	1	1	1	1	1	1	1	1	1	1	1	1	1	1	1	1	1	1	1	1	1	1	1	1	1	1	1	1	1	1	1	1
TGFB2_TGFBR3	1	1	1	1	1	1	1	1	1	1	1	1	1	1	1	1	1	1	1	1	1	1	1	1	1	1	1	1	1	1	1	1	1	1	1	1	1	1	1	1	1	1	1	1	1	1	1	1	1
THY1_aMb2 complex	1	1	1	1	1	1	1	1	1	1	1	1	1	1	1	1	1	1	1	1	1	1	1	1	1	1	1	1	1	1	1	1	1	1	1	1	1	1	1	1	1	1	1	1	1	1	1	1	1
FCER2_aMb2 complex	1	1	1	1	1	1	1	1	1	1	1	1	1	1	1	1	1	1	1	1	1	1	1	1	1	1	1	1	1	1	1	1	1	1	1	1	1	1	1	1	1	1	1	1	1	1	1	1	1
ICAM1_aMb2 complex	1	1	1	1	1	1	1	1	1	1	1	1	1	1	1	1	1	1	1	1	1	1	1	1	1	1	1	1	1	1	1	1	1	1	1	1	1	1	1	1	1	1	1	1	1	1	1	1	1
F10_aMb2 complex	1	1	1	1	1	1	1	1	1	1	1	1	1	1	1	1	1	1	1	1	1	1	1	1	1	1	1	1	1	1	1	1	1	1	1	1	1	1	1	1	1	1	1	1	1	1	1	1	1
C3_aMb2 complex	1	1	1	1	1	1	1	1	1	1	1	1	1	1	1	1	1	1	1	1	1	1	1	1	1	1	1	1	1	1	1	0	1	0	1	0	1	0	1	1	0	1	1	1	1	1	1	1	1
GP1BA_aMb2 complex	1	1	1	1	1	1	1	1	1	1	1	1	1	1	1	1	1	1	1	1	1	1	1	1	1	1	1	1	1	1	1	1	1	1	1	1	1	1	1	1	1	1	1	1	1	1	1	1	1
JAM3_aMb2 complex	1	1	1	1	1	1	1	1	1	1	1	1	1	1	1	1	1	1	1	1	1	1	1	1	1	1	1	1	1	1	1	1	1	1	1	1	1	1	1	1	1	1	1	1	1	1	1	1	1
THY1_aXb2 complex	1	1	1	1	1	1	1	1	1	1	1	1	1	1	1	1	1	1	1	1	1	1	1	1	1	1	1	1	1	1	1	1	1	1	1	1	1	1	1	1	1	1	1	1	1	1	1	1	1
FCER2_aXb2 complex	1	1	1	1	1	1	1	1	1	1	1	1	1	1	1	1	1	1	1	1	1	1	1	1	1	1	1	1	1	1	1	1	1	1	1	1	1	1	1	1	1	1	1	1	1	1	1	1	1
ICAM1_aXb2 complex	1	1	1	1	1	1	1	1	1	1	1	1	1	1	1	1	1	1	1	1	1	1	1	1	1	1	1	1	1	1	1	1	1	1	1	1	1	1	1	1	1	1	1	1	1	1	1	1	1
FCER2_CR2	1	1	1	1	1	1	1	1	1	1	1	1	1	1	1	1	1	1	1	1	1	1	1	1	1	1	1	1	1	1	1	1	1	1	1	1	1	1	1	1	1	1	1	1	1	1	1	1	1
IFNA13_CR2	1	1	1	1	1	1	1	1	1	1	1	1	1	1	1	1	1	1	1	1	1	1	1	1	1	1	1	1	1	1	1	1	1	1	1	1	1	1	1	1	1	1	1	1	1	1	1	1	1
IFNA1_CR2	1	1	1	1	1	1	1	1	1	1	1	1	1	1	1	1	1	1	1	1	1	1	1	1	1	1	1	1	1	1	1	1	1	1	1	1	1	1	1	1	1	1	1	1	1	1	1	1	1
TNC_aVb6 complex	1	1	1	1	1	1	1	1	1	1	1	1	1	1	1	1	1	1	1	1	1	1	1	1	1	1	1	1	1	1	1	1	1	1	1	1	1	1	1	1	1	1	1	1	1	1	1	1	1
TGFB1_aVb6 complex	1	1	1	1	1	1	1	1	1	1	1	1	1	1	1	1	1	1	1	1	1	1	1	1	1	1	1	1	1	1	1	1	1	1	1	1	1	1	1	1	1	1	1	1	1	1	1	1	1
L1CAM_L1CAM	1	1	1	1	1	1	1	1	1	1	1	1	1	1	1	1	1	1	1	1	1	1	1	1	1	1	1	1	1	1	1	1	1	1	1	1	1	1	1	1	1	1	1	1	1	1	1	1	1
VCAM1_aDb2 complex	1	1	1	1	1	1	1	1	1	1	1	1	1	1	1	1	1	1	1	1	1	1	1	1	1	1	1	1	1	1	1	1	1	1	1	1	1	1	1	1	1	1	1	1	1	1	1	1	1
ICAM3_aDb2 complex	1	1	1	1	1	1	1	1	1	1	1	1	1	1	1	1	1	1	1	1	1	1	1	1	1	1	1	1	1	1	1	1	1	1	1	1	1	1	1	1	1	1	1	1	1	1	1	1	1
JAM2_JAM3	1	1	1	1	1	1	1	1	1	1	1	1	1	1	1	1	1	1	1	1	1	1	1	1	1	1	1	1	1	1	1	1	1	1	1	1	1	1	1	1	1	1	1	1	1	1	1	1	1
JAM3_JAM3	1	1	1	1	1	1	1	1	1	1	1	1	1	1	1	1	1	1	1	1	1	1	1	1	1	1	1	1	1	1	1	1	1	1	1	1	1	1	1	1	1	1	1	1	1	1	1	1	1
ACVL1_BMPR2_BMP10	1	1	1	1	1	1	1	1	1	1	1	1	1	1	1	1	1	1	1	1	1	1	1	1	1	1	1	1	1	1	1	1	1	1	1	1	1	1	1	1	1	1	1	1	1	1	1	1	1
FFAR2_BMP10	1	1	1	1	1	1	1	1	1	1	1	1	1	1	1	1	1	1	1	1	1	1	1	1	1	1	1	1	1	1	1	1	1	1	1	1	1	1	1	1	1	1	1	1	1	1	1	1	1
FFAR2_FAM3C	1	1	1	1	1	1	1	1	1	1	1	1	1	1	1	1	1	1	1	1	1	1	1	1	1	1	1	1	1	1	1	1	1	1	1	1	1	1	1	1	1	1	1	1	1	1	1	1	1
HLA-C_FAM3C	1	1	1	1	1	1	1	1	1	1	1	1	1	1	1	1	1	1	1	1	1	1	1	1	1	0.9	1	1	1	1	1	1	1	1	1	1	1	1	1	1	1	1	1	1	1	1	1	1	1
GPR42_FAM3C	1	1	1	1	1	1	1	1	1	1	1	1	1	1	1	1	1	1	1	1	1	1	1	1	1	1	1	1	1	1	1	1	1	1	1	1	1	1	1	1	1	1	1	1	1	1	1	1	1
LAMP1_FAM3C	1	1	1	1	1	1	1	1	1	1	0.308	1	1	1	1	1	1	1	1	1	1	1	1	1	1	0.729	1	1	1	1	1	1	1	1	1	1	1	1	0	1	1	1	1	1	1	1	1	1	1
GLRA2_FAM3C	1	1	1	1	1	1	1	1	1	1	1	1	1	1	1	1	1	1	1	1	1	1	1	1	1	1	1	1	1	1	1	1	1	1	1	1	1	1	1	1	1	1	1	1	1	1	1	1	1
KIR2DL3_FAM3C	1	1	1	1	1	1	1	1	1	1	1	1	1	1	1	1	1	1	1	1	1	1	1	1	1	1	1	1	1	1	1	1	1	1	1	1	1	1	1	1	1	1	1	1	1	1	1	1	1
CXADR_FAM3C	1	1	1	1	1	1	1	1	1	1	0	1	1	1	1	1	1	1	1	1	1	1	1	1	1	0.599	1	1	1	1	1	1	1	1	1	1	1	1	0	1	1	1	1	1	1	1	1	1	1
PDCD1_FAM3C	1	1	1	1	1	1	1	1	1	1	1	1	1	1	1	1	1	1	1	1	1	1	1	1	1	1	1	1	1	1	1	1	1	1	1	1	1	1	1	1	1	1	1	1	1	1	1	1	1
ADGRG5_FAM3C	1	1	1	1	1	1	1	1	1	1	1	1	1	1	1	1	1	1	1	1	1	1	1	1	1	1	1	1	1	1	1	1	1	1	1	1	1	1	1	1	1	1	1	1	1	1	1	1	1
FFAR2_CCL4L2	1	1	1	1	1	1	1	1	1	1	1	1	1	1	1	1	1	1	1	1	1	1	1	1	1	1	1	1	1	1	1	1	1	1	1	1	1	1	1	1	1	1	1	1	1	1	1	1	1
GPR42_CCL4L2	1	1	1	1	1	1	1	1	1	1	1	1	1	1	1	1	1	1	1	1	1	1	1	1	1	1	1	1	1	1	1	1	1	1	1	1	1	1	1	1	1	1	1	1	1	1	1	1	1
PGRMC2_CCL4L2	1	1	1	1	1	1	1	1	1	1	1	1	1	1	1	1	1	1	1	1	1	1	1	1	1	1	1	1	1	1	1	1	1	1	1	1	1	1	1	1	1	1	1	1	1	1	1	1	1
FFAR2_TNF	1	1	1	1	1	1	1	1	1	1	1	1	1	1	1	1	1	1	1	1	1	1	1	1	1	1	1	1	1	1	1	1	1	1	1	1	1	1	1	1	1	1	1	1	1	1	1	1	1
HLA-C_KIR2DL3	1	1	1	1	1	1	1	1	1	1	1	1	1	1	1	1	1	1	1	1	1	1	1	1	1	1	1	1	1	1	1	1	1	1	1	1	1	1	1	1	1	1	1	1	1	1	1	1	1
BMP10_KIR2DL3	1	1	1	1	1	1	1	1	1	1	1	1	1	1	1	1	1	1	1	1	1	1	1	1	1	1	1	1	1	1	1	1	1	1	1	1	1	1	1	1	1	1	1	1	1	1	1	1	1
GAST_KIR2DL3	1	1	1	1	1	1	1	1	1	1	1	1	1	1	1	1	1	1	1	1	1	1	1	1	1	1	1	1	1	1	1	1	1	1	1	1	1	1	1	1	1	1	1	1	1	1	1	1	1
HLA-C_KIR2DL1	1	1	1	1	1	1	1	1	1	1	1	1	1	1	1	1	1	1	1	1	1	1	1	1	1	1	1	1	1	1	1	1	1	1	1	1	1	1	1	1	1	1	1	1	1	1	1	1	1
LAMP1_VSTM1	1	1	1	1	1	1	1	1	1	1	1	1	1	1	1	1	1	1	1	1	1	1	1	1	1	1	1	1	1	1	1	1	1	1	1	1	1	1	1	1	1	1	1	1	1	1	1	1	1
KIR2DL3_CXCL9	1	1	1	1	1	1	1	1	1	1	1	1	1	1	1	1	1	1	1	1	1	1	1	1	1	1	1	1	1	1	1	1	1	1	1	1	1	1	1	1	1	1	1	1	1	1	1	1	1
CXCR3_CXCL9	1	1	1	1	1	1	1	1	1	1	1	1	1	1	1	1	1	1	1	1	1	1	1	1	1	1	1	1	1	1	1	1	1	1	1	1	1	1	1	1	1	1	1	1	1	1	1	1	1
DPP4_CXCL9	1	1	1	1	1	1	1	1	1	1	1	1	1	1	1	1	1	1	1	1	1	1	1	1	1	1	1	1	1	1	1	1	1	1	1	1	1	1	1	1	1	1	1	1	1	1	1	1	1
FCGR2A_CXCL9	1	1	1	1	1	1	1	1	1	1	1	1	1	1	1	1	1	1	1	1	1	1	1	1	1	1	1	1	1	1	1	1	1	1	1	1	1	1	1	1	1	1	1	1	1	1	1	1	1
PDCD1_CD274	1	1	1	1	1	1	1	1	1	1	1	1	1	1	1	1	1	1	1	1	1	1	1	1	1	1	1	1	1	1	1	1	1	1	1	1	1	1	1	1	1	1	1	1	1	1	1	1	1
CD80_CD274	1	1	1	1	1	1	1	1	1	1	1	1	1	1	1	1	1	1	1	1	1	1	1	1	1	1	1	1	1	1	1	1	1	1	1	1	1	1	1	1	1	1	1	1	1	1	1	1	1
PDCD1_PDCD1LG2	1	1	1	1	1	1	1	1	1	1	1	1	1	1	1	1	1	1	1	1	1	1	1	1	1	1	1	1	1	1	1	1	1	1	1	1	1	1	1	1	1	1	1	1	1	1	1	1	1
ACVR1_BMPR2_BMP7	1	1	1	1	1	1	1	1	1	1	1	1	1	1	1	1	1	1	1	1	1	1	1	1	1	1	1	1	1	1	1	1	1	1	1	1	1	1	1	1	1	1	1	1	1	1	1	1	1
ACVR_1A2A receptor_BMP7	1	1	1	1	1	1	1	1	1	1	1	1	1	1	1	1	1	1	1	1	1	1	1	1	1	1	1	1	1	1	1	1	1	1	1	1	1	1	1	1	1	1	1	1	1	1	1	1	1
ACVR_1A2B receptor_BMP7	1	1	1	1	1	1	1	1	1	1	1	1	1	1	1	1	1	1	1	1	1	1	1	1	1	1	1	1	1	1	1	1	1	1	1	1	1	1	1	1	1	1	1	1	1	1	1	1	1
BMPR1A_BMPR2_BMP7	1	1	1	1	1	1	1	1	1	1	1	1	1	1	1	1	1	1	1	1	1	1	1	1	1	1	1	1	1	1	1	1	1	1	1	1	1	1	1	1	1	1	1	1	1	1	1	1	1
BMPR1B_BMPR2_BMP7	1	1	1	1	1	1	1	1	1	1	1	1	1	1	1	1	1	1	1	1	1	1	1	1	1	1	1	1	1	1	1	1	1	1	1	1	1	1	1	1	1	1	1	1	1	1	1	1	1
BMR1A_ACR2A_BMP7	1	1	1	1	1	1	1	1	1	1	1	1	1	1	1	1	1	1	1	1	1	1	1	1	1	1	1	1	1	1	1	1	1	1	1	1	1	1	1	1	1	1	1	1	1	1	1	1	1
BMR1A_AVR2B_BMP7	1	1	1	1	1	1	1	1	1	1	1	1	1	1	1	1	1	1	1	1	1	1	1	1	1	1	1	1	1	1	1	1	1	1	1	1	1	1	1	1	1	1	1	1	1	1	1	1	1
BMR1B_AVR2A_BMP7	1	1	1	1	1	1	1	1	1	1	1	1	1	1	1	1	1	1	1	1	1	1	1	1	1	1	1	1	1	1	1	1	1	1	1	1	1	1	1	1	1	1	1	1	1	1	1	1	1
BMR1B_AVR2B_BMP7	1	1	1	1	1	1	1	1	1	1	1	1	1	1	1	1	1	1	1	1	1	1	1	1	1	1	1	1	1	1	1	1	1	1	1	1	1	1	1	1	1	1	1	1	1	1	1	1	1
ACVR1_BMPR2_BMP5	1	1	1	1	1	1	1	1	1	1	1	1	1	1	1	1	1	1	1	1	1	1	1	1	1	1	1	1	1	1	1	1	1	1	1	1	1	1	1	1	1	1	1	1	1	1	1	1	1
ACVR_1A2A receptor_BMP5	1	1	1	1	1	1	1	1	1	1	1	1	1	1	1	1	1	1	1	1	1	1	1	1	1	1	1	1	1	1	1	1	1	1	1	1	1	1	1	1	1	1	1	1	1	1	1	1	1
ACVR_1A2B receptor_BMP5	1	1	1	1	1	1	1	1	1	1	1	1	1	1	1	1	1	1	1	1	1	1	1	1	1	1	1	1	1	1	1	1	1	1	1	1	1	1	1	1	1	1	1	1	1	1	1	1	1
BMPR1A_BMPR2_BMP5	1	1	1	1	1	1	1	1	1	1	1	1	1	1	1	1	1	1	1	1	1	1	1	1	1	1	1	1	1	1	1	1	1	1	1	1	1	1	1	1	1	1	1	1	1	1	1	1	1
BMPR1B_BMPR2_BMP5	1	1	1	1	1	1	1	1	1	1	1	1	1	1	1	1	1	1	1	1	1	1	1	1	1	1	1	1	1	1	1	1	1	1	1	1	1	1	1	1	1	1	1	1	1	1	1	1	1
BMR1A_ACR2A_BMP5	1	1	1	1	1	1	1	1	1	1	1	1	1	1	1	1	1	1	1	1	1	1	1	1	1	1	1	1	1	1	1	1	1	1	1	1	1	1	1	1	1	1	1	1	1	1	1	1	1
BMR1A_AVR2B_BMP5	1	1	1	1	1	1	1	1	1	1	1	1	1	1	1	1	1	1	1	1	1	1	1	1	1	1	1	1	1	1	1	1	1	1	1	1	1	1	1	1	1	1	1	1	1	1	1	1	1
BMR1B_AVR2A_BMP5	1	1	1	1	1	1	1	1	1	1	1	1	1	1	1	1	1	1	1	1	1	1	1	1	1	1	1	1	1	1	1	1	1	1	1	1	1	1	1	1	1	1	1	1	1	1	1	1	1
BMR1B_AVR2B_BMP5	1	1	1	1	1	1	1	1	1	1	1	1	1	1	1	1	1	1	1	1	1	1	1	1	1	1	1	1	1	1	1	1	1	1	1	1	1	1	1	1	1	1	1	1	1	1	1	1	1
ACVR1_BMPR2_BMP6	1	1	1	1	1	1	1	1	1	1	1	1	1	1	1	1	1	1	1	1	1	1	1	1	1	1	1	1	1	1	1	1	1	1	1	1	1	1	1	1	1	1	1	1	1	1	1	1	1
ACVR_1A2A receptor_BMP6	1	1	1	1	1	1	1	1	1	1	1	1	1	1	1	1	1	1	1	1	1	1	1	1	1	1	1	1	1	1	1	1	1	1	1	1	1	1	1	1	1	1	1	1	1	1	1	1	1
ACVR_1A2B receptor_BMP6	1	1	1	1	1	1	1	1	1	1	1	1	1	1	1	1	1	1	1	1	1	1	1	1	1	1	1	1	1	1	1	1	1	1	1	1	1	1	1	1	1	1	1	1	1	1	1	1	1
BMPR1A_BMPR2_BMP6	1	1	1	1	1	1	1	1	1	1	1	1	1	1	1	1	1	1	1	1	1	1	1	1	1	1	1	1	1	1	1	1	1	1	1	1	1	1	1	1	1	1	1	1	1	1	1	1	1
BMPR1B_BMPR2_BMP6	1	1	1	1	1	1	1	1	1	1	1	1	1	1	1	1	1	1	1	1	1	1	1	1	1	1	1	1	1	1	1	1	1	1	1	1	1	1	1	1	1	1	1	1	1	1	1	1	1
BMR1A_ACR2A_BMP6	1	1	1	1	1	1	1	1	1	1	1	1	1	1	1	1	1	1	1	1	1	1	1	1	1	1	1	1	1	1	1	1	1	1	1	1	1	1	1	1	1	1	1	1	1	1	1	1	1
BMR1A_AVR2B_BMP6	1	1	1	1	1	1	1	1	1	1	1	1	1	1	1	1	1	1	1	1	1	1	1	1	1	1	1	1	1	1	1	1	1	1	1	1	1	1	1	1	1	1	1	1	1	1	1	1	1
BMR1B_AVR2A_BMP6	1	1	1	1	1	1	1	1	1	1	1	1	1	1	1	1	1	1	1	1	1	1	1	1	1	1	1	1	1	1	1	1	1	1	1	1	1	1	1	1	1	1	1	1	1	1	1	1	1
BMR1B_AVR2B_BMP6	1	1	1	1	1	1	1	1	1	1	1	1	1	1	1	1	1	1	1	1	1	1	1	1	1	1	1	1	1	1	1	1	1	1	1	1	1	1	1	1	1	1	1	1	1	1	1	1	1
ACVR1_BMPR2_BMP8A	1	1	1	1	1	1	1	1	1	1	1	1	1	1	1	1	1	1	1	1	1	1	1	1	1	1	1	1	1	1	1	1	1	1	1	1	1	1	1	1	1	1	1	1	1	1	1	1	1
ACVR_1A2A receptor_BMP8A	1	1	1	1	1	1	1	1	1	1	1	1	1	1	1	1	1	1	1	1	1	1	1	1	1	1	1	1	1	1	1	1	1	1	1	1	1	1	1	1	1	1	1	1	1	1	1	1	1
ACVR_1A2B receptor_BMP8A	1	1	1	1	1	1	1	1	1	1	1	1	1	1	1	1	1	1	1	1	1	1	1	1	1	1	1	1	1	1	1	1	1	1	1	1	1	1	1	1	1	1	1	1	1	1	1	1	1
BMPR1A_BMPR2_BMP8A	1	1	1	1	1	1	1	1	1	1	1	1	1	1	1	1	1	1	1	1	1	1	1	1	1	1	1	1	1	1	1	1	1	1	1	1	1	1	1	1	1	1	1	1	1	1	1	1	1
BMPR1B_BMPR2_BMP8A	1	1	1	1	1	1	1	1	1	1	1	1	1	1	1	1	1	1	1	1	1	1	1	1	1	1	1	1	1	1	1	1	1	1	1	1	1	1	1	1	1	1	1	1	1	1	1	1	1
BMR1A_ACR2A_BMP8A	1	1	1	1	1	1	1	1	1	1	1	1	1	1	1	1	1	1	1	1	1	1	1	1	1	1	1	1	1	1	1	1	1	1	1	1	1	1	1	1	1	1	1	1	1	1	1	1	1
BMR1A_AVR2B_BMP8A	1	1	1	1	1	1	1	1	1	1	1	1	1	1	1	1	1	1	1	1	1	1	1	1	1	1	1	1	1	1	1	1	1	1	1	1	1	1	1	1	1	1	1	1	1	1	1	1	1
BMR1B_AVR2A_BMP8A	1	1	1	1	1	1	1	1	1	1	1	1	1	1	1	1	1	1	1	1	1	1	1	1	1	1	1	1	1	1	1	1	1	1	1	1	1	1	1	1	1	1	1	1	1	1	1	1	1
BMR1B_AVR2B_BMP8A	1	1	1	1	1	1	1	1	1	1	1	1	1	1	1	1	1	1	1	1	1	1	1	1	1	1	1	1	1	1	1	1	1	1	1	1	1	1	1	1	1	1	1	1	1	1	1	1	1
ACVR_1A2A receptor_Activin ligand ab	1	1	1	1	1	1	1	1	1	1	1	1	1	1	1	1	1	1	1	1	1	1	1	1	1	1	1	1	1	1	1	1	1	1	1	1	1	1	1	1	1	1	1	1	1	1	1	1	1
ACVR_1A2B receptor_Activin ligand ab	1	1	1	1	1	1	1	1	1	1	1	1	1	1	1	1	1	1	1	1	1	1	1	1	1	1	1	1	1	1	1	1	1	1	1	1	1	1	1	1	1	1	1	1	1	1	1	1	1
ACVR_1B2A receptor_Activin ligand ab	1	1	1	1	1	1	1	1	1	1	1	1	1	1	1	1	1	1	1	1	1	1	1	1	1	1	1	1	1	1	1	1	1	1	1	1	1	1	1	1	1	1	1	1	1	1	1	1	1
ACVR_1B2B receptor_Activin ligand ab	1	1	1	1	1	1	1	1	1	1	1	1	1	1	1	1	1	1	1	1	1	1	1	1	1	1	1	1	1	1	1	1	1	1	1	1	1	1	1	1	1	1	1	1	1	1	1	1	1
ACVR_1C2A receptor_Activin ligand ab	1	1	1	1	1	1	1	1	1	1	1	1	1	1	1	1	1	1	1	1	1	1	1	1	1	1	1	1	1	1	1	1	1	1	1	1	1	1	1	1	1	1	1	1	1	1	1	1	1
ACVR_1C2B receptor_Activin ligand ab	1	1	1	1	1	1	1	1	1	1	1	1	1	1	1	1	1	1	1	1	1	1	1	1	1	1	1	1	1	1	1	1	1	1	1	1	1	1	1	1	1	1	1	1	1	1	1	1	1
ACVR_1A2A receptor_INHBA	1	1	1	1	1	1	1	1	1	1	1	1	1	1	1	1	1	1	1	1	1	1	1	1	1	1	1	1	1	1	1	1	1	1	1	1	1	1	1	1	1	1	1	1	1	1	1	1	1
ACVR_1A2B receptor_INHBA	1	1	1	1	1	1	1	1	1	1	1	1	1	1	1	1	1	1	1	1	1	1	1	1	1	1	1	1	1	1	1	1	1	1	1	1	1	1	1	1	1	1	1	1	1	1	1	1	1
ACVR_1B2A receptor_INHBA	1	1	1	1	1	1	1	1	1	1	1	1	1	1	1	1	1	1	1	1	1	1	1	1	1	1	1	1	1	1	1	1	1	1	1	1	1	1	1	1	1	1	1	1	1	1	1	1	1
ACVR_1B2B receptor_INHBA	1	1	1	1	1	1	1	1	1	1	1	1	1	1	1	1	1	1	1	1	1	1	1	1	1	1	1	1	1	1	1	1	1	1	1	1	1	1	1	1	1	1	1	1	1	1	1	1	1
ACVR_1C2A receptor_INHBA	1	1	1	1	1	1	1	1	1	1	1	1	1	1	1	1	1	1	1	1	1	1	1	1	1	1	1	1	1	1	1	1	1	1	1	1	1	1	1	1	1	1	1	1	1	1	1	1	1
ACVR_1C2B receptor_INHBA	1	1	1	1	1	1	1	1	1	1	1	1	1	1	1	1	1	1	1	1	1	1	1	1	1	1	1	1	1	1	1	1	1	1	1	1	1	1	1	1	1	1	1	1	1	1	1	1	1
ACVR_1A2A receptor_INHBB	1	1	1	1	1	1	1	1	1	1	1	1	1	1	1	1	1	1	1	1	1	1	1	1	1	1	1	1	1	1	1	1	1	1	1	1	1	1	1	1	1	1	1	1	1	1	1	1	1
ACVR_1A2B receptor_INHBB	1	1	1	1	1	1	1	1	1	1	1	1	1	1	1	1	1	1	1	1	1	1	1	1	1	1	1	1	1	1	1	1	1	1	1	1	1	1	1	1	1	1	1	1	1	1	1	1	1
ACVR_1B2A receptor_INHBB	1	1	1	1	1	1	1	1	1	1	1	1	1	1	1	1	1	1	1	1	1	1	1	1	1	1	1	1	1	1	1	1	1	1	1	1	1	1	1	1	1	1	1	1	1	1	1	1	1
ACVR_1B2B receptor_INHBB	1	1	1	1	1	1	1	1	1	1	1	1	1	1	1	1	1	1	1	1	1	1	1	1	1	1	1	1	1	1	1	1	1	1	1	1	1	1	1	1	1	1	1	1	1	1	1	1	1
ACVR_1C2A receptor_INHBB	1	1	1	1	1	1	1	1	1	1	1	1	1	1	1	1	1	1	1	1	1	1	1	1	1	1	1	1	1	1	1	1	1	1	1	1	1	1	1	1	1	1	1	1	1	1	1	1	1
ACVR_1C2B receptor_INHBB	1	1	1	1	1	1	1	1	1	1	1	1	1	1	1	1	1	1	1	1	1	1	1	1	1	1	1	1	1	1	1	1	1	1	1	1	1	1	1	1	1	1	1	1	1	1	1	1	1
BMPR1A_BMPR2_BMP2	1	1	1	1	1	1	1	1	1	1	1	1	1	1	1	1	1	1	1	1	1	1	1	1	1	1	1	1	1	1	1	1	1	1	1	1	1	1	1	1	1	1	1	1	1	1	1	1	1
BMPR1B_BMPR2_BMP2	1	1	1	1	1	1	1	1	1	1	1	1	1	1	1	1	1	1	1	1	1	1	1	1	1	1	1	1	1	1	1	1	1	1	1	1	1	1	1	1	1	1	1	1	1	1	1	1	1
BMR1A_ACR2A_BMP2	1	1	1	1	1	1	1	1	1	1	1	1	1	1	1	1	1	1	1	1	1	1	1	1	1	1	1	1	1	1	1	1	1	1	1	1	1	1	1	1	1	1	1	1	1	1	1	1	1
BMR1A_AVR2B_BMP2	1	1	1	1	1	1	1	1	1	1	1	1	1	1	1	1	1	1	1	1	1	1	1	1	1	1	1	1	1	1	1	1	1	1	1	1	1	1	1	1	1	1	1	1	1	1	1	1	1
BMR1B_AVR2A_BMP2	1	1	1	1	1	1	1	1	1	1	1	1	1	1	1	1	1	1	1	1	1	1	1	1	1	1	1	1	1	1	1	1	1	1	1	1	1	1	1	1	1	1	1	1	1	1	1	1	1
BMR1B_AVR2B_BMP2	1	1	1	1	1	1	1	1	1	1	1	1	1	1	1	1	1	1	1	1	1	1	1	1	1	1	1	1	1	1	1	1	1	1	1	1	1	1	1	1	1	1	1	1	1	1	1	1	1
BMPR1A_BMPR2_BMP4	1	1	1	1	1	1	1	1	1	1	1	1	1	1	1	1	1	1	1	1	1	1	1	1	1	1	1	1	1	1	1	1	1	1	1	1	1	1	1	1	1	1	1	1	1	1	1	1	1
BMPR1B_BMPR2_BMP4	1	1	1	1	1	1	1	1	1	1	1	1	1	1	1	1	1	1	1	1	1	1	1	1	1	1	1	1	1	1	1	1	1	1	1	1	1	1	1	1	1	1	1	1	1	1	1	1	1
BMR1A_ACR2A_BMP4	1	1	1	1	1	1	1	1	1	1	1	1	1	1	1	1	1	1	1	1	1	1	1	1	1	1	1	1	1	1	1	1	1	1	1	1	1	1	1	1	1	1	1	1	1	1	1	1	1
BMR1A_AVR2B_BMP4	1	1	1	1	1	1	1	1	1	1	1	1	1	1	1	1	1	1	1	1	1	1	1	1	1	1	1	1	1	1	1	1	1	1	1	1	1	1	1	1	1	1	1	1	1	1	1	1	1
BMR1B_AVR2A_BMP4	1	1	1	1	1	1	1	1	1	1	1	1	1	1	1	1	1	1	1	1	1	1	1	1	1	1	1	1	1	1	1	1	1	1	1	1	1	1	1	1	1	1	1	1	1	1	1	1	1
BMR1B_AVR2B_BMP4	1	1	1	1	1	1	1	1	1	1	1	1	1	1	1	1	1	1	1	1	1	1	1	1	1	1	1	1	1	1	1	1	1	1	1	1	1	1	1	1	1	1	1	1	1	1	1	1	1
BMPR1A_BMPR2_GDF5	1	1	1	1	1	1	1	1	1	1	1	1	1	1	1	1	1	1	1	1	1	1	1	1	1	1	1	1	1	1	1	1	1	1	1	1	1	1	1	1	1	1	1	1	1	1	1	1	1
BMPR1B_BMPR2_GDF5	1	1	1	1	1	1	1	1	1	1	1	1	1	1	1	1	1	1	1	1	1	1	1	1	1	1	1	1	1	1	1	1	1	1	1	1	1	1	1	1	1	1	1	1	1	1	1	1	1
BMR1A_ACR2A_GDF5	1	1	1	1	1	1	1	1	1	1	1	1	1	1	1	1	1	1	1	1	1	1	1	1	1	1	1	1	1	1	1	1	1	1	1	1	1	1	1	1	1	1	1	1	1	1	1	1	1
BMR1A_AVR2B_GDF5	1	1	1	1	1	1	1	1	1	1	1	1	1	1	1	1	1	1	1	1	1	1	1	1	1	1	1	1	1	1	1	1	1	1	1	1	1	1	1	1	1	1	1	1	1	1	1	1	1
BMR1B_AVR2A_GDF5	1	1	1	1	1	1	1	1	1	1	1	1	1	1	1	1	1	1	1	1	1	1	1	1	1	1	1	1	1	1	1	1	1	1	1	1	1	1	1	1	1	1	1	1	1	1	1	1	1
BMR1B_AVR2B_GDF5	1	1	1	1	1	1	1	1	1	1	1	1	1	1	1	1	1	1	1	1	1	1	1	1	1	1	1	1	1	1	1	1	1	1	1	1	1	1	1	1	1	1	1	1	1	1	1	1	1
BMPR1A_BMPR2_GDF6	1	1	1	1	1	1	1	1	1	1	1	1	1	1	1	1	1	1	1	1	1	1	1	1	1	1	1	1	1	1	1	1	1	1	1	1	1	1	1	1	1	1	1	1	1	1	1	1	1
BMPR1B_BMPR2_GDF6	1	1	1	1	1	1	1	1	1	1	1	1	1	1	1	1	1	1	1	1	1	1	1	1	1	1	1	1	1	1	1	1	1	1	1	1	1	1	1	1	1	1	1	1	1	1	1	1	1
BMR1A_ACR2A_GDF6	1	1	1	1	1	1	1	1	1	1	1	1	1	1	1	1	1	1	1	1	1	1	1	1	1	1	1	1	1	1	1	1	1	1	1	1	1	1	1	1	1	1	1	1	1	1	1	1	1
BMR1A_AVR2B_GDF6	1	1	1	1	1	1	1	1	1	1	1	1	1	1	1	1	1	1	1	1	1	1	1	1	1	1	1	1	1	1	1	1	1	1	1	1	1	1	1	1	1	1	1	1	1	1	1	1	1
BMR1B_AVR2A_GDF6	1	1	1	1	1	1	1	1	1	1	1	1	1	1	1	1	1	1	1	1	1	1	1	1	1	1	1	1	1	1	1	1	1	1	1	1	1	1	1	1	1	1	1	1	1	1	1	1	1
BMR1B_AVR2B_GDF6	1	1	1	1	1	1	1	1	1	1	1	1	1	1	1	1	1	1	1	1	1	1	1	1	1	1	1	1	1	1	1	1	1	1	1	1	1	1	1	1	1	1	1	1	1	1	1	1	1
BMPR1A_BMPR2_GDF7	1	1	1	1	1	1	1	1	1	1	1	1	1	1	1	1	1	1	1	1	1	1	1	1	1	1	1	1	1	1	1	1	1	1	1	1	1	1	1	1	1	1	1	1	1	1	1	1	1
BMPR1B_BMPR2_GDF7	1	1	1	1	1	1	1	1	1	1	1	1	1	1	1	1	1	1	1	1	1	1	1	1	1	1	1	1	1	1	1	1	1	1	1	1	1	1	1	1	1	1	1	1	1	1	1	1	1
BMR1A_ACR2A_GDF7	1	1	1	1	1	1	1	1	1	1	1	1	1	1	1	1	1	1	1	1	1	1	1	1	1	1	1	1	1	1	1	1	1	1	1	1	1	1	1	1	1	1	1	1	1	1	1	1	1
BMR1A_AVR2B_GDF7	1	1	1	1	1	1	1	1	1	1	1	1	1	1	1	1	1	1	1	1	1	1	1	1	1	1	1	1	1	1	1	1	1	1	1	1	1	1	1	1	1	1	1	1	1	1	1	1	1
BMR1B_AVR2A_GDF7	1	1	1	1	1	1	1	1	1	1	1	1	1	1	1	1	1	1	1	1	1	1	1	1	1	1	1	1	1	1	1	1	1	1	1	1	1	1	1	1	1	1	1	1	1	1	1	1	1
BMR1B_AVR2B_GDF7	1	1	1	1	1	1	1	1	1	1	1	1	1	1	1	1	1	1	1	1	1	1	1	1	1	1	1	1	1	1	1	1	1	1	1	1	1	1	1	1	1	1	1	1	1	1	1	1	1
BMPR1B_BMPR2_BMPR1A	1	1	1	1	1	1	1	1	1	1	1	1	1	1	1	1	1	1	1	1	1	1	1	1	1	1	1	1	1	1	1	1	1	1	1	1	1	1	1	1	1	1	1	1	1	1	1	1	1
ACVR_1B2A receptor_MSTN	1	1	1	1	1	1	1	1	1	1	1	1	1	1	1	1	1	1	1	1	1	1	1	1	1	1	1	1	1	1	1	1	1	1	1	1	1	1	1	1	1	1	1	1	1	1	1	1	1
ACVR_1B2B receptor_MSTN	1	1	1	1	1	1	1	1	1	1	1	1	1	1	1	1	1	1	1	1	1	1	1	1	1	1	1	1	1	1	1	1	1	1	1	1	1	1	1	1	1	1	1	1	1	1	1	1	1
ACVR_1B2A receptor_GDF11	1	1	1	1	1	1	1	1	1	1	1	1	1	1	1	1	1	1	1	1	1	1	1	1	1	1	1	1	1	1	1	1	1	1	1	1	1	1	1	1	1	1	1	1	1	1	1	1	1
ACVR_1B2B receptor_GDF11	1	1	1	1	1	1	1	1	1	1	1	1	1	1	1	1	1	1	1	1	1	1	1	1	1	1	1	1	1	1	1	1	1	1	1	1	1	1	1	1	1	1	1	1	1	1	1	1	1
ACVR_1B2A receptor_BMP3	1	1	1	1	1	1	1	1	1	1	1	1	1	1	1	1	1	1	1	1	1	1	1	1	1	1	1	1	1	1	1	1	1	1	1	1	1	1	1	1	1	1	1	1	1	1	1	1	1
ACVR_1B2B receptor_GDF10	1	1	1	1	1	1	1	1	1	1	1	1	1	1	1	1	1	1	1	1	1	1	1	1	1	1	1	1	1	1	1	1	1	1	1	1	1	1	1	1	1	1	1	1	1	1	1	1	1
ACVR_1B2B receptor_GDF3	1	1	1	1	1	1	1	1	1	1	1	1	1	1	1	1	1	1	1	1	1	1	1	1	1	1	1	1	1	1	1	1	1	1	1	1	1	1	1	1	1	1	1	1	1	1	1	1	1
CD8 receptor_LCK	1	1	1	1	1	1	1	1	1	1	1	1	1	1	1	1	1	1	1	1	1	1	1	1	1	1	1	1	1	1	1	1	1	1	1	1	1	1	1	1	1	1	1	1	1	1	1	1	1
CD94:NKG2A_HLA-E	1	1	1	1	1	1	1	1	1	1	1	1	1	1	1	1	1	1	1	1	1	1	1	1	1	1	1	1	1	1	1	1	1	1	1	1	1	1	1	1	1	1	1	1	1	1	1	1	1
CD94:NKG2C_HLA-E	1	1	1	1	1	1	1	1	1	1	1	1	1	1	1	1	1	1	1	1	1	1	1	1	1	1	1	1	1	1	1	1	1	1	1	1	1	1	1	1	1	1	1	1	1	1	1	1	1
CD94:NKG2E_HLA-E	1	1	1	1	1	1	1	1	1	1	1	1	1	1	1	1	1	1	1	1	1	1	1	1	1	1	1	1	1	1	1	1	1	1	1	1	1	1	1	1	1	1	1	1	1	1	1	1	1
CNTF-1R_CNTF	1	1	1	1	1	1	1	1	1	1	1	1	1	1	1	1	1	1	1	1	1	1	1	1	1	1	1	1	1	1	1	1	1	1	1	1	1	1	1	1	1	1	1	1	1	1	1	1	1
EGFR_CNTF	1	1	1	1	1	1	1	1	1	1	1	1	1	1	1	1	1	1	1	1	1	1	1	1	1	1	1	1	1	1	1	1	1	1	1	1	1	1	1	1	1	1	1	1	1	1	1	1	1
CNTF-1R_CLCF1	1	1	1	1	1	1	1	1	1	1	1	1	1	1	1	1	1	1	1	1	1	1	1	1	1	1	1	1	1	1	1	1	1	1	1	1	1	1	1	1	1	1	1	1	1	1	1	1	1
EGFR_NRG1	1	1	1	1	1	1	1	1	1	1	1	1	1	1	1	1	1	1	1	1	1	1	1	1	1	1	1	1	1	1	1	1	1	1	1	1	1	1	1	1	1	1	1	1	1	1	1	1	1
HLA-DPB1_NRG1	1	1	1	1	1	1	1	1	1	1	1	1	1	1	1	1	1	1	1	1	1	1	1	1	1	1	1	1	1	1	1	1	1	1	1	1	1	1	1	1	1	1	1	1	1	1	1	1	1
ADGRL1_NRG1	1	1	1	1	1	1	1	1	1	1	1	1	1	1	1	1	1	1	1	1	1	1	1	1	1	1	1	1	1	1	1	1	1	1	1	1	1	1	1	1	1	1	1	1	1	1	1	1	1
EGF_NRG1	1	1	1	1	1	1	1	1	1	1	1	1	1	1	1	1	1	1	1	1	1	1	1	1	1	1	1	1	1	1	1	1	1	1	1	1	1	1	1	1	1	1	1	1	1	1	1	1	1
ERBB3_NRG1	1	1	1	1	1	1	1	1	1	1	1	1	1	1	1	1	1	1	1	1	1	1	1	1	1	1	1	1	1	1	1	1	1	1	1	1	1	1	1	1	1	1	1	1	1	1	1	1	1
EGFR_EGF	1	1	1	1	1	1	1	1	1	1	1	1	1	1	1	1	1	1	1	1	1	1	1	1	1	1	1	1	1	1	1	1	1	1	1	1	1	1	1	1	1	1	1	1	1	1	1	1	1
EGFR_TGFA	1	1	1	1	1	1	1	1	1	1	1	1	1	1	1	1	1	1	1	1	1	1	1	1	1	1	1	1	1	1	1	1	1	1	1	1	1	1	1	1	1	1	1	1	1	1	1	1	1
EGFR_TGFB1	1	1	1	1	1	1	1	1	1	1	1	1	1	1	1	1	1	1	1	1	1	1	1	1	1	1	1	1	1	1	1	1	1	1	1	1	1	1	1	1	1	1	1	1	1	1	1	1	1
EGFR_MIF	1	1	1	1	1	1	1	1	1	1	1	1	1	1	1	1	1	1	1	1	1	1	1	1	1	1	1	1	1	1	1	1	1	1	1	1	1	1	1	1	1	1	1	1	1	1	1	1	1
CD74_MIF	1	1	1	1	1	1	1	1	1	1	1	1	1	1	1	1	1	1	1	0.924	1	1	1	1	1	1	1	1	1	1	1	1	1	1	1	1	1	1	1	1	1	1	1	1	1	1	1	1	1
EGFR_AREG	1	1	1	1	1	1	1	1	1	1	1	1	1	1	1	1	1	1	1	1	1	1	1	1	1	1	1	1	1	1	1	1	1	1	1	1	1	1	1	1	1	1	1	1	1	1	1	1	1
ICAM1_AREG	1	1	1	1	1	1	1	1	1	1	1	1	1	1	1	1	1	1	1	1	1	1	1	1	1	1	1	1	1	1	1	1	1	1	1	1	1	1	1	1	1	1	1	1	1	1	1	1	1
EGFR_GRN	1	1	1	1	1	1	1	1	1	1	1	1	1	1	1	1	1	1	1	1	1	1	1	1	1	1	1	1	1	1	1	1	1	1	1	1	1	1	1	1	1	1	1	1	1	1	1	1	1
TNFRSF1A_GRN	1	1	1	1	1	1	1	1	1	1	1	1	1	1	1	1	1	1	1	1	1	1	1	1	1	1	1	1	1	1	1	1	1	1	1	1	1	1	1	1	1	1	1	1	1	1	1	1	1
NTRK1_GRN	1	1	1	1	1	1	1	1	1	1	1	1	1	1	1	1	1	1	1	1	1	1	1	1	1	1	1	1	1	1	1	1	1	1	1	1	1	1	1	1	1	1	1	1	1	1	1	1	1
TNFRSF1B_GRN	1	1	1	1	1	1	1	1	1	1	1	1	1	1	1	1	1	1	1	1	1	1	1	1	1	1	1	1	1	1	1	1	1	1	1	1	1	1	1	1	1	1	1	1	1	1	1	1	1
EGFR_BTC	1	1	1	1	1	1	1	1	1	1	1	1	1	1	1	1	1	1	1	1	1	1	1	1	1	1	1	1	1	1	1	1	1	1	1	1	1	1	1	1	1	1	1	1	1	1	1	1	1
ERBB3_BTC	1	1	1	1	1	1	1	1	1	1	1	1	1	1	1	1	1	1	1	1	1	1	1	1	1	1	1	1	1	1	1	1	1	1	1	1	1	1	1	1	1	1	1	1	1	1	1	1	1
EGFR_COPA	1	1	1	1	1	1	1	1	1	1	1	1	1	1	1	1	1	1	1	1	1	1	1	1	1	1	1	1	1	1	1	1	1	1	1	1	1	1	1	1	1	1	1	1	1	1	1	1	1
CD74_COPA	1	1	1	1	1	1	1	1	1	1	1	1	1	1	1	1	1	1	1	1	1	1	1	1	1	1	1	1	1	1	1	1	1	1	1	1	0.759	1	1	1	1	1	1	1	1	1	1	1	1
NTRK1_COPA	1	1	1	1	1	1	1	1	1	1	1	1	1	1	1	1	1	1	1	1	1	1	1	1	1	1	1	1	1	1	1	1	1	1	1	1	1	1	1	1	1	1	1	1	1	1	1	1	1
EGFR_EPGN	1	1	1	1	1	1	1	1	1	1	1	1	1	1	1	1	1	1	1	1	1	1	1	1	1	1	1	1	1	1	1	1	1	1	1	1	1	1	1	1	1	1	1	1	1	1	1	1	1
EGFR_HBEGF	1	1	1	1	1	1	1	1	1	1	1	1	1	1	1	1	1	1	1	1	1	1	1	1	1	1	1	1	1	1	1	1	1	1	1	1	1	1	1	1	1	1	1	1	1	1	1	1	1
CD44_HBEGF	1	1	1	1	1	1	1	1	1	1	1	1	1	1	1	1	1	1	1	1	1	1	1	1	1	1	1	1	1	1	1	1	1	1	1	1	1	1	1	0.137	1	1	1	1	1	1	1	1	1
ERBB4_HBEGF	1	1	1	1	1	1	1	1	1	1	1	1	1	1	1	1	1	1	1	1	1	1	1	1	1	1	1	1	1	1	1	1	1	1	1	1	1	1	1	1	1	1	1	1	1	1	1	1	1
HLA-DPB1_TNFSF13B	1	1	1	1	1	1	1	1	1	1	1	1	1	1	1	1	1	1	1	1	1	1	1	1	1	1	1	1	1	1	1	1	1	1	0.02	0	1	1	1	1	0	0.943	1	1	1	1	1	1	1
TNFRSF13B_TNFSF13B	1	1	1	1	1	1	1	1	1	1	1	1	1	1	1	1	1	1	1	1	1	1	1	1	1	1	1	1	1	1	1	1	1	1	1	1	1	1	1	1	1	1	1	1	1	1	1	1	1
TFRC_TNFSF13B	1	1	1	1	1	1	1	1	1	1	1	1	1	1	1	1	1	1	1	1	1	1	1	1	1	1	1	1	1	1	1	1	1	1	1	1	1	1	1	1	1	1	1	1	1	1	1	1	1
CD40_TNFSF13B	1	1	1	1	1	1	1	1	1	1	1	1	1	1	1	1	1	1	1	1	1	1	1	1	1	1	1	1	1	1	1	1	1	1	1	1	1	1	1	1	1	1	1	1	1	1	1	1	1
TNFRSF17_TNFSF13B	1	1	1	1	1	1	1	1	1	1	1	1	1	1	1	1	1	1	1	1	1	1	1	1	1	1	1	1	1	1	1	1	1	1	1	1	1	1	1	1	1	1	1	1	1	1	1	1	1
TNFRSF13C_TNFSF13B	1	1	1	1	1	1	1	1	1	1	1	1	1	1	1	1	1	1	1	1	1	1	1	1	1	1	1	1	1	1	1	1	1	1	1	1	1	1	1	1	1	1	1	1	1	1	1	1	1
CD74_APP	1	1	1	1	1	1	1	1	1	1	1	1	1	1	1	1	1	1	1	1	1	1	1	1	1	1	1	1	1	1	1	1	1	1	0.98	1	1	1	1	1	1	1	1	1	1	1	1	1	1
ICAM1_SPN	1	1	1	1	1	1	1	1	1	1	1	1	1	1	1	1	1	1	1	1	1	1	1	1	1	1	1	1	1	1	1	1	1	1	1	1	1	1	1	1	1	1	1	1	1	1	1	1	1
ICAM1_ITGAL	1	1	1	1	1	1	1	1	1	1	1	1	1	1	1	1	1	1	1	1	1	1	1	1	1	1	1	1	1	1	1	1	1	1	1	1	1	1	1	1	1	1	1	1	1	1	1	1	1
ICAM1_aLb2 complex	1	1	1	1	1	1	1	1	1	1	1	1	1	1	1	1	1	1	1	1	1	1	1	1	1	1	1	1	1	1	1	1	1	1	1	1	1	1	1	1	1	1	1	1	1	1	1	1	1
ICAM2_aLb2 complex	1	1	1	1	1	1	1	1	1	1	1	1	1	1	1	1	1	1	1	1	1	1	1	1	1	1	1	1	1	1	1	1	1	1	1	1	1	1	1	1	1	1	1	1	1	1	1	1	1
ICAM3_aLb2 complex	1	1	1	1	1	1	1	1	1	1	1	1	1	1	1	1	1	1	1	1	1	1	1	1	1	1	1	1	1	1	1	1	1	1	1	1	1	1	1	1	1	1	1	1	1	1	1	1	1
ICAM4_aLb2 complex	1	1	1	1	1	1	1	1	1	1	1	1	1	1	1	1	1	1	1	1	1	1	1	1	1	1	1	1	1	1	1	1	1	1	1	1	1	1	1	1	1	1	1	1	1	1	1	1	1
F11R_aLb2 complex	1	1	1	1	1	1	1	1	1	1	1	1	1	1	1	1	1	1	1	1	1	1	1	1	1	1	1	1	1	1	1	1	1	1	1	1	1	1	1	1	1	1	1	1	1	1	1	1	1
TNFRSF1A_FASLG	1	1	1	1	1	1	1	1	1	1	1	1	1	1	1	1	1	1	1	1	1	1	1	1	1	1	1	1	1	1	1	1	1	1	1	1	1	1	1	1	1	1	1	1	1	1	1	1	1
TNFRSF10B_FASLG	1	1	1	1	1	1	1	1	1	1	1	1	1	1	1	1	1	1	1	1	1	1	1	1	1	1	1	1	1	1	1	1	1	1	1	1	1	1	1	1	1	1	1	1	1	1	1	1	1
TNFRSF6B_FASLG	1	1	1	1	1	1	1	1	1	1	1	1	1	1	1	1	1	1	1	1	1	1	1	1	1	1	1	1	1	1	1	1	1	1	1	1	1	1	1	1	1	1	1	1	1	1	1	1	1
FAS_FASLG	1	1	1	1	1	1	1	1	1	1	1	1	1	1	1	1	1	1	1	1	1	1	1	1	1	1	1	1	1	1	1	1	1	1	1	1	1	1	1	1	1	1	1	1	1	1	1	1	1
NTRK1_NTF3	1	1	1	1	1	1	1	1	1	1	1	1	1	1	1	1	1	1	1	1	1	1	1	1	1	1	1	1	1	1	1	1	1	1	1	1	1	1	1	1	1	1	1	1	1	1	1	1	1
NGFR_NTF3	1	1	1	1	1	1	1	1	1	1	1	1	1	1	1	1	1	1	1	1	1	1	1	1	1	1	1	1	1	1	1	1	1	1	1	1	1	1	1	1	1	1	1	1	1	1	1	1	1
NTRK1_GPI	1	1	1	1	1	1	1	1	1	1	1	1	1	1	1	1	1	1	1	1	1	1	1	1	1	1	1	1	1	1	1	1	1	1	1	1	1	1	1	1	1	1	1	1	1	1	1	1	1
NTRK1_NAMPT	1	1	1	1	1	1	1	1	1	1	1	1	1	1	1	1	1	1	1	1	1	1	1	1	1	1	1	1	1	1	1	1	1	1	1	1	1	1	1	1	1	1	1	1	1	1	1	1	1
ADORA2A_NAMPT	1	1	1	1	1	1	1	1	1	1	1	1	1	1	1	1	1	1	1	1	1	1	1	1	1	1	1	1	1	1	1	1	1	1	1	1	1	1	1	1	1	1	1	1	1	1	1	1	1
NTRK1_AIMP1	1	1	1	1	1	1	1	1	1	1	1	1	1	1	1	1	1	1	1	1	1	1	1	1	1	1	1	1	1	1	1	1	1	1	1	1	1	1	1	1	1	1	1	1	1	1	1	1	1
CD44_SELE	1	1	1	1	1	1	1	1	1	1	1	1	1	1	1	1	1	1	1	1	1	1	1	1	1	1	1	1	1	1	1	1	1	1	1	1	1	1	1	1	1	1	1	1	1	1	1	1	1
CEACAM1_SELE	1	1	1	1	1	1	1	1	1	1	1	1	1	1	1	1	1	1	1	1	1	1	1	1	1	1	1	1	1	1	1	1	1	1	1	1	1	1	1	1	1	1	1	1	1	1	1	1	1
ERBB4_NRG4	1	1	1	1	1	1	1	1	1	1	1	1	1	1	1	1	1	1	1	1	1	1	1	1	1	1	1	1	1	1	1	1	1	1	1	1	1	1	1	1	1	1	1	1	1	1	1	1	1
KLRF2_CLEC2A	1	1	1	1	1	1	1	1	1	1	1	1	1	1	1	1	1	1	1	1	1	1	1	1	1	1	1	1	1	1	1	1	1	1	1	1	1	1	1	1	1	1	1	1	1	1	1	1	1
FLT1 complex_VEGFA	1	1	1	1	1	1	1	1	1	1	1	1	1	1	1	1	1	1	1	1	1	1	1	1	1	1	1	1	1	1	1	1	1	1	1	1	1	1	1	1	1	1	1	1	1	1	1	1	1
NRP1_VEGFA	1	1	1	1	1	1	1	1	1	1	1	1	1	1	1	1	1	1	1	1	1	1	1	1	1	1	1	1	1	1	1	1	1	1	1	1	1	1	1	1	1	1	1	1	1	1	1	1	1
NRP2_VEGFA	1	1	1	1	1	1	1	1	1	1	1	1	1	1	1	1	1	1	1	1	1	1	1	1	1	1	1	1	1	1	1	1	1	1	1	1	1	1	1	1	1	1	1	1	1	1	1	1	1
FLT1 complex_PGF	1	1	1	1	1	1	1	1	1	1	1	1	1	1	1	1	1	1	1	1	1	1	1	1	1	1	1	1	1	1	1	1	1	1	1	1	1	1	1	1	1	1	1	1	1	1	1	1	1
NRP1_PGF	1	1	1	1	1	1	1	1	1	1	1	1	1	1	1	1	1	1	1	1	1	1	1	1	1	1	1	1	1	1	1	1	1	1	1	1	1	1	1	1	1	1	1	1	1	1	1	1	1
NRP2_PGF	1	1	1	1	1	1	1	1	1	1	1	1	1	1	1	1	1	1	1	1	1	1	1	1	1	1	1	1	1	1	1	1	1	1	1	1	1	1	1	1	1	1	1	1	1	1	1	1	1
FLT1_PGF	1	1	1	1	1	1	1	1	1	1	1	1	1	1	1	1	1	1	1	1	1	1	1	1	1	1	1	1	1	1	1	1	1	1	1	1	1	1	1	1	1	1	1	1	1	1	1	1	1
FLT1 complex_VEGFB	1	1	1	1	1	1	1	1	1	1	1	1	1	1	1	1	1	1	1	1	1	1	1	1	1	1	1	1	1	1	1	1	1	1	1	1	1	1	1	1	1	1	1	1	1	1	1	1	1
NRP1_VEGFB	1	1	1	1	1	1	1	1	1	1	1	1	1	1	1	1	1	1	1	1	1	1	1	1	1	1	1	1	1	1	1	1	1	1	1	1	1	1	1	1	1	1	1	1	1	1	1	1	1
FLT1_VEGFB	1	1	1	1	1	1	1	1	1	1	1	1	1	1	1	1	1	1	1	1	1	1	1	1	1	1	1	1	1	1	1	1	1	1	1	1	1	1	1	1	1	1	1	1	1	1	1	1	1
ADRB2_VEGFB	1	1	1	1	1	1	1	1	1	1	1	1	1	1	1	1	1	1	1	1	1	1	1	1	1	1	1	1	1	1	1	1	1	1	1	1	1	1	1	1	1	1	1	1	1	1	1	1	1
NRP1_SEMA3A	1	1	1	1	1	1	1	1	1	1	1	1	1	1	1	1	1	1	1	1	1	1	1	1	1	1	1	1	1	1	1	1	1	1	1	1	1	1	1	1	1	1	1	1	1	1	1	1	1
PlexinA1_complex3_SEMA3A	1	1	1	1	1	1	1	1	1	1	1	1	1	1	1	1	1	1	1	1	1	1	1	1	1	1	1	1	1	1	1	1	1	1	1	1	1	1	1	1	1	1	1	1	1	1	1	1	1
PlexinA2_complex1_SEMA3A	1	1	1	1	1	1	1	1	1	1	1	1	1	1	1	1	1	1	1	1	1	1	1	1	1	1	1	1	1	1	1	1	1	1	1	1	1	1	1	1	1	1	1	1	1	1	1	1	1
PlexinA3_complex1_SEMA3A	1	1	1	1	1	1	1	1	1	1	1	1	1	1	1	1	1	1	1	1	1	1	1	1	1	1	1	1	1	1	1	1	1	1	1	1	1	1	1	1	1	1	1	1	1	1	1	1	1
PlexinA4_complex1_SEMA3A	1	1	1	1	1	1	1	1	1	1	1	1	1	1	1	1	1	1	1	1	1	1	1	1	1	1	1	1	1	1	1	1	1	1	1	1	1	1	1	1	1	1	1	1	1	1	1	1	1
NRP2_SEMA3F	1	1	1	1	1	1	1	1	1	1	1	1	1	1	1	1	1	1	1	1	1	1	1	1	1	1	1	1	1	1	1	1	1	1	1	1	1	1	1	1	1	1	1	1	1	1	1	1	1
NRP2_SEMA3C	1	1	1	1	1	1	1	1	1	1	1	1	1	1	1	1	1	1	1	1	1	1	1	1	1	1	1	1	1	1	1	1	1	1	1	1	1	1	1	1	1	1	1	1	1	1	1	1	1
FcRn complex_ALB	0	1	1	1	1	1	1	1	1	1	1	1	1	1	1	1	1	1	1	1	1	1	1	1	1	1	1	1	1	1	1	1	1	1	1	1	1	1	1	1	1	1	1	1	1	1	1	1	1
GMCSFR_CSF2	1	1	1	1	1	1	1	1	1	1	1	1	1	1	1	1	1	1	1	1	1	1	1	1	1	1	1	1	1	1	1	1	1	1	1	1	1	1	1	1	1	1	1	1	1	1	1	1	1
Glycoprotein Ib complex_VWF	1	1	1	1	1	1	1	1	1	1	1	1	1	1	1	1	1	1	1	1	1	1	1	1	1	1	1	1	1	1	1	1	1	1	1	1	1	1	1	1	1	1	1	1	1	1	1	1	1
HLA-A_KIR3DL1	1	1	1	1	1	1	1	1	1	1	1	1	1	1	1	1	1	1	1	1	1	1	1	1	1	1	1	1	1	1	1	1	1	1	1	1	1	1	1	1	1	1	1	1	1	1	1	1	1
BMP10_KIR3DL1	1	1	1	1	1	1	1	1	1	1	1	1	1	1	1	1	1	1	1	1	1	1	1	1	1	1	1	1	1	1	1	1	1	1	1	1	1	1	1	1	1	1	1	1	1	1	1	1	1
HLA-F_KIR3DL1	1	1	1	1	1	1	1	1	1	1	1	1	1	1	1	1	1	1	1	1	1	1	1	1	1	1	1	1	1	1	1	1	1	1	1	1	1	1	1	1	1	1	1	1	1	1	1	1	1
BMP10_VSIR	1	1	1	1	1	1	1	1	1	1	1	1	1	1	1	1	1	1	1	1	1	1	1	1	1	1	1	1	1	1	1	1	1	1	1	1	1	1	1	1	1	1	1	1	1	1	1	1	1
CCL4L2_VSIR	1	1	1	1	1	1	1	1	1	1	1	1	1	1	1	1	1	1	1	1	1	1	1	1	1	1	1	1	1	1	1	1	1	1	1	1	1	1	1	1	1	1	1	1	1	1	1	1	1
TNF_VSIR	1	1	1	1	1	1	1	1	1	1	1	1	1	1	1	1	1	1	1	1	1	1	1	1	1	1	1	1	1	1	1	1	1	1	1	1	1	1	1	1	1	1	1	1	1	1	1	1	1
HLA-F_KIR3DL2	1	1	1	1	1	1	1	1	1	1	1	1	1	1	1	1	1	1	1	1	1	1	1	1	1	1	1	1	1	1	1	1	1	1	1	1	1	1	1	1	1	1	1	1	1	1	1	1	1
HLA-B_KIR3DL2	1	1	1	1	1	1	1	1	1	1	1	1	1	1	1	1	1	1	1	1	1	1	1	1	1	1	1	1	1	1	1	1	1	1	1	1	1	1	1	1	1	1	1	1	1	1	1	1	1
HLA-F_LILRB2	1	1	1	1	1	1	1	1	1	1	1	1	1	1	1	1	1	1	1	1	1	1	1	1	1	1	1	1	1	1	1	1	1	1	1	1	1	1	1	1	1	1	1	1	1	1	1	1	1
INS_LILRB2	1	1	1	1	1	1	1	1	1	1	1	1	1	1	1	1	1	1	1	1	1	1	1	1	1	1	1	1	1	1	1	1	1	1	1	1	1	1	1	0	0	1	1	1	1	1	1	1	1
CD1D_LILRB2	1	1	1	1	1	1	1	1	1	1	1	1	1	1	1	1	1	1	1	1	1	1	1	1	1	1	1	1	1	1	1	1	1	1	1	1	1	1	1	1	1	1	1	1	1	1	1	1	1
HLA-G_LILRB2	1	1	1	1	1	1	1	1	1	1	1	1	1	1	1	1	1	1	1	1	1	1	1	1	1	1	1	1	1	1	1	1	1	1	1	1	1	1	1	1	1	1	1	1	1	1	1	1	1
HLA-F_LILRB1	1	1	1	1	1	1	1	1	1	1	1	1	1	1	1	1	1	1	1	1	1	1	1	1	1	1	1	1	1	1	1	1	1	1	1	1	1	1	1	1	1	1	1	1	1	1	1	1	1
INS_LILRB1	1	1	1	1	1	1	1	1	1	1	1	1	1	1	1	1	1	1	1	1	1	1	1	1	1	1	1	1	1	1	1	1	1	1	1	1	1	1	1	1	1	1	1	1	1	1	1	1	1
HLA-G_LILRB1	1	1	1	1	1	1	1	1	1	1	1	1	1	1	1	1	1	1	1	1	1	1	1	1	1	1	1	1	1	1	1	1	1	1	1	1	1	1	1	1	1	1	1	1	1	1	1	1	1
GAST_CCKBR	1	1	1	1	1	1	1	1	1	1	1	1	1	1	1	1	1	1	1	1	1	1	1	1	1	1	1	1	1	1	1	1	1	1	1	1	1	1	1	1	1	1	1	1	1	1	1	1	1
CCK_CCKBR	1	1	1	1	1	1	1	1	1	1	1	1	1	1	1	1	1	1	1	1	1	1	1	1	1	1	1	1	1	1	1	1	1	1	1	1	1	1	1	1	1	1	1	1	1	1	1	1	1
CCL4_CCR5	1	1	1	1	1	1	1	1	1	1	1	1	1	1	1	1	1	1	1	1	1	1	1	1	1	1	1	1	1	1	1	1	1	1	1	1	1	1	1	1	1	1	1	1	1	1	1	1	1
CCL3_CCR5	1	1	1	1	1	1	1	1	1	1	1	1	1	1	1	1	1	1	1	1	1	1	1	1	1	1	1	1	1	1	1	1	1	1	1	1	1	1	1	1	1	1	1	1	1	1	1	1	1
CCL5_CCR5	1	1	1	1	1	1	1	1	1	1	1	1	1	1	1	1	1	1	1	1	1	1	1	1	1	1	1	1	1	1	1	1	1	1	1	1	1	1	1	1	1	1	1	1	1	1	1	1	1
CCL4_SLC7A1	1	1	1	1	1	1	1	1	1	1	1	1	1	1	1	1	1	1	1	1	1	1	1	1	1	1	1	1	1	1	1	1	1	1	1	1	1	1	1	1	1	1	1	1	1	1	1	1	1
CSF1_SLC7A1	1	1	1	1	1	1	1	1	1	1	1	1	1	1	1	1	1	1	1	1	1	1	1	1	1	1	1	1	1	1	1	1	1	1	1	1	1	1	1	1	1	1	1	1	1	1	1	1	1
CCL4_CNR2	1	1	1	1	1	1	1	1	1	1	1	1	1	1	1	1	1	1	1	1	1	1	1	1	1	1	1	1	1	1	1	1	1	1	1	1	1	1	1	1	1	1	1	1	1	1	1	1	1
CCL4_GPRC5D	1	1	1	1	1	1	1	1	1	1	1	1	1	1	1	1	1	1	1	1	1	1	1	1	1	1	1	1	1	1	1	1	1	1	1	1	1	1	1	1	1	1	1	1	1	1	1	1	1
IGF2_IDE	1	1	1	1	1	1	1	1	1	1	1	1	1	1	1	1	1	1	1	1	1	1	1	1	1	1	1	1	1	1	1	1	1	1	1	1	1	1	1	1	1	1	1	1	1	1	1	1	1
INS_IDE	1	1	1	1	1	1	1	1	1	1	1	1	1	1	1	1	1	1	1	1	1	1	1	1	1	1	1	1	1	1	1	1	1	1	1	1	1	1	1	1	1	1	1	1	1	1	1	1	1
CCL3_IDE	1	1	1	1	1	1	1	1	1	1	1	1	1	1	1	1	1	1	1	1	1	1	1	1	1	1	1	1	1	1	1	1	1	1	1	1	1	1	1	1	1	1	1	1	1	1	1	1	1
GCG_IDE	1	1	1	1	1	1	1	1	1	1	1	1	1	1	1	1	1	1	1	1	1	1	1	1	1	1	1	1	1	1	1	1	1	1	1	1	1	1	1	1	1	1	1	1	1	1	1	1	1
IAPP_IDE	1	1	1	1	1	1	1	1	1	1	1	1	1	1	1	1	1	1	1	1	1	1	1	1	1	1	1	1	1	1	1	1	1	1	1	1	1	1	1	1	1	1	1	1	1	1	1	1	1
IGF2_IGF1R	1	1	1	1	1	1	1	1	1	1	1	1	1	1	1	1	1	1	1	1	1	1	1	1	1	1	1	1	1	1	1	1	1	1	1	1	1	1	1	1	1	1	1	1	1	1	1	1	1
IGF1_IGF1R	1	1	1	1	1	1	1	1	1	1	1	1	1	1	1	1	1	1	1	1	1	1	1	1	1	1	1	1	1	1	1	1	1	1	1	1	1	1	1	1	1	1	1	1	1	1	1	1	1
IGF2_IGF2R	1	1	1	1	1	1	1	1	1	1	1	1	1	1	1	1	1	1	1	1	1	1	1	1	1	1	1	1	1	1	1	1	1	1	1	1	1	1	1	1	1	1	1	1	1	1	1	1	1
BDNF_NTRK2	1	1	1	1	1	1	1	1	1	1	1	1	1	1	1	1	1	1	1	1	1	1	1	1	1	1	1	1	1	1	1	1	1	1	1	1	1	1	1	1	1	1	1	1	1	1	1	1	1
NTF3_NTRK2	1	1	1	1	1	1	1	1	1	1	1	1	1	1	1	1	1	1	1	1	1	1	1	1	1	1	1	1	1	1	1	1	1	1	1	1	1	1	1	1	1	1	1	1	1	1	1	1	1
NTF4_NTRK2	1	1	1	1	1	1	1	1	1	1	1	1	1	1	1	1	1	1	1	1	1	1	1	1	1	1	1	1	1	1	1	1	1	1	1	1	1	1	1	1	1	1	1	1	1	1	1	1	1
BDNF_SORT1	1	1	1	1	1	1	1	1	1	1	1	1	1	1	1	1	1	1	1	1	1	1	1	1	1	1	1	1	1	1	1	1	1	1	1	1	1	1	1	1	1	1	1	1	1	1	1	1	1
GRN_SORT1	1	1	1	1	1	1	1	1	1	1	1	1	1	1	1	1	1	1	1	1	1	1	1	1	1	1	1	1	1	1	1	1	1	1	1	1	1	1	1	1	1	1	1	1	1	1	1	1	1
COPA_SORT1	1	1	1	1	1	1	1	1	1	1	1	1	1	1	1	1	1	1	1	1	1	1	1	1	1	1	1	1	1	1	1	1	1	1	1	1	1	1	1	1	1	1	1	1	1	1	1	1	1
BDNF_F11R	1	1	1	1	1	1	1	1	1	1	1	1	1	1	1	1	1	1	1	1	1	1	1	1	1	1	1	1	1	1	1	1	1	1	1	1	1	1	1	1	1	1	1	1	1	1	1	1	1
IFNE_Type I IFNR	1	1	1	1	1	1	1	1	1	1	1	1	1	1	1	1	1	1	1	1	1	1	1	1	1	1	1	1	1	1	1	1	1	1	1	1	1	1	1	1	1	1	1	1	1	1	1	1	1
IFNA13_Type I IFNR	1	1	1	1	1	1	1	1	1	1	1	1	1	1	1	1	1	1	1	1	1	1	1	1	1	1	1	1	1	1	1	1	1	1	1	1	1	1	1	1	1	1	1	1	1	1	1	1	1
IFNA1_Type I IFNR	1	1	1	1	1	1	1	1	1	1	1	1	1	1	1	1	1	1	1	1	1	1	1	1	1	1	1	1	1	1	1	1	1	1	1	1	1	1	1	1	1	1	1	1	1	1	1	1	1
IFNA2_Type I IFNR	1	1	1	1	1	1	1	1	1	1	1	1	1	1	1	1	1	1	1	1	1	1	1	1	1	1	1	1	1	1	1	1	1	1	1	1	1	1	1	1	1	1	1	1	1	1	1	1	1
IFNA14_Type I IFNR	1	1	1	1	1	1	1	1	1	1	1	1	1	1	1	1	1	1	1	1	1	1	1	1	1	1	1	1	1	1	1	1	1	1	1	1	1	1	1	1	1	1	1	1	1	1	1	1	1
IFNB1_Type I IFNR	1	1	1	1	1	1	1	1	1	1	1	1	1	1	1	1	1	1	1	1	1	1	1	1	1	1	1	1	1	1	1	1	1	1	1	1	1	1	1	1	1	1	1	1	1	1	1	1	1
IFNW1_Type I IFNR	1	1	1	1	1	1	1	1	1	1	1	1	1	1	1	1	1	1	1	1	1	1	1	1	1	1	1	1	1	1	1	1	1	1	1	1	1	1	1	1	1	1	1	1	1	1	1	1	1
IFNA6_Type I IFNR	1	1	1	1	1	1	1	1	1	1	1	1	1	1	1	1	1	1	1	1	1	1	1	1	1	1	1	1	1	1	1	1	1	1	1	1	1	1	1	1	1	1	1	1	1	1	1	1	1
CD200_CD200R1	1	1	1	1	1	1	1	1	1	1	1	1	1	1	1	1	1	1	1	1	1	1	1	1	1	1	1	1	1	1	1	1	1	1	1	1	1	1	1	1	1	1	1	1	1	1	1	1	1
KLRB1_CLEC2D	1	1	1	1	1	1	1	1	1	1	1	1	1	1	1	1	1	1	1	1	1	1	1	1	1	1	1	1	1	1	1	1	1	1	1	1	1	1	1	1	1	1	1	1	1	1	0	0	0
FAM3C_CLEC2D	1	1	1	1	1	1	1	1	1	1	1	1	1	1	1	1	1	1	1	1	1	1	1	1	1	1	1	1	1	1	1	1	1	1	1	1	1	1	1	1	1	1	1	1	1	1	1	1	1
TNF_DAG1	1	1	1	1	1	1	1	1	1	1	1	1	1	1	1	1	1	1	1	1	1	1	1	1	1	1	1	1	1	1	1	1	1	1	1	1	1	1	1	1	1	1	1	1	1	1	1	1	1
LGALS9_DAG1	1	1	1	1	1	1	1	1	1	1	1	1	1	1	1	1	1	1	1	1	1	1	1	1	1	1	1	1	1	1	1	1	1	1	1	1	1	1	1	1	1	1	1	1	1	1	1	1	1
TNF_NOTCH1	1	1	1	1	1	1	1	1	1	1	1	1	1	1	1	1	1	1	1	1	1	1	1	1	1	1	1	1	1	1	1	1	1	1	1	1	1	1	1	1	1	1	1	1	1	1	1	1	1
DLL1_NOTCH1	1	1	1	1	1	1	1	1	1	1	1	1	1	1	1	1	1	1	1	1	1	1	1	1	1	1	1	1	1	1	1	1	1	1	1	1	1	1	1	1	1	1	1	1	1	1	1	1	1
TNF_SEMA4C	1	1	1	1	1	1	1	1	1	1	1	1	1	1	1	1	1	1	1	1	1	1	1	1	1	1	1	1	1	1	1	1	1	1	1	1	1	1	1	1	1	1	1	1	1	1	1	1	1
PLXNB2_SEMA4C	1	1	1	1	1	1	1	1	1	1	1	1	1	1	1	1	1	1	1	1	1	1	1	1	1	1	1	1	1	1	1	1	1	1	1	1	1	1	1	1	1	1	1	1	1	1	1	1	1
TNF_FLT4	1	1	1	1	1	1	1	1	1	1	1	1	1	1	1	1	1	1	1	1	1	1	1	1	1	1	1	1	1	1	1	1	1	1	1	1	1	1	1	1	1	1	1	1	1	1	1	1	1
VEGFD_FLT4	1	1	1	1	1	1	1	1	1	1	1	1	1	1	1	1	1	1	1	1	1	1	1	1	1	1	1	1	1	1	1	1	1	1	1	1	1	1	1	1	1	1	1	1	1	1	1	1	1
TNF_ICOS	1	1	1	1	1	1	1	1	1	1	1	1	1	1	1	1	1	1	1	1	1	1	1	1	1	1	1	1	1	1	1	1	1	1	1	1	1	1	1	1	1	1	1	1	1	1	1	1	1
ICOSLG_ICOS	1	1	1	1	1	1	1	1	1	1	1	1	1	1	1	1	1	1	1	1	1	1	1	1	1	1	1	1	1	1	1	1	1	1	1	1	1	1	1	1	1	1	1	1	1	1	1	1	1
TNF_TNFRSF1A	1	1	1	1	1	1	1	1	1	1	1	1	1	1	1	1	1	1	1	1	1	1	1	1	1	1	1	1	1	1	1	1	1	1	1	1	1	1	1	1	1	1	1	1	1	1	1	1	1
LTA_TNFRSF1A	1	1	1	1	1	1	1	1	1	1	1	1	1	1	1	1	1	1	1	1	1	1	1	1	1	1	1	1	1	1	1	1	1	1	1	1	1	1	1	1	1	1	1	1	1	1	1	1	1
TNFSF13_TNFRSF1A	1	1	1	1	1	1	1	1	1	1	1	1	1	1	1	1	1	1	1	1	1	1	1	1	1	1	1	1	1	1	1	1	1	1	1	1	1	1	1	1	1	1	1	1	1	1	1	1	1
TNF_FAS	1	1	1	1	1	1	1	1	1	1	1	1	1	1	1	1	1	1	1	1	1	1	1	1	1	1	1	1	1	1	1	1	1	1	1	1	1	1	1	1	1	1	1	1	1	1	1	1	1
TNFSF13_FAS	1	1	1	1	1	1	1	1	1	1	1	1	1	1	1	1	1	1	1	1	1	1	1	1	1	1	1	1	1	1	1	1	1	1	1	1	1	1	1	1	1	1	1	1	1	1	1	1	1
TNF_TNFRSF1B	1	1	1	1	1	1	1	1	1	1	1	1	1	1	1	1	1	1	1	1	1	1	1	1	1	1	1	1	1	1	1	1	1	1	1	1	1	1	1	1	1	1	1	1	1	1	1	1	1
LTA_TNFRSF1B	1	1	1	1	1	1	1	1	1	1	1	1	1	1	1	1	1	1	1	1	1	1	1	1	1	1	1	1	1	1	1	1	1	1	1	1	1	1	1	1	1	1	1	1	1	1	1	1	1
TNF_RIPK1	1	1	1	1	1	1	1	1	1	1	1	1	1	1	1	1	1	1	1	1	1	1	1	1	1	1	1	1	1	1	1	1	1	1	1	1	1	1	1	1	1	1	1	1	1	1	1	1	1
LTA_RIPK1	1	1	1	1	1	1	1	1	1	1	1	1	1	1	1	1	1	1	1	1	1	1	1	1	1	1	1	1	1	1	1	1	1	1	1	1	1	1	1	1	1	1	1	1	1	1	1	1	1
TNFSF10_RIPK1	1	1	1	1	1	1	1	1	1	1	1	1	1	1	1	1	1	1	1	1	1	1	1	1	1	1	1	1	1	1	1	1	1	1	1	1	1	1	1	1	1	1	1	1	1	1	1	1	1
TNF_PTPRS	1	1	1	1	1	1	1	1	1	1	1	1	1	1	1	1	1	1	1	1	1	1	1	1	1	1	1	1	1	1	1	1	1	1	1	1	1	1	1	1	1	1	1	1	1	1	1	1	1
PTN_PTPRS	1	1	1	1	1	1	1	1	1	1	1	1	1	1	1	1	1	1	1	1	1	1	1	1	1	1	1	1	1	1	1	1	1	1	1	1	1	1	1	1	1	1	1	1	1	1	1	1	1
TNF_CELSR2	1	1	1	1	1	1	1	1	1	1	1	1	1	1	1	1	1	1	1	1	1	1	1	1	1	1	1	1	1	1	1	1	1	1	1	1	1	1	1	1	1	1	1	1	1	1	1	1	1
INS_INSR	0	1	1	1	1	1	1	1	1	1	1	1	1	1	1	1	1	1	1	1	1	1	1	1	1	1	1	0	0	1	1	1	1	1	1	1	1	1	0	1	1	1	0	0	0	1	1	1	1
CCK_CCKAR	1	1	1	1	1	1	1	1	1	1	1	1	1	1	1	1	1	1	1	1	1	1	1	1	1	1	1	1	1	1	1	1	1	1	1	1	1	1	1	1	1	1	1	1	1	1	1	1	1
CXCR3_CCL19	1	1	1	1	1	1	1	1	1	1	1	1	1	1	1	1	1	1	1	1	1	1	1	1	1	1	1	1	1	1	1	1	1	1	1	1	1	1	1	1	1	1	1	1	1	1	1	1	1
CCRL2_CCL19	1	1	1	1	1	1	1	1	1	1	1	1	1	1	1	1	1	1	1	1	1	1	1	1	1	1	1	1	1	1	1	1	1	1	1	1	1	1	1	1	1	1	1	1	1	1	1	1	1
CCR7_CCL19	1	1	1	1	1	1	1	1	1	1	1	1	1	1	1	1	1	1	1	1	1	1	1	1	1	1	1	1	1	1	1	1	1	1	1	1	1	1	1	1	1	1	1	1	1	1	1	1	1
CXCR3_CCL20	1	1	1	1	1	1	1	1	1	1	1	1	1	1	1	1	1	1	1	1	1	1	1	1	1	1	1	1	1	1	1	1	1	1	1	1	1	1	1	1	1	1	1	1	1	1	1	1	1
CCR6_CCL20	1	1	1	1	1	1	1	1	1	1	1	1	1	1	1	1	1	1	1	1	1	1	1	1	1	1	1	1	1	1	1	1	1	1	1	1	1	1	1	1	1	1	1	1	1	1	1	1	1
DPP4_CCL11	1	1	1	1	1	1	1	1	1	1	1	1	1	1	1	1	1	1	1	1	1	1	1	1	1	1	1	1	1	1	1	1	1	1	1	1	1	1	1	1	1	1	1	1	1	1	1	1	1
ACKR2_CCL11	1	1	1	1	1	1	1	1	1	1	1	1	1	1	1	1	1	1	1	1	1	1	1	1	1	1	1	1	1	1	1	1	1	1	1	1	1	1	1	1	1	1	1	1	1	1	1	1	1
CCR2_CCL11	1	1	1	1	1	1	1	1	1	1	1	1	1	1	1	1	1	1	1	1	1	1	1	1	1	1	1	1	1	1	1	1	1	1	1	1	1	1	1	1	1	1	1	1	1	1	1	1	1
DPP4_CXCL12	1	1	1	1	1	1	1	1	1	1	1	1	1	1	1	1	1	1	1	1	1	1	1	1	1	1	1	1	1	1	1	1	1	1	1	1	1	1	1	1	1	1	1	1	1	1	1	1	1
ACKR3_CXCL12	1	1	1	1	1	1	1	1	1	1	1	1	1	1	1	1	1	1	1	1	1	1	1	1	1	1	1	1	1	1	1	1	1	1	1	1	1	1	1	1	1	1	1	1	1	1	1	1	1
TNFRSF13B_TNFSF13	1	1	1	1	1	1	1	1	1	1	1	1	1	1	1	1	1	1	1	1	1	1	1	1	1	1	1	1	1	1	1	1	1	1	1	1	1	1	1	1	1	1	1	1	1	1	1	1	1
TNFRSF13B_CD70	1	1	1	1	1	1	1	1	1	1	1	1	1	1	1	1	1	1	1	1	1	1	1	1	1	1	1	1	1	1	1	1	1	1	1	1	1	1	1	1	1	1	1	1	1	1	1	1	1
CD27_CD70	1	1	1	1	1	1	1	1	1	1	1	1	1	1	1	1	1	1	1	1	1	1	1	1	1	1	1	1	1	1	1	1	1	1	1	1	1	1	1	1	1	1	1	1	1	1	1	1	1
CD40_CD40LG	1	1	1	1	1	1	1	1	1	1	1	1	1	1	1	1	1	1	1	1	1	1	1	1	1	1	1	1	1	1	1	1	1	1	1	1	1	1	1	1	1	1	1	1	1	1	1	1	1
CD40_INSL3	1	1	1	1	1	1	1	1	1	1	1	1	1	1	1	1	1	1	1	1	1	1	1	1	1	1	1	1	1	1	1	1	1	1	1	1	1	1	1	1	1	1	1	1	1	1	1	1	1
HLA-DQB2_PRL	1	1	1	1	1	1	1	1	1	1	1	1	1	1	1	1	1	1	1	1	1	1	1	1	1	1	1	1	1	1	1	1	1	1	1	1	1	1	1	1	1	1	1	1	1	1	1	1	1
HLA-DRB1_OGN	1	1	1	1	1	1	1	1	1	1	1	1	1	1	1	1	1	1	1	1	1	1	1	1	1	1	1	1	1	1	1	1	1	1	1	1	1	1	1	1	1	1	1	1	1	1	1	1	1
IL1 receptor_IL1A	1	1	1	1	1	1	1	1	1	1	1	1	1	1	1	1	1	1	1	1	1	1	1	1	1	1	1	1	1	1	1	1	1	1	1	1	1	1	1	1	1	1	1	1	1	1	1	1	1
IL1 receptor inhibitor_IL1A	1	1	1	1	1	1	1	1	1	1	1	1	1	1	1	1	1	1	1	1	1	1	1	1	1	1	1	1	1	1	1	1	1	1	1	1	1	1	1	1	1	1	1	1	1	1	1	1	1
IL1 receptor_IL1B	1	1	1	1	1	1	1	1	1	1	1	1	1	1	1	1	1	1	1	1	1	1	1	1	1	1	1	1	1	1	1	1	1	1	1	1	1	1	1	1	1	1	1	1	1	1	1	1	1
IL1 receptor inhibitor_IL1B	1	1	1	1	1	1	1	1	1	1	1	1	1	1	1	1	1	1	1	1	1	1	1	1	1	1	1	1	1	1	1	1	1	1	1	1	1	1	1	1	1	1	1	1	1	1	1	1	1
IL1 receptor_IL1RN	1	1	1	1	1	1	1	1	1	1	1	1	1	1	1	1	1	1	1	1	1	1	1	1	1	1	1	1	1	1	1	1	1	1	1	1	1	1	1	1	1	1	1	1	1	1	1	1	1
IL1 receptor inhibitor_IL1RN	1	1	1	1	1	1	1	1	1	1	1	1	1	1	1	1	1	1	1	1	1	1	1	1	1	1	1	1	1	1	1	1	1	1	1	1	1	1	1	1	1	1	1	1	1	1	1	1	1
IL10 receptor_IL10	1	1	1	1	1	1	1	1	1	1	1	1	1	1	1	1	1	1	1	1	1	1	1	1	1	1	1	1	1	1	1	1	1	1	1	1	1	1	1	1	1	1	1	1	1	1	1	1	1
IL11 receptor_IL11	1	1	1	1	1	1	1	1	1	1	1	1	1	1	1	1	1	1	1	1	1	1	1	1	1	1	1	1	1	1	1	1	1	1	1	1	1	1	1	1	1	1	1	1	1	1	1	1	1
IL12_IL12 receptor	1	1	1	1	1	1	1	1	1	1	1	1	1	1	1	1	1	1	1	1	1	1	1	1	1	1	1	1	1	1	1	1	1	1	1	1	1	1	1	1	1	1	1	1	1	1	1	1	1
IL13 receptor_IL4	1	1	1	1	1	1	1	1	1	1	1	1	1	1	1	1	1	1	1	1	1	1	1	1	1	1	1	1	1	1	1	1	1	1	1	1	1	1	1	1	1	1	1	1	1	1	1	1	1
IL4 receptor_IL4	1	1	1	1	1	1	1	1	1	1	1	1	1	1	1	1	1	1	1	1	1	1	1	1	1	1	1	1	1	1	1	1	1	1	1	1	1	1	1	1	1	1	1	1	1	1	1	1	1
IL13 receptor_IL13	1	1	1	1	1	1	1	1	1	1	1	1	1	1	1	1	1	1	1	1	1	1	1	1	1	1	1	1	1	1	1	1	1	1	1	1	1	1	1	1	1	1	1	1	1	1	1	1	1
IL15 receptor_IL15	1	1	1	1	1	1	1	1	1	1	1	1	1	1	1	1	1	1	1	1	1	1	1	1	1	1	1	1	1	1	1	1	1	1	1	1	1	1	1	1	1	1	1	1	1	1	1	1	1
IL17 AF_IL17 receptor AC	1	1	1	1	1	1	1	1	1	1	1	1	1	1	1	1	1	1	1	1	1	1	1	1	1	1	1	1	1	1	1	1	1	1	1	1	1	1	1	1	1	1	1	1	1	1	1	1	1
IL17 receptor AB_IL25	1	1	1	1	1	1	1	1	1	1	1	1	1	1	1	1	1	1	1	1	1	1	1	1	1	1	1	1	1	1	1	1	1	1	1	1	1	1	1	1	1	1	1	1	1	1	1	1	1
IL17 receptor AC_IL17A	1	1	1	1	1	1	1	1	1	1	1	1	1	1	1	1	1	1	1	1	1	1	1	1	1	1	1	1	1	1	1	1	1	1	1	1	1	1	1	1	1	1	1	1	1	1	1	1	1
IL17 receptor AC_IL17F	1	1	1	1	1	1	1	1	1	1	1	1	1	1	1	1	1	1	1	1	1	1	1	1	1	1	1	1	1	1	1	1	1	1	1	1	1	1	1	1	1	1	1	1	1	1	1	1	1
IL17 receptor AE_IL17C	1	1	1	1	1	1	1	1	1	1	1	1	1	1	1	1	1	1	1	1	1	1	1	1	1	1	1	1	1	1	1	1	1	1	1	1	1	1	1	1	1	1	1	1	1	1	1	1	1
IL18 receptor_IL18	1	1	1	1	1	1	1	1	1	1	1	1	1	1	1	1	1	1	1	1	1	1	1	1	1	1	1	1	1	1	1	1	1	1	1	1	1	1	1	1	1	1	1	1	1	1	1	1	1
IL2 receptor_HA_IL2	1	1	1	1	1	1	1	1	1	1	1	1	1	1	1	1	1	1	1	1	1	1	1	1	1	1	1	1	1	1	1	1	1	1	1	1	1	1	1	1	1	1	1	1	1	1	1	1	1
IL2 receptor_I_IL2	1	1	1	1	1	1	1	1	1	1	1	1	1	1	1	1	1	1	1	1	1	1	1	1	1	1	1	1	1	1	1	1	1	1	1	1	1	1	1	1	1	1	1	1	1	1	1	1	1
NGFR_IL2	1	1	1	1	1	1	1	1	1	1	1	1	1	1	1	1	1	1	1	1	1	1	1	1	1	1	1	1	1	1	1	1	1	1	1	1	1	1	1	1	1	1	1	1	1	1	1	1	1
NGFR_BDNF	1	1	1	1	1	1	1	1	1	1	1	1	1	1	1	1	1	1	1	1	1	1	1	1	1	1	1	1	1	1	1	1	1	1	1	1	1	1	1	1	1	1	1	1	1	1	1	1	1
NCAM1_BDNF	1	1	1	1	1	1	1	1	1	1	1	1	1	1	1	1	1	1	1	1	1	1	1	1	1	1	1	1	1	1	1	1	1	1	1	1	1	1	1	1	1	1	1	1	1	1	1	1	1
NGFR_NTF4	1	1	1	1	1	1	1	1	1	1	1	1	1	1	1	1	1	1	1	1	1	1	1	1	1	1	1	1	1	1	1	1	1	1	1	1	1	1	1	1	1	1	1	1	1	1	1	1	1
NCAM1_GDNF	1	1	1	1	1	1	1	1	1	1	1	1	1	1	1	1	1	1	1	1	1	1	1	1	1	1	1	1	1	1	1	1	1	1	1	1	1	1	1	1	1	1	1	1	1	1	1	1	1
IL20 receptor Type I_IL24	1	1	1	1	1	1	1	1	1	1	1	1	1	1	1	1	1	1	1	1	1	1	1	1	1	1	1	1	1	1	1	1	1	1	1	1	1	1	1	1	1	1	1	1	1	1	1	1	1
IL20 receptor Type II_IL24	1	1	1	1	1	1	1	1	1	1	1	1	1	1	1	1	1	1	1	1	1	1	1	1	1	1	1	1	1	1	1	1	1	1	1	1	1	1	1	1	1	1	1	1	1	1	1	1	1
NOTCH2_IL24	1	1	1	1	1	1	1	1	1	1	1	1	1	1	1	1	1	1	1	1	1	1	1	1	1	1	1	1	1	1	1	1	1	1	1	1	1	1	1	1	1	1	1	1	1	1	1	1	1
IL20 receptor Type I_IL20	1	1	1	1	1	1	1	1	1	1	1	1	1	1	1	1	1	1	1	1	1	1	1	1	1	1	1	1	1	1	1	1	1	1	1	1	1	1	1	1	1	1	1	1	1	1	1	1	1
IL20 receptor Type II_IL20	1	1	1	1	1	1	1	1	1	1	1	1	1	1	1	1	1	1	1	1	1	1	1	1	1	1	1	1	1	1	1	1	1	1	1	1	1	1	1	1	1	1	1	1	1	1	1	1	1
IL20 receptor Type I_IL19	1	1	1	1	1	1	1	1	1	1	1	1	1	1	1	1	1	1	1	1	1	1	1	1	1	1	1	1	1	1	1	1	1	1	1	1	1	1	1	1	1	1	1	1	1	1	1	1	1
NOTCH2_DLL4	1	1	1	1	1	1	1	1	1	1	1	1	1	1	1	1	1	1	1	1	1	1	1	1	1	1	1	1	1	1	1	1	1	1	1	1	1	1	1	1	1	1	1	1	1	1	1	1	1
NOTCH1_DLL4	1	1	1	1	1	1	1	1	1	1	1	1	1	1	1	1	1	1	1	1	1	1	1	1	1	1	1	1	1	1	1	1	1	1	1	1	1	1	1	1	1	1	1	1	1	1	1	1	1
NOTCH4_DLL4	1	1	1	1	1	1	1	1	1	1	1	1	1	1	1	1	1	1	1	1	1	1	1	1	1	1	1	1	1	1	1	1	1	1	1	1	1	1	1	1	1	1	1	1	1	1	1	1	1
NOTCH2_DLL3	1	1	1	1	1	1	1	1	1	1	1	1	1	1	1	1	1	1	1	1	1	1	1	1	1	1	1	1	1	1	1	1	1	1	1	1	1	1	1	1	1	1	1	1	1	1	1	1	1
NOTCH1_DLL3	1	1	1	1	1	1	1	1	1	1	1	1	1	1	1	1	1	1	1	1	1	1	1	1	1	1	1	1	1	1	1	1	1	1	1	1	1	1	1	1	1	1	1	1	1	1	1	1	1
NOTCH4_DLL3	1	1	1	1	1	1	1	1	1	1	1	1	1	1	1	1	1	1	1	1	1	1	1	1	1	1	1	1	1	1	1	1	1	1	1	1	1	1	1	1	1	1	1	1	1	1	1	1	1
NOTCH2_JAG2	1	1	1	1	1	1	1	1	1	1	1	1	1	1	1	1	1	1	1	1	1	1	1	1	1	1	1	1	1	1	1	1	1	1	1	1	1	1	1	1	1	1	1	1	1	1	1	1	1
NOTCH1_JAG2	1	1	1	1	1	1	1	1	1	1	1	1	1	1	1	1	1	1	1	1	1	1	1	1	1	1	1	1	1	1	1	1	1	1	1	1	1	1	1	1	1	1	1	1	1	1	1	1	1
NOTCH4_JAG2	1	1	1	1	1	1	1	1	1	1	1	1	1	1	1	1	1	1	1	1	1	1	1	1	1	1	1	1	1	1	1	1	1	1	1	1	1	1	1	1	1	1	1	1	1	1	1	1	1
NOTCH3_JAG2	1	1	1	1	1	1	1	1	1	1	1	1	1	1	1	1	1	1	1	1	1	1	1	1	1	1	1	1	1	1	1	1	1	1	1	1	1	1	1	1	1	1	1	1	1	1	1	1	1
NOTCH1_WNT4	1	1	1	1	1	1	1	1	1	1	1	1	1	1	1	1	1	1	1	1	1	1	1	1	1	1	1	1	1	1	1	1	1	1	1	1	1	1	1	1	1	1	1	1	1	1	1	1	1
FZD6_WNT4	1	1	1	1	1	1	1	1	1	1	1	1	1	1	1	1	1	1	1	1	1	1	1	1	1	1	1	1	1	1	1	1	1	1	1	1	1	1	1	1	1	1	1	1	1	1	1	1	1
NOTCH1_JAG1	1	1	1	1	1	1	1	1	1	1	1	1	1	1	1	1	1	1	1	1	1	1	1	1	1	1	1	1	1	1	1	1	1	1	1	1	1	1	1	1	1	1	1	1	1	1	1	1	1
CD46_JAG1	1	1	1	1	1	1	1	1	1	1	1	1	1	1	1	1	1	1	1	0.06	1	1	1	1	1	1	1	0	1	1	1	1	1	1	1	1	1	1	1	1	1	1	1	1	1	1	1	1	1
NOTCH1_NOV	1	1	1	1	1	1	1	1	1	1	1	1	1	1	1	1	1	1	1	1	1	1	1	1	1	1	1	1	1	1	1	1	1	1	1	1	1	1	1	1	1	1	1	1	1	1	1	1	1
NOTCH1_DLK1	1	1	1	1	1	1	1	1	1	1	1	1	1	1	1	1	1	1	1	1	1	1	1	1	1	1	1	1	1	1	1	1	1	1	1	1	1	1	1	1	1	1	1	1	1	1	1	1	1
IL21 receptor_IL21	1	1	1	1	1	1	1	1	1	1	1	1	1	1	1	1	1	1	1	1	1	1	1	1	1	1	1	1	1	1	1	1	1	1	1	1	1	1	1	1	1	1	1	1	1	1	1	1	1
IL22 receptor_IL22	1	1	1	1	1	1	1	1	1	1	1	1	1	1	1	1	1	1	1	1	1	1	1	1	1	1	1	1	1	1	1	1	1	1	1	1	1	1	1	1	1	1	1	1	1	1	1	1	1
IL23_IL23 receptor	1	1	1	1	1	1	1	1	1	1	1	1	1	1	1	1	1	1	1	1	1	1	1	1	1	1	1	1	1	1	1	1	1	1	1	1	1	1	1	1	1	1	1	1	1	1	1	1	1
IL26 receptor_IL26	1	1	1	1	1	1	1	1	1	1	1	1	1	1	1	1	1	1	1	1	1	1	1	1	1	1	1	1	1	1	1	1	1	1	1	1	1	1	1	1	1	1	1	1	1	1	1	1	1
IL27_IL27 receptor	1	1	1	1	1	1	1	1	1	1	1	1	1	1	1	1	1	1	1	1	1	1	1	1	1	1	1	1	1	1	1	1	1	1	1	1	1	1	1	1	1	1	1	1	1	1	1	1	1
IL28 receptor_IFNL3	1	1	1	1	1	1	1	1	1	1	1	1	1	1	1	1	1	1	1	1	1	1	1	1	1	1	1	1	1	1	1	1	1	1	1	1	1	1	1	1	1	1	1	1	1	1	1	1	1
IL3 receptor_IL3	1	1	1	1	1	1	1	1	1	1	1	1	1	1	1	1	1	1	1	1	1	1	1	1	1	1	1	1	1	1	1	1	1	1	1	1	1	1	1	1	1	1	1	1	1	1	1	1	1
IL33 receptor_IL33	1	1	1	1	1	1	1	1	1	1	1	1	1	1	1	1	1	1	1	1	1	1	1	1	1	1	1	1	1	1	1	1	1	1	1	1	1	1	1	1	1	1	1	1	1	1	1	1	1
IL35_IL35 receptor	1	1	1	1	1	1	1	1	1	1	1	1	1	1	1	1	1	1	1	1	1	1	1	1	1	1	1	1	1	1	1	1	1	1	1	1	1	1	1	1	1	1	1	1	1	1	1	1	1
IL36 receptor_IL36B	1	1	1	1	1	1	1	1	1	1	1	1	1	1	1	1	1	1	1	1	1	1	1	1	1	1	1	1	1	1	1	1	1	1	1	1	1	1	1	1	1	1	1	1	1	1	1	1	1
IL36 receptor_IL36G	1	1	1	1	1	1	1	1	1	1	1	1	1	1	1	1	1	1	1	1	1	1	1	1	1	1	1	1	1	1	1	1	1	1	1	1	1	1	1	1	1	1	1	1	1	1	1	1	1
IL36 receptor_IL36RN	1	1	1	1	1	1	1	1	1	1	1	1	1	1	1	1	1	1	1	1	1	1	1	1	1	1	1	1	1	1	1	1	1	1	1	1	1	1	1	1	1	1	1	1	1	1	1	1	1
IL37 receptor_IL37	1	1	1	1	1	1	1	1	1	1	1	1	1	1	1	1	1	1	1	1	1	1	1	1	1	1	1	1	1	1	1	1	1	1	1	1	1	1	1	1	1	1	1	1	1	1	1	1	1
IL5 receptor_IL5	1	1	1	1	1	1	1	1	1	1	1	1	1	1	1	1	1	1	1	1	1	1	1	1	1	1	1	1	1	1	1	1	1	1	1	1	1	1	1	1	1	1	1	1	1	1	1	1	1
IL6 receptor_IL6	1	1	1	1	1	1	1	1	1	1	1	1	1	1	1	1	1	1	1	1	1	1	1	1	1	1	1	1	1	1	1	1	1	1	1	1	1	1	1	1	1	1	1	1	1	1	1	1	1
IL7 receptor_IL7	1	1	1	1	1	1	1	1	1	1	1	1	1	1	1	1	1	1	1	1	1	1	1	1	1	1	1	1	1	1	1	1	1	1	1	1	1	1	1	1	1	1	1	1	1	1	1	1	1
LIFR_OSM	1	1	1	1	1	1	1	1	1	1	1	1	1	1	1	1	1	1	1	1	1	1	1	1	1	1	1	1	1	1	1	1	1	1	1	1	1	1	1	1	1	1	1	1	1	1	1	1	1
OSMR_OSM	1	1	1	1	1	1	1	1	1	1	1	1	1	1	1	1	1	1	1	1	1	1	1	1	1	1	1	1	1	1	1	1	1	1	1	1	1	1	1	1	1	1	1	1	1	1	1	1	1
LIFR_LIF	1	1	1	1	1	1	1	1	1	1	1	1	1	1	1	1	1	1	1	1	1	1	1	1	1	1	1	1	1	1	1	1	1	1	1	1	1	1	1	1	1	1	1	1	1	1	1	1	1
MIS receptor 1_AMH	1	1	1	1	1	1	1	1	1	1	1	1	1	1	1	1	1	1	1	1	1	1	1	1	1	1	1	1	1	1	1	1	1	1	1	1	1	1	1	1	1	1	1	1	1	1	1	1	1
MIS receptor 2_AMH	1	1	1	1	1	1	1	1	1	1	1	1	1	1	1	1	1	1	1	1	1	1	1	1	1	1	1	1	1	1	1	1	1	1	1	1	1	1	1	1	1	1	1	1	1	1	1	1	1
MIS receptor 3_AMH	1	1	1	1	1	1	1	1	1	1	1	1	1	1	1	1	1	1	1	1	1	1	1	1	1	1	1	1	1	1	1	1	1	1	1	1	1	1	1	1	1	1	1	1	1	1	1	1	1
NKG2D II receptor_MICB	1	1	1	1	1	1	1	1	1	1	1	1	1	1	1	1	1	1	1	1	1	1	1	1	1	1	1	1	1	1	1	1	1	1	1	1	1	1	1	1	1	1	1	1	1	1	1	1	1
NKG2D II receptor_MICA	1	1	1	1	1	1	1	1	1	1	1	1	1	1	1	1	1	1	1	1	1	1	1	1	1	1	1	1	1	1	1	1	1	1	1	1	1	1	1	1	1	1	1	1	1	1	1	1	1
NKG2D II receptor_RAET1L	1	1	1	1	1	1	1	1	1	1	1	1	1	1	1	1	1	1	1	1	1	1	1	1	1	1	1	1	1	1	1	1	1	1	1	1	1	1	1	1	1	1	1	1	1	1	1	1	1
NKG2D II receptor_RAET1G	1	1	1	1	1	1	1	1	1	1	1	1	1	1	1	1	1	1	1	1	1	1	1	1	1	1	1	1	1	1	1	1	1	1	1	1	1	1	1	1	1	1	1	1	1	1	1	1	1
NKG2D II receptor_RAET1E	1	1	1	1	1	1	1	1	1	1	1	1	1	1	1	1	1	1	1	1	1	1	1	1	1	1	1	1	1	1	1	1	1	1	1	1	1	1	1	1	1	1	1	1	1	1	1	1	1
NKG2D II receptor_ULBP3	1	1	1	1	1	1	1	1	1	1	1	1	1	1	1	1	1	1	1	1	1	1	1	1	1	1	1	1	1	1	1	1	1	1	1	1	1	1	1	1	1	1	1	1	1	1	1	1	1
NKG2D II receptor_ULBP2	1	1	1	1	1	1	1	1	1	1	1	1	1	1	1	1	1	1	1	1	1	1	1	1	1	1	1	1	1	1	1	1	1	1	1	1	1	1	1	1	1	1	1	1	1	1	1	1	1
NKG2D II receptor_ULBP1	1	1	1	1	1	1	1	1	1	1	1	1	1	1	1	1	1	1	1	1	1	1	1	1	1	1	1	1	1	1	1	1	1	1	1	1	1	1	1	1	1	1	1	1	1	1	1	1	1
FZD9_WNT7A	1	1	1	1	1	1	1	1	1	1	1	1	1	1	1	1	1	1	1	1	1	1	1	1	1	1	1	1	1	1	1	1	1	1	1	1	1	1	1	1	1	1	1	1	1	1	1	1	1
FZD9_WNT1	1	1	1	1	1	1	1	1	1	1	1	1	1	1	1	1	1	1	1	1	1	1	1	1	1	1	1	1	1	1	1	1	1	1	1	1	1	1	1	1	1	1	1	1	1	1	1	1	1
FZD9_WNT2	1	1	1	1	1	1	1	1	1	1	1	1	1	1	1	1	1	1	1	1	1	1	1	1	1	1	1	1	1	1	1	1	1	1	1	1	1	1	1	1	1	1	1	1	1	1	1	1	1
GPR25_RETN	1	1	1	1	1	1	1	1	1	1	1	1	1	1	1	1	1	1	1	1	1	1	1	1	1	1	1	1	1	1	1	1	1	1	1	1	1	1	1	1	1	1	1	1	1	1	1	1	1
CCL24_CCR2	1	1	1	1	1	1	1	1	1	1	1	1	1	1	1	1	1	1	1	1	1	1	1	1	1	1	1	1	1	1	1	1	1	1	1	1	1	1	1	1	1	1	1	1	1	1	1	1	1
CCL16_CCR2	1	1	1	1	1	1	1	1	1	1	1	1	1	1	1	1	1	1	1	1	1	1	1	1	1	1	1	1	1	1	1	1	1	1	1	1	1	1	1	1	1	1	1	1	1	1	1	1	1
CCL2_CCR2	1	1	1	1	1	1	1	1	1	1	1	1	1	1	1	1	1	1	1	1	1	1	1	1	1	1	1	1	1	1	1	1	1	1	1	1	1	1	1	1	1	1	1	1	1	1	1	1	1
CCL24_CCR3	1	1	1	1	1	1	1	1	1	1	1	1	1	1	1	1	1	1	1	1	1	1	1	1	1	1	1	1	1	1	1	1	1	1	1	1	1	1	1	1	1	1	1	1	1	1	1	1	1
CCL3_CCR3	1	1	1	1	1	1	1	1	1	1	1	1	1	1	1	1	1	1	1	1	1	1	1	1	1	1	1	1	1	1	1	1	1	1	1	1	1	1	1	1	1	1	1	1	1	1	1	1	1
CCL5_CCR3	1	1	1	1	1	1	1	1	1	1	1	1	1	1	1	1	1	1	1	1	1	1	1	1	1	1	1	1	1	1	1	1	1	1	1	1	1	1	1	1	1	1	1	1	1	1	1	1	1
CCL3L1_CCR3	1	1	1	1	1	1	1	1	1	1	1	1	1	1	1	1	1	1	1	1	1	1	1	1	1	1	1	1	1	1	1	1	1	1	1	1	1	1	1	1	1	1	1	1	1	1	1	1	1
CCL11_CCR3	1	1	1	1	1	1	1	1	1	1	1	1	1	1	1	1	1	1	1	1	1	1	1	1	1	1	1	1	1	1	1	1	1	1	1	1	1	1	1	1	1	1	1	1	1	1	1	1	1
CCL16_CCR1	1	1	1	1	1	1	1	1	1	1	1	1	1	1	1	1	1	1	1	1	1	1	1	1	1	1	1	1	1	1	1	1	1	1	1	1	1	1	1	1	1	1	1	1	1	1	1	1	1
CCL3_CCR1	1	1	1	1	1	1	1	1	1	1	1	1	1	1	1	1	1	1	1	1	1	1	1	1	1	1	1	1	1	1	1	1	1	1	1	1	1	1	1	1	1	1	1	1	1	1	1	1	1
CCL5_CCR1	1	1	1	1	1	1	1	1	1	1	1	1	1	1	1	1	1	1	1	1	1	1	1	1	1	1	1	1	1	1	1	1	1	1	1	1	1	1	1	1	1	1	1	1	1	1	1	1	1
CCL3L1_CCR1	1	1	1	1	1	1	1	1	1	1	1	1	1	1	1	1	1	1	1	1	1	1	1	1	1	1	1	1	1	1	1	1	1	1	1	1	1	1	1	1	1	1	1	1	1	1	1	1	1
CCL16_HRH4	1	1	1	1	1	1	1	1	1	1	1	1	1	1	1	1	1	1	1	1	1	1	1	1	1	1	1	1	1	1	1	1	1	1	1	1	1	1	1	1	1	1	1	1	1	1	1	1	1
CCL2_ACKR1	1	1	1	1	1	1	1	1	1	1	1	1	1	1	1	1	1	1	1	1	1	1	1	1	1	1	1	1	1	1	1	1	1	1	1	1	1	1	1	1	1	1	1	1	1	1	1	1	1
CCL5_ACKR1	1	1	1	1	1	1	1	1	1	1	1	1	1	1	1	1	1	1	1	1	1	1	1	1	1	1	1	1	1	1	1	1	1	1	1	1	1	1	1	1	1	1	1	1	1	1	1	1	1
PF4_ACKR1	1	1	1	1	1	1	1	1	1	1	1	1	1	1	1	1	1	1	1	1	1	1	1	1	1	1	1	1	1	1	1	1	1	1	1	1	1	1	1	1	1	1	1	1	1	1	1	1	1
CXCL1_ACKR1	1	1	1	1	1	1	1	1	1	1	1	1	1	1	1	1	1	1	1	1	1	1	1	1	1	1	1	1	1	1	1	1	1	1	1	1	1	1	1	1	1	1	1	1	1	1	1	1	1
CXCL8_ACKR1	1	1	1	1	1	1	1	1	1	1	1	1	1	1	1	1	1	1	1	1	1	1	1	1	1	1	1	1	1	1	1	1	1	1	1	1	1	1	1	1	1	1	1	1	1	1	1	1	1
CXCL5_ACKR1	1	1	1	1	1	1	1	1	1	1	1	1	1	1	1	1	1	1	1	1	1	1	1	1	1	1	1	1	1	1	1	1	1	1	1	1	1	1	1	1	1	1	1	1	1	1	1	1	1
CCL8_ACKR1	1	1	1	1	1	1	1	1	1	1	1	1	1	1	1	1	1	1	1	1	1	1	1	1	1	1	1	1	1	1	1	1	1	1	1	1	1	1	1	1	1	1	1	1	1	1	1	1	1
CCL7_ACKR1	1	1	1	1	1	1	1	1	1	1	1	1	1	1	1	1	1	1	1	1	1	1	1	1	1	1	1	1	1	1	1	1	1	1	1	1	1	1	1	1	1	1	1	1	1	1	1	1	1
CCL2_CCR10	1	1	1	1	1	1	1	1	1	1	1	1	1	1	1	1	1	1	1	1	1	1	1	1	1	1	1	1	1	1	1	1	1	1	1	1	1	1	1	1	1	1	1	1	1	1	1	1	1
CCL5_ACKR4	1	1	1	1	1	1	1	1	1	1	1	1	1	1	1	1	1	1	1	1	1	1	1	1	1	1	1	1	1	1	1	1	1	1	1	1	1	1	1	1	1	1	1	1	1	1	1	1	1
CCL11_ACKR4	1	1	1	1	1	1	1	1	1	1	1	1	1	1	1	1	1	1	1	1	1	1	1	1	1	1	1	1	1	1	1	1	1	1	1	1	1	1	1	1	1	1	1	1	1	1	1	1	1
CCL21_ACKR4	1	1	1	1	1	1	1	1	1	1	1	1	1	1	1	1	1	1	1	1	1	1	1	1	1	1	1	1	1	1	1	1	1	1	1	1	1	1	1	1	1	1	1	1	1	1	1	1	1
CCL25_ACKR4	1	1	1	1	1	1	1	1	1	1	1	1	1	1	1	1	1	1	1	1	1	1	1	1	1	1	1	1	1	1	1	1	1	1	1	1	1	1	1	1	1	1	1	1	1	1	1	1	1
CXCL13_ACKR4	1	1	1	1	1	1	1	1	1	1	1	1	1	1	1	1	1	1	1	1	1	1	1	1	1	1	1	1	1	1	1	1	1	1	1	1	1	1	1	1	1	1	1	1	1	1	1	1	1
CCL19_ACKR4	1	1	1	1	1	1	1	1	1	1	1	1	1	1	1	1	1	1	1	1	1	1	1	1	1	1	1	1	1	1	1	1	1	1	1	1	1	1	1	1	1	1	1	1	1	1	1	1	1
CCL5_CCR4	1	1	1	1	1	1	1	1	1	1	1	1	1	1	1	1	1	1	1	1	1	1	1	1	1	1	1	1	1	1	1	1	1	1	1	1	1	1	1	1	1	1	1	1	1	1	1	1	1
CCL22_CCR4	1	1	1	1	1	1	1	1	1	1	1	1	1	1	1	1	1	1	1	1	1	1	1	1	1	1	1	1	1	1	1	1	1	1	1	1	1	1	1	1	1	1	1	1	1	1	1	1	1
CCL3L1_DPP4	1	1	1	1	1	1	1	1	1	1	1	1	1	1	1	1	1	1	1	1	1	1	1	1	1	1	1	1	1	1	1	1	1	1	1	1	1	1	1	1	1	1	1	1	1	1	1	1	1
GCG_DPP4	1	1	1	1	1	1	1	1	1	1	1	1	1	1	1	1	1	1	1	1	1	1	1	1	1	1	1	1	1	1	1	1	1	1	1	1	1	1	1	1	1	1	1	1	1	1	1	1	1
CCL22_DPP4	1	1	1	1	1	1	1	1	1	1	1	1	1	1	1	1	1	1	1	1	1	1	1	1	1	1	1	1	1	1	1	1	1	1	1	1	1	1	1	1	1	1	1	1	1	1	1	1	1
CXCL11_DPP4	1	1	1	1	1	1	1	1	1	1	1	1	1	1	1	1	1	1	1	1	1	1	1	1	1	1	1	1	1	1	1	1	1	1	1	1	1	1	1	1	1	1	1	1	1	1	1	1	1
VIP_DPP4	1	1	1	1	1	1	1	1	1	1	1	1	1	1	1	1	1	1	1	1	1	1	1	1	1	1	1	1	1	1	1	1	1	1	1	1	1	1	1	1	1	1	1	1	1	1	1	1	1
CXCL10_DPP4	1	1	1	1	1	1	1	1	1	1	1	1	1	1	1	1	1	1	1	1	1	1	1	1	1	1	1	1	1	1	1	1	1	1	1	1	1	1	1	1	1	1	1	1	1	1	1	1	1
GIP_DPP4	1	1	1	1	1	1	1	1	1	1	1	1	1	1	1	1	1	1	1	1	1	1	1	1	1	1	1	1	1	1	1	1	1	1	1	1	1	1	1	1	1	1	1	1	1	1	1	1	1
PYY_DPP4	1	1	1	1	1	1	1	1	1	1	1	1	1	1	1	1	1	1	1	1	1	1	1	1	1	1	1	1	1	1	1	1	1	1	1	1	1	1	1	1	1	1	1	1	1	1	1	1	1
NPPB_DPP4	1	1	1	1	1	1	1	1	1	1	1	1	1	1	1	1	1	1	1	1	1	1	1	1	1	1	1	1	1	1	1	1	1	1	1	1	1	1	1	1	1	1	1	1	1	1	1	1	1
ADCYAP1_DPP4	1	1	1	1	1	1	1	1	1	1	1	1	1	1	1	1	1	1	1	1	1	1	1	1	1	1	1	1	1	1	1	1	1	1	1	1	1	1	1	1	1	1	1	1	1	1	1	1	1
CXCL2_DPP4	1	1	1	1	1	1	1	1	1	1	1	1	1	1	1	1	1	1	1	1	1	1	1	1	1	1	1	1	1	1	1	1	1	1	1	1	1	1	1	1	1	1	1	1	1	1	1	1	1
PF4_CXCR3	1	1	1	1	1	1	1	1	1	1	1	1	1	1	1	1	1	1	1	1	1	1	1	1	1	1	1	1	1	1	1	1	1	1	1	1	1	1	1	1	1	1	1	1	1	1	1	1	1
CXCL11_CXCR3	1	1	1	1	1	1	1	1	1	1	1	1	1	1	1	1	1	1	1	1	1	1	1	1	1	1	1	1	1	1	1	1	1	1	1	1	1	1	1	1	1	1	1	1	1	1	1	1	1
CXCL10_CXCR3	1	1	1	1	1	1	1	1	1	1	1	1	1	1	1	1	1	1	1	1	1	1	1	1	1	1	1	1	1	1	1	1	1	1	1	1	1	1	1	1	1	1	1	1	1	1	1	1	1
CXCL12_CXCR3	1	1	1	1	1	1	1	1	1	1	1	1	1	1	1	1	1	1	1	1	1	1	1	1	1	1	1	1	1	1	1	1	1	1	1	1	1	1	1	1	1	1	1	1	1	1	1	1	1
CXCL1_CXCR1	1	1	1	1	1	1	1	1	1	1	1	1	1	1	1	1	1	1	1	1	1	1	1	1	1	1	1	1	1	1	1	1	1	1	1	1	1	1	1	1	1	1	1	1	1	1	1	1	1
CXCL8_CXCR1	1	1	1	1	1	1	1	1	1	1	1	1	1	1	1	1	1	1	1	1	1	1	1	1	1	1	1	1	1	1	1	1	1	1	1	1	1	1	1	1	1	1	1	1	1	1	1	1	1
CXCL2_CXCR1	1	1	1	1	1	1	1	1	1	1	1	1	1	1	1	1	1	1	1	1	1	1	1	1	1	1	1	1	1	1	1	1	1	1	1	1	1	1	1	1	1	1	1	1	1	1	1	1	1
PPBP_CXCR1	1	1	1	1	1	1	1	1	1	1	1	1	1	1	1	1	1	1	1	1	1	1	1	1	1	1	1	1	1	1	1	1	1	1	1	1	1	1	1	1	1	1	1	1	1	1	1	1	1
CXCL3_CXCR1	1	1	1	1	1	1	1	1	1	1	1	1	1	1	1	1	1	1	1	1	1	1	1	1	1	1	1	1	1	1	1	1	1	1	1	1	1	1	1	1	1	1	1	1	1	1	1	1	1
CXCL1_CXCR2	1	1	1	1	1	1	1	1	1	1	1	1	1	1	1	1	1	1	1	1	1	1	1	1	1	1	1	1	1	1	1	1	1	1	1	1	1	1	1	1	1	1	1	1	1	1	1	1	1
CXCL8_CXCR2	1	1	1	1	1	1	1	1	1	1	1	1	1	1	1	1	1	1	1	1	1	1	1	1	1	1	1	1	1	1	1	1	1	1	1	1	1	1	1	1	1	1	1	1	1	1	1	1	1
CXCL2_CXCR2	1	1	1	1	1	1	1	1	1	1	1	1	1	1	1	1	1	1	1	1	1	1	1	1	1	1	1	1	1	1	1	1	1	1	1	1	1	1	1	1	1	1	1	1	1	1	1	1	1
PPBP_CXCR2	1	1	1	1	1	1	1	1	1	1	1	1	1	1	1	1	1	1	1	1	1	1	1	1	1	1	1	1	1	1	1	1	1	1	1	1	1	1	1	1	1	1	1	1	1	1	1	1	1
CXCL3_CXCR2	1	1	1	1	1	1	1	1	1	1	1	1	1	1	1	1	1	1	1	1	1	1	1	1	1	1	1	1	1	1	1	1	1	1	1	1	1	1	1	1	1	1	1	1	1	1	1	1	1
GCG_GCGR	1	1	1	1	1	1	1	1	1	1	1	1	1	1	1	1	1	1	1	1	1	1	1	1	1	1	1	1	1	1	1	1	1	1	1	1	1	1	1	1	1	1	1	1	1	1	1	1	1
IAPP_CALCR	1	1	1	1	1	1	1	1	1	1	1	1	1	1	1	1	1	1	1	1	1	1	1	1	1	1	1	1	1	1	1	1	1	1	1	1	1	1	1	1	1	1	1	1	1	1	1	1	1
CALCA_CALCR	1	1	1	1	1	1	1	1	1	1	1	1	1	1	1	1	1	1	1	1	1	1	1	1	1	1	1	1	1	1	1	1	1	1	1	1	1	1	1	1	1	1	1	1	1	1	1	1	1
CALCA_CALCR	1	1	1	1	1	1	1	1	1	1	1	1	1	1	1	1	1	1	1	1	1	1	1	1	1	1	1	1	1	1	1	1	1	1	1	1	1	1	1	1	1	1	1	1	1	1	1	1	1
CALCB_CALCR	1	1	1	1	1	1	1	1	1	1	1	1	1	1	1	1	1	1	1	1	1	1	1	1	1	1	1	1	1	1	1	1	1	1	1	1	1	1	1	1	1	1	1	1	1	1	1	1	1
CCL21_CCR7	1	1	1	1	1	1	1	1	1	1	1	1	1	1	1	1	1	1	1	1	1	1	1	1	1	1	1	1	1	1	1	1	1	1	1	1	1	1	1	1	1	1	1	1	1	1	1	1	1
CCL25_CCR9	1	1	1	1	1	1	1	1	1	1	1	1	1	1	1	1	1	1	1	1	1	1	1	1	1	1	1	1	1	1	1	1	1	1	1	1	1	1	1	1	1	1	1	1	1	1	1	1	1
CXCL13_CXCR5	1	1	1	1	1	1	1	1	1	1	1	1	1	1	1	1	1	1	1	1	1	1	1	1	1	1	1	1	1	1	1	1	1	1	1	1	1	1	1	1	1	1	1	1	1	1	1	1	1
CXCL11_ACKR3	1	1	1	1	1	1	1	1	1	1	1	1	1	1	1	1	1	1	1	1	1	1	1	1	1	1	1	1	1	1	1	1	1	1	1	1	1	1	1	1	1	1	1	1	1	1	1	1	1
VIP_AVPR1A	1	1	1	1	1	1	1	1	1	1	1	1	1	1	1	1	1	1	1	1	1	1	1	1	1	1	1	1	1	1	1	1	1	1	1	1	1	1	1	1	1	1	1	1	1	1	1	1	1
AVP_AVPR1A	1	1	1	1	1	1	1	1	1	1	1	1	1	1	1	1	1	1	1	1	1	1	1	1	1	1	1	1	1	1	1	1	1	1	1	1	1	1	1	1	1	1	1	1	1	1	1	1	1
VIP_VIPR1	1	1	1	1	1	1	1	1	1	1	1	1	1	1	1	1	1	1	1	1	1	1	1	1	1	1	1	1	1	1	1	1	1	1	1	1	1	1	1	1	1	1	1	1	1	1	1	1	1
ADCYAP1_VIPR1	1	1	1	1	1	1	1	1	1	1	1	1	1	1	1	1	1	1	1	1	1	1	1	1	1	1	1	1	1	1	1	1	1	1	1	1	1	1	1	1	1	1	1	1	1	1	1	1	1
GHRH_VIPR1	1	1	1	1	1	1	1	1	1	1	1	1	1	1	1	1	1	1	1	1	1	1	1	1	1	1	1	1	1	1	1	1	1	1	1	1	1	1	1	1	1	1	1	1	1	1	1	1	1
SCT_VIPR1	1	1	1	1	1	1	1	1	1	1	1	1	1	1	1	1	1	1	1	1	1	1	1	1	1	1	1	1	1	1	1	1	1	1	1	1	1	1	1	1	1	1	1	1	1	1	1	1	1
VIP_VIPR2	1	1	1	1	1	1	1	1	1	1	1	1	1	1	1	1	1	1	1	1	1	1	1	1	1	1	1	1	1	1	1	1	1	1	1	1	1	1	1	1	1	1	1	1	1	1	1	1	1
ADCYAP1_VIPR2	1	1	1	1	1	1	1	1	1	1	1	1	1	1	1	1	1	1	1	1	1	1	1	1	1	1	1	1	1	1	1	1	1	1	1	1	1	1	1	1	1	1	1	1	1	1	1	1	1
PYY_NPY5R	1	1	1	1	1	1	1	1	1	1	1	1	1	1	1	1	1	1	1	1	1	1	1	1	1	1	1	1	1	1	1	1	1	1	1	1	1	1	1	1	1	1	1	1	1	1	1	1	1
PPY_NPY5R	1	1	1	1	1	1	1	1	1	1	1	1	1	1	1	1	1	1	1	1	1	1	1	1	1	1	1	1	1	1	1	1	1	1	1	1	1	1	1	1	1	1	1	1	1	1	1	1	1
PYY_NPY1R	1	1	1	1	1	1	1	1	1	1	1	1	1	1	1	1	1	1	1	1	1	1	1	1	1	1	1	1	1	1	1	1	1	1	1	1	1	1	1	1	1	1	1	1	1	1	1	1	1
PYY_NPY2R	1	1	1	1	1	1	1	1	1	1	1	1	1	1	1	1	1	1	1	1	1	1	1	1	1	1	1	1	1	1	1	1	1	1	1	1	1	1	1	1	1	1	1	1	1	1	1	1	1
NPPB_NPR3	1	1	1	1	1	1	1	1	1	1	1	1	1	1	1	1	1	1	1	1	1	1	1	1	1	1	1	1	1	1	1	1	1	1	1	1	1	1	1	1	1	1	1	1	1	1	1	1	1
NPPA_NPR3	1	1	1	1	1	1	1	1	1	1	1	1	1	1	1	1	1	1	1	1	1	1	1	1	1	1	1	1	1	1	1	1	1	1	1	1	1	1	1	1	1	1	1	1	1	1	1	1	1
NPPB_NPR2	1	1	1	1	1	1	1	1	1	1	1	1	1	1	1	1	1	1	1	1	1	1	1	1	1	1	1	1	1	1	1	1	1	1	1	1	1	1	1	1	1	1	1	1	1	1	1	1	1
NPPA_NPR2	1	1	1	1	1	1	1	1	1	1	1	1	1	1	1	1	1	1	1	1	1	1	1	1	1	1	1	1	1	1	1	1	1	1	1	1	1	1	1	1	1	1	1	1	1	1	1	1	1
ADCYAP1_SCTR	1	1	1	1	1	1	1	1	1	1	1	1	1	1	1	1	1	1	1	1	1	1	1	1	1	1	1	1	1	1	1	1	1	1	1	1	1	1	1	1	1	1	1	1	1	1	1	1	1
SCT_SCTR	1	1	1	1	1	1	1	1	1	1	1	1	1	1	1	1	1	1	1	1	1	1	1	1	1	1	1	1	1	1	1	1	1	1	1	1	1	1	1	1	1	1	1	1	1	1	1	1	1
ADCYAP1_ADCYAP1R1	1	1	1	1	1	1	1	1	1	1	1	1	1	1	1	1	1	1	1	1	1	1	1	1	1	1	1	1	1	1	1	1	1	1	1	1	1	1	1	1	1	1	1	1	1	1	1	1	1
LGALS9_MET	1	1	1	1	1	1	1	1	1	1	1	1	1	1	1	1	1	1	1	1	1	1	1	1	1	1	1	1	1	1	1	1	1	1	1	1	1	1	1	1	1	1	1	1	1	1	1	1	1
LGALS9_LRP1	1	1	1	1	1	1	1	1	1	1	1	1	1	1	1	1	1	1	1	1	1	1	1	1	1	1	1	1	1	1	1	1	1	1	1	1	1	1	1	1	1	1	1	1	1	1	1	1	1
PDGFB_LRP1	1	1	1	1	1	1	1	1	1	1	1	1	1	1	1	1	1	1	1	1	1	1	1	1	1	1	1	1	1	1	1	1	1	1	1	1	1	1	1	1	1	1	1	1	1	1	1	1	1
MDK_LRP1	1	1	1	1	1	1	1	1	1	1	1	1	1	1	1	1	1	1	1	1	1	1	1	1	1	1	1	1	1	1	0.729	0	1	1	0.06	1	1	1	1	1	1	1	1	1	1	1	1	1	1
WNT3A_LRP1	1	1	1	1	1	1	1	1	1	1	1	1	1	1	1	1	1	1	1	1	1	1	1	1	1	1	1	1	1	1	1	1	1	1	1	1	1	1	1	1	1	1	1	1	1	1	1	1	1
LGALS9_CD47	1	1	1	1	1	1	1	1	1	1	1	1	1	1	1	1	1	1	1	1	1	1	1	1	1	1	1	1	1	1	1	1	1	1	1	1	1	1	1	1	1	1	1	1	1	1	1	1	1
SIRPA_CD47	1	1	1	1	1	1	1	1	1	1	1	1	1	1	1	1	1	1	1	1	1	1	1	1	1	1	1	1	1	1	1	1	1	1	1	1	1	1	1	1	1	1	1	1	1	1	1	1	1
LGALS9_PTPRK	1	1	1	1	1	1	1	1	1	1	1	1	1	1	1	1	1	1	1	1	1	1	1	1	1	1	1	1	1	1	1	1	1	1	1	1	1	1	1	1	1	1	1	1	1	1	1	1	1
BMP7_PTPRK	1	1	1	1	1	1	1	1	1	1	1	1	1	1	1	1	1	1	1	1	1	1	1	1	1	1	1	1	1	1	1	1	1	1	1	1	1	1	1	1	1	1	1	1	1	1	1	1	1
WNT5A_PTPRK	1	1	1	1	1	1	1	1	1	1	1	1	1	1	1	1	1	1	1	1	1	1	1	1	1	1	1	1	1	1	1	1	1	1	1	1	1	1	1	1	1	1	1	1	1	1	1	1	1
LGALS9_SLC1A5	1	1	1	1	1	1	1	1	1	1	1	1	1	1	1	1	1	1	1	1	1	1	1	1	1	1	1	1	1	1	1	1	1	1	1	1	1	1	1	1	1	1	1	1	1	1	1	1	1
LGALS9_COLEC12	1	1	1	1	1	1	1	1	1	1	1	1	1	1	1	1	1	1	1	1	1	1	1	1	1	1	1	1	1	1	1	1	1	1	1	1	1	1	1	1	1	1	1	1	1	1	1	1	1
LGALS9_HAVCR2	1	1	1	1	1	1	1	1	1	1	1	1	1	1	1	1	1	1	1	1	1	1	1	1	1	1	1	1	1	1	1	1	1	1	1	1	1	1	1	1	1	1	1	1	1	1	1	1	1
LGALS9_SORL1	1	1	1	1	1	1	1	1	1	1	1	1	1	1	1	1	1	1	1	1	1	1	1	1	1	1	1	1	1	1	1	1	1	1	1	1	1	1	1	1	1	1	1	1	1	1	1	1	1
MDK_SORL1	1	1	1	1	1	1	1	1	1	1	1	1	1	1	1	1	1	1	1	1	1	1	1	1	1	1	1	1	1	1	1	1	1	1	0.097	1	1	1	1	1	1	1	0.966	1	1	1	1	1	1
WISP3_SORL1	1	1	1	1	1	1	1	1	1	1	1	1	1	1	1	1	1	1	1	1	1	1	1	1	1	1	1	1	1	1	1	1	1	1	1	1	1	1	1	1	1	1	1	1	1	1	1	1	1
LGALS9_MRC2	1	1	1	1	1	1	1	1	1	1	1	1	1	1	1	1	1	1	1	1	1	1	1	1	1	1	1	1	1	1	1	1	1	1	1	1	1	1	1	1	1	1	1	1	1	1	1	1	1
CER1_MRC2	1	1	1	1	1	1	1	1	1	1	1	1	1	1	1	1	1	1	1	1	1	1	1	1	1	1	1	1	1	1	1	1	1	1	1	1	1	1	1	1	1	1	1	1	1	1	1	1	1
PDGFB_PDGFRB	1	1	1	1	1	1	1	1	1	1	1	1	1	1	1	1	1	1	1	1	1	1	1	1	1	1	1	1	1	1	1	1	1	1	1	1	1	1	1	1	1	1	1	1	1	1	1	1	1
PDGFB_PDGFRA	1	1	1	1	1	1	1	1	1	1	1	1	1	1	1	1	1	1	1	1	1	1	1	1	1	1	1	1	1	1	1	1	1	1	1	1	1	1	1	1	1	1	1	1	1	1	1	1	1
PDGFA_PDGFRA	1	1	1	1	1	1	1	1	1	1	1	1	1	1	1	1	1	1	1	1	1	1	1	1	1	1	1	1	1	1	1	1	1	1	1	1	1	1	1	1	1	1	1	1	1	1	1	1	1
PDGFB_PDGFR complex	1	1	1	1	1	1	1	1	1	1	1	1	1	1	1	1	1	1	1	1	1	1	1	1	1	1	1	1	1	1	1	1	1	1	1	1	1	1	1	1	1	1	1	1	1	1	1	1	1
PDGFB_ADGRV1	1	1	1	1	1	1	1	1	1	1	1	1	1	1	1	1	1	1	1	1	1	1	1	1	1	1	1	1	1	1	1	1	1	1	1	1	1	1	1	1	1	1	1	1	1	1	1	1	1
XCL1_ADGRV1	1	1	1	1	1	1	1	1	1	1	1	1	1	1	1	1	1	1	1	1	1	1	1	1	1	1	1	1	1	1	1	1	1	1	1	1	1	1	1	1	1	1	1	1	1	1	1	1	1
IFNE_ADGRV1	1	1	1	1	1	1	1	1	1	1	1	1	1	1	1	1	1	1	1	1	1	1	1	1	1	1	1	1	1	1	1	1	1	1	1	1	1	1	1	1	1	1	1	1	1	1	1	1	1
MDK_PTPRZ1	1	1	1	1	1	1	1	1	1	1	1	1	1	1	1	1	1	1	1	1	1	1	1	1	1	1	1	1	1	1	1	1	1	1	1	1	1	1	1	1	1	1	1	1	1	1	1	1	1
PTN_PTPRZ1	1	1	1	1	1	1	1	1	1	1	1	1	1	1	1	1	1	1	1	1	1	1	1	1	1	1	1	1	1	1	1	1	1	1	1	1	1	1	1	1	1	1	1	1	1	1	1	1	1
MDK_ALK	1	1	1	1	1	1	1	1	1	1	1	1	1	1	1	1	1	1	1	1	1	1	1	1	1	1	1	1	1	1	1	1	1	1	1	1	1	1	1	1	1	1	1	1	1	1	1	1	1
PTN_ALK	1	1	1	1	1	1	1	1	1	1	1	1	1	1	1	1	1	1	1	1	1	1	1	1	1	1	1	1	1	1	1	1	1	1	1	1	1	1	1	1	1	1	1	1	1	1	1	1	1
WNT3A_FZD8	1	1	1	1	1	1	1	1	1	1	1	1	1	1	1	1	1	1	1	1	1	1	1	1	1	1	1	1	1	1	1	1	1	1	1	1	1	1	1	1	1	1	1	1	1	1	1	1	1
WNT1_FZD8	1	1	1	1	1	1	1	1	1	1	1	1	1	1	1	1	1	1	1	1	1	1	1	1	1	1	1	1	1	1	1	1	1	1	1	1	1	1	1	1	1	1	1	1	1	1	1	1	1
WNT4_FZD8	1	1	1	1	1	1	1	1	1	1	1	1	1	1	1	1	1	1	1	1	1	1	1	1	1	1	1	1	1	1	1	1	1	1	1	1	1	1	1	1	1	1	1	1	1	1	1	1	1
WNT3A_FZD1	1	1	1	1	1	1	1	1	1	1	1	1	1	1	1	1	1	1	1	1	1	1	1	1	1	1	1	1	1	1	1	1	1	1	1	1	1	1	1	1	1	1	1	1	1	1	1	1	1
WNT5A_FZD1	1	1	1	1	1	1	1	1	1	1	1	1	1	1	1	1	1	1	1	1	1	1	1	1	1	1	1	1	1	1	1	1	1	1	1	1	1	1	1	1	1	1	1	1	1	1	1	1	1
WNT1_FZD1	1	1	1	1	1	1	1	1	1	1	1	1	1	1	1	1	1	1	1	1	1	1	1	1	1	1	1	1	1	1	1	1	1	1	1	1	1	1	1	1	1	1	1	1	1	1	1	1	1
WNT4_FZD1	1	1	1	1	1	1	1	1	1	1	1	1	1	1	1	1	1	1	1	1	1	1	1	1	1	1	1	1	1	1	1	1	1	1	1	1	1	1	1	1	1	1	1	1	1	1	1	1	1
WNT2_FZD1	1	1	1	1	1	1	1	1	1	1	1	1	1	1	1	1	1	1	1	1	1	1	1	1	1	1	1	1	1	1	1	1	1	1	1	1	1	1	1	1	1	1	1	1	1	1	1	1	1
WNT3_FZD1	1	1	1	1	1	1	1	1	1	1	1	1	1	1	1	1	1	1	1	1	1	1	1	1	1	1	1	1	1	1	1	1	1	1	1	1	1	1	1	1	1	1	1	1	1	1	1	1	1
WNT7B_FZD1	1	1	1	1	1	1	1	1	1	1	1	1	1	1	1	1	1	1	1	1	1	1	1	1	1	1	1	1	1	1	1	1	1	1	1	1	1	1	1	1	1	1	1	1	1	1	1	1	1
WNT3A_FZD2	1	1	1	1	1	1	1	1	1	1	1	1	1	1	1	1	1	1	1	1	1	1	1	1	1	1	1	1	1	1	1	1	1	1	1	1	1	1	1	1	1	1	1	1	1	1	1	1	1
WNT5A_FZD2	1	1	1	1	1	1	1	1	1	1	1	1	1	1	1	1	1	1	1	1	1	1	1	1	1	1	1	1	1	1	1	1	1	1	1	1	1	1	1	1	1	1	1	1	1	1	1	1	1
WNT2_FZD2	1	1	1	1	1	1	1	1	1	1	1	1	1	1	1	1	1	1	1	1	1	1	1	1	1	1	1	1	1	1	1	1	1	1	1	1	1	1	1	1	1	1	1	1	1	1	1	1	1
BMP7_SLAMF1	1	1	1	1	1	1	1	1	1	1	1	1	1	1	1	1	1	1	1	1	1	1	1	1	1	1	1	1	1	1	1	1	1	1	1	1	1	1	1	1	1	1	1	1	1	1	1	1	1
WNT5A_FZD5	1	1	1	1	1	1	1	1	1	1	1	1	1	1	1	1	1	1	1	1	1	1	1	1	1	1	1	1	1	1	1	1	1	1	1	1	1	1	1	1	1	1	1	1	1	1	1	1	1
WNT7A_FZD5	1	1	1	1	1	1	1	1	1	1	1	1	1	1	1	1	1	1	1	1	1	1	1	1	1	1	1	1	1	1	1	1	1	1	1	1	1	1	1	1	1	1	1	1	1	1	1	1	1
WNT5A_EPHA7	1	1	1	1	1	1	1	1	1	1	1	1	1	1	1	1	1	1	1	1	1	1	1	1	1	1	1	1	1	1	1	1	1	1	1	1	1	1	1	1	1	1	1	1	1	1	1	1	1
EFNA2_EPHA7	1	1	1	1	1	1	1	1	1	1	1	1	1	1	1	1	1	1	1	1	1	1	1	1	1	1	1	1	1	1	1	1	1	1	1	1	1	1	1	1	1	1	1	1	1	1	1	1	1
EFNA1_EPHA7	1	1	1	1	1	1	1	1	1	1	1	1	1	1	1	1	1	1	1	1	1	1	1	1	1	1	1	1	1	1	1	1	1	1	1	1	1	1	1	1	1	1	1	1	1	1	1	1	1
EFNA3_EPHA7	1	1	1	1	1	1	1	1	1	1	1	1	1	1	1	1	1	1	1	1	1	1	1	1	1	1	1	1	1	1	1	1	1	1	1	1	1	1	1	1	1	1	1	1	1	1	1	1	1
EFNA4_EPHA7	1	1	1	1	1	1	1	1	1	1	1	1	1	1	1	1	1	1	1	1	1	1	1	1	1	1	1	1	1	1	1	1	1	1	1	1	1	1	1	1	1	1	1	1	1	1	1	1	1
EFNA5_EPHA7	1	1	1	1	1	1	1	1	1	1	1	1	1	1	1	1	1	1	1	1	1	1	1	1	1	1	1	1	1	1	1	1	1	1	1	1	1	1	1	1	1	1	1	1	1	1	1	1	1
WNT5A_ANTXR1	1	1	1	1	1	1	1	1	1	1	1	1	1	1	1	1	1	1	1	1	1	1	1	1	1	1	1	1	1	1	1	1	1	1	1	1	1	1	1	1	1	1	1	1	1	1	1	1	1
GDF11_ANTXR1	1	1	1	1	1	1	1	1	1	1	1	1	1	1	1	1	1	1	1	1	1	1	1	1	1	1	1	1	1	1	1	1	1	1	1	1	1	1	1	1	1	1	1	1	1	1	1	1	1
WNT5A_ROR2	1	1	1	1	1	1	1	1	1	1	1	1	1	1	1	1	1	1	1	1	1	1	1	1	1	1	1	1	1	1	1	1	1	1	1	1	1	1	1	1	1	1	1	1	1	1	1	1	1
WNT1_ROR2	1	1	1	1	1	1	1	1	1	1	1	1	1	1	1	1	1	1	1	1	1	1	1	1	1	1	1	1	1	1	1	1	1	1	1	1	1	1	1	1	1	1	1	1	1	1	1	1	1
WNT5A_FZD3	1	1	1	1	1	1	1	1	1	1	1	1	1	1	1	1	1	1	1	1	1	1	1	1	1	1	1	1	1	1	1	1	1	1	1	1	1	1	1	1	1	1	1	1	1	1	1	1	1
WNT1_FZD3	1	1	1	1	1	1	1	1	1	1	1	1	1	1	1	1	1	1	1	1	1	1	1	1	1	1	1	1	1	1	1	1	1	1	1	1	1	1	1	1	1	1	1	1	1	1	1	1	1
WNT2_FZD3	1	1	1	1	1	1	1	1	1	1	1	1	1	1	1	1	1	1	1	1	1	1	1	1	1	1	1	1	1	1	1	1	1	1	1	1	1	1	1	1	1	1	1	1	1	1	1	1	1
WNT5A_ROR1	1	1	1	1	1	1	1	1	1	1	1	1	1	1	1	1	1	1	1	1	1	1	1	1	1	1	1	1	1	1	1	1	1	1	1	1	1	1	1	1	1	1	1	1	1	1	1	1	1
TNFRSF10A_TNFSF10	1	1	1	1	1	1	1	1	1	1	1	1	1	1	1	1	1	1	1	1	1	1	1	1	1	1	1	1	1	1	1	1	1	1	1	1	1	1	1	1	1	1	1	1	1	1	1	1	1
TNFRSF11B_TNFSF10	1	1	1	1	1	1	1	1	1	1	1	1	1	1	1	1	1	1	1	1	1	1	1	1	1	1	1	1	1	1	1	1	1	1	1	1	1	1	1	1	1	1	1	1	1	1	1	1	1
TNFRSF10B_TNFSF10	1	1	1	1	1	1	1	1	1	1	1	1	1	1	1	1	1	1	1	1	1	1	1	1	1	1	1	1	1	1	1	1	1	1	1	1	1	1	1	1	1	1	1	1	1	1	1	1	1
TNFRSF10C_TNFSF10	1	1	1	1	1	1	1	1	1	1	1	1	1	1	1	1	1	1	1	1	1	1	1	1	1	1	1	1	1	1	1	1	1	1	1	1	1	1	1	1	1	1	1	1	1	1	1	1	1
TFF1_FCRL4	1	1	1	1	1	1	1	1	1	1	1	1	1	1	1	1	1	1	1	1	1	1	1	1	1	1	1	1	1	1	1	1	1	1	1	1	1	1	1	1	1	1	1	1	1	1	1	1	1
FGFR1_FGF5	1	1	1	1	1	1	1	1	1	1	1	1	1	1	1	1	1	1	1	1	1	1	1	1	1	1	1	1	1	1	1	1	1	1	1	1	1	1	1	1	1	1	1	1	1	1	1	1	1
FGFR1_NCAM1	1	1	1	1	1	1	1	1	1	1	1	1	1	1	1	1	1	1	1	1	1	1	1	1	1	1	1	1	1	1	1	1	1	1	1	1	1	1	1	1	1	1	1	1	1	1	1	1	1
FGFR1_FGF7	1	1	1	1	1	1	1	1	1	1	1	1	1	1	1	1	1	1	1	1	1	1	1	1	1	1	1	1	1	1	1	1	1	1	1	1	1	1	1	1	1	1	1	1	1	1	1	1	1
FGFR1_FGF9	1	1	1	1	1	1	1	1	1	1	1	1	1	1	1	1	1	1	1	1	1	1	1	1	1	1	1	1	1	1	1	1	1	1	1	1	1	1	1	1	1	1	1	1	1	1	1	1	1
FGFR2_FGF9	1	1	1	1	1	1	1	1	1	1	1	1	1	1	1	1	1	1	1	1	1	1	1	1	1	1	1	1	1	1	1	1	1	1	1	1	1	1	1	1	1	1	1	1	1	1	1	1	1
FGFR4_FGF9	1	1	1	1	1	1	1	1	1	1	1	1	1	1	1	1	1	1	1	1	1	1	1	1	1	1	1	1	1	1	1	1	1	1	1	1	1	1	1	1	1	1	1	1	1	1	1	1	1
FGFR3_FGF9	1	1	1	1	1	1	1	1	1	1	1	1	1	1	1	1	1	1	1	1	1	1	1	1	1	1	1	1	1	1	1	1	1	1	1	1	1	1	1	1	1	1	1	1	1	1	1	1	1
FGFR1_FGF23	1	1	1	1	1	1	1	1	1	1	1	1	1	1	1	1	1	1	1	1	1	1	1	1	1	1	1	1	1	1	1	1	1	1	1	1	1	1	1	1	1	1	1	1	1	1	1	1	1
FGFR2_FGF23	1	1	1	1	1	1	1	1	1	1	1	1	1	1	1	1	1	1	1	1	1	1	1	1	1	1	1	1	1	1	1	1	1	1	1	1	1	1	1	1	1	1	1	1	1	1	1	1	1
FGFR3_FGF23	1	1	1	1	1	1	1	1	1	1	1	1	1	1	1	1	1	1	1	1	1	1	1	1	1	1	1	1	1	1	1	1	1	1	1	1	1	1	1	1	1	1	1	1	1	1	1	1	1
FGFR1_KL	1	1	1	1	1	1	1	1	1	1	1	1	1	1	1	1	1	1	1	1	1	1	1	1	1	1	1	1	1	1	1	1	1	1	1	1	1	1	1	1	1	1	1	1	1	1	1	1	1
FGFR2_EPHA4	1	1	1	1	1	1	1	1	1	1	1	1	1	1	1	1	1	1	1	1	1	1	1	1	1	1	1	1	1	1	1	1	1	1	1	1	1	1	1	1	1	1	1	1	1	1	1	1	1
EFNA2_EPHA4	1	1	1	1	1	1	1	1	1	1	1	1	1	1	1	1	1	1	1	1	1	1	1	1	1	1	1	1	1	1	1	1	1	1	1	1	1	1	1	1	1	1	1	1	1	1	1	1	1
EFNA1_EPHA4	1	1	1	1	1	1	1	1	1	1	1	1	1	1	1	1	1	1	1	1	1	1	1	1	1	1	1	1	1	1	1	1	1	1	1	1	1	1	1	1	1	1	1	1	1	1	1	1	1
EFNA3_EPHA4	1	1	1	1	1	1	1	1	1	1	1	1	1	1	1	1	1	1	1	1	1	1	1	1	1	1	1	1	1	1	1	1	1	1	1	1	1	1	1	1	1	1	1	1	1	1	1	1	1
EFNA4_EPHA4	1	1	1	1	1	1	1	1	1	1	1	1	1	1	1	1	1	1	1	1	1	1	1	1	1	1	1	1	1	1	1	1	1	1	1	1	1	1	1	1	1	1	1	1	1	1	1	1	1
EFNA5_EPHA4	1	1	1	1	1	1	1	1	1	1	1	1	1	1	1	1	1	1	1	1	1	1	1	1	1	1	1	1	1	1	1	1	1	1	1	1	1	1	1	1	1	1	1	1	1	1	1	1	1
EFNB2_EPHA4	1	1	1	1	1	1	1	1	1	1	1	1	1	1	1	1	1	1	1	1	1	1	1	1	1	1	1	1	1	1	1	1	1	1	1	1	1	1	1	1	1	1	1	1	1	1	1	1	1
FGFR4_EPHA4	1	1	1	1	1	1	1	1	1	1	1	1	1	1	1	1	1	1	1	1	1	1	1	1	1	1	1	1	1	1	1	1	1	1	1	1	1	1	1	1	1	1	1	1	1	1	1	1	1
FGFR3_EPHA4	1	1	1	1	1	1	1	1	1	1	1	1	1	1	1	1	1	1	1	1	1	1	1	1	1	1	1	1	1	1	1	1	1	1	1	1	1	1	1	1	1	1	1	1	1	1	1	1	1
FGFR2_CD83	1	1	1	1	1	1	1	1	1	1	1	1	1	1	1	1	1	1	1	1	1	1	1	1	1	1	1	1	1	1	1	1	1	1	1	1	1	1	1	1	1	1	1	1	1	1	1	1	1
FGFR2_NECTIN1	1	1	1	1	1	1	1	1	1	1	1	1	1	1	1	1	1	1	1	1	1	1	1	1	1	1	1	1	1	1	1	1	1	1	1	1	1	1	1	1	1	1	1	1	1	1	1	1	1
FGFR3_NECTIN1	1	1	1	1	1	1	1	1	1	1	1	1	1	1	1	1	1	1	1	1	1	1	1	1	1	1	1	1	1	1	1	1	1	1	1	1	1	1	1	1	1	1	1	1	1	1	1	1	1
CD96_NECTIN1	1	1	1	1	1	1	1	1	1	1	1	1	1	1	1	1	1	1	1	1	1	1	1	1	1	1	1	1	1	1	1	1	1	1	1	1	1	1	1	1	1	1	1	1	1	1	1	1	1
FGFR2_PTPRR	1	1	1	1	1	1	1	1	1	1	1	1	1	1	1	1	1	1	1	1	1	1	1	1	1	1	1	1	1	1	1	1	1	1	1	1	1	1	1	1	1	1	1	1	1	1	1	1	1
FGFR4_PTPRR	1	1	1	1	1	1	1	1	1	1	1	1	1	1	1	1	1	1	1	1	1	1	1	1	1	1	1	1	1	1	1	1	1	1	1	1	1	1	1	1	1	1	1	1	1	1	1	1	1
FGFR2_XPR1	1	1	1	1	1	1	1	1	1	1	1	1	1	1	1	1	1	1	1	1	1	1	1	1	1	1	1	1	1	1	1	1	1	1	1	1	1	1	1	1	1	1	1	1	1	1	1	1	1
WNT1_CD36	1	1	1	1	1	1	1	1	1	1	1	1	1	1	1	1	1	1	1	1	1	1	1	1	1	1	1	1	1	1	1	1	1	1	1	1	1	1	1	1	1	1	1	1	1	1	1	1	1
WNT1_RYK	1	1	1	1	1	1	1	1	1	1	1	1	1	1	1	1	1	1	1	1	1	1	1	1	1	1	1	1	1	1	1	1	1	1	1	1	1	1	1	1	1	1	1	1	1	1	1	1	1
WNT4_SMO	1	1	1	1	1	1	1	1	1	1	1	1	1	1	1	1	1	1	1	1	1	1	1	1	1	1	1	1	1	1	1	1	1	1	1	1	1	1	1	1	1	1	1	1	1	1	1	1	1
BMP2_SMO	1	1	1	1	1	1	1	1	1	1	1	1	1	1	1	1	1	1	1	1	1	1	1	1	1	1	1	1	1	1	1	1	1	1	1	1	1	1	1	1	1	1	1	1	1	1	1	1	1
WNT2_FZD4	1	1	1	1	1	1	1	1	1	1	1	1	1	1	1	1	1	1	1	1	1	1	1	1	1	1	1	1	1	1	1	1	1	1	1	1	1	1	1	1	1	1	1	1	1	1	1	1	1
WNT7B_FZD4	1	1	1	1	1	1	1	1	1	1	1	1	1	1	1	1	1	1	1	1	1	1	1	1	1	1	1	1	1	1	1	1	1	1	1	1	1	1	1	1	1	1	1	1	1	1	1	1	1
WNT2B_FZD4	1	1	1	1	1	1	1	1	1	1	1	1	1	1	1	1	1	1	1	1	1	1	1	1	1	1	1	1	1	1	1	1	1	1	1	1	1	1	1	1	1	1	1	1	1	1	1	1	1
WNT7B_FZD10	1	1	1	1	1	1	1	1	1	1	1	1	1	1	1	1	1	1	1	1	1	1	1	1	1	1	1	1	1	1	1	1	1	1	1	1	1	1	1	1	1	1	1	1	1	1	1	1	1
DLL1_NOTCH2	1	1	1	1	1	1	1	1	1	1	1	1	1	1	1	1	1	1	1	1	1	1	1	1	1	1	1	1	1	1	1	1	1	1	1	1	1	1	1	1	1	1	1	1	1	1	1	1	1
JAG1_NOTCH2	1	1	1	1	1	1	1	1	1	1	1	1	1	1	1	1	1	1	1	1	1	1	1	1	1	1	1	1	1	1	1	1	1	1	1	1	1	1	1	1	1	1	1	1	1	1	1	1	1
DLK1_NOTCH2	1	1	1	1	1	1	1	1	1	1	1	1	1	1	1	1	1	1	1	1	1	1	1	1	1	1	1	1	1	1	1	1	1	1	1	1	1	1	1	1	1	1	1	1	1	1	1	1	1
DLL1_NOTCH4	1	1	1	1	1	1	1	1	1	1	1	1	1	1	1	1	1	1	1	1	1	1	1	1	1	1	1	1	1	1	1	1	1	1	1	1	1	1	1	1	1	1	1	1	1	1	1	1	1
JAG1_NOTCH4	1	1	1	1	1	1	1	1	1	1	1	1	1	1	1	1	1	1	1	1	1	1	1	1	1	1	1	1	1	1	1	1	1	1	1	1	1	1	1	1	1	1	1	1	1	1	1	1	1
DLK1_NOTCH4	1	1	1	1	1	1	1	1	1	1	1	1	1	1	1	1	1	1	1	1	1	1	1	1	1	1	1	1	1	1	1	1	1	1	1	1	1	1	1	1	1	1	1	1	1	1	1	1	1
DLL1_NOTCH3	1	1	1	1	1	1	1	1	1	1	1	1	1	1	1	1	1	1	1	1	1	1	1	1	1	1	1	1	1	1	1	1	1	1	1	1	1	1	1	1	1	1	1	1	1	1	1	1	1
JAG1_NOTCH3	1	1	1	1	1	1	1	1	1	1	1	1	1	1	1	1	1	1	1	1	1	1	1	1	1	1	1	1	1	1	1	1	1	1	1	1	1	1	1	1	1	1	1	1	1	1	1	1	1
DLK1_NOTCH3	1	1	1	1	1	1	1	1	1	1	1	1	1	1	1	1	1	1	1	1	1	1	1	1	1	1	1	1	1	1	1	1	1	1	1	1	1	1	1	1	1	1	1	1	1	1	1	1	1
SCGB3A1_NOTCH3	1	1	1	1	1	1	1	1	1	1	1	1	1	1	1	1	1	1	1	1	1	1	1	1	1	1	1	1	1	1	1	1	1	1	1	1	1	1	1	1	1	1	1	1	1	1	1	1	1
DLL4_NOTCH3	1	1	1	1	1	1	1	1	1	1	1	1	1	1	1	1	1	1	1	1	1	1	1	1	1	1	1	1	1	1	1	1	1	1	1	1	1	1	1	1	1	1	1	1	1	1	1	1	1
DLL3_NOTCH3	1	1	1	1	1	1	1	1	1	1	1	1	1	1	1	1	1	1	1	1	1	1	1	1	1	1	1	1	1	1	1	1	1	1	1	1	1	1	1	1	1	1	1	1	1	1	1	1	1
PLXNB2_PTN	1	1	1	1	1	1	1	1	1	1	1	1	1	1	1	1	1	1	1	1	1	1	1	1	1	1	1	1	1	1	1	1	1	1	1	1	1	1	1	1	1	1	1	1	1	1	1	1	1
PLXNB2_SEMA4D	1	1	1	1	1	1	1	1	1	1	1	1	1	1	1	1	1	1	1	1	1	1	1	1	1	1	1	1	1	1	1	1	1	1	1	1	1	1	1	1	1	1	1	1	1	1	1	1	1
PLXNB1_SEMA4D	1	1	1	1	1	1	1	1	1	1	1	1	1	1	1	1	1	1	1	1	1	1	1	1	1	1	1	1	1	1	1	1	1	1	1	1	1	1	1	1	1	1	1	1	1	1	1	1	1
CD72_SEMA4D	1	1	1	1	1	1	1	1	1	1	1	1	1	1	1	1	1	1	1	1	1	1	1	1	1	1	1	1	1	1	1	1	1	1	1	1	1	1	1	1	1	1	1	1	1	1	1	1	1
PLXNB2_SEMA4G	1	1	1	1	1	1	1	1	1	1	1	1	1	1	1	1	1	1	1	1	1	1	1	1	1	1	1	1	1	1	1	1	1	1	1	1	1	1	1	1	1	1	1	1	1	1	1	1	1
VEGFD_KDR	1	1	1	1	1	1	1	1	1	1	1	1	1	1	1	1	1	1	1	1	1	1	1	1	1	1	1	1	1	1	1	1	1	1	1	1	1	1	1	1	1	1	1	1	1	1	1	1	1
VEGFA_KDR	1	1	1	1	1	1	1	1	1	1	1	1	1	1	1	1	1	1	1	1	1	1	1	1	1	1	1	1	1	1	1	1	1	1	1	1	1	1	1	1	1	1	1	1	1	1	1	1	1
LTA_LTBR	1	1	1	1	1	1	1	1	1	1	1	1	1	1	1	1	1	1	1	1	1	1	1	1	1	1	1	1	1	1	1	1	1	1	1	1	1	1	1	1	1	1	1	1	1	1	1	1	1
TNFSF14_LTBR	1	1	1	1	1	1	1	1	1	1	1	1	1	1	1	1	1	1	1	1	1	1	1	1	1	1	1	1	1	1	1	1	1	1	1	1	1	1	1	1	1	1	1	1	1	1	1	1	1
LTA_TNFRSF14	1	1	1	1	1	1	1	1	1	1	1	1	1	1	1	1	1	1	1	1	1	1	1	1	1	1	1	1	1	1	1	1	1	1	1	1	1	1	1	1	1	1	1	1	1	1	1	1	1
TNFSF13_TNFRSF14	1	1	1	1	1	1	1	1	1	1	1	1	1	1	1	1	1	1	1	1	1	1	1	1	1	1	1	1	1	1	1	1	1	1	1	1	1	1	1	1	1	1	1	1	1	1	1	1	1
TNFSF14_TNFRSF14	1	1	1	1	1	1	1	1	1	1	1	1	1	1	1	1	1	1	1	1	1	1	1	1	1	1	1	1	1	1	1	1	1	1	1	1	1	1	1	1	1	1	1	1	1	1	1	1	1
CD160_TNFRSF14	1	1	1	1	1	1	1	1	1	1	1	1	1	1	1	1	1	1	1	1	1	1	1	1	1	1	1	1	1	1	1	1	1	1	1	1	1	1	1	1	1	1	1	1	1	1	1	1	1
MIF_TNFRSF14	1	1	1	1	1	1	1	1	1	1	1	1	1	1	1	1	1	1	1	1	1	1	1	1	1	1	1	1	1	1	1	1	1	1	1	1	1	1	1	1	1	1	1	1	1	1	1	1	1
BTLA_TNFRSF14	1	1	1	1	1	1	1	1	1	1	1	1	1	1	1	1	1	1	1	1	1	1	1	1	1	1	1	1	1	1	1	1	1	1	1	1	1	1	1	1	1	1	1	1	1	1	1	1	1
TNFSF13_TNFRSF17	1	1	1	1	1	1	1	1	1	1	1	1	1	1	1	1	1	1	1	1	1	1	1	1	1	1	1	1	1	1	1	1	1	1	1	1	1	1	1	1	1	1	1	1	1	1	1	1	1
CD70_TNFRSF17	1	1	1	1	1	1	1	1	1	1	1	1	1	1	1	1	1	1	1	1	1	1	1	1	1	1	1	1	1	1	1	1	1	1	1	1	1	1	1	1	1	1	1	1	1	1	1	1	1
TNFSF10_TNFRSF10D	1	1	1	1	1	1	1	1	1	1	1	1	1	1	1	1	1	1	1	1	1	1	1	1	1	1	1	1	1	1	1	1	1	1	1	1	1	1	1	1	1	1	1	1	1	1	1	1	1
MIF_TNFRSF10D	1	1	1	1	1	1	1	1	1	1	1	1	1	1	1	1	1	1	1	1	1	1	1	1	1	1	1	1	1	1	1	1	1	1	1	1	1	1	1	1	1	1	1	1	1	1	1	1	1
WNT7A_LDLR	1	1	1	1	1	1	1	1	1	1	1	1	1	1	1	1	1	1	1	1	1	1	1	1	1	1	1	1	1	1	1	1	1	1	1	1	1	1	1	1	1	1	1	1	1	1	1	1	1
EFNA2_EPHA1	1	1	1	1	1	1	1	1	1	1	1	1	1	1	1	1	1	1	1	1	1	1	1	1	1	1	1	1	1	1	1	1	1	1	1	1	1	1	1	1	1	1	1	1	1	1	1	1	1
EFNA1_EPHA1	1	1	1	1	1	1	1	1	1	1	1	1	1	1	1	1	1	1	1	1	1	1	1	1	1	1	1	1	1	1	1	1	1	1	1	1	1	1	1	1	1	1	1	1	1	1	1	1	1
EFNA2_EPHA2	1	1	1	1	1	1	1	1	1	1	1	1	1	1	1	1	1	1	1	1	1	1	1	1	1	1	1	1	1	1	1	1	1	1	1	1	1	1	1	1	1	1	1	1	1	1	1	1	1
EFNA1_EPHA2	1	1	1	1	1	1	1	1	1	1	1	1	1	1	1	1	1	1	1	1	1	1	1	1	1	1	1	1	1	1	1	1	1	1	1	1	1	1	1	1	1	1	1	1	1	1	1	1	1
EFNA2_EPHA3	1	1	1	1	1	1	1	1	1	1	1	1	1	1	1	1	1	1	1	1	1	1	1	1	1	1	1	1	1	1	1	1	1	1	1	1	1	1	1	1	1	1	1	1	1	1	1	1	1
EFNA1_EPHA3	1	1	1	1	1	1	1	1	1	1	1	1	1	1	1	1	1	1	1	1	1	1	1	1	1	1	1	1	1	1	1	1	1	1	1	1	1	1	1	1	1	1	1	1	1	1	1	1	1
EFNA2_EPHA8	1	1	1	1	1	1	1	1	1	1	1	1	1	1	1	1	1	1	1	1	1	1	1	1	1	1	1	1	1	1	1	1	1	1	1	1	1	1	1	1	1	1	1	1	1	1	1	1	1
EFNA1_EPHA8	1	1	1	1	1	1	1	1	1	1	1	1	1	1	1	1	1	1	1	1	1	1	1	1	1	1	1	1	1	1	1	1	1	1	1	1	1	1	1	1	1	1	1	1	1	1	1	1	1
EFNA2_EPHA5	1	1	1	1	1	1	1	1	1	1	1	1	1	1	1	1	1	1	1	1	1	1	1	1	1	1	1	1	1	1	1	1	1	1	1	1	1	1	1	1	1	1	1	1	1	1	1	1	1
EFNA1_EPHA5	1	1	1	1	1	1	1	1	1	1	1	1	1	1	1	1	1	1	1	1	1	1	1	1	1	1	1	1	1	1	1	1	1	1	1	1	1	1	1	1	1	1	1	1	1	1	1	1	1
EFNA3_EPHA5	1	1	1	1	1	1	1	1	1	1	1	1	1	1	1	1	1	1	1	1	1	1	1	1	1	1	1	1	1	1	1	1	1	1	1	1	1	1	1	1	1	1	1	1	1	1	1	1	1
EFNA4_EPHA5	1	1	1	1	1	1	1	1	1	1	1	1	1	1	1	1	1	1	1	1	1	1	1	1	1	1	1	1	1	1	1	1	1	1	1	1	1	1	1	1	1	1	1	1	1	1	1	1	1
EFNA5_EPHA5	1	1	1	1	1	1	1	1	1	1	1	1	1	1	1	1	1	1	1	1	1	1	1	1	1	1	1	1	1	1	1	1	1	1	1	1	1	1	1	1	1	1	1	1	1	1	1	1	1
GDF11_TGFR_AVR2A	1	1	1	1	1	1	1	1	1	1	1	1	1	1	1	1	1	1	1	1	1	1	1	1	1	1	1	1	1	1	1	1	1	1	1	1	1	1	1	1	1	1	1	1	1	1	1	1	1
MSTN_TGFR_AVR2A	1	1	1	1	1	1	1	1	1	1	1	1	1	1	1	1	1	1	1	1	1	1	1	1	1	1	1	1	1	1	1	1	1	1	1	1	1	1	1	1	1	1	1	1	1	1	1	1	1
GDF11_TGFR_AVR2B	1	1	1	1	1	1	1	1	1	1	1	1	1	1	1	1	1	1	1	1	1	1	1	1	1	1	1	1	1	1	1	1	1	1	1	1	1	1	1	1	1	1	1	1	1	1	1	1	1
MSTN_TGFR_AVR2B	1	1	1	1	1	1	1	1	1	1	1	1	1	1	1	1	1	1	1	1	1	1	1	1	1	1	1	1	1	1	1	1	1	1	1	1	1	1	1	1	1	1	1	1	1	1	1	1	1
TNFRSF11B_TNFSF11	1	1	1	1	1	1	1	1	1	1	1	1	1	1	1	1	1	1	1	1	1	1	1	1	1	1	1	1	1	1	1	1	1	1	1	1	1	1	1	1	1	1	1	1	1	1	1	1	1
TGFB1_TGFbeta receptor1	1	1	1	1	1	1	1	1	1	1	1	1	1	1	1	1	1	1	1	1	1	1	1	1	1	1	1	1	1	1	1	1	1	1	1	1	1	1	1	1	1	1	1	1	1	1	1	1	1
TGFB3_TGFbeta receptor1	1	1	1	1	1	1	1	1	1	1	1	1	1	1	1	1	1	1	1	1	1	1	1	1	1	1	1	1	1	1	1	1	1	1	1	1	1	1	1	1	1	1	1	1	1	1	1	1	1
TGFB2_TGFbeta receptor1	1	1	1	1	1	1	1	1	1	1	1	1	1	1	1	1	1	1	1	1	1	1	1	1	1	1	1	1	1	1	1	1	1	1	1	1	1	1	1	1	1	1	1	1	1	1	1	1	1
TGFB1_TGFbeta receptor2	1	1	1	1	1	1	1	1	1	1	1	1	1	1	1	1	1	1	1	1	1	1	1	1	1	1	1	1	1	1	1	1	1	1	1	1	1	1	1	1	1	1	1	1	1	1	1	1	1
TGFB3_TGFbeta receptor2	1	1	1	1	1	1	1	1	1	1	1	1	1	1	1	1	1	1	1	1	1	1	1	1	1	1	1	1	1	1	1	1	1	1	1	1	1	1	1	1	1	1	1	1	1	1	1	1	1
TGFB2_TGFbeta receptor2	1	1	1	1	1	1	1	1	1	1	1	1	1	1	1	1	1	1	1	1	1	1	1	1	1	1	1	1	1	1	1	1	1	1	1	1	1	1	1	1	1	1	1	1	1	1	1	1	1
CORT_SSTR1	1	1	1	1	1	1	1	1	1	1	1	1	1	1	1	1	1	1	1	1	1	1	1	1	1	1	1	1	1	1	1	1	1	1	1	1	1	1	1	1	1	1	1	1	1	1	1	1	1
CORT_GHSR	1	1	1	1	1	1	1	1	1	1	1	1	1	1	1	1	1	1	1	1	1	1	1	1	1	1	1	1	1	1	1	1	1	1	1	1	1	1	1	1	1	1	1	1	1	1	1	1	1
AGRP_MC5R	1	1	1	1	1	1	1	1	1	1	1	1	1	1	1	1	1	1	1	1	1	1	1	1	1	1	1	1	1	1	1	1	1	1	1	1	1	1	1	1	1	1	1	1	1	1	1	1	1
POMC_MC5R	1	1	1	1	1	1	1	1	1	1	1	1	1	1	1	1	1	1	1	1	1	1	1	1	1	1	1	1	1	1	1	1	1	1	1	1	1	1	1	1	1	1	1	1	1	1	1	1	1
POMC_MC1R	1	1	1	1	1	1	1	1	1	1	1	1	1	1	1	1	1	1	1	1	1	1	1	1	1	1	1	1	1	1	1	1	1	1	1	1	1	1	1	1	1	1	1	1	1	1	1	1	1
LEFTY2_TDGF1	1	1	1	1	1	1	1	1	1	1	1	1	1	1	1	1	1	1	1	1	1	1	1	1	1	1	1	1	1	1	1	1	1	1	1	1	1	1	1	1	1	1	1	1	1	1	1	1	1
LEFTY1_TDGF1	1	1	1	1	1	1	1	1	1	1	1	1	1	1	1	1	1	1	1	1	1	1	1	1	1	1	1	1	1	1	1	1	1	1	1	1	1	1	1	1	1	1	1	1	1	1	1	1	1
SCGB3A1_MARCO	1	1	1	1	1	1	1	1	1	1	1	1	1	1	1	1	1	1	1	1	1	1	1	1	1	1	1	1	1	1	1	1	1	1	1	1	1	1	1	1	1	1	1	1	1	1	1	1	1
CXCR6_CXCL16	1	1	1	1	1	1	1	1	1	1	1	1	1	1	1	1	1	1	1	1	1	1	1	1	1	1	1	1	1	1	1	1	1	1	1	1	1	1	1	1	1	1	1	1	1	1	1	1	1
ACKR2_CCL3	1	1	1	1	1	1	1	1	1	1	1	1	1	1	1	1	1	1	1	1	1	1	1	1	1	1	1	1	1	1	1	1	1	1	1	1	1	1	1	1	1	1	1	1	1	1	1	1	1
ACKR2_CCL4	1	1	1	1	1	1	1	1	1	1	1	1	1	1	1	1	1	1	1	1	1	1	1	1	1	1	1	1	1	1	1	1	1	1	1	1	1	1	1	1	1	1	1	1	1	1	1	1	1
ACKR2_CCL2	1	1	1	1	1	1	1	1	1	1	1	1	1	1	1	1	1	1	1	1	1	1	1	1	1	1	1	1	1	1	1	1	1	1	1	1	1	1	1	1	1	1	1	1	1	1	1	1	1
ACKR2_CCL5	1	1	1	1	1	1	1	1	1	1	1	1	1	1	1	1	1	1	1	1	1	1	1	1	1	1	1	1	1	1	1	1	1	1	1	1	1	1	1	1	1	1	1	1	1	1	1	1	1
GPR75_CCL5	1	1	1	1	1	1	1	1	1	1	1	1	1	1	1	1	1	1	1	1	1	1	1	1	1	1	1	1	1	1	1	1	1	1	1	1	1	1	1	1	1	1	1	1	1	1	1	1	1
ACKR2_CCL3L1	1	1	1	1	1	1	1	1	1	1	1	1	1	1	1	1	1	1	1	1	1	1	1	1	1	1	1	1	1	1	1	1	1	1	1	1	1	1	1	1	1	1	1	1	1	1	1	1	1
ACKR2_CCL8	1	1	1	1	1	1	1	1	1	1	1	1	1	1	1	1	1	1	1	1	1	1	1	1	1	1	1	1	1	1	1	1	1	1	1	1	1	1	1	1	1	1	1	1	1	1	1	1	1
CCR2_CCL8	1	1	1	1	1	1	1	1	1	1	1	1	1	1	1	1	1	1	1	1	1	1	1	1	1	1	1	1	1	1	1	1	1	1	1	1	1	1	1	1	1	1	1	1	1	1	1	1	1
CCR1_CCL8	1	1	1	1	1	1	1	1	1	1	1	1	1	1	1	1	1	1	1	1	1	1	1	1	1	1	1	1	1	1	1	1	1	1	1	1	1	1	1	1	1	1	1	1	1	1	1	1	1
CCR3_CCL8	1	1	1	1	1	1	1	1	1	1	1	1	1	1	1	1	1	1	1	1	1	1	1	1	1	1	1	1	1	1	1	1	1	1	1	1	1	1	1	1	1	1	1	1	1	1	1	1	1
CCR5_CCL8	1	1	1	1	1	1	1	1	1	1	1	1	1	1	1	1	1	1	1	1	1	1	1	1	1	1	1	1	1	1	1	1	1	1	1	1	1	1	1	1	1	1	1	1	1	1	1	1	1
ACKR2_CCL7	1	1	1	1	1	1	1	1	1	1	1	1	1	1	1	1	1	1	1	1	1	1	1	1	1	1	1	1	1	1	1	1	1	1	1	1	1	1	1	1	1	1	1	1	1	1	1	1	1
CCR2_CCL7	1	1	1	1	1	1	1	1	1	1	1	1	1	1	1	1	1	1	1	1	1	1	1	1	1	1	1	1	1	1	1	1	1	1	1	1	1	1	1	1	1	1	1	1	1	1	1	1	1
CCR1_CCL7	1	1	1	1	1	1	1	1	1	1	1	1	1	1	1	1	1	1	1	1	1	1	1	1	1	1	1	1	1	1	1	1	1	1	1	1	1	1	1	1	1	1	1	1	1	1	1	1	1
CCR3_CCL7	1	1	1	1	1	1	1	1	1	1	1	1	1	1	1	1	1	1	1	1	1	1	1	1	1	1	1	1	1	1	1	1	1	1	1	1	1	1	1	1	1	1	1	1	1	1	1	1	1
CCR5_CCL7	1	1	1	1	1	1	1	1	1	1	1	1	1	1	1	1	1	1	1	1	1	1	1	1	1	1	1	1	1	1	1	1	1	1	1	1	1	1	1	1	1	1	1	1	1	1	1	1	1
CCR10_CCL7	1	1	1	1	1	1	1	1	1	1	1	1	1	1	1	1	1	1	1	1	1	1	1	1	1	1	1	1	1	1	1	1	1	1	1	1	1	1	1	1	1	1	1	1	1	1	1	1	1
ACKR2_CCL14	1	1	1	1	1	1	1	1	1	1	1	1	1	1	1	1	1	1	1	1	1	1	1	1	1	1	1	1	1	1	1	1	1	1	1	1	1	1	1	1	1	1	1	1	1	1	1	1	1
CCR1_CCL14	1	1	1	1	1	1	1	1	1	1	1	1	1	1	1	1	1	1	1	1	1	1	1	1	1	1	1	1	1	1	1	1	1	1	1	1	1	1	1	1	1	1	1	1	1	1	1	1	1
CCR3_CCL14	1	1	1	1	1	1	1	1	1	1	1	1	1	1	1	1	1	1	1	1	1	1	1	1	1	1	1	1	1	1	1	1	1	1	1	1	1	1	1	1	1	1	1	1	1	1	1	1	1
ACKR2_CCL13	1	1	1	1	1	1	1	1	1	1	1	1	1	1	1	1	1	1	1	1	1	1	1	1	1	1	1	1	1	1	1	1	1	1	1	1	1	1	1	1	1	1	1	1	1	1	1	1	1
CCR2_CCL13	1	1	1	1	1	1	1	1	1	1	1	1	1	1	1	1	1	1	1	1	1	1	1	1	1	1	1	1	1	1	1	1	1	1	1	1	1	1	1	1	1	1	1	1	1	1	1	1	1
CCR1_CCL13	1	1	1	1	1	1	1	1	1	1	1	1	1	1	1	1	1	1	1	1	1	1	1	1	1	1	1	1	1	1	1	1	1	1	1	1	1	1	1	1	1	1	1	1	1	1	1	1	1
CCR3_CCL13	1	1	1	1	1	1	1	1	1	1	1	1	1	1	1	1	1	1	1	1	1	1	1	1	1	1	1	1	1	1	1	1	1	1	1	1	1	1	1	1	1	1	1	1	1	1	1	1	1
ACKR2_CCL28	1	1	1	1	1	1	1	1	1	1	1	1	1	1	1	1	1	1	1	1	1	1	1	1	1	1	1	1	1	1	1	1	1	1	1	1	1	1	1	1	1	1	1	1	1	1	1	1	1
CCR3_CCL28	1	1	1	1	1	1	1	1	1	1	1	1	1	1	1	1	1	1	1	1	1	1	1	1	1	1	1	1	1	1	1	1	1	1	1	1	1	1	1	1	1	1	1	1	1	1	1	1	1
CCR10_CCL28	1	1	1	1	1	1	1	1	1	1	1	1	1	1	1	1	1	1	1	1	1	1	1	1	1	1	1	1	1	1	1	1	1	1	1	1	1	1	1	1	1	1	1	1	1	1	1	1	1
ACKR2_CCL27	1	1	1	1	1	1	1	1	1	1	1	1	1	1	1	1	1	1	1	1	1	1	1	1	1	1	1	1	1	1	1	1	1	1	1	1	1	1	1	1	1	1	1	1	1	1	1	1	1
CCR10_CCL27	1	1	1	1	1	1	1	1	1	1	1	1	1	1	1	1	1	1	1	1	1	1	1	1	1	1	1	1	1	1	1	1	1	1	1	1	1	1	1	1	1	1	1	1	1	1	1	1	1
CCR2_CCL26	1	1	1	1	1	1	1	1	1	1	1	1	1	1	1	1	1	1	1	1	1	1	1	1	1	1	1	1	1	1	1	1	1	1	1	1	1	1	1	1	1	1	1	1	1	1	1	1	1
CCR1_CCL26	1	1	1	1	1	1	1	1	1	1	1	1	1	1	1	1	1	1	1	1	1	1	1	1	1	1	1	1	1	1	1	1	1	1	1	1	1	1	1	1	1	1	1	1	1	1	1	1	1
CCR3_CCL26	1	1	1	1	1	1	1	1	1	1	1	1	1	1	1	1	1	1	1	1	1	1	1	1	1	1	1	1	1	1	1	1	1	1	1	1	1	1	1	1	1	1	1	1	1	1	1	1	1
CCR1_CCL23	1	1	1	1	1	1	1	1	1	1	1	1	1	1	1	1	1	1	1	1	1	1	1	1	1	1	1	1	1	1	1	1	1	1	1	1	1	1	1	1	1	1	1	1	1	1	1	1	1
IDE_CCL23	1	1	1	1	1	1	1	1	1	1	1	1	1	1	1	1	1	1	1	1	1	1	1	1	1	1	1	1	1	1	1	1	1	1	1	1	1	1	1	1	1	1	1	1	1	1	1	1	1
CCR1_CCL18	1	1	1	1	1	1	1	1	1	1	1	1	1	1	1	1	1	1	1	1	1	1	1	1	1	1	1	1	1	1	1	1	1	1	1	1	1	1	1	1	1	1	1	1	1	1	1	1	1
CCR8_CCL18	1	1	1	1	1	1	1	1	1	1	1	1	1	1	1	1	1	1	1	1	1	1	1	1	1	1	1	1	1	1	1	1	1	1	1	1	1	1	1	1	1	1	1	1	1	1	1	1	1
CCR1_CCL15	1	1	1	1	1	1	1	1	1	1	1	1	1	1	1	1	1	1	1	1	1	1	1	1	1	1	1	1	1	1	1	1	1	1	1	1	1	1	1	1	1	1	1	1	1	1	1	1	1
CCR3_CCL15	1	1	1	1	1	1	1	1	1	1	1	1	1	1	1	1	1	1	1	1	1	1	1	1	1	1	1	1	1	1	1	1	1	1	1	1	1	1	1	1	1	1	1	1	1	1	1	1	1
PODXL_SELL	1	1	1	1	1	1	1	1	1	1	1	1	1	1	1	1	1	1	1	1	1	1	1	1	1	1	1	1	1	1	1	1	1	1	1	1	1	1	1	1	1	1	1	1	1	1	1	1	1
CXCL12_CXCR4	1	1	1	1	1	1	1	1	1	1	1	1	1	1	1	1	1	1	1	1	1	1	1	1	1	1	1	1	1	1	1	1	1	1	1	1	1	1	1	1	1	1	1	1	1	1	1	1	1
AVP_OXTR	1	1	1	1	1	1	1	1	1	1	1	1	1	1	1	1	1	1	1	1	1	1	1	1	1	1	1	1	1	1	1	1	1	1	1	1	1	1	1	1	1	1	1	1	1	1	1	1	1
OXT_OXTR	1	1	1	1	1	1	1	1	1	1	1	1	1	1	1	1	1	1	1	1	1	1	1	1	1	1	1	1	1	1	1	1	1	1	1	1	1	1	1	1	1	1	1	1	1	1	1	1	1
AVP_AVPR2	1	1	1	1	1	1	1	1	1	1	1	1	1	1	1	1	1	1	1	1	1	1	1	1	1	1	1	1	1	1	1	1	1	1	1	1	1	1	1	1	1	1	1	1	1	1	1	1	1
AVP_AVPR1B	1	1	1	1	1	1	1	1	1	1	1	1	1	1	1	1	1	1	1	1	1	1	1	1	1	1	1	1	1	1	1	1	1	1	1	1	1	1	1	1	1	1	1	1	1	1	1	1	1
GHRH_GHRHR	1	1	1	1	1	1	1	1	1	1	1	1	1	1	1	1	1	1	1	1	1	1	1	1	1	1	1	1	1	1	1	1	1	1	1	1	1	1	1	1	1	1	1	1	1	1	1	1	1
NPPA_NPR1	1	1	1	1	1	1	1	1	1	1	1	1	1	1	1	1	1	1	1	1	1	1	1	1	1	1	1	1	1	1	1	1	1	1	1	1	1	1	1	1	1	1	1	1	1	1	1	1	1
NRG2_ERBB3	1	1	1	1	1	1	1	1	1	1	1	1	1	1	1	1	1	1	1	1	1	1	1	1	1	1	1	1	1	1	1	1	1	1	1	1	1	1	1	1	1	1	1	1	1	1	1	1	1
NRG2_ERBB4	1	1	1	1	1	1	1	1	1	1	1	1	1	1	1	1	1	1	1	1	1	1	1	1	1	1	1	1	1	1	1	1	1	1	1	1	1	1	1	1	1	1	1	1	1	1	1	1	1
EREG_ERBB4	1	1	1	1	1	1	1	1	1	1	1	1	1	1	1	1	1	1	1	1	1	1	1	1	1	1	1	1	1	1	1	1	1	1	1	1	1	1	1	1	1	1	1	1	1	1	1	1	1
BTC_ERBB4	1	1	1	1	1	1	1	1	1	1	1	1	1	1	1	1	1	1	1	1	1	1	1	1	1	1	1	1	1	1	1	1	1	1	1	1	1	1	1	1	1	1	1	1	1	1	1	1	1
NRG3_ERBB4	1	1	1	1	1	1	1	1	1	1	1	1	1	1	1	1	1	1	1	1	1	1	1	1	1	1	1	1	1	1	1	1	1	1	1	1	1	1	1	1	1	1	1	1	1	1	1	1	1
NRG1_ERBB4	1	1	1	1	1	1	1	1	1	1	1	1	1	1	1	1	1	1	1	1	1	1	1	1	1	1	1	1	1	1	1	1	1	1	1	1	1	1	1	1	1	1	1	1	1	1	1	1	1
EREG_EGFR	1	1	1	1	1	1	1	1	1	1	1	1	1	1	1	1	1	1	1	1	1	1	1	1	1	1	1	1	1	1	1	1	1	1	1	1	1	1	1	1	1	1	1	1	1	1	1	1	1
NRG1_a6b4 complex	1	1	1	1	1	1	1	1	1	1	1	1	1	1	1	1	1	1	1	1	1	1	1	1	1	1	1	1	1	1	1	1	1	1	1	1	1	1	1	1	1	1	1	1	1	1	1	1	1
IGF1_a6b4 complex	1	1	1	1	1	1	1	1	1	1	1	1	1	1	1	1	1	1	1	1	1	1	1	1	1	1	1	1	1	1	1	1	1	1	1	1	1	1	1	1	1	1	1	1	1	1	1	1	1
NRG1_LSR	1	1	1	1	1	1	1	1	1	1	1	1	1	1	1	1	1	1	1	1	1	1	1	1	1	1	1	1	1	1	1	1	1	1	1	1	1	1	1	1	1	1	1	1	1	1	1	1	1
NRG1_NETO2	1	1	1	1	1	1	1	1	1	1	1	1	1	1	1	1	1	1	1	1	1	1	1	1	1	1	1	1	1	1	1	1	1	1	1	1	1	1	1	1	1	1	1	1	1	1	1	1	1
NRG1_MS4A4A	1	1	1	1	1	1	1	1	1	1	1	1	1	1	1	1	1	1	1	1	1	1	1	1	1	1	1	1	1	1	1	1	1	1	1	1	1	1	1	1	1	1	1	1	1	1	1	1	1
NRG1_LGR4	1	1	1	1	1	1	1	1	1	1	1	1	1	1	1	1	1	1	1	1	1	1	1	1	1	1	1	1	1	1	1	1	1	1	1	1	1	1	1	1	1	1	1	1	1	1	1	1	1
RSPO4_LGR4	1	1	1	1	1	1	1	1	1	1	1	1	1	1	1	1	1	1	1	1	1	1	1	1	1	1	1	1	1	1	1	1	1	1	1	1	1	1	1	1	1	1	1	1	1	1	1	1	1
RSPO1_LGR4	1	1	1	1	1	1	1	1	1	1	1	1	1	1	1	1	1	1	1	1	1	1	1	1	1	1	1	1	1	1	1	1	1	1	1	1	1	1	1	1	1	1	1	1	1	1	1	1	1
RSPO2_LGR4	1	1	1	1	1	1	1	1	1	1	1	1	1	1	1	1	1	1	1	1	1	1	1	1	1	1	1	1	1	1	1	1	1	1	1	1	1	1	1	1	1	1	1	1	1	1	1	1	1
RSPO4_LGR6	1	1	1	1	1	1	1	1	1	1	1	1	1	1	1	1	1	1	1	1	1	1	1	1	1	1	1	1	1	1	1	1	1	1	1	1	1	1	1	1	1	1	1	1	1	1	1	1	1
RSPO1_LGR6	1	1	1	1	1	1	1	1	1	1	1	1	1	1	1	1	1	1	1	1	1	1	1	1	1	1	1	1	1	1	1	1	1	1	1	1	1	1	1	1	1	1	1	1	1	1	1	1	1
RSPO2_LGR6	1	1	1	1	1	1	1	1	1	1	1	1	1	1	1	1	1	1	1	1	1	1	1	1	1	1	1	1	1	1	1	1	1	1	1	1	1	1	1	1	1	1	1	1	1	1	1	1	1
RSPO3_LGR6	1	1	1	1	1	1	1	1	1	1	1	1	1	1	1	1	1	1	1	1	1	1	1	1	1	1	1	1	1	1	1	1	1	1	1	1	1	1	1	1	1	1	1	1	1	1	1	1	1
TNFSF11_TNFRSF11A	1	1	1	1	1	1	1	1	1	1	1	1	1	1	1	1	1	1	1	1	1	1	1	1	1	1	1	1	1	1	1	1	1	1	1	1	1	1	1	1	1	1	1	1	1	1	1	1	1
NCR3_BAG6	1	1	1	1	1	1	1	1	1	1	1	1	1	1	1	1	1	1	1	1	1	1	1	1	1	1	1	1	1	1	1	1	1	1	1	1	1	1	1	1	1	1	1	1	1	1	1	1	1
NCR3_NCR3LG1	1	1	1	1	1	1	1	1	1	1	1	1	1	1	1	1	1	1	1	1	1	1	1	1	1	1	1	1	1	1	1	1	1	1	1	1	1	1	1	1	1	1	1	1	1	1	1	1	1
PLD2_ARF1	1	1	1	1	1	1	1	1	1	1	1	1	1	1	1	1	1	1	1	1	1	1	1	1	1	1	1	1	1	1	1	1	1	1	1	1	1	1	1	1	1	1	1	1	1	1	1	1	1
SEMA3E_PLXND1	1	1	1	1	1	1	1	1	1	1	1	1	1	1	1	1	1	1	1	1	1	1	1	1	1	1	1	1	1	1	1	1	1	1	1	1	1	1	1	1	1	1	1	1	1	1	1	1	1
SEMA4A_PLXND1	1	1	1	1	1	1	1	1	1	1	1	1	1	1	1	1	1	1	1	1	1	1	1	1	1	1	1	1	1	1	1	1	1	1	1	1	1	1	1	1	1	1	1	1	1	1	1	1	1
ANGPT2_TEK	1	1	1	1	1	1	1	1	1	1	1	1	1	1	1	1	1	1	1	1	1	1	1	1	1	1	1	1	1	1	1	1	1	1	1	1	1	1	1	1	1	1	1	1	1	1	1	1	1
EPHB6_EFNB2	1	1	1	1	1	1	1	1	1	1	1	1	1	1	1	1	1	1	1	1	1	1	1	1	1	1	1	1	1	1	1	1	1	1	1	1	1	1	1	1	1	1	1	1	1	1	1	1	1
EPO_EFNB2	1	1	1	1	1	1	1	1	1	1	1	1	1	1	1	1	1	1	1	1	1	1	1	1	1	1	1	1	1	1	1	1	1	1	1	1	1	1	1	1	1	1	1	1	1	1	1	1	1
EPHB2_EFNB2	1	1	1	1	1	1	1	1	1	1	1	1	1	1	1	1	1	1	1	1	1	1	1	1	1	1	1	1	1	1	1	1	1	1	1	1	1	1	1	1	1	1	1	1	1	1	1	1	1
EPHB6_EFNB1	1	1	1	1	1	1	1	1	1	1	1	1	1	1	1	1	1	1	1	1	1	1	1	1	1	1	1	1	1	1	1	1	1	1	1	1	1	1	1	1	1	1	1	1	1	1	1	1	1
EPHB2_EFNB1	1	1	1	1	1	1	1	1	1	1	1	1	1	1	1	1	1	1	1	1	1	1	1	1	1	1	1	1	1	1	1	1	1	1	1	1	1	1	1	1	1	1	1	1	1	1	1	1	1
EPHB3_EFNB1	1	1	1	1	1	1	1	1	1	1	1	1	1	1	1	1	1	1	1	1	1	1	1	1	1	1	1	1	1	1	1	1	1	1	1	1	1	1	1	1	1	1	1	1	1	1	1	1	1
EPHB4_EFNB1	1	1	1	1	1	1	1	1	1	1	1	1	1	1	1	1	1	1	1	1	1	1	1	1	1	1	1	1	1	1	1	1	1	1	1	1	1	1	1	1	1	1	1	1	1	1	1	1	1
EPHB1_EFNB1	1	1	1	1	1	1	1	1	1	1	1	1	1	1	1	1	1	1	1	1	1	1	1	1	1	1	1	1	1	1	1	1	1	1	1	1	1	1	1	1	1	1	1	1	1	1	1	1	1
EPHA4_EFNB1	1	1	1	1	1	1	1	1	1	1	1	1	1	1	1	1	1	1	1	1	1	1	1	1	1	1	1	1	1	1	1	1	1	1	1	1	1	1	1	1	1	1	1	1	1	1	1	1	1
EPHB6_EFNB3	1	1	1	1	1	1	1	1	1	1	1	1	1	1	1	1	1	1	1	1	1	1	1	1	1	1	1	1	1	1	1	1	1	1	1	1	1	1	1	1	1	1	1	1	1	1	1	1	1
EPHB2_EFNB3	1	1	1	1	1	1	1	1	1	1	1	1	1	1	1	1	1	1	1	1	1	1	1	1	1	1	1	1	1	1	1	1	1	1	1	1	1	1	1	1	1	1	1	1	1	1	1	1	1
EPHB3_EFNB3	1	1	1	1	1	1	1	1	1	1	1	1	1	1	1	1	1	1	1	1	1	1	1	1	1	1	1	1	1	1	1	1	1	1	1	1	1	1	1	1	1	1	1	1	1	1	1	1	1
EPHB4_EFNB3	1	1	1	1	1	1	1	1	1	1	1	1	1	1	1	1	1	1	1	1	1	1	1	1	1	1	1	1	1	1	1	1	1	1	1	1	1	1	1	1	1	1	1	1	1	1	1	1	1
EPHB1_EFNB3	1	1	1	1	1	1	1	1	1	1	1	1	1	1	1	1	1	1	1	1	1	1	1	1	1	1	1	1	1	1	1	1	1	1	1	1	1	1	1	1	1	1	1	1	1	1	1	1	1
EPHA4_EFNB3	1	1	1	1	1	1	1	1	1	1	1	1	1	1	1	1	1	1	1	1	1	1	1	1	1	1	1	1	1	1	1	1	1	1	1	1	1	1	1	1	1	1	1	1	1	1	1	1	1
EPO_EPOR	1	1	1	1	1	1	1	1	1	1	1	1	1	1	1	1	1	1	1	1	1	1	1	1	1	1	1	1	1	1	1	1	1	1	1	1	1	1	1	1	1	1	1	1	1	1	1	1	1
EPO_EPHB4	1	1	1	1	1	1	1	1	1	1	1	1	1	1	1	1	1	1	1	1	1	1	1	1	1	1	1	1	1	1	1	1	1	1	1	1	1	1	1	1	1	1	1	1	1	1	1	1	1
EFNB2_EPHB4	1	1	1	1	1	1	1	1	1	1	1	1	1	1	1	1	1	1	1	1	1	1	1	1	1	1	1	1	1	1	1	1	1	1	1	1	1	1	1	1	1	1	1	1	1	1	1	1	1
EPHB2_EFNA5	1	1	1	1	1	1	1	1	1	1	1	1	1	1	1	1	1	1	1	1	1	1	1	1	1	1	1	1	1	1	1	1	1	1	1	1	1	1	1	1	1	1	1	1	1	1	1	1	1
EPHA1_EFNA5	1	1	1	1	1	1	1	1	1	1	1	1	1	1	1	1	1	1	1	1	1	1	1	1	1	1	1	1	1	1	1	1	1	1	1	1	1	1	1	1	1	1	1	1	1	1	1	1	1
EPHA2_EFNA5	1	1	1	1	1	1	1	1	1	1	1	1	1	1	1	1	1	1	1	1	1	1	1	1	1	1	1	1	1	1	1	1	1	1	1	1	1	1	1	1	1	1	1	1	1	1	1	1	1
EPHA3_EFNA5	1	1	1	1	1	1	1	1	1	1	1	1	1	1	1	1	1	1	1	1	1	1	1	1	1	1	1	1	1	1	1	1	1	1	1	1	1	1	1	1	1	1	1	1	1	1	1	1	1
EPHA8_EFNA5	1	1	1	1	1	1	1	1	1	1	1	1	1	1	1	1	1	1	1	1	1	1	1	1	1	1	1	1	1	1	1	1	1	1	1	1	1	1	1	1	1	1	1	1	1	1	1	1	1
EFNB2_EPHB3	1	1	1	1	1	1	1	1	1	1	1	1	1	1	1	1	1	1	1	1	1	1	1	1	1	1	1	1	1	1	1	1	1	1	1	1	1	1	1	1	1	1	1	1	1	1	1	1	1
EFNB2_EPHB1	1	1	1	1	1	1	1	1	1	1	1	1	1	1	1	1	1	1	1	1	1	1	1	1	1	1	1	1	1	1	1	1	1	1	1	1	1	1	1	1	1	1	1	1	1	1	1	1	1
EPHA1_EFNA3	1	1	1	1	1	1	1	1	1	1	1	1	1	1	1	1	1	1	1	1	1	1	1	1	1	1	1	1	1	1	1	1	1	1	1	1	1	1	1	1	1	1	1	1	1	1	1	1	1
EPHA2_EFNA3	1	1	1	1	1	1	1	1	1	1	1	1	1	1	1	1	1	1	1	1	1	1	1	1	1	1	1	1	1	1	1	1	1	1	1	1	1	1	1	1	1	1	1	1	1	1	1	1	1
EPHA3_EFNA3	1	1	1	1	1	1	1	1	1	1	1	1	1	1	1	1	1	1	1	1	1	1	1	1	1	1	1	1	1	1	1	1	1	1	1	1	1	1	1	1	1	1	1	1	1	1	1	1	1
EPHA8_EFNA3	1	1	1	1	1	1	1	1	1	1	1	1	1	1	1	1	1	1	1	1	1	1	1	1	1	1	1	1	1	1	1	1	1	1	1	1	1	1	1	1	1	1	1	1	1	1	1	1	1
EPHA1_EFNA4	1	1	1	1	1	1	1	1	1	1	1	1	1	1	1	1	1	1	1	1	1	1	1	1	1	1	1	1	1	1	1	1	1	1	1	1	1	1	1	1	1	1	1	1	1	1	1	1	1
EPHA2_EFNA4	1	1	1	1	1	1	1	1	1	1	1	1	1	1	1	1	1	1	1	1	1	1	1	1	1	1	1	1	1	1	1	1	1	1	1	1	1	1	1	1	1	1	1	1	1	1	1	1	1
EPHA3_EFNA4	1	1	1	1	1	1	1	1	1	1	1	1	1	1	1	1	1	1	1	1	1	1	1	1	1	1	1	1	1	1	1	1	1	1	1	1	1	1	1	1	1	1	1	1	1	1	1	1	1
EPHA8_EFNA4	1	1	1	1	1	1	1	1	1	1	1	1	1	1	1	1	1	1	1	1	1	1	1	1	1	1	1	1	1	1	1	1	1	1	1	1	1	1	1	1	1	1	1	1	1	1	1	1	1
VGF_NTRK1	1	1	1	1	1	1	1	1	1	1	1	1	1	1	1	1	1	1	1	1	1	1	1	1	1	1	1	1	1	1	1	1	1	1	1	1	1	1	1	1	1	1	1	1	1	1	1	1	1
NGF_NTRK1	1	1	1	1	1	1	1	1	1	1	1	1	1	1	1	1	1	1	1	1	1	1	1	1	1	1	1	1	1	1	1	1	1	1	1	1	1	1	1	1	1	1	1	1	1	1	1	1	1
NGF_NGFR	1	1	1	1	1	1	1	1	1	1	1	1	1	1	1	1	1	1	1	1	1	1	1	1	1	1	1	1	1	1	1	1	1	1	1	1	1	1	1	1	1	1	1	1	1	1	1	1	1
TTR_NGFR	1	1	1	1	1	1	1	1	1	1	1	1	1	1	1	1	1	1	1	1	1	1	1	1	1	1	1	1	1	1	1	1	1	1	1	1	1	1	1	1	1	1	1	1	1	1	1	1	1
TTR_DDR1	1	1	1	1	1	1	1	1	1	1	1	1	1	1	1	1	1	1	1	1	1	1	1	1	1	1	1	1	1	1	1	1	1	1	1	1	1	1	1	1	1	1	1	1	1	1	1	1	1
TTR_AGER	1	1	1	1	1	1	1	1	1	1	1	1	1	1	1	1	1	1	1	1	1	1	1	1	1	1	1	1	1	1	1	1	1	1	1	1	1	1	1	1	1	1	1	1	1	1	1	1	1
GPR37_PSAP	1	1	1	1	1	1	1	1	1	1	1	1	1	1	1	1	1	1	1	1	1	1	1	1	1	1	1	1	1	1	1	1	1	1	1	1	1	1	1	1	1	1	1	1	1	1	1	1	1
GPR37L1_PSAP	1	1	1	1	1	1	1	1	1	1	1	1	1	1	1	1	1	1	1	1	1	1	1	1	1	1	1	1	1	1	1	1	1	1	1	1	1	1	1	1	1	1	1	1	1	1	1	1	1
GRIN2D_IL16	1	1	1	1	1	1	1	1	1	1	1	1	1	1	1	1	1	1	1	1	1	1	1	1	1	1	1	1	1	1	1	1	1	1	1	1	1	1	1	1	1	1	1	1	1	1	1	1	1
GRIN2A_IL16	1	1	1	1	1	1	1	1	1	1	1	1	1	1	1	1	1	1	1	1	1	1	1	1	1	1	1	1	1	1	1	1	1	1	1	1	1	1	1	1	1	1	1	1	1	1	1	1	1
GRIN2B_IL16	1	1	1	1	1	1	1	1	1	1	1	1	1	1	1	1	1	1	1	1	1	1	1	1	1	1	1	1	1	1	1	1	1	1	1	1	1	1	1	1	1	1	1	1	1	1	1	1	1
CSF1_SIRPA	1	1	1	1	1	1	1	1	1	1	1	1	1	1	1	1	1	1	1	1	1	1	1	1	1	1	1	1	1	1	1	1	1	1	1	1	1	1	1	1	1	1	1	1	1	1	1	1	1
CSF1_CELSR3	1	1	1	1	1	1	1	1	1	1	1	1	1	1	1	1	1	1	1	1	1	1	1	1	1	1	1	1	1	1	1	1	1	1	1	1	1	1	1	1	1	1	1	1	1	1	1	1	1
FGFR4_SCGB3A1	1	1	1	1	1	1	1	1	1	1	1	1	1	1	1	1	1	1	1	1	1	1	1	1	1	1	1	1	1	1	1	1	1	1	1	1	1	1	1	1	1	1	1	1	1	1	1	1	1
CEACAM1_CD209	1	1	1	1	1	1	1	1	1	1	1	1	1	1	1	1	1	1	1	1	1	1	1	1	1	1	1	1	1	1	1	1	1	1	1	1	1	1	1	1	1	1	1	1	1	1	1	1	1
ICAM3_CD209	1	1	1	1	1	1	1	1	1	1	1	1	1	1	1	1	1	1	1	1	1	1	1	1	1	1	1	1	1	1	1	1	1	1	1	1	1	1	1	1	1	1	1	1	1	1	1	1	1
CEACAM1_CEACAM6	1	1	1	1	1	1	1	1	1	1	1	1	1	1	1	1	1	1	1	1	1	1	1	1	1	1	1	1	1	1	1	1	1	1	1	1	1	1	1	1	1	1	1	1	1	1	1	1	1
CEACAM5_CEACAM6	1	1	1	1	1	1	1	1	1	1	1	1	1	1	1	1	1	1	1	1	1	1	1	1	1	1	1	1	1	1	1	1	1	1	1	1	1	1	1	1	1	1	1	1	1	1	1	1	1
CEACAM8_CEACAM6	1	1	1	1	1	1	1	1	1	1	1	1	1	1	1	1	1	1	1	1	1	1	1	1	1	1	1	1	1	1	1	1	1	1	1	1	1	1	1	1	1	1	1	1	1	1	1	1	1
CEACAM6_CEACAM6	1	1	1	1	1	1	1	1	1	1	1	1	1	1	1	1	1	1	1	1	1	1	1	1	1	1	1	1	1	1	1	1	1	1	1	1	1	1	1	1	1	1	1	1	1	1	1	1	1
CEACAM1_CEACAM8	1	1	1	1	1	1	1	1	1	1	1	1	1	1	1	1	1	1	1	1	1	1	1	1	1	1	1	1	1	1	1	1	1	1	1	1	1	1	1	1	1	1	1	1	1	1	1	1	1
TBXA2R_GHRL	1	1	1	1	1	1	1	1	1	1	1	1	1	1	1	1	1	1	1	1	1	1	1	1	1	1	1	1	1	1	1	1	1	1	1	1	1	1	1	1	1	1	1	1	1	1	1	1	1
PTGER3_GHRL	1	1	1	1	1	1	1	1	1	1	1	1	1	1	1	1	1	1	1	1	1	1	1	1	1	1	1	1	1	1	1	1	1	1	1	1	1	1	1	1	1	1	1	1	1	1	1	1	1
PTGIR_GHRL	1	1	1	1	1	1	1	1	1	1	1	1	1	1	1	1	1	1	1	1	1	1	1	1	1	1	1	1	1	1	1	1	1	1	1	1	1	1	1	1	1	1	1	1	1	1	1	1	1
GHRHR_GHRL	1	1	1	1	1	1	1	1	1	1	1	1	1	1	1	1	1	1	1	1	1	1	1	1	1	1	1	1	1	1	1	1	1	1	1	1	1	1	1	1	1	1	1	1	1	1	1	1	1
GHSR_GHRL	1	1	1	1	1	1	1	1	1	1	1	1	1	1	1	1	1	1	1	1	1	1	1	1	1	1	1	1	1	1	1	1	1	1	1	1	1	1	1	1	1	1	1	1	1	1	1	1	1
ACE2_GHRL	1	1	1	1	1	1	1	1	1	1	1	1	1	1	1	1	1	1	1	1	1	1	1	1	1	1	1	1	1	1	1	1	1	1	1	1	1	1	1	1	1	1	1	1	1	1	1	1	1
GHSR_LEAP2	1	1	1	1	1	1	1	1	1	1	1	1	1	1	1	1	1	1	1	1	1	1	1	1	1	1	1	1	1	1	1	1	1	1	1	1	1	1	1	1	1	1	1	1	1	1	1	1	1
TNFSF12_TNFRSF25	1	1	1	1	1	1	1	1	1	1	1	1	1	1	1	1	1	1	1	1	1	1	1	1	1	1	1	1	1	1	1	1	1	1	1	1	1	1	1	1	1	1	1	1	1	1	1	1	1
TNFSF15_TNFRSF25	1	1	1	1	1	1	1	1	1	1	1	1	1	1	1	1	1	1	1	1	1	1	1	1	1	1	1	1	1	1	1	1	1	1	1	1	1	1	1	1	1	1	1	1	1	1	1	1	1
TNFSF12_TNFRSF12A	1	1	1	1	1	1	1	1	1	1	1	1	1	1	1	1	1	1	1	1	1	1	1	1	1	1	1	1	1	1	1	1	1	1	1	1	1	1	1	1	1	1	1	1	1	1	1	1	1
TNFSF15_TNFRSF6B	1	1	1	1	1	1	1	1	1	1	1	1	1	1	1	1	1	1	1	1	1	1	1	1	1	1	1	1	1	1	1	1	1	1	1	1	1	1	1	1	1	1	1	1	1	1	1	1	1
TNFSF14_TNFRSF6B	1	1	1	1	1	1	1	1	1	1	1	1	1	1	1	1	1	1	1	1	1	1	1	1	1	1	1	1	1	1	1	1	1	1	1	1	1	1	1	1	1	1	1	1	1	1	1	1	1
CD70_GPRC5B	1	1	1	1	1	1	1	1	1	1	1	1	1	1	1	1	1	1	1	1	1	1	1	1	1	1	1	1	1	1	1	1	1	1	1	1	1	1	1	1	1	1	1	1	1	1	1	1	1
HCRT_HCRTR1	1	1	1	1	1	1	1	1	1	1	1	1	1	1	1	1	1	1	1	1	1	1	1	1	1	1	1	1	1	1	1	1	1	1	1	1	1	1	1	1	1	1	1	1	1	1	1	1	1
HCRT_HCRTR2	1	1	1	1	1	1	1	1	1	1	1	1	1	1	1	1	1	1	1	1	1	1	1	1	1	1	1	1	1	1	1	1	1	1	1	1	1	1	1	1	1	1	1	1	1	1	1	1	1
VEGFA_FLT1	1	1	1	1	1	1	1	1	1	1	1	1	1	1	1	1	1	1	1	1	1	1	1	1	1	1	1	1	1	1	1	1	1	1	1	1	1	1	1	1	1	1	1	1	1	1	1	1	1
VEGFA_EPHB2	1	1	1	1	1	1	1	1	1	1	1	1	1	1	1	1	1	1	1	1	1	1	1	1	1	1	1	1	1	1	1	1	1	1	1	1	1	1	1	1	1	1	1	1	1	1	1	1	1
VEGFA_GRIN2B	1	1	1	1	1	1	1	1	1	1	1	1	1	1	1	1	1	1	1	1	1	1	1	1	1	1	1	1	1	1	1	1	1	1	1	1	1	1	1	1	1	1	1	1	1	1	1	1	1
FZD6_WNT5A	1	1	1	1	1	1	1	1	1	1	1	1	1	1	1	1	1	1	1	1	1	1	1	1	1	1	1	1	1	1	1	1	1	1	1	1	1	1	1	1	1	1	1	1	1	1	1	1	1
GDF9_TGFR_BMPR2	1	1	1	1	1	1	1	1	1	1	1	1	1	1	1	1	1	1	1	1	1	1	1	1	1	1	1	1	1	1	1	1	1	1	1	1	1	1	1	1	1	1	1	1	1	1	1	1	1
PLXNC1_SEMA7A	1	1	1	1	1	1	1	1	1	1	1	1	1	1	1	1	1	1	1	1	1	1	1	1	1	1	1	1	1	1	1	1	1	1	1	1	1	1	1	1	1	1	1	1	1	1	1	1	1
FZD7_WNT3	1	1	1	1	1	1	1	1	1	1	1	1	1	1	1	1	1	1	1	1	1	1	1	1	1	1	1	1	1	1	1	1	1	1	1	1	1	1	1	1	1	1	1	1	1	1	1	1	1
LRP5_FAM3B	1	1	1	1	1	1	1	1	1	1	1	1	1	1	1	1	1	1	1	1	1	1	1	1	1	1	1	1	1	1	1	1	1	1	1	1	1	1	1	1	1	1	1	1	1	1	1	1	1
LGR5_RSPO4	1	1	1	1	1	1	1	1	1	1	1	1	1	1	1	1	1	1	1	1	1	1	1	1	1	1	1	1	1	1	1	1	1	1	1	1	1	1	1	1	1	1	1	1	1	1	1	1	1
LGR5_RSPO1	1	1	1	1	1	1	1	1	1	1	1	1	1	1	1	1	1	1	1	1	1	1	1	1	1	1	1	1	1	1	1	1	1	1	1	1	1	1	1	1	1	1	1	1	1	1	1	1	1
LGR5_RSPO2	1	1	1	1	1	1	1	1	1	1	1	1	1	1	1	1	1	1	1	1	1	1	1	1	1	1	1	1	1	1	1	1	1	1	1	1	1	1	1	1	1	1	1	1	1	1	1	1	1
LGR5_RSPO3	1	1	1	1	1	1	1	1	1	1	1	1	1	1	1	1	1	1	1	1	1	1	1	1	1	1	1	1	1	1	1	1	1	1	1	1	1	1	1	1	1	1	1	1	1	1	1	1	1
LGR4_RSPO3	1	1	1	1	1	1	1	1	1	1	1	1	1	1	1	1	1	1	1	1	1	1	1	1	1	1	1	1	1	1	1	1	1	1	1	1	1	1	1	1	1	1	1	1	1	1	1	1	1
LRP6_CKLF	1	1	1	1	1	1	1	1	1	1	1	1	1	1	1	1	1	1	1	1	1	1	1	1	1	1	1	1	1	1	1	1	1	1	1	1	1	1	1	1	1	1	1	1	1	1	1	1	1
NTF3_NTRK3	1	1	1	1	1	1	1	1	1	1	1	1	1	1	1	1	1	1	1	1	1	1	1	1	1	1	1	1	1	1	1	1	1	1	1	1	1	1	1	1	1	1	1	1	1	1	1	1	1
COPA_P2RY6	1	1	1	1	1	1	1	1	1	1	1	1	1	1	1	1	1	1	1	1	1	1	1	1	1	1	1	1	1	1	1	1	1	1	1	1	1	1	1	1	1	1	1	1	1	1	1	1	1
NAMPT_P2RY6	1	1	1	1	1	1	1	1	1	1	1	1	1	1	1	1	1	1	1	1	1	1	1	1	1	1	1	1	1	1	1	1	1	1	1	1	1	1	1	1	1	1	1	1	1	1	1	1	1
PROK1_PROKR1	1	1	1	1	1	1	1	1	1	1	1	1	1	1	1	1	1	1	1	1	1	1	1	1	1	1	1	1	1	1	1	1	1	1	1	1	1	1	1	1	1	1	1	1	1	1	1	1	1
GAL_GALR1	1	1	1	1	1	1	1	1	1	1	1	1	1	1	1	1	1	1	1	1	1	1	1	1	1	1	1	1	1	1	1	1	1	1	1	1	1	1	1	1	1	1	1	1	1	1	1	1	1
GLP2R_GCG	1	1	1	1	1	1	1	1	1	1	1	1	1	1	1	1	1	1	1	1	1	1	1	1	1	1	1	1	1	1	1	1	1	1	1	1	1	1	1	1	1	1	1	1	1	1	1	1	1
C3_C3AR1	1	1	1	1	1	1	1	1	1	1	1	1	1	1	1	1	1	1	1	1	1	1	1	1	1	1	1	1	1	1	0	0	0	0	0	0	1	0	1	1	1	1	0	0	1	1	1	1	1
ADORA2A_ENTPD1	1	1	1	1	1	1	1	1	1	1	1	1	1	1	1	1	1	1	1	1	1	1	1	1	1	1	1	1	1	1	1	1	1	1	1	1	1	1	1	1	1	1	1	1	1	1	1	1	1
ADORA3_ENTPD1	1	1	1	1	1	1	1	1	1	1	1	1	1	1	1	1	1	1	1	1	1	1	1	1	1	1	1	1	1	1	1	1	1	1	1	1	1	1	1	1	1	1	1	1	1	1	1	1	1
ADORA2B_ENTPD1	1	1	1	1	1	1	1	1	1	1	1	1	1	1	1	1	1	1	1	1	1	1	1	1	1	1	1	1	1	1	1	1	1	1	1	1	1	1	1	1	1	1	1	1	1	1	1	1	1
ADORA1_ENTPD1	1	1	1	1	1	1	1	1	1	1	1	1	1	1	1	1	1	1	1	1	1	1	1	1	1	1	1	1	1	1	1	1	1	1	1	1	1	1	1	1	1	1	1	1	1	1	1	1	1
AGT_AGTR1	1	1	1	1	1	1	1	1	1	1	1	1	1	1	1	1	1	1	1	1	1	1	1	1	1	1	1	1	1	1	1	1	1	1	1	1	1	1	1	1	1	1	1	1	1	1	1	1	1
AGT_AGTR2	1	1	1	1	1	1	1	1	1	1	1	1	1	1	1	1	1	1	1	1	1	1	1	1	1	1	1	1	1	1	1	1	1	1	1	1	1	1	1	1	1	1	1	1	1	1	1	1	1
C5_C5AR1	1	1	1	1	1	1	1	1	1	1	1	1	1	1	1	1	1	1	1	1	1	1	1	1	1	1	1	1	1	1	1	1	1	1	1	1	1	1	1	1	1	1	1	1	1	1	1	1	1
C5_C5AR2	1	1	1	1	1	1	1	1	1	1	1	1	1	1	1	1	1	1	1	1	1	1	1	1	1	1	1	1	1	1	1	1	1	1	1	1	1	1	1	1	1	1	1	1	1	1	1	1	1
KNG1_BDKRB1	1	1	1	1	1	1	1	1	1	1	1	1	1	1	1	1	1	1	1	1	1	1	1	1	1	1	1	1	1	1	1	1	1	1	1	1	1	1	1	1	1	1	1	1	1	1	1	1	1
PRL_PRLR	1	1	1	1	1	1	1	1	1	1	1	1	1	1	1	1	1	1	1	1	1	1	1	1	1	1	1	1	1	1	1	1	1	1	1	1	1	1	1	1	1	1	1	1	1	1	1	1	1
GH1_PRLR	1	1	1	1	1	1	1	1	1	1	1	1	1	1	1	1	1	1	1	1	1	1	1	1	1	1	1	1	1	1	1	1	1	1	1	1	1	1	1	1	1	1	1	1	1	1	1	1	1
GH1_GHR	1	1	1	1	1	1	1	1	1	1	1	1	1	1	1	1	1	1	1	1	1	1	1	1	1	1	1	1	1	1	1	1	1	1	1	1	1	1	1	1	1	1	1	1	1	1	1	1	1
TG_ASGR1	1	1	1	1	1	1	1	1	1	1	1	1	1	1	1	1	1	1	1	1	1	1	1	1	1	1	1	1	1	1	1	1	1	1	1	1	1	1	1	1	1	1	1	1	1	1	1	1	1
PTH_PTH2R	1	1	1	1	1	1	1	1	1	1	1	1	1	1	1	1	1	1	1	1	1	1	1	1	1	1	1	1	1	1	1	1	1	1	1	1	1	1	1	1	1	1	1	1	1	1	1	1	1
PTHLH_PTH2R	1	1	1	1	1	1	1	1	1	1	1	1	1	1	1	1	1	1	1	1	1	1	1	1	1	1	1	1	1	1	1	1	1	1	1	1	1	1	1	1	1	1	1	1	1	1	1	1	1
PTH_PTH1R	1	1	1	1	1	1	1	1	1	1	1	1	1	1	1	1	1	1	1	1	1	1	1	1	1	1	1	1	1	1	1	1	1	1	1	1	1	1	1	1	1	1	1	1	1	1	1	1	1
PTHLH_PTH1R	1	1	1	1	1	1	1	1	1	1	1	1	1	1	1	1	1	1	1	1	1	1	1	1	1	1	1	1	1	1	1	1	1	1	1	1	1	1	1	1	1	1	1	1	1	1	1	1	1
PTHLH_PRLHR	1	1	1	1	1	1	1	1	1	1	1	1	1	1	1	1	1	1	1	1	1	1	1	1	1	1	1	1	1	1	1	1	1	1	1	1	1	1	1	1	1	1	1	1	1	1	1	1	1
IFNG_Type II IFNR	1	1	1	1	1	1	1	1	1	1	1	1	1	1	1	1	1	1	1	1	1	1	1	1	1	1	1	1	1	1	1	1	1	1	1	1	1	1	1	1	1	1	1	1	1	1	1	1	1
IL1B_ADRB2	1	1	1	1	1	1	1	1	1	1	1	1	1	1	1	1	1	1	1	1	1	1	1	1	1	1	1	1	1	1	1	1	1	1	1	1	1	1	1	1	1	1	1	1	1	1	1	1	1
CD8A_CEACAM5	1	1	1	1	1	1	1	1	1	1	1	1	1	1	1	1	1	1	1	1	1	1	1	1	1	1	1	1	1	1	1	1	1	1	1	1	1	1	1	1	1	1	1	1	1	1	1	1	1
ANXA1_FPR1	1	1	1	1	1	1	1	1	1	1	1	1	1	1	1	1	1	1	1	1	1	1	1	1	1	1	1	1	1	1	1	1	1	1	1	1	1	1	1	1	1	1	1	1	1	1	1	1	1
ANXA1_FPR3	1	1	1	1	1	1	1	1	1	1	1	1	1	1	1	1	1	1	1	1	1	1	1	1	1	1	1	1	1	1	1	1	1	1	1	1	1	1	1	1	1	1	1	1	1	1	1	1	1
ANXA1_FPR2	1	1	1	1	1	1	1	1	1	1	1	1	1	1	1	1	1	1	1	1	1	1	1	1	1	1	1	1	1	1	1	1	1	1	1	1	1	1	1	1	1	1	1	1	1	1	1	1	1
APP_FPR2	1	1	1	1	1	1	1	1	1	1	1	1	1	1	1	1	1	1	1	1	1	1	1	1	1	1	1	1	1	1	1	1	1	1	1	1	1	1	1	1	0	1	1	1	1	1	1	1	1
SAA1_FPR2	1	1	1	1	1	1	1	1	1	1	1	1	1	1	1	1	1	1	1	1	1	1	1	1	1	1	1	1	1	1	1	1	1	1	1	1	1	1	1	1	1	1	1	1	1	1	1	1	1
RLN2_RXFP1	1	1	1	1	1	1	1	1	1	1	1	1	1	1	1	1	1	1	1	1	1	1	1	1	1	1	1	1	1	1	1	1	1	1	1	1	1	1	1	1	1	1	1	1	1	1	1	1	1
RLN1_RXFP1	1	1	1	1	1	1	1	1	1	1	1	1	1	1	1	1	1	1	1	1	1	1	1	1	1	1	1	1	1	1	1	1	1	1	1	1	1	1	1	1	1	1	1	1	1	1	1	1	1
INSL3_RXFP1	1	1	1	1	1	1	1	1	1	1	1	1	1	1	1	1	1	1	1	1	1	1	1	1	1	1	1	1	1	1	1	1	1	1	1	1	1	1	1	1	1	1	1	1	1	1	1	1	1
RLN3_RXFP1	1	1	1	1	1	1	1	1	1	1	1	1	1	1	1	1	1	1	1	1	1	1	1	1	1	1	1	1	1	1	1	1	1	1	1	1	1	1	1	1	1	1	1	1	1	1	1	1	1
RLN2_RXFP3	1	1	1	1	1	1	1	1	1	1	1	1	1	1	1	1	1	1	1	1	1	1	1	1	1	1	1	1	1	1	1	1	1	1	1	1	1	1	1	1	1	1	1	1	1	1	1	1	1
RLN3_RXFP3	1	1	1	1	1	1	1	1	1	1	1	1	1	1	1	1	1	1	1	1	1	1	1	1	1	1	1	1	1	1	1	1	1	1	1	1	1	1	1	1	1	1	1	1	1	1	1	1	1
CSF2_CSF1R	1	1	1	1	1	1	1	1	1	1	1	1	1	1	1	1	1	1	1	1	1	1	1	1	1	1	1	1	1	1	1	1	1	1	1	1	1	1	1	1	1	1	1	1	1	1	1	1	1
IL4_IL13RA2	1	1	1	1	1	1	1	1	1	1	1	1	1	1	1	1	1	1	1	1	1	1	1	1	1	1	1	1	1	1	1	1	1	1	1	1	1	1	1	1	1	1	1	1	1	1	1	1	1
IL13_IL13RA2	1	1	1	1	1	1	1	1	1	1	1	1	1	1	1	1	1	1	1	1	1	1	1	1	1	1	1	1	1	1	1	1	1	1	1	1	1	1	1	1	1	1	1	1	1	1	1	1	1
TNFSF9_IL13RA2	1	1	1	1	1	1	1	1	1	1	1	1	1	1	1	1	1	1	1	1	1	1	1	1	1	1	1	1	1	1	1	1	1	1	1	1	1	1	1	1	1	1	1	1	1	1	1	1	1
NAMPT_IL13RA2	1	1	1	1	1	1	1	1	1	1	1	1	1	1	1	1	1	1	1	1	1	1	1	1	1	1	1	1	1	1	1	1	1	1	1	1	1	1	1	1	1	1	1	1	1	1	1	1	1
IL13_TMEM219	1	1	1	1	1	1	1	1	1	1	1	1	1	1	1	1	1	1	1	1	1	1	1	1	1	1	1	1	1	1	1	1	1	1	1	1	1	1	1	1	1	1	1	1	1	1	1	1	1
TNFSF9_TNFRSF9	1	1	1	1	1	1	1	1	1	1	1	1	1	1	1	1	1	1	1	1	1	1	1	1	1	1	1	1	1	1	1	1	1	1	1	1	1	1	1	1	1	1	1	1	1	1	1	1	1
TNFSF9_ADGRG5	1	1	1	1	1	1	1	1	1	1	1	1	1	1	1	1	1	1	1	1	1	1	1	1	1	1	1	1	1	1	1	1	1	1	1	1	1	1	1	1	1	1	1	1	1	1	1	1	1
IL6_HRH1	1	1	1	1	1	1	1	1	1	1	1	1	1	1	1	1	1	1	1	1	1	1	1	1	1	1	1	1	1	1	1	1	1	1	1	1	1	1	1	1	1	1	1	1	1	1	1	1	1
CD2_CD58	1	1	1	1	1	1	1	1	1	1	1	1	1	1	1	1	1	1	1	1	1	1	1	1	1	1	1	1	1	1	1	1	1	1	1	1	1	1	1	1	1	1	1	1	1	1	1	1	0
CEACAM5_CEACAM1	1	1	1	1	1	1	1	1	1	1	1	1	1	1	1	1	1	1	1	1	1	1	1	1	1	1	1	1	1	1	1	1	1	1	1	1	1	1	1	1	1	1	1	1	1	1	1	1	1
CEACAM5_CD1D	1	1	1	1	1	1	1	1	1	1	1	1	1	1	1	1	1	1	1	1	1	1	1	1	1	1	1	1	1	1	1	1	1	1	1	1	1	1	1	1	1	1	1	1	1	1	1	1	1
CRH_CRHR2	1	1	1	1	1	1	1	1	1	1	1	1	1	1	1	1	1	1	1	1	1	1	1	1	1	1	1	1	1	1	1	1	1	1	1	1	1	1	1	1	1	1	1	1	1	1	1	1	1
UCN_CRHR2	1	1	1	1	1	1	1	1	1	1	1	1	1	1	1	1	1	1	1	1	1	1	1	1	1	1	1	1	1	1	1	1	1	1	1	1	1	1	1	1	1	1	1	1	1	1	1	1	1
PROS1_AXL	1	1	1	1	1	1	1	1	1	1	1	1	1	1	1	1	1	1	1	1	1	1	1	1	1	1	1	1	1	1	1	1	1	1	1	1	1	1	1	1	1	1	1	1	1	1	1	1	1
PROS1_TYRO3	1	1	1	1	1	1	1	1	1	1	1	1	1	1	1	1	1	1	1	1	1	1	1	1	1	1	1	1	1	1	1	1	1	1	1	1	1	1	1	1	1	1	1	1	1	1	1	1	1
CSF1R_CSF1	1	1	1	1	1	1	1	1	1	1	1	1	1	1	1	1	1	1	1	1	1	1	1	1	1	1	1	1	1	1	1	1	1	1	1	1	1	1	1	1	1	1	1	1	1	1	1	1	1
CSF1R_CSF3	1	1	1	1	1	1	1	1	1	1	1	1	1	1	1	1	1	1	1	1	1	1	1	1	1	1	1	1	1	1	1	1	1	1	1	1	1	1	1	1	1	1	1	1	1	1	1	1	1
CSF1R_IL34	1	1	1	1	1	1	1	1	1	1	1	1	1	1	1	1	1	1	1	1	1	1	1	1	1	1	1	1	1	1	1	1	1	1	1	1	1	1	1	1	1	1	1	1	1	1	1	1	1
GRP_GRPR	1	1	1	1	1	1	1	1	1	1	1	1	1	1	1	1	1	1	1	1	1	1	1	1	1	1	1	1	1	1	1	1	1	1	1	1	1	1	1	1	1	1	1	1	1	1	1	1	1
CD55_ADGRE5	1	1	1	1	1	1	1	1	1	1	1	1	1	1	1	1	1	1	1	1	1	1	1	1	1	1	1	1	1	1	1	1	1	1	1	1	1	1	1	1	1	1	1	1	1	1	1	1	1
PTPRC_CD22	1	1	1	1	1	1	1	1	1	1	1	1	1	1	1	1	1	1	1	1	1	1	1	1	1	1	1	1	1	1	1	1	1	1	1	1	1	1	1	1	1	1	1	1	1	1	1	1	1
PTPRC_MRC1	1	1	1	1	1	1	1	1	1	1	1	1	1	1	1	1	1	1	1	1	1	1	1	1	1	1	1	1	1	1	1	1	1	1	1	1	1	1	1	1	1	1	1	1	1	1	1	1	1
MET_HGF	1	1	1	1	1	1	1	1	1	1	1	1	1	1	1	1	1	1	1	1	1	1	1	1	1	1	1	1	1	1	1	1	1	1	1	1	1	1	1	1	1	1	1	1	1	1	1	1	1
CD48_CD244	1	1	1	1	1	1	1	1	1	1	1	1	1	1	1	1	1	1	1	1	1	1	1	1	1	1	1	1	1	1	1	1	1	1	1	1	1	1	1	1	1	1	1	1	1	1	1	1	1
PDGFRB_PDGFD	1	1	1	1	1	1	1	1	1	1	1	1	1	1	1	1	1	1	1	1	1	1	1	1	1	1	1	1	1	1	1	1	1	1	1	1	1	1	1	1	1	1	1	1	1	1	1	1	1
PDGFR complex_PDGFD	1	1	1	1	1	1	1	1	1	1	1	1	1	1	1	1	1	1	1	1	1	1	1	1	1	1	1	1	1	1	1	1	1	1	1	1	1	1	1	1	1	1	1	1	1	1	1	1	1
ALOX5_ALOX5AP	1	1	1	1	1	1	1	1	1	1	1	1	1	1	1	1	1	1	1	1	1	1	1	1	1	1	1	1	1	1	1	1	1	1	1	1	1	1	1	1	1	1	1	1	1	1	1	1	1
CSF3_CSF3R	1	1	1	1	1	1	1	1	1	1	1	1	1	1	1	1	1	1	1	1	1	1	1	1	1	1	1	1	1	1	1	1	1	1	1	1	1	1	1	1	1	1	1	1	1	1	1	1	1
APELA_APLNR	1	1	1	1	1	1	1	1	1	1	1	1	1	1	1	1	1	1	1	1	1	1	1	1	1	1	1	1	1	1	1	1	1	1	1	1	1	1	1	1	1	1	1	1	1	1	1	1	1
KIT_KITLG	1	1	1	1	1	1	1	1	1	1	1	1	1	1	1	1	1	1	1	1	1	1	1	1	1	1	1	1	1	1	1	1	1	1	1	1	1	1	1	1	1	1	1	1	1	1	1	1	1
EPOR_KITLG	1	1	1	1	1	1	1	1	1	1	1	1	1	1	1	1	1	1	1	1	1	1	1	1	1	1	1	1	1	1	1	1	1	1	1	1	1	1	1	1	1	1	1	1	1	1	1	1	1
CD28_CD80	1	1	1	1	1	1	1	1	1	1	1	1	1	1	1	1	1	1	1	1	1	1	1	1	1	1	1	1	1	1	1	1	1	1	1	1	1	1	1	1	1	1	1	1	1	1	1	1	1
CTLA4_CD80	1	1	1	1	1	1	1	1	1	1	1	1	1	1	1	1	1	1	1	1	1	1	1	1	1	1	1	1	1	1	1	1	1	1	1	1	1	1	1	1	1	1	1	1	1	1	1	1	1
CD28_CD86	1	1	1	1	1	1	1	1	1	1	1	1	1	1	1	1	1	1	1	1	1	1	1	1	1	1	1	1	1	1	1	1	1	1	1	1	1	1	1	1	1	1	1	1	1	1	1	1	1
CTLA4_CD86	1	1	1	1	1	1	1	1	1	1	1	1	1	1	1	1	1	1	1	1	1	1	1	1	1	1	1	1	1	1	1	1	1	1	1	1	1	1	1	1	1	1	1	1	1	1	1	1	1
HLA-E_KLRC1	1	1	1	1	1	0.863	1	1	1	1	1	1	1	1	1	0.598	0.96	1	1	1	1	0.037	0	0.02	1	0.264	0	1	1	1	1	1	1	1	1	1	1	1	1	1	1	1	1	1	1	1	1	1	1
HLA-E_KLRC2	1	1	1	1	1	1	1	1	1	1	1	1	1	1	1	1	1	1	1	1	1	1	1	1	1	0.06	0	1	1	1	1	1	1	1	1	1	1	1	1	1	1	1	1	1	1	1	1	1	1
HLA-E_KLRK1	1	1	1	1	1	1	1	0.675	1	1	1	0.689	0	1	0	0.234	0.017	1	1	1	0.265	0.94	0	0.528	1	0.134	0	1	1	1	1	1	1	1	1	1	1	1	1	1	1	1	1	1	1	1	1	1	1
SELL_CD34	1	1	1	1	1	1	1	1	1	1	1	1	1	1	1	1	1	1	1	1	1	1	1	1	1	1	1	1	1	1	1	1	1	1	1	1	1	1	1	1	1	1	1	1	1	1	1	1	1
SELP_CD34	1	1	1	1	1	1	1	1	1	1	1	1	1	1	1	1	1	1	1	1	1	1	1	1	1	1	1	1	1	1	1	1	1	1	1	1	1	1	1	1	1	1	1	1	1	1	1	1	1
SELL_SELPLG	1	1	1	1	1	1	1	1	1	1	1	1	1	1	1	1	1	1	1	1	1	1	1	1	1	1	1	1	1	1	1	1	1	1	1	1	1	1	1	1	1	1	1	1	1	1	1	1	1
SELP_SELPLG	1	1	1	1	1	1	1	1	1	1	1	1	1	1	1	1	1	1	1	1	1	1	1	1	1	1	1	1	1	1	1	1	1	1	1	1	1	1	1	1	1	1	1	1	1	1	1	1	1
SELE_SELPLG	1	1	1	1	1	1	1	1	1	1	1	1	1	1	1	1	1	1	1	1	1	1	1	1	1	1	1	1	1	1	1	1	1	1	1	1	1	1	1	1	1	1	1	1	1	1	1	1	1
SELP_CD24	1	1	1	1	1	1	1	1	1	1	1	1	1	1	1	1	1	1	1	1	1	1	1	1	1	1	1	1	1	1	1	1	1	1	1	1	1	1	1	1	1	1	1	1	1	1	1	1	1
SELE_GLG1	1	1	1	1	1	1	1	1	1	1	1	1	1	1	1	1	1	1	1	1	1	1	1	1	1	1	1	1	1	1	1	1	1	1	1	1	1	1	1	1	1	1	1	1	1	1	1	1	1
CD99_PILRA	1	1	1	1	1	1	1	1	1	1	1	1	1	1	1	1	1	1	1	1	1	1	1	1	1	1	1	1	1	1	0.832	0.016	0.863	1	0.08	0.131	1	0.789	1	1	0.98	1	1	1	1	1	1	1	1
NPR1_NPPB	1	1	1	1	1	1	1	1	1	1	1	1	1	1	1	1	1	1	1	1	1	1	1	1	1	1	1	1	1	1	1	1	1	1	1	1	1	1	1	1	1	1	1	1	1	1	1	1	1
NPR1_NPPC	1	1	1	1	1	1	1	1	1	1	1	1	1	1	1	1	1	1	1	1	1	1	1	1	1	1	1	1	1	1	1	1	1	1	1	1	1	1	1	1	1	1	1	1	1	1	1	1	1
NPR3_NPPC	1	1	1	1	1	1	1	1	1	1	1	1	1	1	1	1	1	1	1	1	1	1	1	1	1	1	1	1	1	1	1	1	1	1	1	1	1	1	1	1	1	1	1	1	1	1	1	1	1
NPR2_NPPC	1	1	1	1	1	1	1	1	1	1	1	1	1	1	1	1	1	1	1	1	1	1	1	1	1	1	1	1	1	1	1	1	1	1	1	1	1	1	1	1	1	1	1	1	1	1	1	1	1
NPR3_OSTN	1	1	1	1	1	1	1	1	1	1	1	1	1	1	1	1	1	1	1	1	1	1	1	1	1	1	1	1	1	1	1	1	1	1	1	1	1	1	1	1	1	1	1	1	1	1	1	1	1
SPN_SIGLEC1	1	1	1	1	1	1	1	1	1	1	1	1	1	1	1	1	1	1	1	1	1	1	1	1	1	1	1	1	1	1	1	1	1	1	1	1	1	1	1	1	1	1	1	1	1	1	1	1	1
PDGFRA_PDGFC	1	1	1	1	1	1	1	1	1	1	1	1	1	1	1	1	1	1	1	1	1	1	1	1	1	1	1	1	1	1	1	1	1	1	1	1	1	1	1	1	1	1	1	1	1	1	1	1	1
FLT4_PDGFC	1	1	1	1	1	1	1	1	1	1	1	1	1	1	1	1	1	1	1	1	1	1	1	1	1	1	1	1	1	1	1	1	1	1	1	1	1	1	1	1	1	1	1	1	1	1	1	1	1
FLT4_VEGFC	1	1	1	1	1	1	1	1	1	1	1	1	1	1	1	1	1	1	1	1	1	1	1	1	1	1	1	1	1	1	1	1	1	1	1	1	1	1	1	1	1	1	1	1	1	1	1	1	1
KDR_VEGFC	1	1	1	1	1	1	1	1	1	1	1	1	1	1	1	1	1	1	1	1	1	1	1	1	1	1	1	1	1	1	1	1	1	1	1	1	1	1	1	1	1	1	1	1	1	1	1	1	1
PECAM1_CD38	1	1	1	1	1	1	1	1	1	1	1	1	1	1	1	1	1	1	1	1	1	1	1	1	1	1	1	1	1	1	1	1	1	1	1	1	1	1	1	1	1	1	1	1	1	1	1	1	1
PECAM1_CD177	1	1	1	1	1	1	1	1	1	1	1	1	1	1	1	1	1	1	1	1	1	1	1	1	1	1	1	1	1	1	1	1	1	1	1	1	1	1	1	1	1	1	1	1	1	1	1	1	1
PMCH_MCHR1	1	1	1	1	1	1	1	1	1	1	1	1	1	1	1	1	1	1	1	1	1	1	1	1	1	1	1	1	1	1	1	1	1	1	1	1	1	1	1	1	1	1	1	1	1	1	1	1	1
EDN2_EDNRA	1	1	1	1	1	1	1	1	1	1	1	1	1	1	1	1	1	1	1	1	1	1	1	1	1	1	1	1	1	1	1	1	1	1	1	1	1	1	1	1	1	1	1	1	1	1	1	1	1
C5AR1_RPS19	1	1	1	1	1	1	1	1	1	1	1	1	1	1	1	1	1	1	1	1	1	1	1	1	1	1	1	1	1	1	1	1	1	1	1	1	1	1	1	1	1	1	1	1	1	1	1	1	1
TNFSF4_TNFRSF4	1	1	1	1	1	1	1	1	1	1	1	1	1	1	1	1	1	1	1	1	1	1	1	1	1	1	1	1	1	1	1	1	1	1	1	1	1	1	1	1	1	1	1	1	1	1	1	1	1
CXCR1_CXCL5	1	1	1	1	1	1	1	1	1	1	1	1	1	1	1	1	1	1	1	1	1	1	1	1	1	1	1	1	1	1	1	1	1	1	1	1	1	1	1	1	1	1	1	1	1	1	1	1	1
CXCR2_CXCL5	1	1	1	1	1	1	1	1	1	1	1	1	1	1	1	1	1	1	1	1	1	1	1	1	1	1	1	1	1	1	1	1	1	1	1	1	1	1	1	1	1	1	1	1	1	1	1	1	1
CXCR1_CXCL6	1	1	1	1	1	1	1	1	1	1	1	1	1	1	1	1	1	1	1	1	1	1	1	1	1	1	1	1	1	1	1	1	1	1	1	1	1	1	1	1	1	1	1	1	1	1	1	1	1
CXCR2_CXCL6	1	1	1	1	1	1	1	1	1	1	1	1	1	1	1	1	1	1	1	1	1	1	1	1	1	1	1	1	1	1	1	1	1	1	1	1	1	1	1	1	1	1	1	1	1	1	1	1	1
FPR3_HEBP1	1	1	1	1	1	1	1	1	1	1	1	1	1	1	1	1	1	1	1	1	1	1	1	1	1	1	1	1	1	1	1	1	1	1	1	1	1	1	1	1	1	1	1	1	1	1	1	1	1
FPR2_CAMP	1	1	1	1	1	1	1	1	1	1	1	1	1	1	1	1	1	1	1	1	1	1	1	1	1	1	1	1	1	1	1	1	1	1	1	1	1	1	1	1	1	1	1	1	1	1	1	1	1
GUCY2C_GUCA2A	1	1	1	1	1	1	1	1	1	1	1	1	1	1	1	1	1	1	1	1	1	1	1	1	1	1	1	1	1	1	1	1	1	1	1	1	1	1	1	1	1	1	1	1	1	1	1	1	1
GUCY2C_GUCA2B	1	1	1	1	1	1	1	1	1	1	1	1	1	1	1	1	1	1	1	1	1	1	1	1	1	1	1	1	1	1	1	1	1	1	1	1	1	1	1	1	1	1	1	1	1	1	1	1	1
MST1_MST1R	1	1	1	1	1	1	1	1	1	1	1	1	1	1	1	1	1	1	1	1	1	1	1	1	1	1	1	1	1	1	1	1	1	1	1	1	1	1	1	1	1	1	1	1	1	1	1	1	1
ACVR2A_INHBC	1	1	1	1	1	1	1	1	1	1	1	1	1	1	1	1	1	1	1	1	1	1	1	1	1	1	1	1	1	1	1	1	1	1	1	1	1	1	1	1	1	1	1	1	1	1	1	1	1
ACVR2A_INHBE	1	1	1	1	1	1	1	1	1	1	1	1	1	1	1	1	1	1	1	1	1	1	1	1	1	1	1	1	1	1	1	1	1	1	1	1	1	1	1	1	1	1	1	1	1	1	1	1	1
TNFRSF8_TNFSF8	1	1	1	1	1	1	1	1	1	1	1	1	1	1	1	1	1	1	1	1	1	1	1	1	1	1	1	1	1	1	1	1	1	1	1	1	1	1	1	1	1	1	1	1	1	1	1	1	1
CD6_ALCAM	1	1	1	1	1	1	1	1	1	1	1	1	1	1	1	1	1	1	1	1	1	1	1	1	1	1	1	1	1	1	1	1	1	1	1	1	1	1	1	1	1	1	1	1	1	1	1	1	1
AXL_IL15RA	1	1	1	1	1	1	1	1	1	1	1	1	1	1	1	1	1	1	1	1	1	1	1	1	1	1	1	1	1	1	1	1	1	1	1	1	1	1	1	1	1	1	1	1	1	1	1	1	1
IL15_IL15RA	1	1	1	1	1	1	1	1	1	1	1	1	1	1	1	1	1	1	1	1	1	1	1	1	1	1	1	1	1	1	1	1	1	1	1	1	1	1	1	1	1	1	1	1	1	1	1	1	1
AXL_GAS6	1	1	1	1	1	1	1	1	1	1	1	1	1	1	1	1	1	1	1	1	1	1	1	1	1	1	1	1	1	1	1	1	1	1	1	1	1	1	1	1	1	1	1	1	1	1	1	1	1
TYRO3_GAS6	1	1	1	1	1	1	1	1	1	1	1	1	1	1	1	1	1	1	1	1	1	1	1	1	1	1	1	1	1	1	1	1	1	1	1	1	1	1	1	1	1	1	1	1	1	1	1	1	1
MERTK_GAS6	1	1	1	1	1	1	1	1	1	1	1	1	1	1	1	1	1	1	1	1	1	1	1	1	1	1	1	1	1	1	1	1	1	1	1	1	1	1	1	1	1	1	1	1	1	1	1	1	1
SSTR1_SST	1	1	1	1	1	1	1	1	1	1	1	1	1	1	1	1	1	1	1	1	1	1	1	1	1	1	1	1	1	1	1	1	1	1	1	1	1	1	1	1	1	1	1	1	1	1	1	1	1
CALCR_ADM	1	1	1	1	1	1	1	1	1	1	1	1	1	1	1	1	1	1	1	1	1	1	1	1	1	1	1	1	1	1	1	1	1	1	1	1	1	1	1	1	1	1	1	1	1	1	1	1	1
CALCR_ADM2	1	1	1	1	1	1	1	1	1	1	1	1	1	1	1	1	1	1	1	1	1	1	1	1	1	1	1	1	1	1	1	1	1	1	1	1	1	1	1	1	1	1	1	1	1	1	1	1	1
NTSR1_NTS	1	1	1	1	1	1	1	1	1	1	1	1	1	1	1	1	1	1	1	1	1	1	1	1	1	1	1	1	1	1	1	1	1	1	1	1	1	1	1	1	1	1	1	1	1	1	1	1	1
CD52_SIGLEC10	1	1	1	1	1	1	1	1	1	1	1	1	1	1	1	1	1	1	1	1	1	1	1	1	1	1	1	1	1	1	1	1	1	1	1	1	1	1	1	1	1	1	1	1	1	1	1	1	1
BMP8B_PLAUR	1	1	1	1	1	1	1	1	1	1	1	1	1	1	1	1	1	1	1	1	1	1	1	1	1	1	1	1	1	1	1	1	1	1	1	1	1	1	1	1	1	1	1	1	1	1	1	1	1
RYK_WNT3A	1	1	1	1	1	1	1	1	1	1	1	1	1	1	1	1	1	1	1	1	1	1	1	1	1	1	1	1	1	1	1	1	1	1	1	1	1	1	1	1	1	1	1	1	1	1	1	1	1
APLNR_APLN	1	1	1	1	1	1	1	1	1	1	1	1	1	1	1	1	1	1	1	1	1	1	1	1	1	1	1	1	1	1	1	1	1	1	1	1	1	1	1	1	1	1	1	1	1	1	1	1	1
CHRNA7_SLURP1	1	1	1	1	1	1	1	1	1	1	1	1	1	1	1	1	1	1	1	1	1	1	1	1	1	1	1	1	1	1	1	1	1	1	1	1	1	1	1	1	1	1	1	1	1	1	1	1	1
FLT3_FLT3LG	1	1	1	1	1	1	1	1	1	1	1	1	1	1	1	1	1	1	1	1	1	1	1	1	1	1	1	1	1	1	1	1	1	1	1	1	1	1	1	1	1	1	1	1	1	1	1	1	1
LTBR_LTB	1	1	1	1	1	1	1	1	1	1	1	1	1	1	1	1	1	1	1	1	1	1	1	1	1	1	1	1	1	1	1	1	1	1	1	1	1	1	1	1	1	1	1	1	1	1	1	1	1
GDNF_RET receptor 1	1	1	1	1	1	1	1	1	1	1	1	1	1	1	1	1	1	1	1	1	1	1	1	1	1	1	1	1	1	1	1	1	1	1	1	1	1	1	1	1	1	1	1	1	1	1	1	1	1
ARTN_RET receptor 1	1	1	1	1	1	1	1	1	1	1	1	1	1	1	1	1	1	1	1	1	1	1	1	1	1	1	1	1	1	1	1	1	1	1	1	1	1	1	1	1	1	1	1	1	1	1	1	1	1
ARTN_RET receptor 3	1	1	1	1	1	1	1	1	1	1	1	1	1	1	1	1	1	1	1	1	1	1	1	1	1	1	1	1	1	1	1	1	1	1	1	1	1	1	1	1	1	1	1	1	1	1	1	1	1
THPO_MPL	1	1	1	1	1	1	1	1	1	1	1	1	1	1	1	1	1	1	1	1	1	1	1	1	1	1	1	1	1	1	1	1	1	1	1	1	1	1	1	1	1	1	1	1	1	1	1	1	1
LEP_LEPR	1	1	1	1	1	1	1	1	1	1	1	1	1	1	1	1	1	1	1	1	1	1	1	1	1	1	1	1	1	1	1	1	1	1	1	1	1	1	1	1	1	1	1	1	1	1	1	1	1
GPR1_RARRES2	1	1	1	1	1	1	1	1	1	1	1	1	1	1	1	1	1	1	1	1	1	1	1	1	1	1	1	1	1	1	1	1	1	1	1	1	1	1	1	1	1	1	1	1	1	1	1	1	1
CMKLR1_RARRES2	1	1	1	1	1	1	1	1	1	1	1	1	1	1	1	1	1	1	1	1	1	1	1	1	1	1	1	1	1	1	1	1	1	1	1	1	1	1	1	1	1	1	1	1	1	1	1	1	1
XCR1_XCL1	1	1	1	1	1	1	1	1	1	1	1	1	1	1	1	1	1	1	1	1	1	1	1	1	1	1	1	1	1	1	1	1	1	1	1	1	1	1	1	1	1	1	1	1	1	1	1	1	1
XCR1_XCL2	1	1	1	1	1	1	1	1	1	1	1	1	1	1	1	1	1	1	1	1	1	1	1	1	1	1	1	1	1	1	1	1	1	1	1	1	1	1	1	1	1	1	1	1	1	1	1	1	1
NMU_NMUR2	1	1	1	1	1	1	1	1	1	1	1	1	1	1	1	1	1	1	1	1	1	1	1	1	1	1	1	1	1	1	1	1	1	1	1	1	1	1	1	1	1	1	1	1	1	1	1	1	1
NMU_NMUR1	1	1	1	1	1	1	1	1	1	1	1	1	1	1	1	1	1	1	1	1	1	1	1	1	1	1	1	1	1	1	1	1	1	1	1	1	1	1	1	1	1	1	1	1	1	1	1	1	1
CX3CR1_CX3CL1	1	1	1	1	1	1	1	1	1	1	1	1	1	1	1	1	1	1	1	1	1	1	1	1	1	1	1	1	1	1	1	1	1	1	1	1	1	1	1	1	1	1	1	1	1	1	1	1	1
PRLHR_PRLH	1	1	1	1	1	1	1	1	1	1	1	1	1	1	1	1	1	1	1	1	1	1	1	1	1	1	1	1	1	1	1	1	1	1	1	1	1	1	1	1	1	1	1	1	1	1	1	1	1
CCR4_CCL17	1	1	1	1	1	1	1	1	1	1	1	1	1	1	1	1	1	1	1	1	1	1	1	1	1	1	1	1	1	1	1	1	1	1	1	1	1	1	1	1	1	1	1	1	1	1	1	1	1
ACKR1_CCL17	1	1	1	1	1	1	1	1	1	1	1	1	1	1	1	1	1	1	1	1	1	1	1	1	1	1	1	1	1	1	1	1	1	1	1	1	1	1	1	1	1	1	1	1	1	1	1	1	1
INHBC_ACVR2B	1	1	1	1	1	1	1	1	1	1	1	1	1	1	1	1	1	1	1	1	1	1	1	1	1	1	1	1	1	1	1	1	1	1	1	1	1	1	1	1	1	1	1	1	1	1	1	1	1
INHBE_ACVR2B	1	1	1	1	1	1	1	1	1	1	1	1	1	1	1	1	1	1	1	1	1	1	1	1	1	1	1	1	1	1	1	1	1	1	1	1	1	1	1	1	1	1	1	1	1	1	1	1	1
LILRA4_BST2	1	1	1	1	1	1	1	1	1	1	1	1	1	1	1	1	1	1	1	1	1	1	1	1	1	1	1	1	1	1	1	1	1	1	1	1	1	1	1	1	1	1	1	1	1	1	1	1	1
QRFP_QRFPR	1	1	1	1	1	1	1	1	1	1	1	1	1	1	1	1	1	1	1	1	1	1	1	1	1	1	1	1	1	1	1	1	1	1	1	1	1	1	1	1	1	1	1	1	1	1	1	1	1
PlexinA1_complex1_SEMA6D	1	1	1	1	1	1	1	1	1	1	1	1	1	1	1	1	1	1	1	1	1	1	1	1	1	1	1	1	1	1	1	1	1	1	1	1	1	1	1	1	1	1	1	1	1	1	1	1	1
PlexinA1_complex2_SEMA6D	1	1	1	1	1	1	1	1	1	1	1	1	1	1	1	1	1	1	1	1	1	1	1	1	1	1	1	1	1	1	1	1	1	1	1	1	1	1	1	1	1	1	1	1	1	1	1	1	1
DSG1_DSC2	1	1	1	1	1	1	1	1	1	1	1	1	1	1	1	1	1	1	1	1	1	1	1	1	1	1	1	1	1	1	1	1	1	1	1	1	1	1	1	1	1	1	1	1	1	1	1	1	1
DSG1_DSC1	1	1	1	1	1	1	1	1	1	1	1	1	1	1	1	1	1	1	1	1	1	1	1	1	1	1	1	1	1	1	1	1	1	1	1	1	1	1	1	1	1	1	1	1	1	1	1	1	1
DSG1_DSC3	1	1	1	1	1	1	1	1	1	1	1	1	1	1	1	1	1	1	1	1	1	1	1	1	1	1	1	1	1	1	1	1	1	1	1	1	1	1	1	1	1	1	1	1	1	1	1	1	1
DSG2_DSC3	1	1	1	1	1	1	1	1	1	1	1	1	1	1	1	1	1	1	1	1	1	1	1	1	1	1	1	1	1	1	1	1	1	1	1	1	1	1	1	1	1	1	1	1	1	1	1	1	1
DSC2_DSG2	1	1	1	1	1	1	1	1	1	1	1	1	1	1	1	1	1	1	1	1	1	1	1	1	1	1	1	1	1	1	1	1	1	1	1	1	1	1	1	1	1	1	1	1	1	1	1	1	1
DSC1_DSG2	1	1	1	1	1	1	1	1	1	1	1	1	1	1	1	1	1	1	1	1	1	1	1	1	1	1	1	1	1	1	1	1	1	1	1	1	1	1	1	1	1	1	1	1	1	1	1	1	1
TEK_ANGPT1	1	1	1	1	1	1	1	1	1	1	1	1	1	1	1	1	1	1	1	1	1	1	1	1	1	1	1	1	1	1	1	1	1	1	1	1	1	1	1	1	1	1	1	1	1	1	1	1	1
TEK_ANGPT4	1	1	1	1	1	1	1	1	1	1	1	1	1	1	1	1	1	1	1	1	1	1	1	1	1	1	1	1	1	1	1	1	1	1	1	1	1	1	1	1	1	1	1	1	1	1	1	1	1
LRP1_ERFE	1	1	1	1	1	1	1	1	1	1	1	1	1	1	1	1	1	1	1	1	1	1	1	1	1	1	1	1	1	1	1	1	1	1	1	1	1	1	1	1	1	1	1	1	1	1	1	1	1
CD47_SIRPG	1	1	1	1	1	1	1	1	1	1	1	1	1	1	1	1	1	1	1	1	1	1	1	1	1	1	1	1	1	1	1	1	1	1	1	1	1	1	1	1	1	1	1	1	1	1	1	1	1
CD47_SIRB1 complex	1	1	1	1	1	1	1	1	1	1	1	1	1	1	1	1	1	1	1	1	1	1	1	1	1	1	1	1	1	1	1	1	1	1	1	1	1	1	1	1	1	1	1	1	1	1	1	1	1
CRHR2_UCN3	1	1	1	1	1	1	1	1	1	1	1	1	1	1	1	1	1	1	1	1	1	1	1	1	1	1	1	1	1	1	1	1	1	1	1	1	1	1	1	1	1	1	1	1	1	1	1	1	1
CRHR2_UCN2	1	1	1	1	1	1	1	1	1	1	1	1	1	1	1	1	1	1	1	1	1	1	1	1	1	1	1	1	1	1	1	1	1	1	1	1	1	1	1	1	1	1	1	1	1	1	1	1	1
SEMA5A_PLXNB3	1	1	1	1	1	1	1	1	1	1	1	1	1	1	1	1	1	1	1	1	1	1	1	1	1	1	1	1	1	1	1	1	1	1	1	1	1	1	1	1	1	1	1	1	1	1	1	1	1
IL16_GRIN2C	1	1	1	1	1	1	1	1	1	1	1	1	1	1	1	1	1	1	1	1	1	1	1	1	1	1	1	1	1	1	1	1	1	1	1	1	1	1	1	1	1	1	1	1	1	1	1	1	1
KISS1_KISS1R	1	1	1	1	1	1	1	1	1	1	1	1	1	1	1	1	1	1	1	1	1	1	1	1	1	1	1	1	1	1	1	1	1	1	1	1	1	1	1	1	1	1	1	1	1	1	1	1	1
GPR19_ENHO	1	1	1	1	1	1	1	1	1	1	1	1	1	1	1	1	1	1	1	1	1	1	1	1	1	1	1	1	1	1	1	1	1	1	1	1	1	1	1	1	1	1	1	1	1	1	1	1	1
LAIR1_LILRB4	1	1	1	1	1	1	1	1	1	1	1	1	1	1	1	1	1	1	1	1	1	1	1	1	1	1	1	1	1	1	1	1	1	1	1	1	1	1	1	1	1	1	1	1	1	1	1	1	1
IGFL1_IGFLR1	1	1	1	1	1	1	1	1	1	1	1	1	1	1	1	1	1	1	1	1	1	1	1	1	1	1	1	1	1	1	1	1	1	1	1	1	1	1	1	1	1	1	1	1	1	1	1	1	1
IGFL2_IGFLR1	1	1	1	1	1	1	1	1	1	1	1	1	1	1	1	1	1	1	1	1	1	1	1	1	1	1	1	1	1	1	1	1	1	1	1	1	1	1	1	1	1	1	1	1	1	1	1	1	1
IGFL3_IGFLR1	1	1	1	1	1	1	1	1	1	1	1	1	1	1	1	1	1	1	1	1	1	1	1	1	1	1	1	1	1	1	1	1	1	1	1	1	1	1	1	1	1	1	1	1	1	1	1	1	1
VSTM1_ADGRG3	1	1	1	1	1	1	1	1	1	1	1	1	1	1	1	1	1	1	1	1	1	1	1	1	1	1	1	1	1	1	1	1	1	1	1	1	1	1	1	1	1	1	1	1	1	1	1	1	1
CXCL17_GPR35	1	1	1	1	1	1	1	1	1	1	1	1	1	1	1	1	1	1	1	1	1	1	1	1	1	1	1	1	1	1	1	1	1	1	1	1	1	1	1	1	1	1	1	1	1	1	1	1	1
IFNL1_Type III IFNR	1	1	1	1	1	1	1	1	1	1	1	1	1	1	1	1	1	1	1	1	1	1	1	1	1	1	1	1	1	1	1	1	1	1	1	1	1	1	1	1	1	1	1	1	1	1	1	1	1
IFNL3_Type III IFNR	1	1	1	1	1	1	1	1	1	1	1	1	1	1	1	1	1	1	1	1	1	1	1	1	1	1	1	1	1	1	1	1	1	1	1	1	1	1	1	1	1	1	1	1	1	1	1	1	1
IFNL2_Type III IFNR	1	1	1	1	1	1	1	1	1	1	1	1	1	1	1	1	1	1	1	1	1	1	1	1	1	1	1	1	1	1	1	1	1	1	1	1	1	1	1	1	1	1	1	1	1	1	1	1	1
PROKR1_PROK2	1	1	1	1	1	1	1	1	1	1	1	1	1	1	1	1	1	1	1	1	1	1	1	1	1	1	1	1	1	1	1	1	1	1	1	1	1	1	1	1	1	1	1	1	1	1	1	1	1
RXFP4_RLN3	1	1	1	1	1	1	1	1	1	1	1	1	1	1	1	1	1	1	1	1	1	1	1	1	1	1	1	1	1	1	1	1	1	1	1	1	1	1	1	1	1	1	1	1	1	1	1	1	1
RXFP4_INSL5	1	1	1	1	1	1	1	1	1	1	1	1	1	1	1	1	1	1	1	1	1	1	1	1	1	1	1	1	1	1	1	1	1	1	1	1	1	1	1	1	1	1	1	1	1	1	1	1	1
RXFP3_INSL5	1	1	1	1	1	1	1	1	1	1	1	1	1	1	1	1	1	1	1	1	1	1	1	1	1	1	1	1	1	1	1	1	1	1	1	1	1	1	1	1	1	1	1	1	1	1	1	1	1
ADGRV1_GPHA2	1	1	1	1	1	1	1	1	1	1	1	1	1	1	1	1	1	1	1	1	1	1	1	1	1	1	1	1	1	1	1	1	1	1	1	1	1	1	1	1	1	1	1	1	1	1	1	1	1
CLEC2B_KLRF1	1	1	1	1	1	1	1	1	1	1	1	1	1	1	1	1	1	1	1	1	1	1	1	1	1	1	1	1	1	1	1	1	1	1	1	1	1	1	1	1	1	1	1	1	1	1	1	1	1
EDA_EDA2R	1	1	1	1	1	1	1	1	1	1	1	1	1	1	1	1	1	1	1	1	1	1	1	1	1	1	1	1	1	1	1	1	1	1	1	1	1	1	1	1	1	1	1	1	1	1	1	1	1
EDA_EDAR	1	1	1	1	1	1	1	1	1	1	1	1	1	1	1	1	1	1	1	1	1	1	1	1	1	1	1	1	1	1	1	1	1	1	1	1	1	1	1	1	1	1	1	1	1	1	1	1	1
TSLP_TSLPR	1	1	1	1	1	1	1	1	1	1	1	1	1	1	1	1	1	1	1	1	1	1	1	1	1	1	1	1	1	1	1	1	1	1	1	1	1	1	1	1	1	1	1	1	1	1	1	1	1
CRLF2_TSLPR	1	1	1	1	1	1	1	1	1	1	1	1	1	1	1	1	1	1	1	1	1	1	1	1	1	1	1	1	1	1	1	1	1	1	1	1	1	1	1	1	1	1	1	1	1	1	1	1	1
ESAM_ESAM	1	1	1	1	1	1	1	1	1	1	1	1	1	1	1	1	1	1	1	1	1	1	1	1	1	1	1	1	1	1	1	1	1	1	1	1	1	1	1	1	1	1	1	1	1	1	1	1	1
GPHA2_EPHA6	1	1	1	1	1	1	1	1	1	1	1	1	1	1	1	1	1	1	1	1	1	1	1	1	1	1	1	1	1	1	1	1	1	1	1	1	1	1	1	1	1	1	1	1	1	1	1	1	1
NRTN_RET receptor 2	1	1	1	1	1	1	1	1	1	1	1	1	1	1	1	1	1	1	1	1	1	1	1	1	1	1	1	1	1	1	1	1	1	1	1	1	1	1	1	1	1	1	1	1	1	1	1	1	1
IL37_IL1RAPL1	1	1	1	1	1	1	1	1	1	1	1	1	1	1	1	1	1	1	1	1	1	1	1	1	1	1	1	1	1	1	1	1	1	1	1	1	1	1	1	1	1	1	1	1	1	1	1	1	1
TNFSF18_TNFRSF18	1	1	1	1	1	1	1	1	1	1	1	1	1	1	1	1	1	1	1	1	1	1	1	1	1	1	1	1	1	1	1	1	1	1	1	1	1	1	1	1	1	1	1	1	1	1	1	1	1
a2Bb3 complex_fibrinogen	1	1	1	1	1	1	1	1	1	1	1	1	1	1	1	1	1	1	1	1	1	1	1	1	1	1	1	1	1	1	1	1	1	1	1	1	1	1	1	1	1	1	1	1	1	1	1	1	1
aMb2 complex_fibrinogen	1	1	1	1	1	1	1	1	1	1	1	1	1	1	1	1	1	1	1	1	1	1	1	1	1	1	1	1	1	1	1	1	1	1	1	1	1	1	1	1	1	1	1	1	1	1	1	1	1
aXb2 complex_fibrinogen	1	1	1	1	1	1	1	1	1	1	1	1	1	1	1	1	1	1	1	1	1	1	1	1	1	1	1	1	1	1	1	1	1	1	1	1	1	1	1	1	1	1	1	1	1	1	1	1	1
[truncated: 1,887 more columns]
