# Supplementary material for: The Crosstalk Between Malignant Cells and Tumor-Promoting Immune Cells Relevant to Immunotherapy in Pancreatic Ductal Adenocarcinoma
Source: Front Cell Dev Biol. 2022 Jan 11;9:821232. doi: 10.3389/fcell.2021.821232 (PMC8787220; doi:10.3389/fcell.2021.821232)
Supplement: Supplementary file 9 [file Table4.XLSX]

## Sheet: Infercnv
	Cluster	has_cnv_chr1	has_cnv_chr2	has_cnv_chr3	has_cnv_chr4	has_cnv_chr5	has_cnv_chr6	has_cnv_chr7	has_cnv_chr8	has_cnv_chr9	has_cnv_chr10	has_cnv_chr11	has_cnv_chr12	has_cnv_chr13	has_cnv_chr14	has_cnv_chr15	has_cnv_chr16	has_cnv_chr17	has_cnv_chr18	has_cnv_chr19	has_cnv_chr20	has_cnv_chr21	has_cnv_chr22	has_cnv_chrX	has_cnv_chrY
PDAC_N1_Normal_Ds0CR0_AAACCTGAGCTATGCT	Acinar	0	0	0	0	0	0	0	0	0	0	0	0	0	0	0	0	0	0	0	0	0	0	0	0
PDAC_N1_Normal_Ds0CR0_AAACCTGCAACCGCCA	Ductal-Normal	0	0	0	0	0	0	0	0	0	0	0	0	0	0	0	0	0	0	0	0	0	0	0	0
PDAC_N1_Normal_Ds0CR0_AAACCTGGTCAGATAA	Ductal-Normal	0	0	0	0	0	0	0	0	0	0	0	0	0	0	0	0	0	0	0	0	0	0	0	0
PDAC_N1_Normal_Ds0CR0_AAACGGGAGAAACCGC	Ductal-Normal	0	0	0	0	0	0	0	0	0	0	0	0	0	0	0	0	0	0	0	0	0	0	0	0
PDAC_N1_Normal_Ds0CR0_AAACGGGCAAGGACTG	Ductal-Normal	0	0	0	0	0	0	0	0	0	0	0	0	0	0	0	0	0	0	0	0	0	0	0	0
PDAC_N1_Normal_Ds0CR0_AAACGGGCAGGACCCT	Ductal-Normal	0	0	0	0	0	0	0	0	0	0	0	0	0	0	0	0	0	0	0	0	0	0	0	0
PDAC_N1_Normal_Ds0CR0_AAACGGGTCAAGGCTT	Ductal-Normal	0	0	0	0	0	0	0	0	0	0	0	0	0	0	0	0	0	0	0	0	0	0	0	0
PDAC_N1_Normal_Ds0CR0_AAACGGGTCTGCAGTA	Ductal-Normal	0	0	0	0	0	0	0	0	0	0	0	0	0	0	0	0	0	0	0	0	0	0	0	0
PDAC_N1_Normal_Ds0CR0_AAAGATGAGCGTTGCC	Ductal-Normal	0	0	0	0	0	0	0	0	0	0	0	0	0	0	0	0	0	0	0	0	0	0	0	0
PDAC_N1_Normal_Ds0CR0_AAAGATGAGCTGTTCA	Ductal-Normal	0	0	0	0	0	0	0	0	0	0	0	0	0	0	0	0	0	0	0	0	0	0	0	0
PDAC_N1_Normal_Ds0CR0_AAAGCAAAGCCCAGCT	Ductal-Normal	0	0	0	0	0	0	0	0	0	0	0	0	0	0	0	0	0	0	0	0	0	0	0	0
PDAC_N1_Normal_Ds0CR0_AAAGCAACACACCGCA	Ductal-Normal	0	0	0	0	0	0	0	0	0	0	0	0	0	0	0	0	0	0	0	0	0	0	0	0
PDAC_N1_Normal_Ds0CR0_AAAGCAATCATACGGT	Ductal-Normal	0	0	0	0	0	0	0	0	0	0	0	0	0	0	0	0	0	0	0	0	0	0	0	0
PDAC_N1_Normal_Ds0CR0_AAAGTAGAGAATGTGT	Ductal-Normal	0	0	0	0	0	0	0	0	0	0	0	0	0	0	0	0	0	0	0	0	0	0	0	0
PDAC_N1_Normal_Ds0CR0_AAAGTAGAGCGATTCT	Ductal-Normal	0	0	0	0	0	0	0	0	0	0	0	0	0	0	0	0	0	0	0	0	0	0	0	0
PDAC_N1_Normal_Ds0CR0_AAAGTAGTCACAAACC	Ductal-Normal	0	0	0	0	0	0	0	0	0	0	0	0	0	0	0	0	0	0	0	0	0	0	0	0
PDAC_N1_Normal_Ds0CR0_AAAGTAGTCGTAGGAG	Ductal-Normal	0	0	0	0	0	0	0	0	0	0	0	0	0	0	0	0	0	0	0	0	0	0	0	0
PDAC_N1_Normal_Ds0CR0_AAATGCCAGAGGACGG	Ductal-Normal	0	0	0	0	0	0	0	0	0	0	0	0	0	0	0	0	0	0	0	0	0	0	0	0
PDAC_N1_Normal_Ds0CR0_AAATGCCAGATAGGAG	Ductal-Normal	0	0	0	0	0	0	0	0	0	0	0	0	0	0	0	0	0	0	0	0	0	0	0	0
PDAC_N1_Normal_Ds0CR0_AAATGCCAGCGATCCC	Ductal-Normal	0	0	0	0	0	0	0	0	0	0	0	0	0	0	0	0	0	0	0	0	0	0	0	0
PDAC_N1_Normal_Ds0CR0_AAATGCCCAACACCCG	Ductal-Normal	0	0	0	0	0	0	0	0	0	0	0	0	0	0	0	0	0	0	0	0	0	0	0	0
PDAC_N1_Normal_Ds0CR0_AAATGCCCAAGCGCTC	Ductal-Normal	0	0	0	0	0	0	0	0	0	0	0	0	0	0	0	0	0	0	0	0	0	0	0	0
PDAC_N1_Normal_Ds0CR0_AAATGCCTCATCGATG	Ductal-Normal	0	0	0	0	0	0	0	0	0	0	0	0	0	0	0	0	0	0	0	0	0	0	0	0
PDAC_N1_Normal_Ds0CR0_AACACGTGTCTCTTTA	Ductal-Normal	0	0	0	0	0	0	0	0	0	0	0	0	0	0	0	0	0	0	0	0	0	0	0	0
PDAC_N1_Normal_Ds0CR0_AACACGTTCTAACTGG	Ductal-Normal	0	0	0	0	0	0	0	0	0	0	0	0	0	0	0	0	0	0	0	0	0	0	0	0
PDAC_N1_Normal_Ds0CR0_AACACGTTCTGACCTC	Ductal-Normal	0	0	0	0	0	0	0	0	0	0	0	0	0	0	0	0	0	0	0	0	0	0	0	0
PDAC_N1_Normal_Ds0CR0_AACCATGAGAGCTGGT	Ductal-Normal	0	0	0	0	0	0	0	0	0	0	0	0	0	0	0	0	0	0	0	0	0	0	0	0
PDAC_N1_Normal_Ds0CR0_AACCATGTCAGCTCGG	Ductal-Normal	0	0	0	0	0	0	0	0	0	0	0	0	0	0	0	0	0	0	0	0	0	0	0	0
PDAC_N1_Normal_Ds0CR0_AACCGCGAGAAGAAGC	Ductal-Normal	0	0	0	0	0	0	0	0	0	0	0	0	0	0	0	0	0	0	0	0	0	0	0	0
PDAC_N1_Normal_Ds0CR0_AACCGCGAGGTGCACA	Ductal-Normal	0	0	0	0	0	0	0	0	0	0	0	0	0	0	0	0	0	0	0	0	0	0	0	0
PDAC_N1_Normal_Ds0CR0_AACCGCGTCAACGGCC	Ductal-Normal	0	0	0	0	0	0	0	0	0	0	0	0	0	0	0	0	0	0	0	0	0	0	0	0
PDAC_N1_Normal_Ds0CR0_AACCGCGTCACTGGGC	Ductal-Normal	0	0	0	0	0	0	0	0	0	0	0	0	0	0	0	0	0	0	0	0	0	0	0	0
PDAC_N1_Normal_Ds0CR0_AACCGCGTCTCACATT	Ductal-Normal	0	0	0	0	0	0	0	0	0	0	0	0	0	0	0	0	0	0	0	0	0	0	0	0
PDAC_N1_Normal_Ds0CR0_AACGTTGAGATGGGTC	Ductal-Normal	0	0	0	0	0	0	0	0	0	0	0	0	0	0	0	0	0	0	0	0	0	0	0	0
PDAC_N1_Normal_Ds0CR0_AACGTTGAGTACATGA	Ductal-Normal	0	0	0	0	0	0	0	0	0	0	0	0	0	0	0	0	0	0	0	0	0	0	0	0
PDAC_N1_Normal_Ds0CR0_AACGTTGCAATCTACG	Acinar	0	0	0	0	0	0	0	0	0	0	0	0	0	0	0	0	0	0	0	0	0	0	0	0
PDAC_N1_Normal_Ds0CR0_AACGTTGCACCGTTGG	Ductal-Normal	0	0	0	0	0	0	0	0	0	0	0	0	0	0	0	0	0	0	0	0	0	0	0	0
PDAC_N1_Normal_Ds0CR0_AACGTTGCAGTTCCCT	Ductal-Normal	0	0	0	0	0	0	0	0	0	0	0	0	0	0	0	0	0	0	0	0	0	0	0	0
PDAC_N1_Normal_Ds0CR0_AACGTTGGTAAGGGCT	Ductal-Normal	0	0	0	0	0	0	0	0	0	0	0	0	0	0	0	0	0	0	0	0	0	0	0	0
PDAC_N1_Normal_Ds0CR0_AACGTTGGTAGCCTAT	Ductal-Normal	0	0	0	0	0	0	0	0	0	0	0	0	0	0	0	0	0	0	0	0	0	0	0	0
PDAC_N1_Normal_Ds0CR0_AACGTTGGTTGTGGAG	Ductal-Normal	0	0	0	0	0	0	0	0	0	0	0	0	0	0	0	0	0	0	0	0	0	0	0	0
PDAC_N1_Normal_Ds0CR0_AACGTTGTCCCTGACT	Ductal-Normal	0	0	0	0	0	0	0	0	0	0	0	0	0	0	0	0	0	0	0	0	0	0	0	0
PDAC_N1_Normal_Ds0CR0_AACTCAGGTTTCCACC	Ductal-Normal	0	0	0	0	0	0	0	0	0	0	0	0	0	0	0	0	0	0	0	0	0	0	0	0
PDAC_N1_Normal_Ds0CR0_AACTCAGTCAATCACG	Ductal-Normal	0	0	0	0	0	0	0	0	0	0	0	0	0	0	0	0	0	0	0	0	0	0	0	0
PDAC_N1_Normal_Ds0CR0_AACTCAGTCCACGAAT	Acinar	0	0	0	0	0	0	0	0	0	0	0	0	0	0	0	0	0	0	0	0	0	0	0	0
PDAC_N1_Normal_Ds0CR0_AACTCAGTCCTACAGA	Acinar	0	0	0	0	0	0	0	0	0	0	0	0	0	0	0	0	0	0	0	0	0	0	0	0
PDAC_N1_Normal_Ds0CR0_AACTCAGTCTGATACG	Ductal-Normal	0	0	0	0	0	0	0	0	0	0	0	0	0	0	0	0	0	0	0	0	0	0	0	0
PDAC_N1_Normal_Ds0CR0_AACTCAGTCTTTAGTC	Ductal-Normal	0	0	0	0	0	0	0	0	0	0	0	0	0	0	0	0	0	0	0	0	0	0	0	0
PDAC_N1_Normal_Ds0CR0_AACTCCCAGAGTCGGT	Ductal-Normal	0	0	0	0	0	0	0	0	0	0	0	0	0	0	0	0	0	0	0	0	0	0	0	0
PDAC_N1_Normal_Ds0CR0_AACTCCCAGCAAATCA	Ductal-Normal	0	0	0	0	0	0	0	0	0	0	0	0	0	0	0	0	0	0	0	0	0	0	0	0
PDAC_N1_Normal_Ds0CR0_AACTCCCAGTATCGAA	Ductal-Normal	0	0	0	0	0	0	0	0	0	0	0	0	0	0	0	0	0	0	0	0	0	0	0	0
PDAC_N1_Normal_Ds0CR0_AACTCCCGTATCACCA	Ductal-Normal	0	0	0	0	0	0	0	0	0	0	0	0	0	0	0	0	0	0	0	0	0	0	0	0
PDAC_N1_Normal_Ds0CR0_AACTCCCTCACATAGC	Ductal-Normal	0	0	0	0	0	0	0	0	0	0	0	0	0	0	0	0	0	0	0	0	0	0	0	0
PDAC_N1_Normal_Ds0CR0_AACTCCCTCTTATCTG	Ductal-Normal	0	0	0	0	0	0	0	0	0	0	0	0	0	0	0	0	0	0	0	0	0	0	0	0
PDAC_N1_Normal_Ds0CR0_AACTCTTAGCTAGTTC	Ductal-Normal	0	0	0	0	0	0	0	0	0	0	0	0	0	0	0	0	0	0	0	0	0	0	0	0
PDAC_N1_Normal_Ds0CR0_AACTCTTAGGACATTA	Ductal-Normal	0	0	0	0	0	0	0	0	0	0	0	0	0	0	0	0	0	0	0	0	0	0	0	0
PDAC_N1_Normal_Ds0CR0_AACTCTTCAGACAAGC	Ductal-Normal	0	0	0	0	0	0	0	0	0	0	0	0	0	0	0	0	0	0	0	0	0	0	0	0
PDAC_N1_Normal_Ds0CR0_AACTCTTGTAAACCTC	Ductal-Normal	0	0	0	0	0	0	0	0	0	0	0	0	0	0	0	0	0	0	0	0	0	0	0	0
PDAC_N1_Normal_Ds0CR0_AACTCTTGTTGATTCG	Ductal-Normal	0	0	0	0	0	0	0	0	0	0	0	0	0	0	0	0	0	0	0	0	0	0	0	0
PDAC_N1_Normal_Ds0CR0_AACTCTTTCCGCTGTT	Ductal-Normal	0	0	0	0	0	0	0	0	0	0	0	0	0	0	0	0	0	0	0	0	0	0	0	0
PDAC_N1_Normal_Ds0CR0_AACTCTTTCCTAGAAC	Ductal-Normal	0	0	0	0	0	0	0	0	0	0	0	0	0	0	0	0	0	0	0	0	0	0	0	0
PDAC_N1_Normal_Ds0CR0_AACTCTTTCTTCGAGA	Ductal-Normal	0	0	0	0	0	0	0	0	0	0	0	0	0	0	0	0	0	0	0	0	0	0	0	0
PDAC_N1_Normal_Ds0CR0_AACTCTTTCTTGCAAG	Ductal-Normal	0	0	0	0	0	0	0	0	0	0	0	0	0	0	0	0	0	0	0	0	0	0	0	0
PDAC_N1_Normal_Ds0CR0_AACTGGTAGCAGCCTC	Ductal-Normal	0	0	0	0	0	0	0	0	0	0	0	0	0	0	0	0	0	0	0	0	0	0	0	0
PDAC_N1_Normal_Ds0CR0_AACTGGTCAACTGCGC	Ductal-Normal	0	0	0	0	0	0	0	0	0	0	0	0	0	0	0	0	0	0	0	0	0	0	0	0
PDAC_N1_Normal_Ds0CR0_AACTGGTCAAGCTGTT	Ductal-Normal	0	0	0	0	0	0	0	0	0	0	0	0	0	0	0	0	0	0	0	0	0	0	0	0
PDAC_N1_Normal_Ds0CR0_AACTGGTCAGCATACT	Ductal-Normal	0	0	0	0	0	0	0	0	0	0	0	0	0	0	0	0	0	0	0	0	0	0	0	0
PDAC_N1_Normal_Ds0CR0_AACTGGTCAGTGAGTG	Ductal-Normal	0	0	0	0	0	0	0	0	0	0	0	0	0	0	0	0	0	0	0	0	0	0	0	0
PDAC_N1_Normal_Ds0CR0_AACTGGTGTCAGTGGA	Ductal-Normal	0	0	0	0	0	0	0	0	0	0	0	0	0	0	0	0	0	0	0	0	0	0	0	0
PDAC_N1_Normal_Ds0CR0_AACTTTCAGCCCAATT	Ductal-Normal	0	0	0	0	0	0	0	0	0	0	0	0	0	0	0	0	0	0	0	0	0	0	0	0
PDAC_N1_Normal_Ds0CR0_AACTTTCCAGCTTCGG	Ductal-Normal	0	0	0	0	0	0	0	0	0	0	0	0	0	0	0	0	0	0	0	0	0	0	0	0
PDAC_N1_Normal_Ds0CR0_AACTTTCCATGTAGTC	Ductal-Normal	0	0	0	0	0	0	0	0	0	0	0	0	0	0	0	0	0	0	0	0	0	0	0	0
PDAC_N1_Normal_Ds0CR0_AACTTTCTCACTCCTG	Ductal-Normal	0	0	0	0	0	0	0	0	0	0	0	0	0	0	0	0	0	0	0	0	0	0	0	0
PDAC_N1_Normal_Ds0CR0_AACTTTCTCGACCAGC	Ductal-Normal	0	0	0	0	0	0	0	0	0	0	0	0	0	0	0	0	0	0	0	0	0	0	0	0
PDAC_N1_Normal_Ds0CR0_AACTTTCTCTCTTATG	Ductal-Normal	0	0	0	0	0	0	0	0	0	0	0	0	0	0	0	0	0	0	0	0	0	0	0	0
PDAC_N1_Normal_Ds0CR0_AAGACCTCAATGGAAT	Ductal-Normal	0	0	0	0	0	0	0	0	0	0	0	0	0	0	0	0	0	0	0	0	0	0	0	0
PDAC_N1_Normal_Ds0CR0_AAGACCTCACCACCAG	Ductal-Normal	0	0	0	0	0	0	0	0	0	0	0	0	0	0	0	0	0	0	0	0	0	0	0	0
PDAC_N1_Normal_Ds0CR0_AAGACCTCATGGGAAC	Ductal-Normal	0	0	0	0	0	0	0	0	0	0	0	0	0	0	0	0	0	0	0	0	0	0	0	0
PDAC_N1_Normal_Ds0CR0_AAGACCTGTGGACGAT	Ductal-Normal	0	0	0	0	0	0	0	0	0	0	0	0	0	0	0	0	0	0	0	0	0	0	0	0
PDAC_N1_Normal_Ds0CR0_AAGCCGCAGCAACGGT	Ductal-Normal	0	0	0	0	0	0	0	0	0	0	0	0	0	0	0	0	0	0	0	0	0	0	0	0
PDAC_N1_Normal_Ds0CR0_AAGCCGCGTTCATGGT	Ductal-Normal	0	0	0	0	0	0	0	0	0	0	0	0	0	0	0	0	0	0	0	0	0	0	0	0
PDAC_N1_Normal_Ds0CR0_AAGCCGCGTTTGGGCC	Ductal-Normal	0	0	0	0	0	0	0	0	0	0	0	0	0	0	0	0	0	0	0	0	0	0	0	0
PDAC_N1_Normal_Ds0CR0_AAGGAGCAGCCGTCGT	Malignant	0	0	0	0	0	0	0	0	0	0	0	0	0	0	0	0	0	0	0	0	0	0	0	0
PDAC_N1_Normal_Ds0CR0_AAGGAGCAGCTACCGC	Ductal-Normal	0	0	0	0	0	0	0	0	0	0	0	0	0	0	0	0	0	0	0	0	0	0	0	0
PDAC_N1_Normal_Ds0CR0_AAGGAGCCAGTCGTGC	Ductal-Normal	0	0	0	0	0	0	0	0	0	0	0	0	0	0	0	0	0	0	0	0	0	0	0	0
PDAC_N1_Normal_Ds0CR0_AAGGAGCGTATATCCG	Ductal-Normal	0	0	0	0	0	0	0	0	0	0	0	0	0	0	0	0	0	0	0	0	0	0	0	0
PDAC_N1_Normal_Ds0CR0_AAGGAGCGTCACTTCC	Ductal-Normal	0	0	0	0	0	0	0	0	0	0	0	0	0	0	0	0	0	0	0	0	0	0	0	0
PDAC_N1_Normal_Ds0CR0_AAGGAGCGTGCAACTT	Ductal-Normal	0	0	0	0	0	0	0	0	0	0	0	0	0	0	0	0	0	0	0	0	0	0	0	0
PDAC_N1_Normal_Ds0CR0_AAGGAGCGTTGGTAAA	Ductal-Normal	0	0	0	0	0	0	0	0	0	0	0	0	0	0	0	0	0	0	0	0	0	0	0	0
PDAC_N1_Normal_Ds0CR0_AAGGAGCTCTAACCGA	Ductal-Normal	0	0	0	0	0	0	0	0	0	0	0	0	0	0	0	0	0	0	0	0	0	0	0	0
PDAC_N1_Normal_Ds0CR0_AAGGCAGCATTGGCGC	Ductal-Normal	0	0	0	0	0	0	0	0	0	0	0	0	0	0	0	0	0	0	0	0	0	0	0	0
PDAC_N1_Normal_Ds0CR0_AAGGTTCAGGTGTTAA	Ductal-Normal	0	0	0	0	0	0	0	0	0	0	0	0	0	0	0	0	0	0	0	0	0	0	0	0
PDAC_N1_Normal_Ds0CR0_AAGGTTCCAACTGCGC	Ductal-Normal	0	0	0	0	0	0	0	0	0	0	0	0	0	0	0	0	0	0	0	0	0	0	0	0
PDAC_N1_Normal_Ds0CR0_AAGGTTCCATTTCACT	Ductal-Normal	0	0	0	0	0	0	0	0	0	0	0	0	0	0	0	0	0	0	0	0	0	0	0	0
PDAC_N1_Normal_Ds0CR0_AAGGTTCGTGGCAAAC	Ductal-Normal	0	0	0	0	0	0	0	0	0	0	0	0	0	0	0	0	0	0	0	0	0	0	0	0
PDAC_N1_Normal_Ds0CR0_AAGTCTGAGAGGTAGA	Ductal-Normal	0	0	0	0	0	0	0	0	0	0	0	0	0	0	0	0	0	0	0	0	0	0	0	0
PDAC_N1_Normal_Ds0CR0_AAGTCTGAGCAAATCA	Ductal-Normal	0	0	0	0	0	0	0	0	0	0	0	0	0	0	0	0	0	0	0	0	0	0	0	0
PDAC_N1_Normal_Ds0CR0_AAGTCTGCATATACGC	Acinar	0	0	0	0	0	0	0	0	0	0	0	0	0	0	0	0	0	0	0	0	0	0	0	0
PDAC_N1_Normal_Ds0CR0_AAGTCTGCATCACCCT	Ductal-Normal	0	0	0	0	0	0	0	0	0	0	0	0	0	0	0	0	0	0	0	0	0	0	0	0
PDAC_N1_Normal_Ds0CR0_AAGTCTGTCATGGTCA	Ductal-Normal	0	0	0	0	0	0	0	0	0	0	0	0	0	0	0	0	0	0	0	0	0	0	0	0
PDAC_N1_Normal_Ds0CR0_AATCCAGTCAAACGGG	Ductal-Normal	0	0	0	0	0	0	0	0	0	0	0	0	0	0	0	0	0	0	0	0	0	0	0	0
PDAC_N1_Normal_Ds0CR0_AATCCAGTCAAGATCC	Ductal-Normal	0	0	0	0	0	0	0	0	0	0	0	0	0	0	0	0	0	0	0	0	0	0	0	0
PDAC_N1_Normal_Ds0CR0_AATCCAGTCACAACGT	Ductal-Normal	0	0	0	0	0	0	0	0	0	0	0	0	0	0	0	0	0	0	0	0	0	0	0	0
PDAC_N1_Normal_Ds0CR0_AATCCAGTCTGCAAGT	Ductal-Normal	0	0	0	0	0	0	0	0	0	0	0	0	0	0	0	0	0	0	0	0	0	0	0	0
PDAC_N1_Normal_Ds0CR0_AATCCAGTCTGCAGTA	Ductal-Normal	0	0	0	0	0	0	0	0	0	0	0	0	0	0	0	0	0	0	0	0	0	0	0	0
PDAC_N1_Normal_Ds0CR0_AATCGGTCAAGGTTCT	Ductal-Normal	0	0	0	0	0	0	0	0	0	0	0	0	0	0	0	0	0	0	0	0	0	0	0	0
PDAC_N1_Normal_Ds0CR0_AATCGGTGTGCGAAAC	Ductal-Normal	0	0	0	0	0	0	0	0	0	0	0	0	0	0	0	0	0	0	0	0	0	0	0	0
PDAC_N1_Normal_Ds0CR0_AATCGGTGTTACGCGC	Ductal-Normal	0	0	0	0	0	0	0	0	0	0	0	0	0	0	0	0	0	0	0	0	0	0	0	0
PDAC_N1_Normal_Ds0CR0_AATCGGTTCCCACTTG	Ductal-Normal	0	0	0	0	0	0	0	0	0	0	0	0	0	0	0	0	0	0	0	0	0	0	0	0
PDAC_N1_Normal_Ds0CR0_AATCGGTTCGACCAGC	Ductal-Normal	0	0	0	0	0	0	0	0	0	0	0	0	0	0	0	0	0	0	0	0	0	0	0	0
PDAC_N1_Normal_Ds0CR0_AATCGGTTCGCCTGAG	Ductal-Normal	0	0	0	0	0	0	0	0	0	0	0	0	0	0	0	0	0	0	0	0	0	0	0	0
PDAC_N1_Normal_Ds0CR0_AATCGGTTCTACCTGC	Ductal-Normal	0	0	0	0	0	0	0	0	0	0	0	0	0	0	0	0	0	0	0	0	0	0	0	0
PDAC_N1_Normal_Ds0CR0_ACACCAACAGCTGGCT	Acinar	0	0	0	0	0	0	0	0	0	0	0	0	0	0	0	0	0	0	0	0	0	0	0	0
PDAC_N1_Normal_Ds0CR0_ACACCAACATGAACCT	Ductal-Normal	0	0	0	0	0	0	0	0	0	0	0	0	0	0	0	0	0	0	0	0	0	0	0	0
PDAC_N1_Normal_Ds0CR0_ACACCAAGTGATAAGT	Ductal-Normal	0	0	0	0	0	0	0	0	0	0	0	0	0	0	0	0	0	0	0	0	0	0	0	0
PDAC_N1_Normal_Ds0CR0_ACACCAAGTGGACGAT	Ductal-Normal	0	0	0	0	0	0	0	0	0	0	0	0	0	0	0	0	0	0	0	0	0	0	0	0
PDAC_N1_Normal_Ds0CR0_ACACCAATCTTGAGGT	Ductal-Normal	0	0	0	0	0	0	0	0	0	0	0	0	0	0	0	0	0	0	0	0	0	0	0	0
PDAC_N1_Normal_Ds0CR0_ACACCCTAGTACATGA	Acinar	0	0	0	0	0	0	0	0	0	0	0	0	0	0	0	0	0	0	0	0	0	0	0	0
PDAC_N1_Normal_Ds0CR0_ACACCCTCATCTGGTA	Acinar	0	0	0	0	0	0	0	0	0	0	0	0	0	0	0	0	0	0	0	0	0	0	0	0
PDAC_N1_Normal_Ds0CR0_ACACCCTGTGATAAGT	Ductal-Normal	0	0	0	0	0	0	0	0	0	0	0	0	0	0	0	0	0	0	0	0	0	0	0	0
PDAC_N1_Normal_Ds0CR0_ACACCCTTCATCTGCC	Ductal-Normal	0	0	0	0	0	0	0	0	0	0	0	0	0	0	0	0	0	0	0	0	0	0	0	0
PDAC_N1_Normal_Ds0CR0_ACACCGGAGACGCACA	Ductal-Normal	0	0	0	0	0	0	0	0	0	0	0	0	0	0	0	0	0	0	0	0	0	0	0	0
PDAC_N1_Normal_Ds0CR0_ACACCGGAGAGGTAGA	Ductal-Normal	0	0	0	0	0	0	0	0	0	0	0	0	0	0	0	0	0	0	0	0	0	0	0	0
PDAC_N1_Normal_Ds0CR0_ACACCGGAGCGATCCC	Ductal-Normal	0	0	0	0	0	0	0	0	0	0	0	0	0	0	0	0	0	0	0	0	0	0	0	0
PDAC_N1_Normal_Ds0CR0_ACACCGGAGGATTCGG	Ductal-Normal	0	0	0	0	0	0	0	0	0	0	0	0	0	0	0	0	0	0	0	0	0	0	0	0
PDAC_N1_Normal_Ds0CR0_ACACCGGAGTGGACGT	Ductal-Normal	0	0	0	0	0	0	0	0	0	0	0	0	0	0	0	0	0	0	0	0	0	0	0	0
PDAC_N1_Normal_Ds0CR0_ACACCGGCAAAGCAAT	Ductal-Normal	0	0	0	0	0	0	0	0	0	0	0	0	0	0	0	0	0	0	0	0	0	0	0	0
PDAC_N1_Normal_Ds0CR0_ACACCGGCACAGGTTT	Ductal-Normal	0	0	0	0	0	0	0	0	0	0	0	0	0	0	0	0	0	0	0	0	0	0	0	0
PDAC_N1_Normal_Ds0CR0_ACACCGGCATCCCATC	Ductal-Normal	0	0	0	0	0	0	0	0	0	0	0	0	0	0	0	0	0	0	0	0	0	0	0	0
PDAC_N1_Normal_Ds0CR0_ACACTGAAGGGTATCG	Ductal-Normal	0	0	0	0	0	0	0	0	0	0	0	0	0	0	0	0	0	0	0	0	0	0	0	0
PDAC_N1_Normal_Ds0CR0_ACACTGACAATAGCAA	Ductal-Normal	0	0	0	0	0	0	0	0	0	0	0	0	0	0	0	0	0	0	0	0	0	0	0	0
PDAC_N1_Normal_Ds0CR0_ACACTGATCACGAAGG	Ductal-Normal	0	0	0	0	0	0	0	0	0	0	0	0	0	0	0	0	0	0	0	0	0	0	0	0
PDAC_N1_Normal_Ds0CR0_ACACTGATCCGAACGC	Ductal-Normal	0	0	0	0	0	0	0	0	0	0	0	0	0	0	0	0	0	0	0	0	0	0	0	0
PDAC_N1_Normal_Ds0CR0_ACAGCCGGTGGTCCGT	Ductal-Normal	0	0	0	0	0	0	0	0	0	0	0	0	0	0	0	0	0	0	0	0	0	0	0	0
PDAC_N1_Normal_Ds0CR0_ACAGCCGTCTGCTTGC	Ductal-Normal	0	0	0	0	0	0	0	0	0	0	0	0	0	0	0	0	0	0	0	0	0	0	0	0
PDAC_N1_Normal_Ds0CR0_ACAGCTAAGACTTTCG	Ductal-Normal	0	0	0	0	0	0	0	0	0	0	0	0	0	0	0	0	0	0	0	0	0	0	0	0
PDAC_N1_Normal_Ds0CR0_ACAGCTAAGAGACGAA	Ductal-Normal	0	0	0	0	0	0	0	0	0	0	0	0	0	0	0	0	0	0	0	0	0	0	0	0
PDAC_N1_Normal_Ds0CR0_ACAGCTAAGTAGGCCA	Ductal-Normal	0	0	0	0	0	0	0	0	0	0	0	0	0	0	0	0	0	0	0	0	0	0	0	0
PDAC_N1_Normal_Ds0CR0_ACAGCTAGTCTCATCC	Ductal-Normal	0	0	0	0	0	0	0	0	0	0	0	0	0	0	0	0	0	0	0	0	0	0	0	0
PDAC_N1_Normal_Ds0CR0_ACAGCTATCCAGTAGT	Ductal-Normal	0	0	0	0	0	0	0	0	0	0	0	0	0	0	0	0	0	0	0	0	0	0	0	0
PDAC_N1_Normal_Ds0CR0_ACAGCTATCGCAAGCC	Ductal-Normal	0	0	0	0	0	0	0	0	0	0	0	0	0	0	0	0	0	0	0	0	0	0	0	0
PDAC_N1_Normal_Ds0CR0_ACATACGAGACGCACA	Ductal-Normal	0	0	0	0	0	0	0	0	0	0	0	0	0	0	0	0	0	0	0	0	0	0	0	0
PDAC_N1_Normal_Ds0CR0_ACATACGAGGAGTTTA	Ductal-Normal	0	0	0	0	0	0	0	0	0	0	0	0	0	0	0	0	0	0	0	0	0	0	0	0
PDAC_N1_Normal_Ds0CR0_ACATACGAGGCTACGA	Ductal-Normal	0	0	0	0	0	0	0	0	0	0	0	0	0	0	0	0	0	0	0	0	0	0	0	0
PDAC_N1_Normal_Ds0CR0_ACATACGAGTCCCACG	Ductal-Normal	0	0	0	0	0	0	0	0	0	0	0	0	0	0	0	0	0	0	0	0	0	0	0	0
PDAC_N1_Normal_Ds0CR0_ACATACGAGTGCCAGA	Ductal-Normal	0	0	0	0	0	0	0	0	0	0	0	0	0	0	0	0	0	0	0	0	0	0	0	0
PDAC_N1_Normal_Ds0CR0_ACATACGCAATCCGAT	Ductal-Normal	0	0	0	0	0	0	0	0	0	0	0	0	0	0	0	0	0	0	0	0	0	0	0	0
PDAC_N1_Normal_Ds0CR0_ACATACGCAGACGTAG	Ductal-Normal	0	0	0	0	0	0	0	0	0	0	0	0	0	0	0	0	0	0	0	0	0	0	0	0
PDAC_N1_Normal_Ds0CR0_ACATACGCAGCCAATT	Ductal-Normal	0	0	0	0	0	0	0	0	0	0	0	0	0	0	0	0	0	0	0	0	0	0	0	0
PDAC_N1_Normal_Ds0CR0_ACATACGTCTTCGGTC	Ductal-Normal	0	0	0	0	0	0	0	0	0	0	0	0	0	0	0	0	0	0	0	0	0	0	0	0
PDAC_N1_Normal_Ds0CR0_ACATCAGAGCTCTCGG	Ductal-Normal	0	0	0	0	0	0	0	0	0	0	0	0	0	0	0	0	0	0	0	0	0	0	0	0
PDAC_N1_Normal_Ds0CR0_ACATCAGAGGGCTTCC	Ductal-Normal	0	0	0	0	0	0	0	0	0	0	0	0	0	0	0	0	0	0	0	0	0	0	0	0
PDAC_N1_Normal_Ds0CR0_ACATCAGCAACTGGCC	Ductal-Normal	0	0	0	0	0	0	0	0	0	0	0	0	0	0	0	0	0	0	0	0	0	0	0	0
PDAC_N1_Normal_Ds0CR0_ACATCAGCACACGCTG	Ductal-Normal	0	0	0	0	0	0	0	0	0	0	0	0	0	0	0	0	0	0	0	0	0	0	0	0
PDAC_N1_Normal_Ds0CR0_ACATCAGCAGTCGTGC	Ductal-Normal	0	0	0	0	0	0	0	0	0	0	0	0	0	0	0	0	0	0	0	0	0	0	0	0
PDAC_N1_Normal_Ds0CR0_ACATCAGGTGAGCGAT	Ductal-Normal	0	0	0	0	0	0	0	0	0	0	0	0	0	0	0	0	0	0	0	0	0	0	0	0
PDAC_N1_Normal_Ds0CR0_ACATCAGGTTCCATGA	Ductal-Normal	0	0	0	0	0	0	0	0	0	0	0	0	0	0	0	0	0	0	0	0	0	0	0	0
PDAC_N1_Normal_Ds0CR0_ACATGGTAGAGTGAGA	Ductal-Normal	0	0	0	0	0	0	0	0	0	0	0	0	0	0	0	0	0	0	0	0	0	0	0	0
PDAC_N1_Normal_Ds0CR0_ACATGGTAGGTGCTTT	Ductal-Normal	0	0	0	0	0	0	0	0	0	0	0	0	0	0	0	0	0	0	0	0	0	0	0	0
PDAC_N1_Normal_Ds0CR0_ACATGGTCAACTGGCC	Ductal-Normal	0	0	0	0	0	0	0	0	0	0	0	0	0	0	0	0	0	0	0	0	0	0	0	0
PDAC_N1_Normal_Ds0CR0_ACATGGTCAAGCTGGA	Ductal-Normal	0	0	0	0	0	0	0	0	0	0	0	0	0	0	0	0	0	0	0	0	0	0	0	0
PDAC_N1_Normal_Ds0CR0_ACATGGTCACGGACAA	Ductal-Normal	0	0	0	0	0	0	0	0	0	0	0	0	0	0	0	0	0	0	0	0	0	0	0	0
PDAC_N1_Normal_Ds0CR0_ACATGGTGTCACCTAA	Ductal-Normal	0	0	0	0	0	0	0	0	0	0	0	0	0	0	0	0	0	0	0	0	0	0	0	0
PDAC_N1_Normal_Ds0CR0_ACATGGTGTGCGGTAA	Acinar	0	0	0	0	0	0	0	0	0	0	0	0	0	0	0	0	0	0	0	0	0	0	0	0
PDAC_N1_Normal_Ds0CR0_ACATGGTTCACAAACC	Ductal-Normal	0	0	0	0	0	0	0	0	0	0	0	0	0	0	0	0	0	0	0	0	0	0	0	0
PDAC_N1_Normal_Ds0CR0_ACATGGTTCACGACTA	Ductal-Normal	0	0	0	0	0	0	0	0	0	0	0	0	0	0	0	0	0	0	0	0	0	0	0	0
PDAC_N1_Normal_Ds0CR0_ACCAGTAAGGAGTTTA	Ductal-Normal	0	0	0	0	0	0	0	0	0	0	0	0	0	0	0	0	0	0	0	0	0	0	0	0
PDAC_N1_Normal_Ds0CR0_ACCAGTACAAGTTGTC	Ductal-Normal	0	0	0	0	0	0	0	0	0	0	0	0	0	0	0	0	0	0	0	0	0	0	0	0
PDAC_N1_Normal_Ds0CR0_ACCAGTACACATTAGC	Ductal-Normal	0	0	0	0	0	0	0	0	0	0	0	0	0	0	0	0	0	0	0	0	0	0	0	0
PDAC_N1_Normal_Ds0CR0_ACCAGTAGTAAATACG	Ductal-Normal	0	0	0	0	0	0	0	0	0	0	0	0	0	0	0	0	0	0	0	0	0	0	0	0
PDAC_N1_Normal_Ds0CR0_ACCAGTATCGAGAACG	Ductal-Normal	0	0	0	0	0	0	0	0	0	0	0	0	0	0	0	0	0	0	0	0	0	0	0	0
PDAC_N1_Normal_Ds0CR0_ACCCACTCAACACCCG	Ductal-Normal	0	0	0	0	0	0	0	0	0	0	0	0	0	0	0	0	0	0	0	0	0	0	0	0
PDAC_N1_Normal_Ds0CR0_ACCCACTCAACTGCGC	Ductal-Normal	0	0	0	0	0	0	0	0	0	0	0	0	0	0	0	0	0	0	0	0	0	0	0	0
PDAC_N1_Normal_Ds0CR0_ACCCACTCACAGACTT	Ductal-Normal	0	0	0	0	0	0	0	0	0	0	0	0	0	0	0	0	0	0	0	0	0	0	0	0
PDAC_N1_Normal_Ds0CR0_ACCCACTCATAGGATA	Ductal-Normal	0	0	0	0	0	0	0	0	0	0	0	0	0	0	0	0	0	0	0	0	0	0	0	0
PDAC_N1_Normal_Ds0CR0_ACCGTAAAGGGATGGG	Ductal-Normal	0	0	0	0	0	0	0	0	0	0	0	0	0	0	0	0	0	0	0	0	0	0	0	0
PDAC_N1_Normal_Ds0CR0_ACCGTAATCCTACAGA	Ductal-Normal	0	0	0	0	0	0	0	0	0	0	0	0	0	0	0	0	0	0	0	0	0	0	0	0
PDAC_N1_Normal_Ds0CR0_ACCTTTAAGGTGCAAC	Acinar	0	0	0	0	0	0	0	0	0	0	0	0	0	0	0	0	0	0	0	0	0	0	0	0
PDAC_N1_Normal_Ds0CR0_ACCTTTACACTCTGTC	Ductal-Normal	0	0	0	0	0	0	0	0	0	0	0	0	0	0	0	0	0	0	0	0	0	0	0	0
PDAC_N1_Normal_Ds0CR0_ACCTTTACAGACAAAT	Ductal-Normal	0	0	0	0	0	0	0	0	0	0	0	0	0	0	0	0	0	0	0	0	0	0	0	0
PDAC_N1_Normal_Ds0CR0_ACCTTTAGTCAATGTC	Ductal-Normal	0	0	0	0	0	0	0	0	0	0	0	0	0	0	0	0	0	0	0	0	0	0	0	0
PDAC_N1_Normal_Ds0CR0_ACCTTTAGTCATACTG	Ductal-Normal	0	0	0	0	0	0	0	0	0	0	0	0	0	0	0	0	0	0	0	0	0	0	0	0
PDAC_N1_Normal_Ds0CR0_ACCTTTAGTCTAGTGT	Ductal-Normal	0	0	0	0	0	0	0	0	0	0	0	0	0	0	0	0	0	0	0	0	0	0	0	0
PDAC_N1_Normal_Ds0CR0_ACCTTTAGTTCCGTCT	Ductal-Normal	0	0	0	0	0	0	0	0	0	0	0	0	0	0	0	0	0	0	0	0	0	0	0	0
PDAC_N1_Normal_Ds0CR0_ACGAGCCTCTATCCTA	Ductal-Normal	0	0	0	0	0	0	0	0	0	0	0	0	0	0	0	0	0	0	0	0	0	0	0	0
PDAC_N1_Normal_Ds0CR0_ACGAGGAGTCCGAGTC	Ductal-Normal	0	0	0	0	0	0	0	0	0	0	0	0	0	0	0	0	0	0	0	0	0	0	0	0
PDAC_N1_Normal_Ds0CR0_ACGAGGATCAGCTGGC	Ductal-Normal	0	0	0	0	0	0	0	0	0	0	0	0	0	0	0	0	0	0	0	0	0	0	0	0
PDAC_N1_Normal_Ds0CR0_ACGAGGATCTGCCAGG	Ductal-Normal	0	0	0	0	0	0	0	0	0	0	0	0	0	0	0	0	0	0	0	0	0	0	0	0
PDAC_N1_Normal_Ds0CR0_ACGATACCAACCGCCA	Ductal-Normal	0	0	0	0	0	0	0	0	0	0	0	0	0	0	0	0	0	0	0	0	0	0	0	0
PDAC_N1_Normal_Ds0CR0_ACGATACGTAATCGTC	Ductal-Normal	0	0	0	0	0	0	0	0	0	0	0	0	0	0	0	0	0	0	0	0	0	0	0	0
PDAC_N1_Normal_Ds0CR0_ACGATACTCCGATATG	Ductal-Normal	0	0	0	0	0	0	0	0	0	0	0	0	0	0	0	0	0	0	0	0	0	0	0	0
PDAC_N1_Normal_Ds0CR0_ACGATGTAGCTGCAAG	Ductal-Normal	0	0	0	0	0	0	0	0	0	0	0	0	0	0	0	0	0	0	0	0	0	0	0	0
PDAC_N1_Normal_Ds0CR0_ACGATGTGTGGTCCGT	Ductal-Normal	0	0	0	0	0	0	0	0	0	0	0	0	0	0	0	0	0	0	0	0	0	0	0	0
PDAC_N1_Normal_Ds0CR0_ACGATGTGTTGGAGGT	Ductal-Normal	0	0	0	0	0	0	0	0	0	0	0	0	0	0	0	0	0	0	0	0	0	0	0	0
PDAC_N1_Normal_Ds0CR0_ACGATGTTCAAACGGG	Ductal-Normal	0	0	0	0	0	0	0	0	0	0	0	0	0	0	0	0	0	0	0	0	0	0	0	0
PDAC_N1_Normal_Ds0CR0_ACGCAGCAGAACAACT	Ductal-Normal	0	0	0	0	0	0	0	0	0	0	0	0	0	0	0	0	0	0	0	0	0	0	0	0
PDAC_N1_Normal_Ds0CR0_ACGCAGCGTCCTAGCG	Ductal-Normal	0	0	0	0	0	0	0	0	0	0	0	0	0	0	0	0	0	0	0	0	0	0	0	0
PDAC_N1_Normal_Ds0CR0_ACGCAGCGTCCTGCTT	Ductal-Normal	0	0	0	0	0	0	0	0	0	0	0	0	0	0	0	0	0	0	0	0	0	0	0	0
PDAC_N1_Normal_Ds0CR0_ACGCAGCGTCTAGTGT	Ductal-Normal	0	0	0	0	0	0	0	0	0	0	0	0	0	0	0	0	0	0	0	0	0	0	0	0
PDAC_N1_Normal_Ds0CR0_ACGCCAGAGAAACCTA	Ductal-Normal	0	0	0	0	0	0	0	0	0	0	0	0	0	0	0	0	0	0	0	0	0	0	0	0
PDAC_N1_Normal_Ds0CR0_ACGCCAGAGTGACTCT	Ductal-Normal	0	0	0	0	0	0	0	0	0	0	0	0	0	0	0	0	0	0	0	0	0	0	0	0
PDAC_N1_Normal_Ds0CR0_ACGCCAGCAAAGGCGT	Ductal-Normal	0	0	0	0	0	0	0	0	0	0	0	0	0	0	0	0	0	0	0	0	0	0	0	0
PDAC_N1_Normal_Ds0CR0_ACGCCAGCACATCCGG	Acinar	0	0	0	0	0	0	0	0	0	0	0	0	0	0	0	0	0	0	0	0	0	0	0	0
PDAC_N1_Normal_Ds0CR0_ACGCCAGTCAGTGTTG	Ductal-Normal	0	0	0	0	0	0	0	0	0	0	0	0	0	0	0	0	0	0	0	0	0	0	0	0
PDAC_N1_Normal_Ds0CR0_ACGCCAGTCGCCCTTA	Ductal-Normal	0	0	0	0	0	0	0	0	0	0	0	0	0	0	0	0	0	0	0	0	0	0	0	0
PDAC_N1_Normal_Ds0CR0_ACGCCAGTCTGACCTC	Ductal-Normal	0	0	0	0	0	0	0	0	0	0	0	0	0	0	0	0	0	0	0	0	0	0	0	0
PDAC_N1_Normal_Ds0CR0_ACGCCAGTCTGGAGCC	Ductal-Normal	0	0	0	0	0	0	0	0	0	0	0	0	0	0	0	0	0	0	0	0	0	0	0	0
PDAC_N1_Normal_Ds0CR0_ACGCCGAAGATCGGGT	Ductal-Normal	0	0	0	0	0	0	0	0	0	0	0	0	0	0	0	0	0	0	0	0	0	0	0	0
PDAC_N1_Normal_Ds0CR0_ACGCCGAGTTGATTGC	Ductal-Normal	0	0	0	0	0	0	0	0	0	0	0	0	0	0	0	0	0	0	0	0	0	0	0	0
PDAC_N1_Normal_Ds0CR0_ACGCCGATCCAAGCCG	Ductal-Normal	0	0	0	0	0	0	0	0	0	0	0	0	0	0	0	0	0	0	0	0	0	0	0	0
PDAC_N1_Normal_Ds0CR0_ACGGAGAAGAGTAAGG	Ductal-Normal	0	0	0	0	0	0	0	0	0	0	0	0	0	0	0	0	0	0	0	0	0	0	0	0
PDAC_N1_Normal_Ds0CR0_ACGGAGAGTGACGGTA	Ductal-Normal	0	0	0	0	0	0	0	0	0	0	0	0	0	0	0	0	0	0	0	0	0	0	0	0
PDAC_N1_Normal_Ds0CR0_ACGGCCAAGAGTGAGA	Ductal-Normal	0	0	0	0	0	0	0	0	0	0	0	0	0	0	0	0	0	0	0	0	0	0	0	0
PDAC_N1_Normal_Ds0CR0_ACGGCCAAGCTAACAA	Ductal-Normal	0	0	0	0	0	0	0	0	0	0	0	0	0	0	0	0	0	0	0	0	0	0	0	0
PDAC_N1_Normal_Ds0CR0_ACGGCCAAGTATTGGA	Ductal-Normal	0	0	0	0	0	0	0	0	0	0	0	0	0	0	0	0	0	0	0	0	0	0	0	0
PDAC_N1_Normal_Ds0CR0_ACGGCCACAACCGCCA	Ductal-Normal	0	0	0	0	0	0	0	0	0	0	0	0	0	0	0	0	0	0	0	0	0	0	0	0
PDAC_N1_Normal_Ds0CR0_ACGGCCAGTAGTGAAT	Ductal-Normal	0	0	0	0	0	0	0	0	0	0	0	0	0	0	0	0	0	0	0	0	0	0	0	0
PDAC_N1_Normal_Ds0CR0_ACGGCCATCACGACTA	Ductal-Normal	0	0	0	0	0	0	0	0	0	0	0	0	0	0	0	0	0	0	0	0	0	0	0	0
PDAC_N1_Normal_Ds0CR0_ACGGGCTAGAGGGATA	Ductal-Normal	0	0	0	0	0	0	0	0	0	0	0	0	0	0	0	0	0	0	0	0	0	0	0	0
PDAC_N1_Normal_Ds0CR0_ACGGGCTCAATGAATG	Ductal-Normal	0	0	0	0	0	0	0	0	0	0	0	0	0	0	0	0	0	0	0	0	0	0	0	0
PDAC_N1_Normal_Ds0CR0_ACGGGCTGTGACTACT	Ductal-Normal	0	0	0	0	0	0	0	0	0	0	0	0	0	0	0	0	0	0	0	0	0	0	0	0
PDAC_N1_Normal_Ds0CR0_ACGGGCTGTTCAGACT	Ductal-Normal	0	0	0	0	0	0	0	0	0	0	0	0	0	0	0	0	0	0	0	0	0	0	0	0
PDAC_N1_Normal_Ds0CR0_ACGGGCTTCCTCTAGC	Ductal-Normal	0	0	0	0	0	0	0	0	0	0	0	0	0	0	0	0	0	0	0	0	0	0	0	0
PDAC_N1_Normal_Ds0CR0_ACGGGTCAGTGACTCT	Ductal-Normal	0	0	0	0	0	0	0	0	0	0	0	0	0	0	0	0	0	0	0	0	0	0	0	0
PDAC_N1_Normal_Ds0CR0_ACGGGTCTCATCTGCC	Ductal-Normal	0	0	0	0	0	0	0	0	0	0	0	0	0	0	0	0	0	0	0	0	0	0	0	0
PDAC_N1_Normal_Ds0CR0_ACGGGTCTCGTCTGAA	Ductal-Normal	0	0	0	0	0	0	0	0	0	0	0	0	0	0	0	0	0	0	0	0	0	0	0	0
PDAC_N1_Normal_Ds0CR0_ACGGGTCTCTATCCTA	Ductal-Normal	0	0	0	0	0	0	0	0	0	0	0	0	0	0	0	0	0	0	0	0	0	0	0	0
PDAC_N1_Normal_Ds0CR0_ACGTCAACAGCCTTGG	Ductal-Normal	0	0	0	0	0	0	0	0	0	0	0	0	0	0	0	0	0	0	0	0	0	0	0	0
PDAC_N1_Normal_Ds0CR0_ACGTCAAGTAACGCGA	Ductal-Normal	0	0	0	0	0	0	0	0	0	0	0	0	0	0	0	0	0	0	0	0	0	0	0	0
PDAC_N1_Normal_Ds0CR0_ACGTCAAGTAGAAGGA	Ductal-Normal	0	0	0	0	0	0	0	0	0	0	0	0	0	0	0	0	0	0	0	0	0	0	0	0
PDAC_N1_Normal_Ds0CR0_ACGTCAAGTTCACGGC	Ductal-Normal	0	0	0	0	0	0	0	0	0	0	0	0	0	0	0	0	0	0	0	0	0	0	0	0
PDAC_N1_Normal_Ds0CR0_ACTATCTCAACTGGCC	Ductal-Normal	0	0	0	0	0	0	0	0	0	0	0	0	0	0	0	0	0	0	0	0	0	0	0	0
PDAC_N1_Normal_Ds0CR0_ACTATCTTCGCCTGTT	Ductal-Normal	0	0	0	0	0	0	0	0	0	0	0	0	0	0	0	0	0	0	0	0	0	0	0	0
PDAC_N1_Normal_Ds0CR0_ACTGAACCAGATGAGC	Ductal-Normal	0	0	0	0	0	0	0	0	0	0	0	0	0	0	0	0	0	0	0	0	0	0	0	0
PDAC_N1_Normal_Ds0CR0_ACTGAACCATGTAGTC	Ductal-Normal	0	0	0	0	0	0	0	0	0	0	0	0	0	0	0	0	0	0	0	0	0	0	0	0
PDAC_N1_Normal_Ds0CR0_ACTGAACGTCTCTTAT	Ductal-Normal	0	0	0	0	0	0	0	0	0	0	0	0	0	0	0	0	0	0	0	0	0	0	0	0
PDAC_N1_Normal_Ds0CR0_ACTGAACTCTGTGCAA	Ductal-Normal	0	0	0	0	0	0	0	0	0	0	0	0	0	0	0	0	0	0	0	0	0	0	0	0
PDAC_N1_Normal_Ds0CR0_ACTGAGTAGAACTCGG	Acinar	0	0	0	0	0	0	0	0	0	0	0	0	0	0	0	0	0	0	0	0	0	0	0	0
PDAC_N1_Normal_Ds0CR0_ACTGAGTAGCCCGAAA	Ductal-Normal	0	0	0	0	0	0	0	0	0	0	0	0	0	0	0	0	0	0	0	0	0	0	0	0
PDAC_N1_Normal_Ds0CR0_ACTGAGTTCAGTCCCT	Ductal-Normal	0	0	0	0	0	0	0	0	0	0	0	0	0	0	0	0	0	0	0	0	0	0	0	0
PDAC_N1_Normal_Ds0CR0_ACTGAGTTCGTGGACC	Ductal-Normal	0	0	0	0	0	0	0	0	0	0	0	0	0	0	0	0	0	0	0	0	0	0	0	0
PDAC_N1_Normal_Ds0CR0_ACTGATGAGTCTTGCA	Ductal-Normal	0	0	0	0	0	0	0	0	0	0	0	0	0	0	0	0	0	0	0	0	0	0	0	0
PDAC_N1_Normal_Ds0CR0_ACTGATGCACCAGATT	Ductal-Normal	0	0	0	0	0	0	0	0	0	0	0	0	0	0	0	0	0	0	0	0	0	0	0	0
PDAC_N1_Normal_Ds0CR0_ACTGATGCAGATCCAT	Ductal-Normal	0	0	0	0	0	0	0	0	0	0	0	0	0	0	0	0	0	0	0	0	0	0	0	0
PDAC_N1_Normal_Ds0CR0_ACTGATGGTGATGTGG	Ductal-Normal	0	0	0	0	0	0	0	0	0	0	0	0	0	0	0	0	0	0	0	0	0	0	0	0
PDAC_N1_Normal_Ds0CR0_ACTGATGTCCAAACTG	Ductal-Normal	0	0	0	0	0	0	0	0	0	0	0	0	0	0	0	0	0	0	0	0	0	0	0	0
PDAC_N1_Normal_Ds0CR0_ACTGATGTCGAGGTAG	Ductal-Normal	0	0	0	0	0	0	0	0	0	0	0	0	0	0	0	0	0	0	0	0	0	0	0	0
PDAC_N1_Normal_Ds0CR0_ACTGATGTCTTTAGGG	Ductal-Normal	0	0	0	0	0	0	0	0	0	0	0	0	0	0	0	0	0	0	0	0	0	0	0	0
PDAC_N1_Normal_Ds0CR0_ACTGCTCCAATAGAGT	Ductal-Normal	0	0	0	0	0	0	0	0	0	0	0	0	0	0	0	0	0	0	0	0	0	0	0	0
PDAC_N1_Normal_Ds0CR0_ACTGTCCAGCAAATCA	Ductal-Normal	0	0	0	0	0	0	0	0	0	0	0	0	0	0	0	0	0	0	0	0	0	0	0	0
PDAC_N1_Normal_Ds0CR0_ACTGTCCAGGCTCATT	Ductal-Normal	0	0	0	0	0	0	0	0	0	0	0	0	0	0	0	0	0	0	0	0	0	0	0	0
PDAC_N1_Normal_Ds0CR0_ACTTACTCAAGAGTCG	Ductal-Normal	0	0	0	0	0	0	0	0	0	0	0	0	0	0	0	0	0	0	0	0	0	0	0	0
PDAC_N1_Normal_Ds0CR0_ACTTACTCACAGGTTT	Ductal-Normal	0	0	0	0	0	0	0	0	0	0	0	0	0	0	0	0	0	0	0	0	0	0	0	0
PDAC_N1_Normal_Ds0CR0_ACTTACTCACGTCAGC	Ductal-Normal	0	0	0	0	0	0	0	0	0	0	0	0	0	0	0	0	0	0	0	0	0	0	0	0
PDAC_N1_Normal_Ds0CR0_ACTTACTTCCTGCAGG	Ductal-Normal	0	0	0	0	0	0	0	0	0	0	0	0	0	0	0	0	0	0	0	0	0	0	0	0
PDAC_N1_Normal_Ds0CR0_ACTTGTTAGGTAAACT	Ductal-Normal	0	0	0	0	0	0	0	0	0	0	0	0	0	0	0	0	0	0	0	0	0	0	0	0
PDAC_N1_Normal_Ds0CR0_ACTTGTTCAGCTCGAC	Ductal-Normal	0	0	0	0	0	0	0	0	0	0	0	0	0	0	0	0	0	0	0	0	0	0	0	0
PDAC_N1_Normal_Ds0CR0_ACTTGTTCATCCTAGA	Ductal-Normal	0	0	0	0	0	0	0	0	0	0	0	0	0	0	0	0	0	0	0	0	0	0	0	0
PDAC_N1_Normal_Ds0CR0_ACTTGTTCATGAGCGA	Ductal-Normal	0	0	0	0	0	0	0	0	0	0	0	0	0	0	0	0	0	0	0	0	0	0	0	0
PDAC_N1_Normal_Ds0CR0_ACTTTCAAGATAGTCA	Ductal-Normal	0	0	0	0	0	0	0	0	0	0	0	0	0	0	0	0	0	0	0	0	0	0	0	0
PDAC_N1_Normal_Ds0CR0_ACTTTCAGTCGGCTCA	Ductal-Normal	0	0	0	0	0	0	0	0	0	0	0	0	0	0	0	0	0	0	0	0	0	0	0	0
PDAC_N1_Normal_Ds0CR0_ACTTTCATCTGGGCCA	Ductal-Normal	0	0	0	0	0	0	0	0	0	0	0	0	0	0	0	0	0	0	0	0	0	0	0	0
PDAC_N1_Normal_Ds0CR0_AGAATAGAGGCTAGCA	Ductal-Normal	0	0	0	0	0	0	0	0	0	0	0	0	0	0	0	0	0	0	0	0	0	0	0	0
PDAC_N1_Normal_Ds0CR0_AGAATAGCACCAGCAC	Ductal-Normal	0	0	0	0	0	0	0	0	0	0	0	0	0	0	0	0	0	0	0	0	0	0	0	0
PDAC_N1_Normal_Ds0CR0_AGAATAGTCTGAAAGA	Acinar	0	0	0	0	0	0	0	0	0	0	0	0	0	0	0	0	0	0	0	0	0	0	0	0
PDAC_N1_Normal_Ds0CR0_AGACGTTAGCCAACAG	Ductal-Normal	0	0	0	0	0	0	0	0	0	0	0	0	0	0	0	0	0	0	0	0	0	0	0	0
PDAC_N1_Normal_Ds0CR0_AGACGTTCATACTCTT	Ductal-Normal	0	0	0	0	0	0	0	0	0	0	0	0	0	0	0	0	0	0	0	0	0	0	0	0
PDAC_N1_Normal_Ds0CR0_AGAGCGAAGGGTCTCC	Ductal-Normal	0	0	0	0	0	0	0	0	0	0	0	0	0	0	0	0	0	0	0	0	0	0	0	0
PDAC_N1_Normal_Ds0CR0_AGAGCGAAGTGATCGG	Ductal-Normal	0	0	0	0	0	0	0	0	0	0	0	0	0	0	0	0	0	0	0	0	0	0	0	0
PDAC_N1_Normal_Ds0CR0_AGAGCGACATGAGCGA	Ductal-Normal	0	0	0	0	0	0	0	0	0	0	0	0	0	0	0	0	0	0	0	0	0	0	0	0
PDAC_N1_Normal_Ds0CR0_AGAGCGAGTAGGCATG	Ductal-Normal	0	0	0	0	0	0	0	0	0	0	0	0	0	0	0	0	0	0	0	0	0	0	0	0
PDAC_N1_Normal_Ds0CR0_AGAGCGATCCCTCTTT	Ductal-Normal	0	0	0	0	0	0	0	0	0	0	0	0	0	0	0	0	0	0	0	0	0	0	0	0
PDAC_N1_Normal_Ds0CR0_AGAGCTTCAGTAGAGC	Ductal-Normal	0	0	0	0	0	0	0	0	0	0	0	0	0	0	0	0	0	0	0	0	0	0	0	0
PDAC_N1_Normal_Ds0CR0_AGAGCTTGTTATCGGT	Ductal-Normal	0	0	0	0	0	0	0	0	0	0	0	0	0	0	0	0	0	0	0	0	0	0	0	0
PDAC_N1_Normal_Ds0CR0_AGAGCTTTCACTATTC	Ductal-Normal	0	0	0	0	0	0	0	0	0	0	0	0	0	0	0	0	0	0	0	0	0	0	0	0
PDAC_N1_Normal_Ds0CR0_AGAGTGGGTCAAAGAT	Ductal-Normal	0	0	0	0	0	0	0	0	0	0	0	0	0	0	0	0	0	0	0	0	0	0	0	0
PDAC_N1_Normal_Ds0CR0_AGAGTGGGTCGCGGTT	Ductal-Normal	0	0	0	0	0	0	0	0	0	0	0	0	0	0	0	0	0	0	0	0	0	0	0	0
PDAC_N1_Normal_Ds0CR0_AGAGTGGGTCTACCTC	Ductal-Normal	0	0	0	0	0	0	0	0	0	0	0	0	0	0	0	0	0	0	0	0	0	0	0	0
PDAC_N1_Normal_Ds0CR0_AGATCTGAGCAGCCTC	Ductal-Normal	0	0	0	0	0	0	0	0	0	0	0	0	0	0	0	0	0	0	0	0	0	0	0	0
PDAC_N1_Normal_Ds0CR0_AGATCTGAGCCAGGAT	Ductal-Normal	0	0	0	0	0	0	0	0	0	0	0	0	0	0	0	0	0	0	0	0	0	0	0	0
PDAC_N1_Normal_Ds0CR0_AGATCTGAGCTATGCT	Ductal-Normal	0	0	0	0	0	0	0	0	0	0	0	0	0	0	0	0	0	0	0	0	0	0	0	0
PDAC_N1_Normal_Ds0CR0_AGATCTGCAACTTGAC	Ductal-Normal	0	0	0	0	0	0	0	0	0	0	0	0	0	0	0	0	0	0	0	0	0	0	0	0
PDAC_N1_Normal_Ds0CR0_AGATCTGCATGATCCA	Ductal-Normal	0	0	0	0	0	0	0	0	0	0	0	0	0	0	0	0	0	0	0	0	0	0	0	0
PDAC_N1_Normal_Ds0CR0_AGATCTGGTAGTAGTA	Ductal-Normal	0	0	0	0	0	0	0	0	0	0	0	0	0	0	0	0	0	0	0	0	0	0	0	0
PDAC_N1_Normal_Ds0CR0_AGATCTGGTCGACTAT	Ductal-Normal	0	0	0	0	0	0	0	0	0	0	0	0	0	0	0	0	0	0	0	0	0	0	0	0
PDAC_N1_Normal_Ds0CR0_AGATCTGGTTGATTCG	Ductal-Normal	0	0	0	0	0	0	0	0	0	0	0	0	0	0	0	0	0	0	0	0	0	0	0	0
PDAC_N1_Normal_Ds0CR0_AGATCTGTCCTGCAGG	Ductal-Normal	0	0	0	0	0	0	0	0	0	0	0	0	0	0	0	0	0	0	0	0	0	0	0	0
PDAC_N1_Normal_Ds0CR0_AGATCTGTCTCCCTGA	Ductal-Normal	0	0	0	0	0	0	0	0	0	0	0	0	0	0	0	0	0	0	0	0	0	0	0	0
PDAC_N1_Normal_Ds0CR0_AGATTGCAGAACTCGG	Ductal-Normal	0	0	0	0	0	0	0	0	0	0	0	0	0	0	0	0	0	0	0	0	0	0	0	0
PDAC_N1_Normal_Ds0CR0_AGATTGCAGGAGTTGC	Ductal-Normal	0	0	0	0	0	0	0	0	0	0	0	0	0	0	0	0	0	0	0	0	0	0	0	0
PDAC_N1_Normal_Ds0CR0_AGATTGCCAGGGCATA	Ductal-Normal	0	0	0	0	0	0	0	0	0	0	0	0	0	0	0	0	0	0	0	0	0	0	0	0
PDAC_N1_Normal_Ds0CR0_AGATTGCCATTAACCG	Ductal-Normal	0	0	0	0	0	0	0	0	0	0	0	0	0	0	0	0	0	0	0	0	0	0	0	0
PDAC_N1_Normal_Ds0CR0_AGCAGCCAGAGCCCAA	Ductal-Normal	0	0	0	0	0	0	0	0	0	0	0	0	0	0	0	0	0	0	0	0	0	0	0	0
PDAC_N1_Normal_Ds0CR0_AGCAGCCAGTCGTTTG	Ductal-Normal	0	0	0	0	0	0	0	0	0	0	0	0	0	0	0	0	0	0	0	0	0	0	0	0
PDAC_N1_Normal_Ds0CR0_AGCAGCCCACACTGCG	Ductal-Normal	0	0	0	0	0	0	0	0	0	0	0	0	0	0	0	0	0	0	0	0	0	0	0	0
PDAC_N1_Normal_Ds0CR0_AGCAGCCCAGCCTATA	Ductal-Normal	0	0	0	0	0	0	0	0	0	0	0	0	0	0	0	0	0	0	0	0	0	0	0	0
PDAC_N1_Normal_Ds0CR0_AGCAGCCGTCTCTCTG	Ductal-Normal	0	0	0	0	0	0	0	0	0	0	0	0	0	0	0	0	0	0	0	0	0	0	0	0
PDAC_N1_Normal_Ds0CR0_AGCAGCCGTGTGTGCC	Ductal-Normal	0	0	0	0	0	0	0	0	0	0	0	0	0	0	0	0	0	0	0	0	0	0	0	0
PDAC_N1_Normal_Ds0CR0_AGCATACAGCCGATTT	Ductal-Normal	0	0	0	0	0	0	0	0	0	0	0	0	0	0	0	0	0	0	0	0	0	0	0	0
PDAC_N1_Normal_Ds0CR0_AGCATACGTACATGTC	Ductal-Normal	0	0	0	0	0	0	0	0	0	0	0	0	0	0	0	0	0	0	0	0	0	0	0	0
PDAC_N1_Normal_Ds0CR0_AGCATACGTGCGGTAA	Ductal-Normal	0	0	0	0	0	0	0	0	0	0	0	0	0	0	0	0	0	0	0	0	0	0	0	0
PDAC_N1_Normal_Ds0CR0_AGCCTAAAGAATCTCC	Ductal-Normal	0	0	0	0	0	0	0	0	0	0	0	0	0	0	0	0	0	0	0	0	0	0	0	0
PDAC_N1_Normal_Ds0CR0_AGCCTAAAGCGTGTCC	Ductal-Normal	0	0	0	0	0	0	0	0	0	0	0	0	0	0	0	0	0	0	0	0	0	0	0	0
PDAC_N1_Normal_Ds0CR0_AGCCTAACACCCAGTG	Ductal-Normal	0	0	0	0	0	0	0	0	0	0	0	0	0	0	0	0	0	0	0	0	0	0	0	0
PDAC_N1_Normal_Ds0CR0_AGCGGTCAGGGATACC	Ductal-Normal	0	0	0	0	0	0	0	0	0	0	0	0	0	0	0	0	0	0	0	0	0	0	0	0
PDAC_N1_Normal_Ds0CR0_AGCGGTCCAAGGTGTG	Ductal-Normal	0	0	0	0	0	0	0	0	0	0	0	0	0	0	0	0	0	0	0	0	0	0	0	0
PDAC_N1_Normal_Ds0CR0_AGCGGTCCACACGCTG	Ductal-Normal	0	0	0	0	0	0	0	0	0	0	0	0	0	0	0	0	0	0	0	0	0	0	0	0
PDAC_N1_Normal_Ds0CR0_AGCGGTCCATCGGGTC	Acinar	0	0	0	0	0	0	0	0	0	0	0	0	0	0	0	0	0	0	0	0	0	0	0	0
PDAC_N1_Normal_Ds0CR0_AGCGGTCTCCAAGTAC	Ductal-Normal	0	0	0	0	0	0	0	0	0	0	0	0	0	0	0	0	0	0	0	0	0	0	0	0
PDAC_N1_Normal_Ds0CR0_AGCGGTCTCCCTAACC	Ductal-Normal	0	0	0	0	0	0	0	0	0	0	0	0	0	0	0	0	0	0	0	0	0	0	0	0
PDAC_N1_Normal_Ds0CR0_AGCGGTCTCGTTACAG	Ductal-Normal	0	0	0	0	0	0	0	0	0	0	0	0	0	0	0	0	0	0	0	0	0	0	0	0
PDAC_N1_Normal_Ds0CR0_AGCGTATAGGTGGGTT	Ductal-Normal	0	0	0	0	0	0	0	0	0	0	0	0	0	0	0	0	0	0	0	0	0	0	0	0
PDAC_N1_Normal_Ds0CR0_AGCGTATCACCTCGTT	Ductal-Normal	0	0	0	0	0	0	0	0	0	0	0	0	0	0	0	0	0	0	0	0	0	0	0	0
PDAC_N1_Normal_Ds0CR0_AGCGTCGAGATGAGAG	Ductal-Normal	0	0	0	0	0	0	0	0	0	0	0	0	0	0	0	0	0	0	0	0	0	0	0	0
PDAC_N1_Normal_Ds0CR0_AGCGTCGAGCGTGAGT	Ductal-Normal	0	0	0	0	0	0	0	0	0	0	0	0	0	0	0	0	0	0	0	0	0	0	0	0
PDAC_N1_Normal_Ds0CR0_AGCGTCGCACGTCAGC	Ductal-Normal	0	0	0	0	0	0	0	0	0	0	0	0	0	0	0	0	0	0	0	0	0	0	0	0
PDAC_N1_Normal_Ds0CR0_AGCGTCGCATCGGACC	Ductal-Normal	0	0	0	0	0	0	0	0	0	0	0	0	0	0	0	0	0	0	0	0	0	0	0	0
PDAC_N1_Normal_Ds0CR0_AGCTCCTAGAACTGTA	Ductal-Normal	0	0	0	0	0	0	0	0	0	0	0	0	0	0	0	0	0	0	0	0	0	0	0	0
PDAC_N1_Normal_Ds0CR0_AGCTCCTAGAAGGTTT	Ductal-Normal	0	0	0	0	0	0	0	0	0	0	0	0	0	0	0	0	0	0	0	0	0	0	0	0
PDAC_N1_Normal_Ds0CR0_AGCTCCTGTATCTGCA	Ductal-Normal	0	0	0	0	0	0	0	0	0	0	0	0	0	0	0	0	0	0	0	0	0	0	0	0
PDAC_N1_Normal_Ds0CR0_AGCTCCTGTGACGCCT	Ductal-Normal	0	0	0	0	0	0	0	0	0	0	0	0	0	0	0	0	0	0	0	0	0	0	0	0
PDAC_N1_Normal_Ds0CR0_AGCTCCTTCATATCGG	Ductal-Normal	0	0	0	0	0	0	0	0	0	0	0	0	0	0	0	0	0	0	0	0	0	0	0	0
PDAC_N1_Normal_Ds0CR0_AGCTCTCAGCGCCTTG	Ductal-Normal	0	0	0	0	0	0	0	0	0	0	0	0	0	0	0	0	0	0	0	0	0	0	0	0
PDAC_N1_Normal_Ds0CR0_AGCTTGAAGGGTGTTG	Ductal-Normal	0	0	0	0	0	0	0	0	0	0	0	0	0	0	0	0	0	0	0	0	0	0	0	0
PDAC_N1_Normal_Ds0CR0_AGCTTGAGTACCGTTA	Ductal-Normal	0	0	0	0	0	0	0	0	0	0	0	0	0	0	0	0	0	0	0	0	0	0	0	0
PDAC_N1_Normal_Ds0CR0_AGCTTGAGTTTGACTG	Ductal-Normal	0	0	0	0	0	0	0	0	0	0	0	0	0	0	0	0	0	0	0	0	0	0	0	0
PDAC_N1_Normal_Ds0CR0_AGCTTGATCAGCAACT	Ductal-Normal	0	0	0	0	0	0	0	0	0	0	0	0	0	0	0	0	0	0	0	0	0	0	0	0
PDAC_N1_Normal_Ds0CR0_AGGCCACAGCCAGTAG	Ductal-Normal	0	0	0	0	0	0	0	0	0	0	0	0	0	0	0	0	0	0	0	0	0	0	0	0
PDAC_N1_Normal_Ds0CR0_AGGCCACAGCGATGAC	Ductal-Normal	0	0	0	0	0	0	0	0	0	0	0	0	0	0	0	0	0	0	0	0	0	0	0	0
PDAC_N1_Normal_Ds0CR0_AGGCCACAGCGTAATA	Ductal-Normal	0	0	0	0	0	0	0	0	0	0	0	0	0	0	0	0	0	0	0	0	0	0	0	0
PDAC_N1_Normal_Ds0CR0_AGGCCACAGCGTTCCG	Ductal-Normal	0	0	0	0	0	0	0	0	0	0	0	0	0	0	0	0	0	0	0	0	0	0	0	0
PDAC_N1_Normal_Ds0CR0_AGGCCACAGTGCGTGA	Acinar	0	0	0	0	0	0	0	0	0	0	0	0	0	0	0	0	0	0	0	0	0	0	0	0
PDAC_N1_Normal_Ds0CR0_AGGCCACCAAACGCGA	Ductal-Normal	0	0	0	0	0	0	0	0	0	0	0	0	0	0	0	0	0	0	0	0	0	0	0	0
PDAC_N1_Normal_Ds0CR0_AGGCCACCAAAGGCGT	Acinar	0	0	0	0	0	0	0	0	0	0	0	0	0	0	0	0	0	0	0	0	0	0	0	0
PDAC_N1_Normal_Ds0CR0_AGGCCACCACAGGAGT	Ductal-Normal	0	0	0	0	0	0	0	0	0	0	0	0	0	0	0	0	0	0	0	0	0	0	0	0
PDAC_N1_Normal_Ds0CR0_AGGCCACGTTTACTCT	Ductal-Normal	0	0	0	0	0	0	0	0	0	0	0	0	0	0	0	0	0	0	0	0	0	0	0	0
PDAC_N1_Normal_Ds0CR0_AGGCCACTCTGGTATG	Ductal-Normal	0	0	0	0	0	0	0	0	0	0	0	0	0	0	0	0	0	0	0	0	0	0	0	0
PDAC_N1_Normal_Ds0CR0_AGGCCGTAGTAGCCGA	Ductal-Normal	0	0	0	0	0	0	0	0	0	0	0	0	0	0	0	0	0	0	0	0	0	0	0	0
PDAC_N1_Normal_Ds0CR0_AGGCCGTCAATGTAAG	Ductal-Normal	0	0	0	0	0	0	0	0	0	0	0	0	0	0	0	0	0	0	0	0	0	0	0	0
PDAC_N1_Normal_Ds0CR0_AGGCCGTGTGTAAGTA	Ductal-Normal	0	0	0	0	0	0	0	0	0	0	0	0	0	0	0	0	0	0	0	0	0	0	0	0
PDAC_N1_Normal_Ds0CR0_AGGGAGTAGGCGATAC	Ductal-Normal	0	0	0	0	0	0	0	0	0	0	0	0	0	0	0	0	0	0	0	0	0	0	0	0
PDAC_N1_Normal_Ds0CR0_AGGGAGTAGTTACGGG	Ductal-Normal	0	0	0	0	0	0	0	0	0	0	0	0	0	0	0	0	0	0	0	0	0	0	0	0
PDAC_N1_Normal_Ds0CR0_AGGGAGTCAAATTGCC	Ductal-Normal	0	0	0	0	0	0	0	0	0	0	0	0	0	0	0	0	0	0	0	0	0	0	0	0
PDAC_N1_Normal_Ds0CR0_AGGGAGTTCGGCTACG	Ductal-Normal	0	0	0	0	0	0	0	0	0	0	0	0	0	0	0	0	0	0	0	0	0	0	0	0
PDAC_N1_Normal_Ds0CR0_AGGGATGCAAGACACG	Ductal-Normal	0	0	0	0	0	0	0	0	0	0	0	0	0	0	0	0	0	0	0	0	0	0	0	0
PDAC_N1_Normal_Ds0CR0_AGGGATGCAATCGAAA	Ductal-Normal	0	0	0	0	0	0	0	0	0	0	0	0	0	0	0	0	0	0	0	0	0	0	0	0
PDAC_N1_Normal_Ds0CR0_AGGGATGTCCCAAGAT	Ductal-Normal	0	0	0	0	0	0	0	0	0	0	0	0	0	0	0	0	0	0	0	0	0	0	0	0
PDAC_N1_Normal_Ds0CR0_AGGGATGTCCCATTTA	Ductal-Normal	0	0	0	0	0	0	0	0	0	0	0	0	0	0	0	0	0	0	0	0	0	0	0	0
PDAC_N1_Normal_Ds0CR0_AGGGTGAAGCAGACTG	Ductal-Normal	0	0	0	0	0	0	0	0	0	0	0	0	0	0	0	0	0	0	0	0	0	0	0	0
PDAC_N1_Normal_Ds0CR0_AGGGTGAAGGGCATGT	Ductal-Normal	0	0	0	0	0	0	0	0	0	0	0	0	0	0	0	0	0	0	0	0	0	0	0	0
PDAC_N1_Normal_Ds0CR0_AGGGTGACAGATCGGA	Ductal-Normal	0	0	0	0	0	0	0	0	0	0	0	0	0	0	0	0	0	0	0	0	0	0	0	0
PDAC_N1_Normal_Ds0CR0_AGGGTGAGTACGACCC	Ductal-Normal	0	0	0	0	0	0	0	0	0	0	0	0	0	0	0	0	0	0	0	0	0	0	0	0
PDAC_N1_Normal_Ds0CR0_AGGGTGAGTCAGTGGA	Ductal-Normal	0	0	0	0	0	0	0	0	0	0	0	0	0	0	0	0	0	0	0	0	0	0	0	0
PDAC_N1_Normal_Ds0CR0_AGGGTGATCTGTTGAG	Ductal-Normal	0	0	0	0	0	0	0	0	0	0	0	0	0	0	0	0	0	0	0	0	0	0	0	0
PDAC_N1_Normal_Ds0CR0_AGGTCATCAGGTTTCA	Ductal-Normal	0	0	0	0	0	0	0	0	0	0	0	0	0	0	0	0	0	0	0	0	0	0	0	0
PDAC_N1_Normal_Ds0CR0_AGGTCATCATCGGTTA	Ductal-Normal	0	0	0	0	0	0	0	0	0	0	0	0	0	0	0	0	0	0	0	0	0	0	0	0
PDAC_N1_Normal_Ds0CR0_AGGTCATTCCACTGGG	Ductal-Normal	0	0	0	0	0	0	0	0	0	0	0	0	0	0	0	0	0	0	0	0	0	0	0	0
PDAC_N1_Normal_Ds0CR0_AGGTCATTCGTGGACC	Ductal-Normal	0	0	0	0	0	0	0	0	0	0	0	0	0	0	0	0	0	0	0	0	0	0	0	0
PDAC_N1_Normal_Ds0CR0_AGGTCCGCACAGGTTT	Ductal-Normal	0	0	0	0	0	0	0	0	0	0	0	0	0	0	0	0	0	0	0	0	0	0	0	0
PDAC_N1_Normal_Ds0CR0_AGGTCCGGTAACGACG	Ductal-Normal	0	0	0	0	0	0	0	0	0	0	0	0	0	0	0	0	0	0	0	0	0	0	0	0
PDAC_N1_Normal_Ds0CR0_AGGTCCGGTAATCGTC	Ductal-Normal	0	0	0	0	0	0	0	0	0	0	0	0	0	0	0	0	0	0	0	0	0	0	0	0
PDAC_N1_Normal_Ds0CR0_AGGTCCGGTGTTTGGT	Ductal-Normal	0	0	0	0	0	0	0	0	0	0	0	0	0	0	0	0	0	0	0	0	0	0	0	0
PDAC_N1_Normal_Ds0CR0_AGGTCCGTCGCGCCAA	Ductal-Normal	0	0	0	0	0	0	0	0	0	0	0	0	0	0	0	0	0	0	0	0	0	0	0	0
PDAC_N1_Normal_Ds0CR0_AGTAGTCCATACAGCT	Ductal-Normal	0	0	0	0	0	0	0	0	0	0	0	0	0	0	0	0	0	0	0	0	0	0	0	0
PDAC_N1_Normal_Ds0CR0_AGTAGTCGTCCGACGT	Ductal-Normal	0	0	0	0	0	0	0	0	0	0	0	0	0	0	0	0	0	0	0	0	0	0	0	0
PDAC_N1_Normal_Ds0CR0_AGTAGTCGTTGCTCCT	Ductal-Normal	0	0	0	0	0	0	0	0	0	0	0	0	0	0	0	0	0	0	0	0	0	0	0	0
PDAC_N1_Normal_Ds0CR0_AGTAGTCTCCTAGAAC	Ductal-Normal	0	0	0	0	0	0	0	0	0	0	0	0	0	0	0	0	0	0	0	0	0	0	0	0
PDAC_N1_Normal_Ds0CR0_AGTCTTTAGCGATCCC	Ductal-Normal	0	0	0	0	0	0	0	0	0	0	0	0	0	0	0	0	0	0	0	0	0	0	0	0
PDAC_N1_Normal_Ds0CR0_AGTCTTTAGCTACCGC	Ductal-Normal	0	0	0	0	0	0	0	0	0	0	0	0	0	0	0	0	0	0	0	0	0	0	0	0
PDAC_N1_Normal_Ds0CR0_AGTCTTTCACCCATTC	Ductal-Normal	0	0	0	0	0	0	0	0	0	0	0	0	0	0	0	0	0	0	0	0	0	0	0	0
PDAC_N1_Normal_Ds0CR0_AGTCTTTGTACCGGCT	Ductal-Normal	0	0	0	0	0	0	0	0	0	0	0	0	0	0	0	0	0	0	0	0	0	0	0	0
PDAC_N1_Normal_Ds0CR0_AGTCTTTGTAGAAAGG	Ductal-Normal	0	0	0	0	0	0	0	0	0	0	0	0	0	0	0	0	0	0	0	0	0	0	0	0
PDAC_N1_Normal_Ds0CR0_AGTCTTTGTGGCTCCA	Ductal-Normal	0	0	0	0	0	0	0	0	0	0	0	0	0	0	0	0	0	0	0	0	0	0	0	0
PDAC_N1_Normal_Ds0CR0_AGTCTTTGTTGGTGGA	Acinar	0	0	0	0	0	0	0	0	0	0	0	0	0	0	0	0	0	0	0	0	0	0	0	0
PDAC_N1_Normal_Ds0CR0_AGTGAGGAGAGACTTA	Ductal-Normal	0	0	0	0	0	0	0	0	0	0	0	0	0	0	0	0	0	0	0	0	0	0	0	0
PDAC_N1_Normal_Ds0CR0_AGTGAGGAGGCGACAT	Ductal-Normal	0	0	0	0	0	0	0	0	0	0	0	0	0	0	0	0	0	0	0	0	0	0	0	0
PDAC_N1_Normal_Ds0CR0_AGTGAGGCAAACTGTC	Ductal-Normal	0	0	0	0	0	0	0	0	0	0	0	0	0	0	0	0	0	0	0	0	0	0	0	0
PDAC_N1_Normal_Ds0CR0_AGTGAGGCAATCTACG	Ductal-Normal	0	0	0	0	0	0	0	0	0	0	0	0	0	0	0	0	0	0	0	0	0	0	0	0
PDAC_N1_Normal_Ds0CR0_AGTGGGAAGAGCTGCA	Ductal-Normal	0	0	0	0	0	0	0	0	0	0	0	0	0	0	0	0	0	0	0	0	0	0	0	0
PDAC_N1_Normal_Ds0CR0_AGTGGGACACTCTGTC	Ductal-Normal	0	0	0	0	0	0	0	0	0	0	0	0	0	0	0	0	0	0	0	0	0	0	0	0
PDAC_N1_Normal_Ds0CR0_AGTGGGAGTCAACATC	Ductal-Normal	0	0	0	0	0	0	0	0	0	0	0	0	0	0	0	0	0	0	0	0	0	0	0	0
PDAC_N1_Normal_Ds0CR0_AGTGGGATCAGGTTCA	Ductal-Normal	0	0	0	0	0	0	0	0	0	0	0	0	0	0	0	0	0	0	0	0	0	0	0	0
PDAC_N1_Normal_Ds0CR0_AGTGTCAAGGTGCTAG	Ductal-Normal	0	0	0	0	0	0	0	0	0	0	0	0	0	0	0	0	0	0	0	0	0	0	0	0
PDAC_N1_Normal_Ds0CR0_AGTGTCACAGTCAGCC	Ductal-Normal	0	0	0	0	0	0	0	0	0	0	0	0	0	0	0	0	0	0	0	0	0	0	0	0
PDAC_N1_Normal_Ds0CR0_AGTGTCAGTAGTAGTA	Acinar	0	0	0	0	0	0	0	0	0	0	0	0	0	0	0	0	0	0	0	0	0	0	0	0
PDAC_N1_Normal_Ds0CR0_AGTGTCATCAGTTGAC	Ductal-Normal	0	0	0	0	0	0	0	0	0	0	0	0	0	0	0	0	0	0	0	0	0	0	0	0
PDAC_N1_Normal_Ds0CR0_AGTTGGTAGACAGACC	Ductal-Normal	0	0	0	0	0	0	0	0	0	0	0	0	0	0	0	0	0	0	0	0	0	0	0	0
PDAC_N1_Normal_Ds0CR0_AGTTGGTCAACACCCG	Ductal-Normal	0	0	0	0	0	0	0	0	0	0	0	0	0	0	0	0	0	0	0	0	0	0	0	0
PDAC_N1_Normal_Ds0CR0_ATAACGCAGAACAACT	Ductal-Normal	0	0	0	0	0	0	0	0	0	0	0	0	0	0	0	0	0	0	0	0	0	0	0	0
PDAC_N1_Normal_Ds0CR0_ATAACGCAGAGTGAGA	Ductal-Normal	0	0	0	0	0	0	0	0	0	0	0	0	0	0	0	0	0	0	0	0	0	0	0	0
PDAC_N1_Normal_Ds0CR0_ATAACGCAGCGTCAAG	Ductal-Normal	0	0	0	0	0	0	0	0	0	0	0	0	0	0	0	0	0	0	0	0	0	0	0	0
PDAC_N1_Normal_Ds0CR0_ATAACGCCATGAAGTA	Ductal-Normal	0	0	0	0	0	0	0	0	0	0	0	0	0	0	0	0	0	0	0	0	0	0	0	0
PDAC_N1_Normal_Ds0CR0_ATAAGAGAGACTACAA	Ductal-Normal	0	0	0	0	0	0	0	0	0	0	0	0	0	0	0	0	0	0	0	0	0	0	0	0
PDAC_N1_Normal_Ds0CR0_ATAAGAGGTGACGGTA	Ductal-Normal	0	0	0	0	0	0	0	0	0	0	0	0	0	0	0	0	0	0	0	0	0	0	0	0
PDAC_N1_Normal_Ds0CR0_ATAGACCAGTGGAGAA	Ductal-Normal	0	0	0	0	0	0	0	0	0	0	0	0	0	0	0	0	0	0	0	0	0	0	0	0
PDAC_N1_Normal_Ds0CR0_ATAGACCCACGACGAA	Ductal-Normal	0	0	0	0	0	0	0	0	0	0	0	0	0	0	0	0	0	0	0	0	0	0	0	0
PDAC_N1_Normal_Ds0CR0_ATAGACCGTGGAAAGA	Ductal-Normal	0	0	0	0	0	0	0	0	0	0	0	0	0	0	0	0	0	0	0	0	0	0	0	0
PDAC_N1_Normal_Ds0CR0_ATAGACCGTTGTACAC	Ductal-Normal	0	0	0	0	0	0	0	0	0	0	0	0	0	0	0	0	0	0	0	0	0	0	0	0
PDAC_N1_Normal_Ds0CR0_ATAGACCTCCGCATCT	Ductal-Normal	0	0	0	0	0	0	0	0	0	0	0	0	0	0	0	0	0	0	0	0	0	0	0	0
PDAC_N1_Normal_Ds0CR0_ATCACGAAGACAAGCC	Acinar	0	0	0	0	0	0	0	0	0	0	0	0	0	0	0	0	0	0	0	0	0	0	0	0
PDAC_N1_Normal_Ds0CR0_ATCACGACATTTCAGG	Ductal-Normal	0	0	0	0	0	0	0	0	0	0	0	0	0	0	0	0	0	0	0	0	0	0	0	0
PDAC_N1_Normal_Ds0CR0_ATCACGAGTGCCTGGT	Ductal-Normal	0	0	0	0	0	0	0	0	0	0	0	0	0	0	0	0	0	0	0	0	0	0	0	0
PDAC_N1_Normal_Ds0CR0_ATCATCTAGTTAGCGG	Ductal-Normal	0	0	0	0	0	0	0	0	0	0	0	0	0	0	0	0	0	0	0	0	0	0	0	0
PDAC_N1_Normal_Ds0CR0_ATCATCTCACAGATTC	Ductal-Normal	0	0	0	0	0	0	0	0	0	0	0	0	0	0	0	0	0	0	0	0	0	0	0	0
PDAC_N1_Normal_Ds0CR0_ATCATCTCAGTGGAGT	Ductal-Normal	0	0	0	0	0	0	0	0	0	0	0	0	0	0	0	0	0	0	0	0	0	0	0	0
PDAC_N1_Normal_Ds0CR0_ATCATCTTCCTATGTT	Ductal-Normal	0	0	0	0	0	0	0	0	0	0	0	0	0	0	0	0	0	0	0	0	0	0	0	0
PDAC_N1_Normal_Ds0CR0_ATCATCTTCCTTGGTC	Ductal-Normal	0	0	0	0	0	0	0	0	0	0	0	0	0	0	0	0	0	0	0	0	0	0	0	0
PDAC_N1_Normal_Ds0CR0_ATCATCTTCTAAGCCA	Ductal-Normal	0	0	0	0	0	0	0	0	0	0	0	0	0	0	0	0	0	0	0	0	0	0	0	0
PDAC_N1_Normal_Ds0CR0_ATCATGGAGCCCAACC	Ductal-Normal	0	0	0	0	0	0	0	0	0	0	0	0	0	0	0	0	0	0	0	0	0	0	0	0
PDAC_N1_Normal_Ds0CR0_ATCATGGAGGTCGGAT	Ductal-Normal	0	0	0	0	0	0	0	0	0	0	0	0	0	0	0	0	0	0	0	0	0	0	0	0
PDAC_N1_Normal_Ds0CR0_ATCATGGAGTACGATA	Ductal-Normal	0	0	0	0	0	0	0	0	0	0	0	0	0	0	0	0	0	0	0	0	0	0	0	0
PDAC_N1_Normal_Ds0CR0_ATCATGGCATATGAGA	Acinar	0	0	0	0	0	0	0	0	0	0	0	0	0	0	0	0	0	0	0	0	0	0	0	0
PDAC_N1_Normal_Ds0CR0_ATCATGGGTGAGGGAG	Ductal-Normal	0	0	0	0	0	0	0	0	0	0	0	0	0	0	0	0	0	0	0	0	0	0	0	0
PDAC_N1_Normal_Ds0CR0_ATCATGGTCCAATGGT	Ductal-Normal	0	0	0	0	0	0	0	0	0	0	0	0	0	0	0	0	0	0	0	0	0	0	0	0
PDAC_N1_Normal_Ds0CR0_ATCCACCAGTAACCCT	Ductal-Normal	0	0	0	0	0	0	0	0	0	0	0	0	0	0	0	0	0	0	0	0	0	0	0	0
PDAC_N1_Normal_Ds0CR0_ATCCACCCATTATCTC	Ductal-Normal	0	0	0	0	0	0	0	0	0	0	0	0	0	0	0	0	0	0	0	0	0	0	0	0
PDAC_N1_Normal_Ds0CR0_ATCCACCGTACATGTC	Ductal-Normal	0	0	0	0	0	0	0	0	0	0	0	0	0	0	0	0	0	0	0	0	0	0	0	0
PDAC_N1_Normal_Ds0CR0_ATCCACCTCTTGGGTA	Ductal-Normal	0	0	0	0	0	0	0	0	0	0	0	0	0	0	0	0	0	0	0	0	0	0	0	0
PDAC_N1_Normal_Ds0CR0_ATCCGAAAGCAGCCTC	Ductal-Normal	0	0	0	0	0	0	0	0	0	0	0	0	0	0	0	0	0	0	0	0	0	0	0	0
PDAC_N1_Normal_Ds0CR0_ATCCGAAAGTTTGCGT	Ductal-Normal	0	0	0	0	0	0	0	0	0	0	0	0	0	0	0	0	0	0	0	0	0	0	0	0
PDAC_N1_Normal_Ds0CR0_ATCCGAAGTGATGCCC	Ductal-Normal	0	0	0	0	0	0	0	0	0	0	0	0	0	0	0	0	0	0	0	0	0	0	0	0
PDAC_N1_Normal_Ds0CR0_ATCCGAATCTTAGCCC	Ductal-Normal	0	0	0	0	0	0	0	0	0	0	0	0	0	0	0	0	0	0	0	0	0	0	0	0
PDAC_N1_Normal_Ds0CR0_ATCCGAATCTTGTTTG	Acinar	0	0	0	0	0	0	0	0	0	0	0	0	0	0	0	0	0	0	0	0	0	0	0	0
PDAC_N1_Normal_Ds0CR0_ATCGAGTCAAACCTAC	Ductal-Normal	0	0	0	0	0	0	0	0	0	0	0	0	0	0	0	0	0	0	0	0	0	0	0	0
PDAC_N1_Normal_Ds0CR0_ATCGAGTGTCTGATCA	Ductal-Normal	0	0	0	0	0	0	0	0	0	0	0	0	0	0	0	0	0	0	0	0	0	0	0	0
PDAC_N1_Normal_Ds0CR0_ATCGAGTTCCTGTAGA	Ductal-Normal	0	0	0	0	0	0	0	0	0	0	0	0	0	0	0	0	0	0	0	0	0	0	0	0
PDAC_N1_Normal_Ds0CR0_ATCTACTAGGTGTGGT	Ductal-Normal	0	0	0	0	0	0	0	0	0	0	0	0	0	0	0	0	0	0	0	0	0	0	0	0
PDAC_N1_Normal_Ds0CR0_ATCTACTCACAAGTAA	Ductal-Normal	0	0	0	0	0	0	0	0	0	0	0	0	0	0	0	0	0	0	0	0	0	0	0	0
PDAC_N1_Normal_Ds0CR0_ATCTACTCACACAGAG	Ductal-Normal	0	0	0	0	0	0	0	0	0	0	0	0	0	0	0	0	0	0	0	0	0	0	0	0
PDAC_N1_Normal_Ds0CR0_ATCTACTCATGCTGGC	Ductal-Normal	0	0	0	0	0	0	0	0	0	0	0	0	0	0	0	0	0	0	0	0	0	0	0	0
PDAC_N1_Normal_Ds0CR0_ATCTACTGTCTGATCA	Ductal-Normal	0	0	0	0	0	0	0	0	0	0	0	0	0	0	0	0	0	0	0	0	0	0	0	0
PDAC_N1_Normal_Ds0CR0_ATCTACTGTTCATGGT	Acinar	0	0	0	0	0	0	0	0	0	0	0	0	0	0	0	0	0	0	0	0	0	0	0	0
PDAC_N1_Normal_Ds0CR0_ATCTACTTCATCTGTT	Ductal-Normal	0	0	0	0	0	0	0	0	0	0	0	0	0	0	0	0	0	0	0	0	0	0	0	0
PDAC_N1_Normal_Ds0CR0_ATCTACTTCCGAATGT	Ductal-Normal	0	0	0	0	0	0	0	0	0	0	0	0	0	0	0	0	0	0	0	0	0	0	0	0
PDAC_N1_Normal_Ds0CR0_ATCTGCCAGAGTGACC	Ductal-Normal	0	0	0	0	0	0	0	0	0	0	0	0	0	0	0	0	0	0	0	0	0	0	0	0
PDAC_N1_Normal_Ds0CR0_ATCTGCCAGCTAGTTC	Acinar	0	0	0	0	0	0	0	0	0	0	0	0	0	0	0	0	0	0	0	0	0	0	0	0
PDAC_N1_Normal_Ds0CR0_ATCTGCCTCAAGATCC	Ductal-Normal	0	0	0	0	0	0	0	0	0	0	0	0	0	0	0	0	0	0	0	0	0	0	0	0
PDAC_N1_Normal_Ds0CR0_ATGAGGGCAGTCGTGC	Ductal-Normal	0	0	0	0	0	0	0	0	0	0	0	0	0	0	0	0	0	0	0	0	0	0	0	0
PDAC_N1_Normal_Ds0CR0_ATGCGATAGAGGGATA	Ductal-Normal	0	0	0	0	0	0	0	0	0	0	0	0	0	0	0	0	0	0	0	0	0	0	0	0
PDAC_N1_Normal_Ds0CR0_ATGCGATCAGTCGTGC	Ductal-Normal	0	0	0	0	0	0	0	0	0	0	0	0	0	0	0	0	0	0	0	0	0	0	0	0
PDAC_N1_Normal_Ds0CR0_ATGCGATCATGAACCT	Ductal-Normal	0	0	0	0	0	0	0	0	0	0	0	0	0	0	0	0	0	0	0	0	0	0	0	0
PDAC_N1_Normal_Ds0CR0_ATGCGATCATTTGCCC	Ductal-Normal	0	0	0	0	0	0	0	0	0	0	0	0	0	0	0	0	0	0	0	0	0	0	0	0
PDAC_N1_Normal_Ds0CR0_ATGCGATGTGACCAAG	Ductal-Normal	0	0	0	0	0	0	0	0	0	0	0	0	0	0	0	0	0	0	0	0	0	0	0	0
PDAC_N1_Normal_Ds0CR0_ATGGGAGAGTCCGTAT	Ductal-Normal	0	0	0	0	0	0	0	0	0	0	0	0	0	0	0	0	0	0	0	0	0	0	0	0
PDAC_N1_Normal_Ds0CR0_ATGGGAGTCCGTCATC	Ductal-Normal	0	0	0	0	0	0	0	0	0	0	0	0	0	0	0	0	0	0	0	0	0	0	0	0
PDAC_N1_Normal_Ds0CR0_ATGTGTGAGTAATCCC	Ductal-Normal	0	0	0	0	0	0	0	0	0	0	0	0	0	0	0	0	0	0	0	0	0	0	0	0
PDAC_N1_Normal_Ds0CR0_ATGTGTGCACACGCTG	Ductal-Normal	0	0	0	0	0	0	0	0	0	0	0	0	0	0	0	0	0	0	0	0	0	0	0	0
PDAC_N1_Normal_Ds0CR0_ATGTGTGGTCATTAGC	Ductal-Normal	0	0	0	0	0	0	0	0	0	0	0	0	0	0	0	0	0	0	0	0	0	0	0	0
PDAC_N1_Normal_Ds0CR0_ATGTGTGGTTCCTCCA	Ductal-Normal	0	0	0	0	0	0	0	0	0	0	0	0	0	0	0	0	0	0	0	0	0	0	0	0
PDAC_N1_Normal_Ds0CR0_ATGTGTGTCATGGTCA	Ductal-Normal	0	0	0	0	0	0	0	0	0	0	0	0	0	0	0	0	0	0	0	0	0	0	0	0
PDAC_N1_Normal_Ds0CR0_ATTACTCAGCCGATTT	Ductal-Normal	0	0	0	0	0	0	0	0	0	0	0	0	0	0	0	0	0	0	0	0	0	0	0	0
PDAC_N1_Normal_Ds0CR0_ATTACTCCATATGGTC	Ductal-Normal	0	0	0	0	0	0	0	0	0	0	0	0	0	0	0	0	0	0	0	0	0	0	0	0
PDAC_N1_Normal_Ds0CR0_ATTACTCCATCCGGGT	Ductal-Normal	0	0	0	0	0	0	0	0	0	0	0	0	0	0	0	0	0	0	0	0	0	0	0	0
PDAC_N1_Normal_Ds0CR0_ATTACTCGTACCGGCT	Ductal-Normal	0	0	0	0	0	0	0	0	0	0	0	0	0	0	0	0	0	0	0	0	0	0	0	0
PDAC_N1_Normal_Ds0CR0_ATTACTCTCAGAGACG	Ductal-Normal	0	0	0	0	0	0	0	0	0	0	0	0	0	0	0	0	0	0	0	0	0	0	0	0
PDAC_N1_Normal_Ds0CR0_ATTACTCTCTTGGGTA	Ductal-Normal	0	0	0	0	0	0	0	0	0	0	0	0	0	0	0	0	0	0	0	0	0	0	0	0
PDAC_N1_Normal_Ds0CR0_ATTATCCCAATACGCT	Ductal-Normal	0	0	0	0	0	0	0	0	0	0	0	0	0	0	0	0	0	0	0	0	0	0	0	0
PDAC_N1_Normal_Ds0CR0_ATTATCCCATAAAGGT	Ductal-Normal	0	0	0	0	0	0	0	0	0	0	0	0	0	0	0	0	0	0	0	0	0	0	0	0
PDAC_N1_Normal_Ds0CR0_ATTATCCCATTATCTC	Acinar	0	0	0	0	0	0	0	0	0	0	0	0	0	0	0	0	0	0	0	0	0	0	0	0
PDAC_N1_Normal_Ds0CR0_ATTATCCGTAGGCATG	Ductal-Normal	0	0	0	0	0	0	0	0	0	0	0	0	0	0	0	0	0	0	0	0	0	0	0	0
PDAC_N1_Normal_Ds0CR0_ATTATCCGTAGGGTAC	Ductal-Normal	0	0	0	0	0	0	0	0	0	0	0	0	0	0	0	0	0	0	0	0	0	0	0	0
PDAC_N1_Normal_Ds0CR0_ATTATCCTCGAATGCT	Ductal-Normal	0	0	0	0	0	0	0	0	0	0	0	0	0	0	0	0	0	0	0	0	0	0	0	0
PDAC_N1_Normal_Ds0CR0_ATTATCCTCTCCTATA	Ductal-Normal	0	0	0	0	0	0	0	0	0	0	0	0	0	0	0	0	0	0	0	0	0	0	0	0
PDAC_N1_Normal_Ds0CR0_ATTCTACCAACTGCGC	Ductal-Normal	0	0	0	0	0	0	0	0	0	0	0	0	0	0	0	0	0	0	0	0	0	0	0	0
PDAC_N1_Normal_Ds0CR0_ATTCTACGTTTGTTTC	Ductal-Normal	0	0	0	0	0	0	0	0	0	0	0	0	0	0	0	0	0	0	0	0	0	0	0	0
PDAC_N1_Normal_Ds0CR0_ATTGGACCAATAACGA	Ductal-Normal	0	0	0	0	0	0	0	0	0	0	0	0	0	0	0	0	0	0	0	0	0	0	0	0
PDAC_N1_Normal_Ds0CR0_ATTGGACGTATAAACG	Ductal-Normal	0	0	0	0	0	0	0	0	0	0	0	0	0	0	0	0	0	0	0	0	0	0	0	0
PDAC_N1_Normal_Ds0CR0_ATTGGACGTGGTAACG	Ductal-Normal	0	0	0	0	0	0	0	0	0	0	0	0	0	0	0	0	0	0	0	0	0	0	0	0
PDAC_N1_Normal_Ds0CR0_ATTGGACTCCTGCAGG	Ductal-Normal	0	0	0	0	0	0	0	0	0	0	0	0	0	0	0	0	0	0	0	0	0	0	0	0
PDAC_N1_Normal_Ds0CR0_ATTGGTGAGCGTTGCC	Ductal-Normal	0	0	0	0	0	0	0	0	0	0	0	0	0	0	0	0	0	0	0	0	0	0	0	0
PDAC_N1_Normal_Ds0CR0_ATTGGTGTCGCTAGCG	Ductal-Normal	0	0	0	0	0	0	0	0	0	0	0	0	0	0	0	0	0	0	0	0	0	0	0	0
PDAC_N1_Normal_Ds0CR0_ATTTCTGAGGATATAC	Ductal-Normal	0	0	0	0	0	0	0	0	0	0	0	0	0	0	0	0	0	0	0	0	0	0	0	0
PDAC_N1_Normal_Ds0CR0_ATTTCTGAGTTACCCA	Ductal-Normal	0	0	0	0	0	0	0	0	0	0	0	0	0	0	0	0	0	0	0	0	0	0	0	0
PDAC_N1_Normal_Ds0CR0_ATTTCTGAGTTGAGTA	Ductal-Normal	0	0	0	0	0	0	0	0	0	0	0	0	0	0	0	0	0	0	0	0	0	0	0	0
PDAC_N1_Normal_Ds0CR0_ATTTCTGCAAGCCCAC	Acinar	0	0	0	0	0	0	0	0	0	0	0	0	0	0	0	0	0	0	0	0	0	0	0	0
PDAC_N1_Normal_Ds0CR0_CAACCAACATGATCCA	Ductal-Normal	0	0	0	0	0	0	0	0	0	0	0	0	0	0	0	0	0	0	0	0	0	0	0	0
PDAC_N1_Normal_Ds0CR0_CAACCAAGTACTCTCC	Ductal-Normal	0	0	0	0	0	0	0	0	0	0	0	0	0	0	0	0	0	0	0	0	0	0	0	0
PDAC_N1_Normal_Ds0CR0_CAACCTCAGCTGCGAA	Ductal-Normal	0	0	0	0	0	0	0	0	0	0	0	0	0	0	0	0	0	0	0	0	0	0	0	0
PDAC_N1_Normal_Ds0CR0_CAACCTCCAAGAGTCG	Ductal-Normal	0	0	0	0	0	0	0	0	0	0	0	0	0	0	0	0	0	0	0	0	0	0	0	0
PDAC_N1_Normal_Ds0CR0_CAACCTCCAATCGAAA	Ductal-Normal	0	0	0	0	0	0	0	0	0	0	0	0	0	0	0	0	0	0	0	0	0	0	0	0
PDAC_N1_Normal_Ds0CR0_CAACCTCCAGCTGGCT	Ductal-Normal	0	0	0	0	0	0	0	0	0	0	0	0	0	0	0	0	0	0	0	0	0	0	0	0
PDAC_N1_Normal_Ds0CR0_CAACCTCGTAGAAAGG	Ductal-Normal	0	0	0	0	0	0	0	0	0	0	0	0	0	0	0	0	0	0	0	0	0	0	0	0
PDAC_N1_Normal_Ds0CR0_CAACCTCGTGAGGCTA	Ductal-Normal	0	0	0	0	0	0	0	0	0	0	0	0	0	0	0	0	0	0	0	0	0	0	0	0
PDAC_N1_Normal_Ds0CR0_CAACCTCTCAGGTAAA	Ductal-Normal	0	0	0	0	0	0	0	0	0	0	0	0	0	0	0	0	0	0	0	0	0	0	0	0
PDAC_N1_Normal_Ds0CR0_CAACTAGAGTGGAGAA	Ductal-Normal	0	0	0	0	0	0	0	0	0	0	0	0	0	0	0	0	0	0	0	0	0	0	0	0
PDAC_N1_Normal_Ds0CR0_CAACTAGCACAGCGTC	Ductal-Normal	0	0	0	0	0	0	0	0	0	0	0	0	0	0	0	0	0	0	0	0	0	0	0	0
PDAC_N1_Normal_Ds0CR0_CAACTAGCACCTCGGA	Ductal-Normal	0	0	0	0	0	0	0	0	0	0	0	0	0	0	0	0	0	0	0	0	0	0	0	0
PDAC_N1_Normal_Ds0CR0_CAACTAGGTTACCAGT	Ductal-Normal	0	0	0	0	0	0	0	0	0	0	0	0	0	0	0	0	0	0	0	0	0	0	0	0
PDAC_N1_Normal_Ds0CR0_CAACTAGTCAGTTAGC	Ductal-Normal	0	0	0	0	0	0	0	0	0	0	0	0	0	0	0	0	0	0	0	0	0	0	0	0
PDAC_N1_Normal_Ds0CR0_CAACTAGTCCGCGGTA	Ductal-Normal	0	0	0	0	0	0	0	0	0	0	0	0	0	0	0	0	0	0	0	0	0	0	0	0
PDAC_N1_Normal_Ds0CR0_CAAGAAACACCACGTG	Ductal-Normal	0	0	0	0	0	0	0	0	0	0	0	0	0	0	0	0	0	0	0	0	0	0	0	0
PDAC_N1_Normal_Ds0CR0_CAAGAAACACCAGGTC	Ductal-Normal	0	0	0	0	0	0	0	0	0	0	0	0	0	0	0	0	0	0	0	0	0	0	0	0
PDAC_N1_Normal_Ds0CR0_CAAGATCAGAAGAAGC	Ductal-Normal	0	0	0	0	0	0	0	0	0	0	0	0	0	0	0	0	0	0	0	0	0	0	0	0
PDAC_N1_Normal_Ds0CR0_CAAGATCTCACTATTC	Ductal-Normal	0	0	0	0	0	0	0	0	0	0	0	0	0	0	0	0	0	0	0	0	0	0	0	0
PDAC_N1_Normal_Ds0CR0_CAAGGCCGTCTTGCGG	Ductal-Normal	0	0	0	0	0	0	0	0	0	0	0	0	0	0	0	0	0	0	0	0	0	0	0	0
PDAC_N1_Normal_Ds0CR0_CAAGTTGCAGTTAACC	Ductal-Normal	0	0	0	0	0	0	0	0	0	0	0	0	0	0	0	0	0	0	0	0	0	0	0	0
PDAC_N1_Normal_Ds0CR0_CAAGTTGCATCGGACC	Ductal-Normal	0	0	0	0	0	0	0	0	0	0	0	0	0	0	0	0	0	0	0	0	0	0	0	0
PDAC_N1_Normal_Ds0CR0_CAAGTTGGTAGGCTGA	Ductal-Normal	0	0	0	0	0	0	0	0	0	0	0	0	0	0	0	0	0	0	0	0	0	0	0	0
PDAC_N1_Normal_Ds0CR0_CAAGTTGGTGGTACAG	Acinar	0	0	0	0	0	0	0	0	0	0	0	0	0	0	0	0	0	0	0	0	0	0	0	0
PDAC_N1_Normal_Ds0CR0_CAAGTTGGTTCTGGTA	Ductal-Normal	0	0	0	0	0	0	0	0	0	0	0	0	0	0	0	0	0	0	0	0	0	0	0	0
PDAC_N1_Normal_Ds0CR0_CAAGTTGTCGCGTTTC	Ductal-Normal	0	0	0	0	0	0	0	0	0	0	0	0	0	0	0	0	0	0	0	0	0	0	0	0
PDAC_N1_Normal_Ds0CR0_CACAAACGTACCCAAT	Ductal-Normal	0	0	0	0	0	0	0	0	0	0	0	0	0	0	0	0	0	0	0	0	0	0	0	0
PDAC_N1_Normal_Ds0CR0_CACAAACGTATTCGTG	Ductal-Normal	0	0	0	0	0	0	0	0	0	0	0	0	0	0	0	0	0	0	0	0	0	0	0	0
PDAC_N1_Normal_Ds0CR0_CACAAACTCATGCTCC	Ductal-Normal	0	0	0	0	0	0	0	0	0	0	0	0	0	0	0	0	0	0	0	0	0	0	0	0
PDAC_N1_Normal_Ds0CR0_CACAAACTCCGAACGC	Ductal-Normal	0	0	0	0	0	0	0	0	0	0	0	0	0	0	0	0	0	0	0	0	0	0	0	0
PDAC_N1_Normal_Ds0CR0_CACAAACTCGTTGCCT	Ductal-Normal	0	0	0	0	0	0	0	0	0	0	0	0	0	0	0	0	0	0	0	0	0	0	0	0
PDAC_N1_Normal_Ds0CR0_CACAAACTCTGTCCGT	Ductal-Normal	0	0	0	0	0	0	0	0	0	0	0	0	0	0	0	0	0	0	0	0	0	0	0	0
PDAC_N1_Normal_Ds0CR0_CACACAAAGCGATCCC	Acinar	0	0	0	0	0	0	0	0	0	0	0	0	0	0	0	0	0	0	0	0	0	0	0	0
PDAC_N1_Normal_Ds0CR0_CACACAACAGAAGCAC	Ductal-Normal	0	0	0	0	0	0	0	0	0	0	0	0	0	0	0	0	0	0	0	0	0	0	0	0
PDAC_N1_Normal_Ds0CR0_CACACAACAGATGGGT	Ductal-Normal	0	0	0	0	0	0	0	0	0	0	0	0	0	0	0	0	0	0	0	0	0	0	0	0
PDAC_N1_Normal_Ds0CR0_CACACAACATTCGACA	Ductal-Normal	0	0	0	0	0	0	0	0	0	0	0	0	0	0	0	0	0	0	0	0	0	0	0	0
PDAC_N1_Normal_Ds0CR0_CACACAAGTCCGACGT	Ductal-Normal	0	0	0	0	0	0	0	0	0	0	0	0	0	0	0	0	0	0	0	0	0	0	0	0
PDAC_N1_Normal_Ds0CR0_CACACAAGTGCGATAG	Ductal-Normal	0	0	0	0	0	0	0	0	0	0	0	0	0	0	0	0	0	0	0	0	0	0	0	0
PDAC_N1_Normal_Ds0CR0_CACACAATCAGATAAG	Ductal-Normal	0	0	0	0	0	0	0	0	0	0	0	0	0	0	0	0	0	0	0	0	0	0	0	0
PDAC_N1_Normal_Ds0CR0_CACACCTAGGTGATAT	Ductal-Normal	0	0	0	0	0	0	0	0	0	0	0	0	0	0	0	0	0	0	0	0	0	0	0	0
PDAC_N1_Normal_Ds0CR0_CACACCTCAAGTCTAC	Ductal-Normal	0	0	0	0	0	0	0	0	0	0	0	0	0	0	0	0	0	0	0	0	0	0	0	0
PDAC_N1_Normal_Ds0CR0_CACACCTCACAGCCCA	Ductal-Normal	0	0	0	0	0	0	0	0	0	0	0	0	0	0	0	0	0	0	0	0	0	0	0	0
PDAC_N1_Normal_Ds0CR0_CACACCTCACATCCGG	Ductal-Normal	0	0	0	0	0	0	0	0	0	0	0	0	0	0	0	0	0	0	0	0	0	0	0	0
PDAC_N1_Normal_Ds0CR0_CACACCTGTTCACGGC	Ductal-Normal	0	0	0	0	0	0	0	0	0	0	0	0	0	0	0	0	0	0	0	0	0	0	0	0
PDAC_N1_Normal_Ds0CR0_CACACTCAGAGCCTAG	Ductal-Normal	0	0	0	0	0	0	0	0	0	0	0	0	0	0	0	0	0	0	0	0	0	0	0	0
PDAC_N1_Normal_Ds0CR0_CACACTCCAATCTACG	Ductal-Normal	0	0	0	0	0	0	0	0	0	0	0	0	0	0	0	0	0	0	0	0	0	0	0	0
PDAC_N1_Normal_Ds0CR0_CACACTCTCTACTTAC	Ductal-Normal	0	0	0	0	0	0	0	0	0	0	0	0	0	0	0	0	0	0	0	0	0	0	0	0
PDAC_N1_Normal_Ds0CR0_CACACTCTCTTACCTA	Ductal-Normal	0	0	0	0	0	0	0	0	0	0	0	0	0	0	0	0	0	0	0	0	0	0	0	0
PDAC_N1_Normal_Ds0CR0_CACAGGCGTGATGCCC	Ductal-Normal	0	0	0	0	0	0	0	0	0	0	0	0	0	0	0	0	0	0	0	0	0	0	0	0
PDAC_N1_Normal_Ds0CR0_CACAGGCGTTGTGGAG	Ductal-Normal	0	0	0	0	0	0	0	0	0	0	0	0	0	0	0	0	0	0	0	0	0	0	0	0
PDAC_N1_Normal_Ds0CR0_CACAGGCTCATGCAAC	Acinar	0	0	0	0	0	0	0	0	0	0	0	0	0	0	0	0	0	0	0	0	0	0	0	0
PDAC_N1_Normal_Ds0CR0_CACAGGCTCCAGTAGT	Ductal-Normal	0	0	0	0	0	0	0	0	0	0	0	0	0	0	0	0	0	0	0	0	0	0	0	0
PDAC_N1_Normal_Ds0CR0_CACAGTAAGAACAATC	Ductal-Normal	0	0	0	0	0	0	0	0	0	0	0	0	0	0	0	0	0	0	0	0	0	0	0	0
PDAC_N1_Normal_Ds0CR0_CACAGTAAGAGTAAGG	Ductal-Normal	0	0	0	0	0	0	0	0	0	0	0	0	0	0	0	0	0	0	0	0	0	0	0	0
PDAC_N1_Normal_Ds0CR0_CACAGTACAAAGGAAG	Acinar	0	0	0	0	0	0	0	0	0	0	0	0	0	0	0	0	0	0	0	0	0	0	0	0
PDAC_N1_Normal_Ds0CR0_CACAGTAGTAAGTGGC	Ductal-Normal	0	0	0	0	0	0	0	0	0	0	0	0	0	0	0	0	0	0	0	0	0	0	0	0
PDAC_N1_Normal_Ds0CR0_CACAGTATCCTAGTGA	Ductal-Normal	0	0	0	0	0	0	0	0	0	0	0	0	0	0	0	0	0	0	0	0	0	0	0	0
PDAC_N1_Normal_Ds0CR0_CACATAGAGCATCATC	Ductal-Normal	0	0	0	0	0	0	0	0	0	0	0	0	0	0	0	0	0	0	0	0	0	0	0	0
PDAC_N1_Normal_Ds0CR0_CACATAGAGGAATTAC	Acinar	0	0	0	0	0	0	0	0	0	0	0	0	0	0	0	0	0	0	0	0	0	0	0	0
PDAC_N1_Normal_Ds0CR0_CACATAGAGTTGTAGA	Ductal-Normal	0	0	0	0	0	0	0	0	0	0	0	0	0	0	0	0	0	0	0	0	0	0	0	0
PDAC_N1_Normal_Ds0CR0_CACATAGAGTTTGCGT	Ductal-Normal	0	0	0	0	0	0	0	0	0	0	0	0	0	0	0	0	0	0	0	0	0	0	0	0
PDAC_N1_Normal_Ds0CR0_CACATAGGTAGCCTCG	Ductal-Normal	0	0	0	0	0	0	0	0	0	0	0	0	0	0	0	0	0	0	0	0	0	0	0	0
PDAC_N1_Normal_Ds0CR0_CACATAGGTTAGAACA	Ductal-Normal	0	0	0	0	0	0	0	0	0	0	0	0	0	0	0	0	0	0	0	0	0	0	0	0
PDAC_N1_Normal_Ds0CR0_CACATAGTCAGAGGTG	Ductal-Normal	0	0	0	0	0	0	0	0	0	0	0	0	0	0	0	0	0	0	0	0	0	0	0	0
PDAC_N1_Normal_Ds0CR0_CACATAGTCGGAGGTA	Ductal-Normal	0	0	0	0	0	0	0	0	0	0	0	0	0	0	0	0	0	0	0	0	0	0	0	0
PDAC_N1_Normal_Ds0CR0_CACATAGTCGTCACGG	Ductal-Normal	0	0	0	0	0	0	0	0	0	0	0	0	0	0	0	0	0	0	0	0	0	0	0	0
PDAC_N1_Normal_Ds0CR0_CACATAGTCTTAGCCC	Ductal-Normal	0	0	0	0	0	0	0	0	0	0	0	0	0	0	0	0	0	0	0	0	0	0	0	0
PDAC_N1_Normal_Ds0CR0_CACATAGTCTTTACGT	Ductal-Normal	0	0	0	0	0	0	0	0	0	0	0	0	0	0	0	0	0	0	0	0	0	0	0	0
PDAC_N1_Normal_Ds0CR0_CACATTTAGGACATTA	Ductal-Normal	0	0	0	0	0	0	0	0	0	0	0	0	0	0	0	0	0	0	0	0	0	0	0	0
PDAC_N1_Normal_Ds0CR0_CACATTTAGGATGGTC	Ductal-Normal	0	0	0	0	0	0	0	0	0	0	0	0	0	0	0	0	0	0	0	0	0	0	0	0
PDAC_N1_Normal_Ds0CR0_CACATTTCACAGACTT	Ductal-Normal	0	0	0	0	0	0	0	0	0	0	0	0	0	0	0	0	0	0	0	0	0	0	0	0
PDAC_N1_Normal_Ds0CR0_CACCACTCAAGTAATG	Ductal-Normal	0	0	0	0	0	0	0	0	0	0	0	0	0	0	0	0	0	0	0	0	0	0	0	0
PDAC_N1_Normal_Ds0CR0_CACCACTGTCCGTGAC	Ductal-Normal	0	0	0	0	0	0	0	0	0	0	0	0	0	0	0	0	0	0	0	0	0	0	0	0
PDAC_N1_Normal_Ds0CR0_CACCACTGTTGAGGTG	Acinar	0	0	0	0	0	0	0	0	0	0	0	0	0	0	0	0	0	0	0	0	0	0	0	0
PDAC_N1_Normal_Ds0CR0_CACCACTTCATCGATG	Ductal-Normal	0	0	0	0	0	0	0	0	0	0	0	0	0	0	0	0	0	0	0	0	0	0	0	0
PDAC_N1_Normal_Ds0CR0_CACCAGGGTACCAGTT	Ductal-Normal	0	0	0	0	0	0	0	0	0	0	0	0	0	0	0	0	0	0	0	0	0	0	0	0
PDAC_N1_Normal_Ds0CR0_CACCAGGGTGAAATCA	Ductal-Normal	0	0	0	0	0	0	0	0	0	0	0	0	0	0	0	0	0	0	0	0	0	0	0	0
PDAC_N1_Normal_Ds0CR0_CACCTTGTCCACGTGG	Ductal-Normal	0	0	0	0	0	0	0	0	0	0	0	0	0	0	0	0	0	0	0	0	0	0	0	0
PDAC_N1_Normal_Ds0CR0_CACTCCAAGTGTCCAT	Ductal-Normal	0	0	0	0	0	0	0	0	0	0	0	0	0	0	0	0	0	0	0	0	0	0	0	0
PDAC_N1_Normal_Ds0CR0_CAGAATCAGGCTCATT	Ductal-Normal	0	0	0	0	0	0	0	0	0	0	0	0	0	0	0	0	0	0	0	0	0	0	0	0
PDAC_N1_Normal_Ds0CR0_CAGAATCCAGTCCTTC	Ductal-Normal	0	0	0	0	0	0	0	0	0	0	0	0	0	0	0	0	0	0	0	0	0	0	0	0
PDAC_N1_Normal_Ds0CR0_CAGAATCGTTCGTTGA	Ductal-Normal	0	0	0	0	0	0	0	0	0	0	0	0	0	0	0	0	0	0	0	0	0	0	0	0
PDAC_N1_Normal_Ds0CR0_CAGAATCGTTCTGAAC	Ductal-Normal	0	0	0	0	0	0	0	0	0	0	0	0	0	0	0	0	0	0	0	0	0	0	0	0
PDAC_N1_Normal_Ds0CR0_CAGAGAGCAGTTAACC	Ductal-Normal	0	0	0	0	0	0	0	0	0	0	0	0	0	0	0	0	0	0	0	0	0	0	0	0
PDAC_N1_Normal_Ds0CR0_CAGAGAGTCCTCCTAG	Ductal-Normal	0	0	0	0	0	0	0	0	0	0	0	0	0	0	0	0	0	0	0	0	0	0	0	0
PDAC_N1_Normal_Ds0CR0_CAGATCATCGTTTGCC	Ductal-Normal	0	0	0	0	0	0	0	0	0	0	0	0	0	0	0	0	0	0	0	0	0	0	0	0
PDAC_N1_Normal_Ds0CR0_CAGCAGCAGACTACAA	Acinar	0	0	0	0	0	0	0	0	0	0	0	0	0	0	0	0	0	0	0	0	0	0	0	0
PDAC_N1_Normal_Ds0CR0_CAGCAGCAGCCACGCT	Ductal-Normal	0	0	0	0	0	0	0	0	0	0	0	0	0	0	0	0	0	0	0	0	0	0	0	0
PDAC_N1_Normal_Ds0CR0_CAGCAGCAGTGTACTC	Ductal-Normal	0	0	0	0	0	0	0	0	0	0	0	0	0	0	0	0	0	0	0	0	0	0	0	0
PDAC_N1_Normal_Ds0CR0_CAGCAGCGTATGAATG	Ductal-Normal	0	0	0	0	0	0	0	0	0	0	0	0	0	0	0	0	0	0	0	0	0	0	0	0
PDAC_N1_Normal_Ds0CR0_CAGCAGCGTCTAGCGC	Ductal-Normal	0	0	0	0	0	0	0	0	0	0	0	0	0	0	0	0	0	0	0	0	0	0	0	0
PDAC_N1_Normal_Ds0CR0_CAGCAGCTCGCTTGTC	Ductal-Normal	0	0	0	0	0	0	0	0	0	0	0	0	0	0	0	0	0	0	0	0	0	0	0	0
PDAC_N1_Normal_Ds0CR0_CAGCATACATGAACCT	Ductal-Normal	0	0	0	0	0	0	0	0	0	0	0	0	0	0	0	0	0	0	0	0	0	0	0	0
PDAC_N1_Normal_Ds0CR0_CAGCATAGTACCTACA	Ductal-Normal	0	0	0	0	0	0	0	0	0	0	0	0	0	0	0	0	0	0	0	0	0	0	0	0
PDAC_N1_Normal_Ds0CR0_CAGCCGAAGACACTAA	Ductal-Normal	0	0	0	0	0	0	0	0	0	0	0	0	0	0	0	0	0	0	0	0	0	0	0	0
PDAC_N1_Normal_Ds0CR0_CAGCCGAAGCGATCCC	Ductal-Normal	0	0	0	0	0	0	0	0	0	0	0	0	0	0	0	0	0	0	0	0	0	0	0	0
PDAC_N1_Normal_Ds0CR0_CAGCCGACAGACAAGC	Ductal-Normal	0	0	0	0	0	0	0	0	0	0	0	0	0	0	0	0	0	0	0	0	0	0	0	0
PDAC_N1_Normal_Ds0CR0_CAGCCGACATTCTCAT	Ductal-Normal	0	0	0	0	0	0	0	0	0	0	0	0	0	0	0	0	0	0	0	0	0	0	0	0
PDAC_N1_Normal_Ds0CR0_CAGCCGAGTACAGCAG	Ductal-Normal	0	0	0	0	0	0	0	0	0	0	0	0	0	0	0	0	0	0	0	0	0	0	0	0
PDAC_N1_Normal_Ds0CR0_CAGCCGAGTATCTGCA	Ductal-Normal	0	0	0	0	0	0	0	0	0	0	0	0	0	0	0	0	0	0	0	0	0	0	0	0
PDAC_N1_Normal_Ds0CR0_CAGCCGAGTATTCTCT	Ductal-Normal	0	0	0	0	0	0	0	0	0	0	0	0	0	0	0	0	0	0	0	0	0	0	0	0
PDAC_N1_Normal_Ds0CR0_CAGCCGAGTCGCGGTT	Ductal-Normal	0	0	0	0	0	0	0	0	0	0	0	0	0	0	0	0	0	0	0	0	0	0	0	0
PDAC_N1_Normal_Ds0CR0_CAGCCGATCGCACTCT	Ductal-Normal	0	0	0	0	0	0	0	0	0	0	0	0	0	0	0	0	0	0	0	0	0	0	0	0
PDAC_N1_Normal_Ds0CR0_CAGCCGATCTTGTACT	Ductal-Normal	0	0	0	0	0	0	0	0	0	0	0	0	0	0	0	0	0	0	0	0	0	0	0	0
PDAC_N1_Normal_Ds0CR0_CAGCGACCAATGTTGC	Ductal-Normal	0	0	0	0	0	0	0	0	0	0	0	0	0	0	0	0	0	0	0	0	0	0	0	0
PDAC_N1_Normal_Ds0CR0_CAGCGACTCCTTCAAT	Ductal-Normal	0	0	0	0	0	0	0	0	0	0	0	0	0	0	0	0	0	0	0	0	0	0	0	0
PDAC_N1_Normal_Ds0CR0_CAGCGACTCTAACTGG	Acinar	0	0	0	0	0	0	0	0	0	0	0	0	0	0	0	0	0	0	0	0	0	0	0	0
PDAC_N1_Normal_Ds0CR0_CAGCTAAAGACTGGGT	Ductal-Normal	0	0	0	0	0	0	0	0	0	0	0	0	0	0	0	0	0	0	0	0	0	0	0	0
PDAC_N1_Normal_Ds0CR0_CAGCTAAAGATATGCA	Ductal-Normal	0	0	0	0	0	0	0	0	0	0	0	0	0	0	0	0	0	0	0	0	0	0	0	0
PDAC_N1_Normal_Ds0CR0_CAGCTAAAGCCCAATT	Ductal-Normal	0	0	0	0	0	0	0	0	0	0	0	0	0	0	0	0	0	0	0	0	0	0	0	0
PDAC_N1_Normal_Ds0CR0_CAGCTAACATATGGTC	Ductal-Normal	0	0	0	0	0	0	0	0	0	0	0	0	0	0	0	0	0	0	0	0	0	0	0	0
PDAC_N1_Normal_Ds0CR0_CAGCTAAGTATGCTTG	Ductal-Normal	0	0	0	0	0	0	0	0	0	0	0	0	0	0	0	0	0	0	0	0	0	0	0	0
PDAC_N1_Normal_Ds0CR0_CAGCTGGCAGATAATG	Ductal-Normal	0	0	0	0	0	0	0	0	0	0	0	0	0	0	0	0	0	0	0	0	0	0	0	0
PDAC_N1_Normal_Ds0CR0_CAGCTGGCAGGTCCAC	Ductal-Normal	0	0	0	0	0	0	0	0	0	0	0	0	0	0	0	0	0	0	0	0	0	0	0	0
PDAC_N1_Normal_Ds0CR0_CAGCTGGCATCAGTCA	Ductal-Normal	0	0	0	0	0	0	0	0	0	0	0	0	0	0	0	0	0	0	0	0	0	0	0	0
PDAC_N1_Normal_Ds0CR0_CAGCTGGTCACATGCA	Ductal-Normal	0	0	0	0	0	0	0	0	0	0	0	0	0	0	0	0	0	0	0	0	0	0	0	0
PDAC_N1_Normal_Ds0CR0_CAGCTGGTCTCGATGA	Ductal-Normal	0	0	0	0	0	0	0	0	0	0	0	0	0	0	0	0	0	0	0	0	0	0	0	0
PDAC_N1_Normal_Ds0CR0_CAGGTGCCAGTAAGAT	Ductal-Normal	0	0	0	0	0	0	0	0	0	0	0	0	0	0	0	0	0	0	0	0	0	0	0	0
PDAC_N1_Normal_Ds0CR0_CAGGTGCGTCTCATCC	Ductal-Normal	0	0	0	0	0	0	0	0	0	0	0	0	0	0	0	0	0	0	0	0	0	0	0	0
PDAC_N1_Normal_Ds0CR0_CAGTAACAGGGAACGG	Ductal-Normal	0	0	0	0	0	0	0	0	0	0	0	0	0	0	0	0	0	0	0	0	0	0	0	0
PDAC_N1_Normal_Ds0CR0_CAGTAACGTCGACTAT	Ductal-Normal	0	0	0	0	0	0	0	0	0	0	0	0	0	0	0	0	0	0	0	0	0	0	0	0
PDAC_N1_Normal_Ds0CR0_CAGTAACTCTTTACAC	Ductal-Normal	0	0	0	0	0	0	0	0	0	0	0	0	0	0	0	0	0	0	0	0	0	0	0	0
PDAC_N1_Normal_Ds0CR0_CAGTCCTAGCGAGAAA	Ductal-Normal	0	0	0	0	0	0	0	0	0	0	0	0	0	0	0	0	0	0	0	0	0	0	0	0
PDAC_N1_Normal_Ds0CR0_CAGTCCTAGCTAACAA	Ductal-Normal	0	0	0	0	0	0	0	0	0	0	0	0	0	0	0	0	0	0	0	0	0	0	0	0
PDAC_N1_Normal_Ds0CR0_CAGTCCTCAAGTTGTC	Ductal-Normal	0	0	0	0	0	0	0	0	0	0	0	0	0	0	0	0	0	0	0	0	0	0	0	0
PDAC_N1_Normal_Ds0CR0_CAGTCCTCATCCGCGA	Ductal-Normal	0	0	0	0	0	0	0	0	0	0	0	0	0	0	0	0	0	0	0	0	0	0	0	0
PDAC_N1_Normal_Ds0CR0_CAGTCCTCATCTCGCT	Ductal-Normal	0	0	0	0	0	0	0	0	0	0	0	0	0	0	0	0	0	0	0	0	0	0	0	0
PDAC_N1_Normal_Ds0CR0_CAGTCCTGTAACGACG	Ductal-Normal	0	0	0	0	0	0	0	0	0	0	0	0	0	0	0	0	0	0	0	0	0	0	0	0
PDAC_N1_Normal_Ds0CR0_CAGTCCTGTTATCACG	Acinar	0	0	0	0	0	0	0	0	0	0	0	0	0	0	0	0	0	0	0	0	0	0	0	0
PDAC_N1_Normal_Ds0CR0_CAGTCCTTCACTCCTG	Ductal-Normal	0	0	0	0	0	0	0	0	0	0	0	0	0	0	0	0	0	0	0	0	0	0	0	0
PDAC_N1_Normal_Ds0CR0_CAGTCCTTCGGTCTAA	Ductal-Normal	0	0	0	0	0	0	0	0	0	0	0	0	0	0	0	0	0	0	0	0	0	0	0	0
PDAC_N1_Normal_Ds0CR0_CAGTCCTTCTAACTCT	Ductal-Normal	0	0	0	0	0	0	0	0	0	0	0	0	0	0	0	0	0	0	0	0	0	0	0	0
PDAC_N1_Normal_Ds0CR0_CATATGGAGATCCCGC	Ductal-Normal	0	0	0	0	0	0	0	0	0	0	0	0	0	0	0	0	0	0	0	0	0	0	0	0
PDAC_N1_Normal_Ds0CR0_CATATGGCACGCATCG	Ductal-Normal	0	0	0	0	0	0	0	0	0	0	0	0	0	0	0	0	0	0	0	0	0	0	0	0
PDAC_N1_Normal_Ds0CR0_CATATGGCAGCTTCGG	Ductal-Normal	0	0	0	0	0	0	0	0	0	0	0	0	0	0	0	0	0	0	0	0	0	0	0	0
PDAC_N1_Normal_Ds0CR0_CATATGGCATGGGAAC	Ductal-Normal	0	0	0	0	0	0	0	0	0	0	0	0	0	0	0	0	0	0	0	0	0	0	0	0
PDAC_N1_Normal_Ds0CR0_CATATGGGTCGGGTCT	Malignant	0	0	0	0	0	0	0	0	0	0	0	0	0	0	0	0	0	0	0	0	0	0	0	0
PDAC_N1_Normal_Ds0CR0_CATATGGGTGCAGGTA	Ductal-Normal	0	0	0	0	0	0	0	0	0	0	0	0	0	0	0	0	0	0	0	0	0	0	0	0
PDAC_N1_Normal_Ds0CR0_CATATTCAGTATCGAA	Ductal-Normal	0	0	0	0	0	0	0	0	0	0	0	0	0	0	0	0	0	0	0	0	0	0	0	0
PDAC_N1_Normal_Ds0CR0_CATATTCCAGATCCAT	Ductal-Normal	0	0	0	0	0	0	0	0	0	0	0	0	0	0	0	0	0	0	0	0	0	0	0	0
PDAC_N1_Normal_Ds0CR0_CATATTCCAGTATAAG	Ductal-Normal	0	0	0	0	0	0	0	0	0	0	0	0	0	0	0	0	0	0	0	0	0	0	0	0
PDAC_N1_Normal_Ds0CR0_CATATTCGTCTAGTGT	Ductal-Normal	0	0	0	0	0	0	0	0	0	0	0	0	0	0	0	0	0	0	0	0	0	0	0	0
PDAC_N1_Normal_Ds0CR0_CATATTCTCACCGGGT	Ductal-Normal	0	0	0	0	0	0	0	0	0	0	0	0	0	0	0	0	0	0	0	0	0	0	0	0
PDAC_N1_Normal_Ds0CR0_CATCAAGAGACTCGGA	Acinar	0	0	0	0	0	0	0	0	0	0	0	0	0	0	0	0	0	0	0	0	0	0	0	0
PDAC_N1_Normal_Ds0CR0_CATCAAGGTCACCCAG	Ductal-Normal	0	0	0	0	0	0	0	0	0	0	0	0	0	0	0	0	0	0	0	0	0	0	0	0
PDAC_N1_Normal_Ds0CR0_CATCAAGGTCTGATCA	Ductal-Normal	0	0	0	0	0	0	0	0	0	0	0	0	0	0	0	0	0	0	0	0	0	0	0	0
PDAC_N1_Normal_Ds0CR0_CATCAAGGTGGGTATG	Ductal-Normal	0	0	0	0	0	0	0	0	0	0	0	0	0	0	0	0	0	0	0	0	0	0	0	0
PDAC_N1_Normal_Ds0CR0_CATCAAGTCCTATGTT	Ductal-Normal	0	0	0	0	0	0	0	0	0	0	0	0	0	0	0	0	0	0	0	0	0	0	0	0
PDAC_N1_Normal_Ds0CR0_CATCAAGTCTCTGCTG	Ductal-Normal	0	0	0	0	0	0	0	0	0	0	0	0	0	0	0	0	0	0	0	0	0	0	0	0
PDAC_N1_Normal_Ds0CR0_CATCAGAAGCGTTGCC	Ductal-Normal	0	0	0	0	0	0	0	0	0	0	0	0	0	0	0	0	0	0	0	0	0	0	0	0
PDAC_N1_Normal_Ds0CR0_CATCAGAAGTAGGCCA	Ductal-Normal	0	0	0	0	0	0	0	0	0	0	0	0	0	0	0	0	0	0	0	0	0	0	0	0
PDAC_N1_Normal_Ds0CR0_CATCAGACAGGTGGAT	Ductal-Normal	0	0	0	0	0	0	0	0	0	0	0	0	0	0	0	0	0	0	0	0	0	0	0	0
PDAC_N1_Normal_Ds0CR0_CATCAGATCGGCGGTT	Ductal-Normal	0	0	0	0	0	0	0	0	0	0	0	0	0	0	0	0	0	0	0	0	0	0	0	0
PDAC_N1_Normal_Ds0CR0_CATCAGATCTGCCCTA	Ductal-Normal	0	0	0	0	0	0	0	0	0	0	0	0	0	0	0	0	0	0	0	0	0	0	0	0
PDAC_N1_Normal_Ds0CR0_CATCCACGTAAACACA	Ductal-Normal	0	0	0	0	0	0	0	0	0	0	0	0	0	0	0	0	0	0	0	0	0	0	0	0
PDAC_N1_Normal_Ds0CR0_CATCCACGTCGGCTCA	Ductal-Normal	0	0	0	0	0	0	0	0	0	0	0	0	0	0	0	0	0	0	0	0	0	0	0	0
PDAC_N1_Normal_Ds0CR0_CATCCACTCCGCTGTT	Ductal-Normal	0	0	0	0	0	0	0	0	0	0	0	0	0	0	0	0	0	0	0	0	0	0	0	0
PDAC_N1_Normal_Ds0CR0_CATCCACTCTGAGGGA	Ductal-Normal	0	0	0	0	0	0	0	0	0	0	0	0	0	0	0	0	0	0	0	0	0	0	0	0
PDAC_N1_Normal_Ds0CR0_CATCGAATCATCTGTT	Ductal-Normal	0	0	0	0	0	0	0	0	0	0	0	0	0	0	0	0	0	0	0	0	0	0	0	0
PDAC_N1_Normal_Ds0CR0_CATCGAATCCGCAGTG	Ductal-Normal	0	0	0	0	0	0	0	0	0	0	0	0	0	0	0	0	0	0	0	0	0	0	0	0
PDAC_N1_Normal_Ds0CR0_CATCGGGAGGCATGGT	Ductal-Normal	0	0	0	0	0	0	0	0	0	0	0	0	0	0	0	0	0	0	0	0	0	0	0	0
PDAC_N1_Normal_Ds0CR0_CATCGGGCATCACCCT	Ductal-Normal	0	0	0	0	0	0	0	0	0	0	0	0	0	0	0	0	0	0	0	0	0	0	0	0
PDAC_N1_Normal_Ds0CR0_CATCGGGCATCAGTCA	Ductal-Normal	0	0	0	0	0	0	0	0	0	0	0	0	0	0	0	0	0	0	0	0	0	0	0	0
PDAC_N1_Normal_Ds0CR0_CATCGGGTCCTTTCGG	Ductal-Normal	0	0	0	0	0	0	0	0	0	0	0	0	0	0	0	0	0	0	0	0	0	0	0	0
PDAC_N1_Normal_Ds0CR0_CATGACAAGATCCGAG	Ductal-Normal	0	0	0	0	0	0	0	0	0	0	0	0	0	0	0	0	0	0	0	0	0	0	0	0
PDAC_N1_Normal_Ds0CR0_CATGACATCATCGATG	Ductal-Normal	0	0	0	0	0	0	0	0	0	0	0	0	0	0	0	0	0	0	0	0	0	0	0	0
PDAC_N1_Normal_Ds0CR0_CATGACATCCACGTTC	Ductal-Normal	0	0	0	0	0	0	0	0	0	0	0	0	0	0	0	0	0	0	0	0	0	0	0	0
PDAC_N1_Normal_Ds0CR0_CATGCCTCATTATCTC	Ductal-Normal	0	0	0	0	0	0	0	0	0	0	0	0	0	0	0	0	0	0	0	0	0	0	0	0
PDAC_N1_Normal_Ds0CR0_CATGCCTGTAGCGTCC	Ductal-Normal	0	0	0	0	0	0	0	0	0	0	0	0	0	0	0	0	0	0	0	0	0	0	0	0
PDAC_N1_Normal_Ds0CR0_CATGCCTTCATCACCC	Ductal-Normal	0	0	0	0	0	0	0	0	0	0	0	0	0	0	0	0	0	0	0	0	0	0	0	0
PDAC_N1_Normal_Ds0CR0_CATGCCTTCCAATGGT	Ductal-Normal	0	0	0	0	0	0	0	0	0	0	0	0	0	0	0	0	0	0	0	0	0	0	0	0
PDAC_N1_Normal_Ds0CR0_CATGGCGAGTCCTCCT	Ductal-Normal	0	0	0	0	0	0	0	0	0	0	0	0	0	0	0	0	0	0	0	0	0	0	0	0
PDAC_N1_Normal_Ds0CR0_CATGGCGCATTCCTCG	Ductal-Normal	0	0	0	0	0	0	0	0	0	0	0	0	0	0	0	0	0	0	0	0	0	0	0	0
PDAC_N1_Normal_Ds0CR0_CATGGCGGTCTTGATG	Ductal-Normal	0	0	0	0	0	0	0	0	0	0	0	0	0	0	0	0	0	0	0	0	0	0	0	0
PDAC_N1_Normal_Ds0CR0_CATGGCGTCCAAGTAC	Ductal-Normal	0	0	0	0	0	0	0	0	0	0	0	0	0	0	0	0	0	0	0	0	0	0	0	0
PDAC_N1_Normal_Ds0CR0_CATGGCGTCCTTAATC	Ductal-Normal	0	0	0	0	0	0	0	0	0	0	0	0	0	0	0	0	0	0	0	0	0	0	0	0
PDAC_N1_Normal_Ds0CR0_CATGGCGTCTTCGGTC	Ductal-Normal	0	0	0	0	0	0	0	0	0	0	0	0	0	0	0	0	0	0	0	0	0	0	0	0
PDAC_N1_Normal_Ds0CR0_CATTATCAGCAGACTG	Acinar	0	0	0	0	0	0	0	0	0	0	0	0	0	0	0	0	0	0	0	0	0	0	0	0
PDAC_N1_Normal_Ds0CR0_CATTATCGTACCAGTT	Ductal-Normal	0	0	0	0	0	0	0	0	0	0	0	0	0	0	0	0	0	0	0	0	0	0	0	0
PDAC_N1_Normal_Ds0CR0_CATTCGCCACGCATCG	Ductal-Normal	0	0	0	0	0	0	0	0	0	0	0	0	0	0	0	0	0	0	0	0	0	0	0	0
PDAC_N1_Normal_Ds0CR0_CATTCGCGTTGCCTCT	Ductal-Normal	0	0	0	0	0	0	0	0	0	0	0	0	0	0	0	0	0	0	0	0	0	0	0	0
PDAC_N1_Normal_Ds0CR0_CATTCGCTCGCACTCT	Ductal-Normal	0	0	0	0	0	0	0	0	0	0	0	0	0	0	0	0	0	0	0	0	0	0	0	0
PDAC_N1_Normal_Ds0CR0_CCAATCCAGCACCGCT	Ductal-Normal	0	0	0	0	0	0	0	0	0	0	0	0	0	0	0	0	0	0	0	0	0	0	0	0
PDAC_N1_Normal_Ds0CR0_CCAATCCCAAAGGAAG	Ductal-Normal	0	0	0	0	0	0	0	0	0	0	0	0	0	0	0	0	0	0	0	0	0	0	0	0
PDAC_N1_Normal_Ds0CR0_CCAATCCCATTTCAGG	Ductal-Normal	0	0	0	0	0	0	0	0	0	0	0	0	0	0	0	0	0	0	0	0	0	0	0	0
PDAC_N1_Normal_Ds0CR0_CCAATCCGTCCGTGAC	Ductal-Normal	0	0	0	0	0	0	0	0	0	0	0	0	0	0	0	0	0	0	0	0	0	0	0	0
PDAC_N1_Normal_Ds0CR0_CCAATCCGTCTCCACT	Ductal-Normal	0	0	0	0	0	0	0	0	0	0	0	0	0	0	0	0	0	0	0	0	0	0	0	0
PDAC_N1_Normal_Ds0CR0_CCACCTACATGATCCA	Ductal-Normal	0	0	0	0	0	0	0	0	0	0	0	0	0	0	0	0	0	0	0	0	0	0	0	0
PDAC_N1_Normal_Ds0CR0_CCACCTAGTGTTCTTT	Ductal-Normal	0	0	0	0	0	0	0	0	0	0	0	0	0	0	0	0	0	0	0	0	0	0	0	0
PDAC_N1_Normal_Ds0CR0_CCACCTAGTTAGATGA	Ductal-Normal	0	0	0	0	0	0	0	0	0	0	0	0	0	0	0	0	0	0	0	0	0	0	0	0
PDAC_N1_Normal_Ds0CR0_CCACGGAAGACGCAAC	Ductal-Normal	0	0	0	0	0	0	0	0	0	0	0	0	0	0	0	0	0	0	0	0	0	0	0	0
PDAC_N1_Normal_Ds0CR0_CCACGGACAAGAGTCG	Ductal-Normal	0	0	0	0	0	0	0	0	0	0	0	0	0	0	0	0	0	0	0	0	0	0	0	0
PDAC_N1_Normal_Ds0CR0_CCACTACCAGGACGTA	Ductal-Normal	0	0	0	0	0	0	0	0	0	0	0	0	0	0	0	0	0	0	0	0	0	0	0	0
PDAC_N1_Normal_Ds0CR0_CCACTACCAGGATCGA	Ductal-Normal	0	0	0	0	0	0	0	0	0	0	0	0	0	0	0	0	0	0	0	0	0	0	0	0
PDAC_N1_Normal_Ds0CR0_CCACTACCATACTACG	Ductal-Normal	0	0	0	0	0	0	0	0	0	0	0	0	0	0	0	0	0	0	0	0	0	0	0	0
PDAC_N1_Normal_Ds0CR0_CCACTACCATTCCTGC	Ductal-Normal	0	0	0	0	0	0	0	0	0	0	0	0	0	0	0	0	0	0	0	0	0	0	0	0
PDAC_N1_Normal_Ds0CR0_CCACTACTCGAGCCCA	Ductal-Normal	0	0	0	0	0	0	0	0	0	0	0	0	0	0	0	0	0	0	0	0	0	0	0	0
PDAC_N1_Normal_Ds0CR0_CCAGCGAAGAAACGAG	Ductal-Normal	0	0	0	0	0	0	0	0	0	0	0	0	0	0	0	0	0	0	0	0	0	0	0	0
PDAC_N1_Normal_Ds0CR0_CCAGCGAGTTTGCATG	Ductal-Normal	0	0	0	0	0	0	0	0	0	0	0	0	0	0	0	0	0	0	0	0	0	0	0	0
PDAC_N1_Normal_Ds0CR0_CCAGCGATCAGATAAG	Ductal-Normal	0	0	0	0	0	0	0	0	0	0	0	0	0	0	0	0	0	0	0	0	0	0	0	0
PDAC_N1_Normal_Ds0CR0_CCAGCGATCGTTGACA	Ductal-Normal	0	0	0	0	0	0	0	0	0	0	0	0	0	0	0	0	0	0	0	0	0	0	0	0
PDAC_N1_Normal_Ds0CR0_CCATGTCCAAGCGCTC	Ductal-Normal	0	0	0	0	0	0	0	0	0	0	0	0	0	0	0	0	0	0	0	0	0	0	0	0
PDAC_N1_Normal_Ds0CR0_CCATTCGAGCAGCGTA	Ductal-Normal	0	0	0	0	0	0	0	0	0	0	0	0	0	0	0	0	0	0	0	0	0	0	0	0
PDAC_N1_Normal_Ds0CR0_CCATTCGCATAGTAAG	Ductal-Normal	0	0	0	0	0	0	0	0	0	0	0	0	0	0	0	0	0	0	0	0	0	0	0	0
PDAC_N1_Normal_Ds0CR0_CCATTCGGTTGCGCAC	Ductal-Normal	0	0	0	0	0	0	0	0	0	0	0	0	0	0	0	0	0	0	0	0	0	0	0	0
PDAC_N1_Normal_Ds0CR0_CCATTCGTCCGTTGCT	Acinar	0	0	0	0	0	0	0	0	0	0	0	0	0	0	0	0	0	0	0	0	0	0	0	0
PDAC_N1_Normal_Ds0CR0_CCCAATCAGCACCGCT	Ductal-Normal	0	0	0	0	0	0	0	0	0	0	0	0	0	0	0	0	0	0	0	0	0	0	0	0
PDAC_N1_Normal_Ds0CR0_CCCAATCCATTACCTT	Ductal-Normal	0	0	0	0	0	0	0	0	0	0	0	0	0	0	0	0	0	0	0	0	0	0	0	0
PDAC_N1_Normal_Ds0CR0_CCCAATCGTGACTCAT	Ductal-Normal	0	0	0	0	0	0	0	0	0	0	0	0	0	0	0	0	0	0	0	0	0	0	0	0
PDAC_N1_Normal_Ds0CR0_CCCAGTTAGAGCTGCA	Ductal-Normal	0	0	0	0	0	0	0	0	0	0	0	0	0	0	0	0	0	0	0	0	0	0	0	0
PDAC_N1_Normal_Ds0CR0_CCCAGTTCACCAGGCT	Ductal-Normal	0	0	0	0	0	0	0	0	0	0	0	0	0	0	0	0	0	0	0	0	0	0	0	0
PDAC_N1_Normal_Ds0CR0_CCCAGTTGTAGGACAC	Ductal-Normal	0	0	0	0	0	0	0	0	0	0	0	0	0	0	0	0	0	0	0	0	0	0	0	0
PDAC_N1_Normal_Ds0CR0_CCCAGTTGTGCACCAC	Ductal-Normal	0	0	0	0	0	0	0	0	0	0	0	0	0	0	0	0	0	0	0	0	0	0	0	0
PDAC_N1_Normal_Ds0CR0_CCCAGTTTCGGACAAG	Ductal-Normal	0	0	0	0	0	0	0	0	0	0	0	0	0	0	0	0	0	0	0	0	0	0	0	0
PDAC_N1_Normal_Ds0CR0_CCCATACAGGCCATAG	Ductal-Normal	0	0	0	0	0	0	0	0	0	0	0	0	0	0	0	0	0	0	0	0	0	0	0	0
PDAC_N1_Normal_Ds0CR0_CCCATACCAATACGCT	Ductal-Normal	0	0	0	0	0	0	0	0	0	0	0	0	0	0	0	0	0	0	0	0	0	0	0	0
PDAC_N1_Normal_Ds0CR0_CCCATACCATCCGCGA	Ductal-Normal	0	0	0	0	0	0	0	0	0	0	0	0	0	0	0	0	0	0	0	0	0	0	0	0
PDAC_N1_Normal_Ds0CR0_CCCATACGTATGGTTC	Ductal-Normal	0	0	0	0	0	0	0	0	0	0	0	0	0	0	0	0	0	0	0	0	0	0	0	0
PDAC_N1_Normal_Ds0CR0_CCCATACTCTTGAGGT	Ductal-Normal	0	0	0	0	0	0	0	0	0	0	0	0	0	0	0	0	0	0	0	0	0	0	0	0
PDAC_N1_Normal_Ds0CR0_CCCTCCTAGCACACAG	Ductal-Normal	0	0	0	0	0	0	0	0	0	0	0	0	0	0	0	0	0	0	0	0	0	0	0	0
PDAC_N1_Normal_Ds0CR0_CCCTCCTCACCGATAT	Ductal-Normal	0	0	0	0	0	0	0	0	0	0	0	0	0	0	0	0	0	0	0	0	0	0	0	0
PDAC_N1_Normal_Ds0CR0_CCCTCCTCATACAGCT	Ductal-Normal	0	0	0	0	0	0	0	0	0	0	0	0	0	0	0	0	0	0	0	0	0	0	0	0
PDAC_N1_Normal_Ds0CR0_CCCTCCTGTGCAACTT	Ductal-Normal	0	0	0	0	0	0	0	0	0	0	0	0	0	0	0	0	0	0	0	0	0	0	0	0
PDAC_N1_Normal_Ds0CR0_CCCTCCTGTGCCTGTG	Ductal-Normal	0	0	0	0	0	0	0	0	0	0	0	0	0	0	0	0	0	0	0	0	0	0	0	0
PDAC_N1_Normal_Ds0CR0_CCCTCCTTCCGATATG	Ductal-Normal	0	0	0	0	0	0	0	0	0	0	0	0	0	0	0	0	0	0	0	0	0	0	0	0
PDAC_N1_Normal_Ds0CR0_CCGGGATAGGACGAAA	Ductal-Normal	0	0	0	0	0	0	0	0	0	0	0	0	0	0	0	0	0	0	0	0	0	0	0	0
PDAC_N1_Normal_Ds0CR0_CCGGGATAGGAGTAGA	Ductal-Normal	0	0	0	0	0	0	0	0	0	0	0	0	0	0	0	0	0	0	0	0	0	0	0	0
PDAC_N1_Normal_Ds0CR0_CCGGGATAGTGGACGT	Ductal-Normal	0	0	0	0	0	0	0	0	0	0	0	0	0	0	0	0	0	0	0	0	0	0	0	0
PDAC_N1_Normal_Ds0CR0_CCGGGATTCAACACCA	Ductal-Normal	0	0	0	0	0	0	0	0	0	0	0	0	0	0	0	0	0	0	0	0	0	0	0	0
PDAC_N1_Normal_Ds0CR0_CCGGTAGCATCACGTA	Ductal-Normal	0	0	0	0	0	0	0	0	0	0	0	0	0	0	0	0	0	0	0	0	0	0	0	0
PDAC_N1_Normal_Ds0CR0_CCGGTAGGTGGTACAG	Ductal-Normal	0	0	0	0	0	0	0	0	0	0	0	0	0	0	0	0	0	0	0	0	0	0	0	0
PDAC_N1_Normal_Ds0CR0_CCGGTAGTCAGATAAG	Ductal-Normal	0	0	0	0	0	0	0	0	0	0	0	0	0	0	0	0	0	0	0	0	0	0	0	0
PDAC_N1_Normal_Ds0CR0_CCGGTAGTCTGCCAGG	Ductal-Normal	0	0	0	0	0	0	0	0	0	0	0	0	0	0	0	0	0	0	0	0	0	0	0	0
PDAC_N1_Normal_Ds0CR0_CCGTACTAGAAGGGTA	Ductal-Normal	0	0	0	0	0	0	0	0	0	0	0	0	0	0	0	0	0	0	0	0	0	0	0	0
PDAC_N1_Normal_Ds0CR0_CCGTACTCACTACAGT	Ductal-Normal	0	0	0	0	0	0	0	0	0	0	0	0	0	0	0	0	0	0	0	0	0	0	0	0
PDAC_N1_Normal_Ds0CR0_CCGTACTCAGCTGCTG	Ductal-Normal	0	0	0	0	0	0	0	0	0	0	0	0	0	0	0	0	0	0	0	0	0	0	0	0
PDAC_N1_Normal_Ds0CR0_CCGTACTCATACGCTA	Ductal-Normal	0	0	0	0	0	0	0	0	0	0	0	0	0	0	0	0	0	0	0	0	0	0	0	0
PDAC_N1_Normal_Ds0CR0_CCGTACTCATATGAGA	Malignant	0	0	0	0	0	0	0	0	0	0	0	0	0	0	0	0	0	0	0	0	0	0	0	0
PDAC_N1_Normal_Ds0CR0_CCGTACTCATTGGCGC	Ductal-Normal	0	0	0	0	0	0	0	0	0	0	0	0	0	0	0	0	0	0	0	0	0	0	0	0
PDAC_N1_Normal_Ds0CR0_CCGTGGAGTGCACGAA	Ductal-Normal	0	0	0	0	0	0	0	0	0	0	0	0	0	0	0	0	0	0	0	0	0	0	0	0
PDAC_N1_Normal_Ds0CR0_CCGTTCAAGGAGTTTA	Ductal-Normal	0	0	0	0	0	0	0	0	0	0	0	0	0	0	0	0	0	0	0	0	0	0	0	0
PDAC_N1_Normal_Ds0CR0_CCGTTCACACCAGATT	Ductal-Normal	0	0	0	0	0	0	0	0	0	0	0	0	0	0	0	0	0	0	0	0	0	0	0	0
PDAC_N1_Normal_Ds0CR0_CCTAAAGCACCCATTC	Ductal-Normal	0	0	0	0	0	0	0	0	0	0	0	0	0	0	0	0	0	0	0	0	0	0	0	0
PDAC_N1_Normal_Ds0CR0_CCTAAAGCACGGTTTA	Ductal-Normal	0	0	0	0	0	0	0	0	0	0	0	0	0	0	0	0	0	0	0	0	0	0	0	0
PDAC_N1_Normal_Ds0CR0_CCTAAAGTCCAGTATG	Ductal-Normal	0	0	0	0	0	0	0	0	0	0	0	0	0	0	0	0	0	0	0	0	0	0	0	0
PDAC_N1_Normal_Ds0CR0_CCTACACAGAGTACCG	Ductal-Normal	0	0	0	0	0	0	0	0	0	0	0	0	0	0	0	0	0	0	0	0	0	0	0	0
PDAC_N1_Normal_Ds0CR0_CCTACACAGGAACTGC	Ductal-Normal	0	0	0	0	0	0	0	0	0	0	0	0	0	0	0	0	0	0	0	0	0	0	0	0
PDAC_N1_Normal_Ds0CR0_CCTACACCACAGAGGT	Ductal-Normal	0	0	0	0	0	0	0	0	0	0	0	0	0	0	0	0	0	0	0	0	0	0	0	0
PDAC_N1_Normal_Ds0CR0_CCTACACGTCCAACTA	Ductal-Normal	0	0	0	0	0	0	0	0	0	0	0	0	0	0	0	0	0	0	0	0	0	0	0	0
PDAC_N1_Normal_Ds0CR0_CCTACACGTCTAAAGA	Ductal-Normal	0	0	0	0	0	0	0	0	0	0	0	0	0	0	0	0	0	0	0	0	0	0	0	0
PDAC_N1_Normal_Ds0CR0_CCTACACGTTCCGGCA	Ductal-Normal	0	0	0	0	0	0	0	0	0	0	0	0	0	0	0	0	0	0	0	0	0	0	0	0
PDAC_N1_Normal_Ds0CR0_CCTACACGTTCTGAAC	Ductal-Normal	0	0	0	0	0	0	0	0	0	0	0	0	0	0	0	0	0	0	0	0	0	0	0	0
PDAC_N1_Normal_Ds0CR0_CCTACACTCGTAGATC	Ductal-Normal	0	0	0	0	0	0	0	0	0	0	0	0	0	0	0	0	0	0	0	0	0	0	0	0
PDAC_N1_Normal_Ds0CR0_CCTACCACAAAGCAAT	Ductal-Normal	0	0	0	0	0	0	0	0	0	0	0	0	0	0	0	0	0	0	0	0	0	0	0	0
PDAC_N1_Normal_Ds0CR0_CCTACCACAACTTGAC	Ductal-Normal	0	0	0	0	0	0	0	0	0	0	0	0	0	0	0	0	0	0	0	0	0	0	0	0
PDAC_N1_Normal_Ds0CR0_CCTAGCTAGACCGGAT	Ductal-Normal	0	0	0	0	0	0	0	0	0	0	0	0	0	0	0	0	0	0	0	0	0	0	0	0
PDAC_N1_Normal_Ds0CR0_CCTAGCTAGCCAGAAC	Ductal-Normal	0	0	0	0	0	0	0	0	0	0	0	0	0	0	0	0	0	0	0	0	0	0	0	0
PDAC_N1_Normal_Ds0CR0_CCTAGCTCATTGAGCT	Ductal-Normal	0	0	0	0	0	0	0	0	0	0	0	0	0	0	0	0	0	0	0	0	0	0	0	0
PDAC_N1_Normal_Ds0CR0_CCTAGCTGTGTGCCTG	Ductal-Normal	0	0	0	0	0	0	0	0	0	0	0	0	0	0	0	0	0	0	0	0	0	0	0	0
PDAC_N1_Normal_Ds0CR0_CCTAGCTTCTCGGACG	Ductal-Normal	0	0	0	0	0	0	0	0	0	0	0	0	0	0	0	0	0	0	0	0	0	0	0	0
PDAC_N1_Normal_Ds0CR0_CCTAGCTTCTCTGAGA	Ductal-Normal	0	0	0	0	0	0	0	0	0	0	0	0	0	0	0	0	0	0	0	0	0	0	0	0
PDAC_N1_Normal_Ds0CR0_CCTATTAAGTGCGTGA	Ductal-Normal	0	0	0	0	0	0	0	0	0	0	0	0	0	0	0	0	0	0	0	0	0	0	0	0
PDAC_N1_Normal_Ds0CR0_CCTATTACATAGAAAC	Ductal-Normal	0	0	0	0	0	0	0	0	0	0	0	0	0	0	0	0	0	0	0	0	0	0	0	0
PDAC_N1_Normal_Ds0CR0_CCTATTAGTTGATTGC	Ductal-Normal	0	0	0	0	0	0	0	0	0	0	0	0	0	0	0	0	0	0	0	0	0	0	0	0
PDAC_N1_Normal_Ds0CR0_CCTATTAGTTTCCACC	Ductal-Normal	0	0	0	0	0	0	0	0	0	0	0	0	0	0	0	0	0	0	0	0	0	0	0	0
PDAC_N1_Normal_Ds0CR0_CCTATTATCATTATCC	Ductal-Normal	0	0	0	0	0	0	0	0	0	0	0	0	0	0	0	0	0	0	0	0	0	0	0	0
PDAC_N1_Normal_Ds0CR0_CCTATTATCTGCCAGG	Ductal-Normal	0	0	0	0	0	0	0	0	0	0	0	0	0	0	0	0	0	0	0	0	0	0	0	0
PDAC_N1_Normal_Ds0CR0_CCTCAGTAGACTAAGT	Ductal-Normal	0	0	0	0	0	0	0	0	0	0	0	0	0	0	0	0	0	0	0	0	0	0	0	0
PDAC_N1_Normal_Ds0CR0_CCTCAGTAGAGTCGGT	Ductal-Normal	0	0	0	0	0	0	0	0	0	0	0	0	0	0	0	0	0	0	0	0	0	0	0	0
PDAC_N1_Normal_Ds0CR0_CCTCAGTAGCCCTAAT	Ductal-Normal	0	0	0	0	0	0	0	0	0	0	0	0	0	0	0	0	0	0	0	0	0	0	0	0
PDAC_N1_Normal_Ds0CR0_CCTCAGTAGTACGCCC	Ductal-Normal	0	0	0	0	0	0	0	0	0	0	0	0	0	0	0	0	0	0	0	0	0	0	0	0
PDAC_N1_Normal_Ds0CR0_CCTCAGTCACAGACTT	Ductal-Normal	0	0	0	0	0	0	0	0	0	0	0	0	0	0	0	0	0	0	0	0	0	0	0	0
PDAC_N1_Normal_Ds0CR0_CCTCAGTCACCTCGTT	Ductal-Normal	0	0	0	0	0	0	0	0	0	0	0	0	0	0	0	0	0	0	0	0	0	0	0	0
PDAC_N1_Normal_Ds0CR0_CCTCAGTGTCAGAATA	Ductal-Normal	0	0	0	0	0	0	0	0	0	0	0	0	0	0	0	0	0	0	0	0	0	0	0	0
PDAC_N1_Normal_Ds0CR0_CCTCAGTTCCCTCTTT	Ductal-Normal	0	0	0	0	0	0	0	0	0	0	0	0	0	0	0	0	0	0	0	0	0	0	0	0
PDAC_N1_Normal_Ds0CR0_CCTCTGAAGTTAGCGG	Ductal-Normal	0	0	0	0	0	0	0	0	0	0	0	0	0	0	0	0	0	0	0	0	0	0	0	0
PDAC_N1_Normal_Ds0CR0_CCTCTGACAAGGACAC	Ductal-Normal	0	0	0	0	0	0	0	0	0	0	0	0	0	0	0	0	0	0	0	0	0	0	0	0
PDAC_N1_Normal_Ds0CR0_CCTCTGACACTTCGAA	Ductal-Normal	0	0	0	0	0	0	0	0	0	0	0	0	0	0	0	0	0	0	0	0	0	0	0	0
PDAC_N1_Normal_Ds0CR0_CCTCTGACAGGGTATG	Ductal-Normal	0	0	0	0	0	0	0	0	0	0	0	0	0	0	0	0	0	0	0	0	0	0	0	0
PDAC_N1_Normal_Ds0CR0_CCTCTGACATTGCGGC	Ductal-Normal	0	0	0	0	0	0	0	0	0	0	0	0	0	0	0	0	0	0	0	0	0	0	0	0
PDAC_N1_Normal_Ds0CR0_CCTCTGAGTTGATTCG	Ductal-Normal	0	0	0	0	0	0	0	0	0	0	0	0	0	0	0	0	0	0	0	0	0	0	0	0
PDAC_N1_Normal_Ds0CR0_CCTCTGATCATGTCCC	Ductal-Normal	0	0	0	0	0	0	0	0	0	0	0	0	0	0	0	0	0	0	0	0	0	0	0	0
PDAC_N1_Normal_Ds0CR0_CCTCTGATCGATAGAA	Ductal-Normal	0	0	0	0	0	0	0	0	0	0	0	0	0	0	0	0	0	0	0	0	0	0	0	0
PDAC_N1_Normal_Ds0CR0_CCTTACGAGAGGGCTT	Ductal-Normal	0	0	0	0	0	0	0	0	0	0	0	0	0	0	0	0	0	0	0	0	0	0	0	0
PDAC_N1_Normal_Ds0CR0_CCTTACGAGCTAGTGG	Ductal-Normal	0	0	0	0	0	0	0	0	0	0	0	0	0	0	0	0	0	0	0	0	0	0	0	0
PDAC_N1_Normal_Ds0CR0_CCTTACGAGGTCATCT	Ductal-Normal	0	0	0	0	0	0	0	0	0	0	0	0	0	0	0	0	0	0	0	0	0	0	0	0
PDAC_N1_Normal_Ds0CR0_CCTTACGGTAAACCTC	Ductal-Normal	0	0	0	0	0	0	0	0	0	0	0	0	0	0	0	0	0	0	0	0	0	0	0	0
PDAC_N1_Normal_Ds0CR0_CCTTACGGTCGCCATG	Ductal-Normal	0	0	0	0	0	0	0	0	0	0	0	0	0	0	0	0	0	0	0	0	0	0	0	0
PDAC_N1_Normal_Ds0CR0_CCTTCCCAGACTAAGT	Ductal-Normal	0	0	0	0	0	0	0	0	0	0	0	0	0	0	0	0	0	0	0	0	0	0	0	0
PDAC_N1_Normal_Ds0CR0_CCTTCCCCAGTTCCCT	Ductal-Normal	0	0	0	0	0	0	0	0	0	0	0	0	0	0	0	0	0	0	0	0	0	0	0	0
PDAC_N1_Normal_Ds0CR0_CCTTCCCGTGACTACT	Ductal-Normal	0	0	0	0	0	0	0	0	0	0	0	0	0	0	0	0	0	0	0	0	0	0	0	0
PDAC_N1_Normal_Ds0CR0_CCTTCCCGTTAAGATG	Ductal-Normal	0	0	0	0	0	0	0	0	0	0	0	0	0	0	0	0	0	0	0	0	0	0	0	0
PDAC_N1_Normal_Ds0CR0_CCTTCCCTCCAAGTAC	Ductal-Normal	0	0	0	0	0	0	0	0	0	0	0	0	0	0	0	0	0	0	0	0	0	0	0	0
PDAC_N1_Normal_Ds0CR0_CCTTCCCTCCGCGTTT	Ductal-Normal	0	0	0	0	0	0	0	0	0	0	0	0	0	0	0	0	0	0	0	0	0	0	0	0
PDAC_N1_Normal_Ds0CR0_CCTTCCCTCGGTGTCG	Ductal-Normal	0	0	0	0	0	0	0	0	0	0	0	0	0	0	0	0	0	0	0	0	0	0	0	0
PDAC_N1_Normal_Ds0CR0_CCTTCGAAGGGCACTA	Ductal-Normal	0	0	0	0	0	0	0	0	0	0	0	0	0	0	0	0	0	0	0	0	0	0	0	0
PDAC_N1_Normal_Ds0CR0_CCTTCGAAGGGTCGAT	Ductal-Normal	0	0	0	0	0	0	0	0	0	0	0	0	0	0	0	0	0	0	0	0	0	0	0	0
PDAC_N1_Normal_Ds0CR0_CCTTCGACAACACCCG	Ductal-Normal	0	0	0	0	0	0	0	0	0	0	0	0	0	0	0	0	0	0	0	0	0	0	0	0
PDAC_N1_Normal_Ds0CR0_CCTTTCTAGATCTGAA	Ductal-Normal	0	0	0	0	0	0	0	0	0	0	0	0	0	0	0	0	0	0	0	0	0	0	0	0
PDAC_N1_Normal_Ds0CR0_CCTTTCTCAAGTCTAC	Ductal-Normal	0	0	0	0	0	0	0	0	0	0	0	0	0	0	0	0	0	0	0	0	0	0	0	0
PDAC_N1_Normal_Ds0CR0_CCTTTCTGTCGCGAAA	Ductal-Normal	0	0	0	0	0	0	0	0	0	0	0	0	0	0	0	0	0	0	0	0	0	0	0	0
PDAC_N1_Normal_Ds0CR0_CCTTTCTGTGCACTTA	Ductal-Normal	0	0	0	0	0	0	0	0	0	0	0	0	0	0	0	0	0	0	0	0	0	0	0	0
PDAC_N1_Normal_Ds0CR0_CCTTTCTTCACCAGGC	Ductal-Normal	0	0	0	0	0	0	0	0	0	0	0	0	0	0	0	0	0	0	0	0	0	0	0	0
PDAC_N1_Normal_Ds0CR0_CGAACATAGACTGGGT	Ductal-Normal	0	0	0	0	0	0	0	0	0	0	0	0	0	0	0	0	0	0	0	0	0	0	0	0
PDAC_N1_Normal_Ds0CR0_CGAACATCAGCTGTGC	Ductal-Normal	0	0	0	0	0	0	0	0	0	0	0	0	0	0	0	0	0	0	0	0	0	0	0	0
PDAC_N1_Normal_Ds0CR0_CGAACATGTATAGGGC	Ductal-Normal	0	0	0	0	0	0	0	0	0	0	0	0	0	0	0	0	0	0	0	0	0	0	0	0
PDAC_N1_Normal_Ds0CR0_CGAACATGTCTCCCTA	Ductal-Normal	0	0	0	0	0	0	0	0	0	0	0	0	0	0	0	0	0	0	0	0	0	0	0	0
PDAC_N1_Normal_Ds0CR0_CGAACATTCACCGTAA	Ductal-Normal	0	0	0	0	0	0	0	0	0	0	0	0	0	0	0	0	0	0	0	0	0	0	0	0
PDAC_N1_Normal_Ds0CR0_CGAATGTCATACTACG	Ductal-Normal	0	0	0	0	0	0	0	0	0	0	0	0	0	0	0	0	0	0	0	0	0	0	0	0
PDAC_N1_Normal_Ds0CR0_CGACCTTCAGGGTTAG	Ductal-Normal	0	0	0	0	0	0	0	0	0	0	0	0	0	0	0	0	0	0	0	0	0	0	0	0
PDAC_N1_Normal_Ds0CR0_CGACCTTTCACTTATC	Ductal-Normal	0	0	0	0	0	0	0	0	0	0	0	0	0	0	0	0	0	0	0	0	0	0	0	0
PDAC_N1_Normal_Ds0CR0_CGACTTCCAGTACACT	Ductal-Normal	0	0	0	0	0	0	0	0	0	0	0	0	0	0	0	0	0	0	0	0	0	0	0	0
PDAC_N1_Normal_Ds0CR0_CGACTTCGTTGTTTGG	Ductal-Normal	0	0	0	0	0	0	0	0	0	0	0	0	0	0	0	0	0	0	0	0	0	0	0	0
PDAC_N1_Normal_Ds0CR0_CGACTTCTCTCCTATA	Ductal-Normal	0	0	0	0	0	0	0	0	0	0	0	0	0	0	0	0	0	0	0	0	0	0	0	0
PDAC_N1_Normal_Ds0CR0_CGAGAAGAGCAATATG	Ductal-Normal	0	0	0	0	0	0	0	0	0	0	0	0	0	0	0	0	0	0	0	0	0	0	0	0
PDAC_N1_Normal_Ds0CR0_CGAGAAGCAGACGCAA	Ductal-Normal	0	0	0	0	0	0	0	0	0	0	0	0	0	0	0	0	0	0	0	0	0	0	0	0
PDAC_N1_Normal_Ds0CR0_CGAGAAGGTAGAGGAA	Ductal-Normal	0	0	0	0	0	0	0	0	0	0	0	0	0	0	0	0	0	0	0	0	0	0	0	0
PDAC_N1_Normal_Ds0CR0_CGAGAAGGTGTAATGA	Ductal-Normal	0	0	0	0	0	0	0	0	0	0	0	0	0	0	0	0	0	0	0	0	0	0	0	0
PDAC_N1_Normal_Ds0CR0_CGAGAAGTCAGTTCGA	Ductal-Normal	0	0	0	0	0	0	0	0	0	0	0	0	0	0	0	0	0	0	0	0	0	0	0	0
PDAC_N1_Normal_Ds0CR0_CGAGCACCAAACCTAC	Ductal-Normal	0	0	0	0	0	0	0	0	0	0	0	0	0	0	0	0	0	0	0	0	0	0	0	0
PDAC_N1_Normal_Ds0CR0_CGAGCCAAGCAGCCTC	Ductal-Normal	0	0	0	0	0	0	0	0	0	0	0	0	0	0	0	0	0	0	0	0	0	0	0	0
PDAC_N1_Normal_Ds0CR0_CGAGCCACAGCTCCGA	Ductal-Normal	0	0	0	0	0	0	0	0	0	0	0	0	0	0	0	0	0	0	0	0	0	0	0	0
PDAC_N1_Normal_Ds0CR0_CGAGCCATCAGGCGAA	Ductal-Normal	0	0	0	0	0	0	0	0	0	0	0	0	0	0	0	0	0	0	0	0	0	0	0	0
PDAC_N1_Normal_Ds0CR0_CGAGCCATCCATGCTC	Ductal-Normal	0	0	0	0	0	0	0	0	0	0	0	0	0	0	0	0	0	0	0	0	0	0	0	0
PDAC_N1_Normal_Ds0CR0_CGAGCCATCTAAGCCA	Ductal-Normal	0	0	0	0	0	0	0	0	0	0	0	0	0	0	0	0	0	0	0	0	0	0	0	0
PDAC_N1_Normal_Ds0CR0_CGATCGGCAACGCACC	Ductal-Normal	0	0	0	0	0	0	0	0	0	0	0	0	0	0	0	0	0	0	0	0	0	0	0	0
PDAC_N1_Normal_Ds0CR0_CGATCGGGTTGTGGAG	Ductal-Normal	0	0	0	0	0	0	0	0	0	0	0	0	0	0	0	0	0	0	0	0	0	0	0	0
PDAC_N1_Normal_Ds0CR0_CGATCGGTCTTCAACT	Ductal-Normal	0	0	0	0	0	0	0	0	0	0	0	0	0	0	0	0	0	0	0	0	0	0	0	0
PDAC_N1_Normal_Ds0CR0_CGATGGCCATCGATGT	Ductal-Normal	0	0	0	0	0	0	0	0	0	0	0	0	0	0	0	0	0	0	0	0	0	0	0	0
PDAC_N1_Normal_Ds0CR0_CGATGGCTCGAATCCA	Ductal-Normal	0	0	0	0	0	0	0	0	0	0	0	0	0	0	0	0	0	0	0	0	0	0	0	0
PDAC_N1_Normal_Ds0CR0_CGATGTAAGCCCAGCT	Ductal-Normal	0	0	0	0	0	0	0	0	0	0	0	0	0	0	0	0	0	0	0	0	0	0	0	0
PDAC_N1_Normal_Ds0CR0_CGATGTAAGGATGGTC	Ductal-Normal	0	0	0	0	0	0	0	0	0	0	0	0	0	0	0	0	0	0	0	0	0	0	0	0
PDAC_N1_Normal_Ds0CR0_CGATGTAAGTCAATAG	Ductal-Normal	0	0	0	0	0	0	0	0	0	0	0	0	0	0	0	0	0	0	0	0	0	0	0	0
PDAC_N1_Normal_Ds0CR0_CGATGTAAGTTAACGA	Ductal-Normal	0	0	0	0	0	0	0	0	0	0	0	0	0	0	0	0	0	0	0	0	0	0	0	0
PDAC_N1_Normal_Ds0CR0_CGATGTACAAACGCGA	Ductal-Normal	0	0	0	0	0	0	0	0	0	0	0	0	0	0	0	0	0	0	0	0	0	0	0	0
PDAC_N1_Normal_Ds0CR0_CGATGTACAAGGGTCA	Ductal-Normal	0	0	0	0	0	0	0	0	0	0	0	0	0	0	0	0	0	0	0	0	0	0	0	0
PDAC_N1_Normal_Ds0CR0_CGATGTACACAGCGTC	Ductal-Normal	0	0	0	0	0	0	0	0	0	0	0	0	0	0	0	0	0	0	0	0	0	0	0	0
PDAC_N1_Normal_Ds0CR0_CGATGTACATCTGGTA	Ductal-Normal	0	0	0	0	0	0	0	0	0	0	0	0	0	0	0	0	0	0	0	0	0	0	0	0
PDAC_N1_Normal_Ds0CR0_CGATTGAAGATGGCGT	Ductal-Normal	0	0	0	0	0	0	0	0	0	0	0	0	0	0	0	0	0	0	0	0	0	0	0	0
PDAC_N1_Normal_Ds0CR0_CGATTGAAGTAGGTGC	Ductal-Normal	0	0	0	0	0	0	0	0	0	0	0	0	0	0	0	0	0	0	0	0	0	0	0	0
PDAC_N1_Normal_Ds0CR0_CGATTGAAGTTCGATC	Ductal-Normal	0	0	0	0	0	0	0	0	0	0	0	0	0	0	0	0	0	0	0	0	0	0	0	0
PDAC_N1_Normal_Ds0CR0_CGATTGACAGGATCGA	Ductal-Normal	0	0	0	0	0	0	0	0	0	0	0	0	0	0	0	0	0	0	0	0	0	0	0	0
PDAC_N1_Normal_Ds0CR0_CGATTGATCATCTGTT	Ductal-Normal	0	0	0	0	0	0	0	0	0	0	0	0	0	0	0	0	0	0	0	0	0	0	0	0
PDAC_N1_Normal_Ds0CR0_CGATTGATCGTCCGTT	Ductal-Normal	0	0	0	0	0	0	0	0	0	0	0	0	0	0	0	0	0	0	0	0	0	0	0	0
PDAC_N1_Normal_Ds0CR0_CGCCAAGAGTCCGTAT	Ductal-Normal	0	0	0	0	0	0	0	0	0	0	0	0	0	0	0	0	0	0	0	0	0	0	0	0
PDAC_N1_Normal_Ds0CR0_CGCCAAGTCTACCTGC	Ductal-Normal	0	0	0	0	0	0	0	0	0	0	0	0	0	0	0	0	0	0	0	0	0	0	0	0
PDAC_N1_Normal_Ds0CR0_CGCGGTAAGGTGATAT	Ductal-Normal	0	0	0	0	0	0	0	0	0	0	0	0	0	0	0	0	0	0	0	0	0	0	0	0
PDAC_N1_Normal_Ds0CR0_CGCGGTACAATTCCTT	Ductal-Normal	0	0	0	0	0	0	0	0	0	0	0	0	0	0	0	0	0	0	0	0	0	0	0	0
PDAC_N1_Normal_Ds0CR0_CGCGGTACACTTAAGC	Ductal-Normal	0	0	0	0	0	0	0	0	0	0	0	0	0	0	0	0	0	0	0	0	0	0	0	0
PDAC_N1_Normal_Ds0CR0_CGCGGTACATGGTCTA	Ductal-Normal	0	0	0	0	0	0	0	0	0	0	0	0	0	0	0	0	0	0	0	0	0	0	0	0
PDAC_N1_Normal_Ds0CR0_CGCGGTAGTCAACTGT	Ductal-Normal	0	0	0	0	0	0	0	0	0	0	0	0	0	0	0	0	0	0	0	0	0	0	0	0
PDAC_N1_Normal_Ds0CR0_CGCGGTATCTCCGGTT	Ductal-Normal	0	0	0	0	0	0	0	0	0	0	0	0	0	0	0	0	0	0	0	0	0	0	0	0
PDAC_N1_Normal_Ds0CR0_CGCGTTTTCTATCCCG	Ductal-Normal	0	0	0	0	0	0	0	0	0	0	0	0	0	0	0	0	0	0	0	0	0	0	0	0
PDAC_N1_Normal_Ds0CR0_CGCTATCGTGTGACGA	Ductal-Normal	0	0	0	0	0	0	0	0	0	0	0	0	0	0	0	0	0	0	0	0	0	0	0	0
PDAC_N1_Normal_Ds0CR0_CGCTATCTCCTTGCCA	Ductal-Normal	0	0	0	0	0	0	0	0	0	0	0	0	0	0	0	0	0	0	0	0	0	0	0	0
PDAC_N1_Normal_Ds0CR0_CGCTATCTCCTTGGTC	Ductal-Normal	0	0	0	0	0	0	0	0	0	0	0	0	0	0	0	0	0	0	0	0	0	0	0	0
PDAC_N1_Normal_Ds0CR0_CGCTATCTCTGTGCAA	Ductal-Normal	0	0	0	0	0	0	0	0	0	0	0	0	0	0	0	0	0	0	0	0	0	0	0	0
PDAC_N1_Normal_Ds0CR0_CGCTGGAAGGAGCGAG	Ductal-Normal	0	0	0	0	0	0	0	0	0	0	0	0	0	0	0	0	0	0	0	0	0	0	0	0
PDAC_N1_Normal_Ds0CR0_CGCTGGACAGATGGGT	Ductal-Normal	0	0	0	0	0	0	0	0	0	0	0	0	0	0	0	0	0	0	0	0	0	0	0	0
PDAC_N1_Normal_Ds0CR0_CGCTGGACATTGTGCA	Ductal-Normal	0	0	0	0	0	0	0	0	0	0	0	0	0	0	0	0	0	0	0	0	0	0	0	0
PDAC_N1_Normal_Ds0CR0_CGCTGGATCCTTGGTC	Ductal-Normal	0	0	0	0	0	0	0	0	0	0	0	0	0	0	0	0	0	0	0	0	0	0	0	0
PDAC_N1_Normal_Ds0CR0_CGCTGGATCTGCTTGC	Ductal-Normal	0	0	0	0	0	0	0	0	0	0	0	0	0	0	0	0	0	0	0	0	0	0	0	0
PDAC_N1_Normal_Ds0CR0_CGCTTCACATCGGAAG	Ductal-Normal	0	0	0	0	0	0	0	0	0	0	0	0	0	0	0	0	0	0	0	0	0	0	0	0
PDAC_N1_Normal_Ds0CR0_CGCTTCAGTCTTGTCC	Ductal-Normal	0	0	0	0	0	0	0	0	0	0	0	0	0	0	0	0	0	0	0	0	0	0	0	0
PDAC_N1_Normal_Ds0CR0_CGCTTCATCCTATGTT	Ductal-Normal	0	0	0	0	0	0	0	0	0	0	0	0	0	0	0	0	0	0	0	0	0	0	0	0
PDAC_N1_Normal_Ds0CR0_CGGACACAGATCGATA	Ductal-Normal	0	0	0	0	0	0	0	0	0	0	0	0	0	0	0	0	0	0	0	0	0	0	0	0
PDAC_N1_Normal_Ds0CR0_CGGACACCAAGTAATG	Ductal-Normal	0	0	0	0	0	0	0	0	0	0	0	0	0	0	0	0	0	0	0	0	0	0	0	0
PDAC_N1_Normal_Ds0CR0_CGGACACCACACTGCG	Ductal-Normal	0	0	0	0	0	0	0	0	0	0	0	0	0	0	0	0	0	0	0	0	0	0	0	0
PDAC_N1_Normal_Ds0CR0_CGGACACGTCTTCAAG	Ductal-Normal	0	0	0	0	0	0	0	0	0	0	0	0	0	0	0	0	0	0	0	0	0	0	0	0
PDAC_N1_Normal_Ds0CR0_CGGACACTCATCGGAT	Ductal-Normal	0	0	0	0	0	0	0	0	0	0	0	0	0	0	0	0	0	0	0	0	0	0	0	0
PDAC_N1_Normal_Ds0CR0_CGGACACTCTCTGCTG	Ductal-Normal	0	0	0	0	0	0	0	0	0	0	0	0	0	0	0	0	0	0	0	0	0	0	0	0
PDAC_N1_Normal_Ds0CR0_CGGACGTGTATGAATG	Ductal-Normal	0	0	0	0	0	0	0	0	0	0	0	0	0	0	0	0	0	0	0	0	0	0	0	0
PDAC_N1_Normal_Ds0CR0_CGGACTGAGTTTAGGA	Ductal-Normal	0	0	0	0	0	0	0	0	0	0	0	0	0	0	0	0	0	0	0	0	0	0	0	0
PDAC_N1_Normal_Ds0CR0_CGGACTGGTGCAGGTA	Ductal-Normal	0	0	0	0	0	0	0	0	0	0	0	0	0	0	0	0	0	0	0	0	0	0	0	0
PDAC_N1_Normal_Ds0CR0_CGGACTGGTTGTTTGG	Ductal-Normal	0	0	0	0	0	0	0	0	0	0	0	0	0	0	0	0	0	0	0	0	0	0	0	0
PDAC_N1_Normal_Ds0CR0_CGGACTGTCGGATGGA	Ductal-Normal	0	0	0	0	0	0	0	0	0	0	0	0	0	0	0	0	0	0	0	0	0	0	0	0
PDAC_N1_Normal_Ds0CR0_CGGAGCTCAATAAGCA	Ductal-Normal	0	0	0	0	0	0	0	0	0	0	0	0	0	0	0	0	0	0	0	0	0	0	0	0
PDAC_N1_Normal_Ds0CR0_CGGAGCTCACATTTCT	Ductal-Normal	0	0	0	0	0	0	0	0	0	0	0	0	0	0	0	0	0	0	0	0	0	0	0	0
PDAC_N1_Normal_Ds0CR0_CGGAGCTCAGCCTTTC	Ductal-Normal	0	0	0	0	0	0	0	0	0	0	0	0	0	0	0	0	0	0	0	0	0	0	0	0
PDAC_N1_Normal_Ds0CR0_CGGAGCTTCAGTCCCT	Acinar	0	0	0	0	0	0	0	0	0	0	0	0	0	0	0	0	0	0	0	0	0	0	0	0
PDAC_N1_Normal_Ds0CR0_CGGAGCTTCTGGCGTG	Ductal-Normal	0	0	0	0	0	0	0	0	0	0	0	0	0	0	0	0	0	0	0	0	0	0	0	0
PDAC_N1_Normal_Ds0CR0_CGGAGTCCATACCATG	Ductal-Normal	0	0	0	0	0	0	0	0	0	0	0	0	0	0	0	0	0	0	0	0	0	0	0	0
PDAC_N1_Normal_Ds0CR0_CGGCTAGAGCTGTTCA	Ductal-Normal	0	0	0	0	0	0	0	0	0	0	0	0	0	0	0	0	0	0	0	0	0	0	0	0
PDAC_N1_Normal_Ds0CR0_CGGCTAGGTATCACCA	Ductal-Normal	0	0	0	0	0	0	0	0	0	0	0	0	0	0	0	0	0	0	0	0	0	0	0	0
PDAC_N1_Normal_Ds0CR0_CGGCTAGGTCTCTTAT	Ductal-Normal	0	0	0	0	0	0	0	0	0	0	0	0	0	0	0	0	0	0	0	0	0	0	0	0
PDAC_N1_Normal_Ds0CR0_CGGCTAGTCATCACCC	Ductal-Normal	0	0	0	0	0	0	0	0	0	0	0	0	0	0	0	0	0	0	0	0	0	0	0	0
PDAC_N1_Normal_Ds0CR0_CGGCTAGTCCGGCACA	Ductal-Normal	0	0	0	0	0	0	0	0	0	0	0	0	0	0	0	0	0	0	0	0	0	0	0	0
PDAC_N1_Normal_Ds0CR0_CGGTTAAAGTACGCGA	Ductal-Normal	0	0	0	0	0	0	0	0	0	0	0	0	0	0	0	0	0	0	0	0	0	0	0	0
PDAC_N1_Normal_Ds0CR0_CGGTTAACAAGCCTAT	Ductal-Normal	0	0	0	0	0	0	0	0	0	0	0	0	0	0	0	0	0	0	0	0	0	0	0	0
PDAC_N1_Normal_Ds0CR0_CGGTTAACAGAGTGTG	Ductal-Normal	0	0	0	0	0	0	0	0	0	0	0	0	0	0	0	0	0	0	0	0	0	0	0	0
PDAC_N1_Normal_Ds0CR0_CGGTTAAGTCTACCTC	Ductal-Normal	0	0	0	0	0	0	0	0	0	0	0	0	0	0	0	0	0	0	0	0	0	0	0	0
PDAC_N1_Normal_Ds0CR0_CGTAGCGAGCTTTGGT	Ductal-Normal	0	0	0	0	0	0	0	0	0	0	0	0	0	0	0	0	0	0	0	0	0	0	0	0
PDAC_N1_Normal_Ds0CR0_CGTAGCGGTGCCTTGG	Ductal-Normal	0	0	0	0	0	0	0	0	0	0	0	0	0	0	0	0	0	0	0	0	0	0	0	0
PDAC_N1_Normal_Ds0CR0_CGTAGCGGTTCCGGCA	Ductal-Normal	0	0	0	0	0	0	0	0	0	0	0	0	0	0	0	0	0	0	0	0	0	0	0	0
PDAC_N1_Normal_Ds0CR0_CGTAGCGTCCTTCAAT	Ductal-Normal	0	0	0	0	0	0	0	0	0	0	0	0	0	0	0	0	0	0	0	0	0	0	0	0
PDAC_N1_Normal_Ds0CR0_CGTAGGCAGCTCAACT	Ductal-Normal	0	0	0	0	0	0	0	0	0	0	0	0	0	0	0	0	0	0	0	0	0	0	0	0
PDAC_N1_Normal_Ds0CR0_CGTAGGCGTAAGTTCC	Ductal-Normal	0	0	0	0	0	0	0	0	0	0	0	0	0	0	0	0	0	0	0	0	0	0	0	0
PDAC_N1_Normal_Ds0CR0_CGTAGGCGTCACTTCC	Ductal-Normal	0	0	0	0	0	0	0	0	0	0	0	0	0	0	0	0	0	0	0	0	0	0	0	0
PDAC_N1_Normal_Ds0CR0_CGTAGGCTCAGCCTAA	Ductal-Normal	0	0	0	0	0	0	0	0	0	0	0	0	0	0	0	0	0	0	0	0	0	0	0	0
PDAC_N1_Normal_Ds0CR0_CGTCACTGTCATATCG	Ductal-Normal	0	0	0	0	0	0	0	0	0	0	0	0	0	0	0	0	0	0	0	0	0	0	0	0
PDAC_N1_Normal_Ds0CR0_CGTCACTTCACCCTCA	Ductal-Normal	0	0	0	0	0	0	0	0	0	0	0	0	0	0	0	0	0	0	0	0	0	0	0	0
PDAC_N1_Normal_Ds0CR0_CGTCACTTCGGCATCG	Ductal-Normal	0	0	0	0	0	0	0	0	0	0	0	0	0	0	0	0	0	0	0	0	0	0	0	0
PDAC_N1_Normal_Ds0CR0_CGTCAGGAGACATAAC	Ductal-Normal	0	0	0	0	0	0	0	0	0	0	0	0	0	0	0	0	0	0	0	0	0	0	0	0
PDAC_N1_Normal_Ds0CR0_CGTCAGGAGGTACTCT	Ductal-Normal	0	0	0	0	0	0	0	0	0	0	0	0	0	0	0	0	0	0	0	0	0	0	0	0
PDAC_N1_Normal_Ds0CR0_CGTCAGGGTACCGCTG	Ductal-Normal	0	0	0	0	0	0	0	0	0	0	0	0	0	0	0	0	0	0	0	0	0	0	0	0
PDAC_N1_Normal_Ds0CR0_CGTCAGGGTGCTGTAT	Ductal-Normal	0	0	0	0	0	0	0	0	0	0	0	0	0	0	0	0	0	0	0	0	0	0	0	0
PDAC_N1_Normal_Ds0CR0_CGTCCATAGTGGTCCC	Ductal-Normal	0	0	0	0	0	0	0	0	0	0	0	0	0	0	0	0	0	0	0	0	0	0	0	0
PDAC_N1_Normal_Ds0CR0_CGTCCATCAAACCCAT	Ductal-Normal	0	0	0	0	0	0	0	0	0	0	0	0	0	0	0	0	0	0	0	0	0	0	0	0
PDAC_N1_Normal_Ds0CR0_CGTCCATCAACGATGG	Ductal-Normal	0	0	0	0	0	0	0	0	0	0	0	0	0	0	0	0	0	0	0	0	0	0	0	0
PDAC_N1_Normal_Ds0CR0_CGTCCATGTGCTTCTC	Ductal-Normal	0	0	0	0	0	0	0	0	0	0	0	0	0	0	0	0	0	0	0	0	0	0	0	0
PDAC_N1_Normal_Ds0CR0_CGTCCATTCACCTTAT	Ductal-Normal	0	0	0	0	0	0	0	0	0	0	0	0	0	0	0	0	0	0	0	0	0	0	0	0
PDAC_N1_Normal_Ds0CR0_CGTCTACGTATTCTCT	Ductal-Normal	0	0	0	0	0	0	0	0	0	0	0	0	0	0	0	0	0	0	0	0	0	0	0	0
PDAC_N1_Normal_Ds0CR0_CGTCTACGTGAAATCA	Ductal-Normal	0	0	0	0	0	0	0	0	0	0	0	0	0	0	0	0	0	0	0	0	0	0	0	0
PDAC_N1_Normal_Ds0CR0_CGTCTACGTTAGGGTG	Ductal-Normal	0	0	0	0	0	0	0	0	0	0	0	0	0	0	0	0	0	0	0	0	0	0	0	0
PDAC_N1_Normal_Ds0CR0_CGTCTACTCGCAAACT	Ductal-Normal	0	0	0	0	0	0	0	0	0	0	0	0	0	0	0	0	0	0	0	0	0	0	0	0
PDAC_N1_Normal_Ds0CR0_CGTGAGCGTATTACCG	Ductal-Normal	0	0	0	0	0	0	0	0	0	0	0	0	0	0	0	0	0	0	0	0	0	0	0	0
PDAC_N1_Normal_Ds0CR0_CGTGAGCGTCCAGTAT	Ductal-Normal	0	0	0	0	0	0	0	0	0	0	0	0	0	0	0	0	0	0	0	0	0	0	0	0
PDAC_N1_Normal_Ds0CR0_CGTGAGCTCATCTGTT	Ductal-Normal	0	0	0	0	0	0	0	0	0	0	0	0	0	0	0	0	0	0	0	0	0	0	0	0
PDAC_N1_Normal_Ds0CR0_CGTGAGCTCCACTCCA	Ductal-Normal	0	0	0	0	0	0	0	0	0	0	0	0	0	0	0	0	0	0	0	0	0	0	0	0
PDAC_N1_Normal_Ds0CR0_CGTGAGCTCTCCAACC	Ductal-Normal	0	0	0	0	0	0	0	0	0	0	0	0	0	0	0	0	0	0	0	0	0	0	0	0
PDAC_N1_Normal_Ds0CR0_CGTGTAAGTATATGGA	Ductal-Normal	0	0	0	0	0	0	0	0	0	0	0	0	0	0	0	0	0	0	0	0	0	0	0	0
PDAC_N1_Normal_Ds0CR0_CGTGTAATCGGTTAAC	Ductal-Normal	0	0	0	0	0	0	0	0	0	0	0	0	0	0	0	0	0	0	0	0	0	0	0	0
PDAC_N1_Normal_Ds0CR0_CGTGTAATCTTAACCT	Ductal-Normal	0	0	0	0	0	0	0	0	0	0	0	0	0	0	0	0	0	0	0	0	0	0	0	0
PDAC_N1_Normal_Ds0CR0_CGTGTCTAGATCTGCT	Ductal-Normal	0	0	0	0	0	0	0	0	0	0	0	0	0	0	0	0	0	0	0	0	0	0	0	0
PDAC_N1_Normal_Ds0CR0_CGTGTCTAGCTCAACT	Ductal-Normal	0	0	0	0	0	0	0	0	0	0	0	0	0	0	0	0	0	0	0	0	0	0	0	0
PDAC_N1_Normal_Ds0CR0_CGTGTCTCAAGAAGAG	Ductal-Normal	0	0	0	0	0	0	0	0	0	0	0	0	0	0	0	0	0	0	0	0	0	0	0	0
PDAC_N1_Normal_Ds0CR0_CGTGTCTCAATAAGCA	Ductal-Normal	0	0	0	0	0	0	0	0	0	0	0	0	0	0	0	0	0	0	0	0	0	0	0	0
PDAC_N1_Normal_Ds0CR0_CGTGTCTGTACCGAGA	Ductal-Normal	0	0	0	0	0	0	0	0	0	0	0	0	0	0	0	0	0	0	0	0	0	0	0	0
PDAC_N1_Normal_Ds0CR0_CGTGTCTGTATTCGTG	Ductal-Normal	0	0	0	0	0	0	0	0	0	0	0	0	0	0	0	0	0	0	0	0	0	0	0	0
PDAC_N1_Normal_Ds0CR0_CGTGTCTGTTCCCGAG	Ductal-Normal	0	0	0	0	0	0	0	0	0	0	0	0	0	0	0	0	0	0	0	0	0	0	0	0
PDAC_N1_Normal_Ds0CR0_CGTGTCTTCGCCTGAG	Ductal-Normal	0	0	0	0	0	0	0	0	0	0	0	0	0	0	0	0	0	0	0	0	0	0	0	0
PDAC_N1_Normal_Ds0CR0_CGTGTCTTCTGCAGTA	Ductal-Normal	0	0	0	0	0	0	0	0	0	0	0	0	0	0	0	0	0	0	0	0	0	0	0	0
PDAC_N1_Normal_Ds0CR0_CGTTAGACACCGAATT	Ductal-Normal	0	0	0	0	0	0	0	0	0	0	0	0	0	0	0	0	0	0	0	0	0	0	0	0
PDAC_N1_Normal_Ds0CR0_CGTTAGAGTGATGTGG	Ductal-Normal	0	0	0	0	0	0	0	0	0	0	0	0	0	0	0	0	0	0	0	0	0	0	0	0
PDAC_N1_Normal_Ds0CR0_CGTTAGATCATTGCGA	Ductal-Normal	0	0	0	0	0	0	0	0	0	0	0	0	0	0	0	0	0	0	0	0	0	0	0	0
PDAC_N1_Normal_Ds0CR0_CGTTCTGCAGTGGAGT	Ductal-Normal	0	0	0	0	0	0	0	0	0	0	0	0	0	0	0	0	0	0	0	0	0	0	0	0
PDAC_N1_Normal_Ds0CR0_CGTTCTGGTACAGACG	Ductal-Normal	0	0	0	0	0	0	0	0	0	0	0	0	0	0	0	0	0	0	0	0	0	0	0	0
PDAC_N1_Normal_Ds0CR0_CGTTCTGGTATTACCG	Ductal-Normal	0	0	0	0	0	0	0	0	0	0	0	0	0	0	0	0	0	0	0	0	0	0	0	0
PDAC_N1_Normal_Ds0CR0_CGTTCTGTCCTAGAAC	Ductal-Normal	0	0	0	0	0	0	0	0	0	0	0	0	0	0	0	0	0	0	0	0	0	0	0	0
PDAC_N1_Normal_Ds0CR0_CGTTGGGAGAGAGCTC	Ductal-Normal	0	0	0	0	0	0	0	0	0	0	0	0	0	0	0	0	0	0	0	0	0	0	0	0
PDAC_N1_Normal_Ds0CR0_CGTTGGGCACCGATAT	Ductal-Normal	0	0	0	0	0	0	0	0	0	0	0	0	0	0	0	0	0	0	0	0	0	0	0	0
PDAC_N1_Normal_Ds0CR0_CGTTGGGGTATAAACG	Ductal-Normal	0	0	0	0	0	0	0	0	0	0	0	0	0	0	0	0	0	0	0	0	0	0	0	0
PDAC_N1_Normal_Ds0CR0_CGTTGGGTCAGTTTGG	Ductal-Normal	0	0	0	0	0	0	0	0	0	0	0	0	0	0	0	0	0	0	0	0	0	0	0	0
PDAC_N1_Normal_Ds0CR0_CGTTGGGTCCGCAGTG	Ductal-Normal	0	0	0	0	0	0	0	0	0	0	0	0	0	0	0	0	0	0	0	0	0	0	0	0
PDAC_N1_Normal_Ds0CR0_CGTTGGGTCGATGAGG	Ductal-Normal	0	0	0	0	0	0	0	0	0	0	0	0	0	0	0	0	0	0	0	0	0	0	0	0
PDAC_N1_Normal_Ds0CR0_CTAACTTGTGAGGGAG	Ductal-Normal	0	0	0	0	0	0	0	0	0	0	0	0	0	0	0	0	0	0	0	0	0	0	0	0
PDAC_N1_Normal_Ds0CR0_CTAAGACGTGTTCTTT	Ductal-Normal	0	0	0	0	0	0	0	0	0	0	0	0	0	0	0	0	0	0	0	0	0	0	0	0
PDAC_N1_Normal_Ds0CR0_CTAAGACGTGTTGGGA	Ductal-Normal	0	0	0	0	0	0	0	0	0	0	0	0	0	0	0	0	0	0	0	0	0	0	0	0
PDAC_N1_Normal_Ds0CR0_CTAAGACTCCAGAAGG	Ductal-Normal	0	0	0	0	0	0	0	0	0	0	0	0	0	0	0	0	0	0	0	0	0	0	0	0
PDAC_N1_Normal_Ds0CR0_CTAAGACTCTACTTAC	Ductal-Normal	0	0	0	0	0	0	0	0	0	0	0	0	0	0	0	0	0	0	0	0	0	0	0	0
PDAC_N1_Normal_Ds0CR0_CTAATGGAGTACGCCC	Ductal-Normal	0	0	0	0	0	0	0	0	0	0	0	0	0	0	0	0	0	0	0	0	0	0	0	0
PDAC_N1_Normal_Ds0CR0_CTAATGGCAACGCACC	Ductal-Normal	0	0	0	0	0	0	0	0	0	0	0	0	0	0	0	0	0	0	0	0	0	0	0	0
PDAC_N1_Normal_Ds0CR0_CTAATGGTCGGCGCTA	Ductal-Normal	0	0	0	0	0	0	0	0	0	0	0	0	0	0	0	0	0	0	0	0	0	0	0	0
PDAC_N1_Normal_Ds0CR0_CTACACCAGCCCTAAT	Ductal-Normal	0	0	0	0	0	0	0	0	0	0	0	0	0	0	0	0	0	0	0	0	0	0	0	0
PDAC_N1_Normal_Ds0CR0_CTACACCCAGTGGAGT	Ductal-Normal	0	0	0	0	0	0	0	0	0	0	0	0	0	0	0	0	0	0	0	0	0	0	0	0
PDAC_N1_Normal_Ds0CR0_CTACACCCATCGGTTA	Ductal-Normal	0	0	0	0	0	0	0	0	0	0	0	0	0	0	0	0	0	0	0	0	0	0	0	0
PDAC_N1_Normal_Ds0CR0_CTACATTAGTTAAGTG	Ductal-Normal	0	0	0	0	0	0	0	0	0	0	0	0	0	0	0	0	0	0	0	0	0	0	0	0
PDAC_N1_Normal_Ds0CR0_CTACATTCACCTTGTC	Ductal-Normal	0	0	0	0	0	0	0	0	0	0	0	0	0	0	0	0	0	0	0	0	0	0	0	0
PDAC_N1_Normal_Ds0CR0_CTACATTTCTCCCTGA	Ductal-Normal	0	0	0	0	0	0	0	0	0	0	0	0	0	0	0	0	0	0	0	0	0	0	0	0
PDAC_N1_Normal_Ds0CR0_CTACCCACAGTAAGAT	Ductal-Normal	0	0	0	0	0	0	0	0	0	0	0	0	0	0	0	0	0	0	0	0	0	0	0	0
PDAC_N1_Normal_Ds0CR0_CTACCCAGTATCAGTC	Ductal-Normal	0	0	0	0	0	0	0	0	0	0	0	0	0	0	0	0	0	0	0	0	0	0	0	0
PDAC_N1_Normal_Ds0CR0_CTACCCAGTATGAATG	Ductal-Normal	0	0	0	0	0	0	0	0	0	0	0	0	0	0	0	0	0	0	0	0	0	0	0	0
PDAC_N1_Normal_Ds0CR0_CTACCCAGTCCATCCT	Ductal-Normal	0	0	0	0	0	0	0	0	0	0	0	0	0	0	0	0	0	0	0	0	0	0	0	0
PDAC_N1_Normal_Ds0CR0_CTACCCAGTGAAGGCT	Ductal-Normal	0	0	0	0	0	0	0	0	0	0	0	0	0	0	0	0	0	0	0	0	0	0	0	0
PDAC_N1_Normal_Ds0CR0_CTACCCAGTGGACGAT	Ductal-Normal	0	0	0	0	0	0	0	0	0	0	0	0	0	0	0	0	0	0	0	0	0	0	0	0
PDAC_N1_Normal_Ds0CR0_CTACGTCAGATCCGAG	Ductal-Normal	0	0	0	0	0	0	0	0	0	0	0	0	0	0	0	0	0	0	0	0	0	0	0	0
PDAC_N1_Normal_Ds0CR0_CTACGTCAGCTACCGC	Ductal-Normal	0	0	0	0	0	0	0	0	0	0	0	0	0	0	0	0	0	0	0	0	0	0	0	0
PDAC_N1_Normal_Ds0CR0_CTACGTCAGGTGCAAC	Ductal-Normal	0	0	0	0	0	0	0	0	0	0	0	0	0	0	0	0	0	0	0	0	0	0	0	0
PDAC_N1_Normal_Ds0CR0_CTACGTCAGTGGTCCC	Ductal-Normal	0	0	0	0	0	0	0	0	0	0	0	0	0	0	0	0	0	0	0	0	0	0	0	0
PDAC_N1_Normal_Ds0CR0_CTACGTCCAGCTCGAC	Ductal-Normal	0	0	0	0	0	0	0	0	0	0	0	0	0	0	0	0	0	0	0	0	0	0	0	0
PDAC_N1_Normal_Ds0CR0_CTAGAGTAGATATACG	Ductal-Normal	0	0	0	0	0	0	0	0	0	0	0	0	0	0	0	0	0	0	0	0	0	0	0	0
PDAC_N1_Normal_Ds0CR0_CTAGAGTGTCGTTGTA	Ductal-Normal	0	0	0	0	0	0	0	0	0	0	0	0	0	0	0	0	0	0	0	0	0	0	0	0
PDAC_N1_Normal_Ds0CR0_CTAGAGTGTCTAAAGA	Ductal-Normal	0	0	0	0	0	0	0	0	0	0	0	0	0	0	0	0	0	0	0	0	0	0	0	0
PDAC_N1_Normal_Ds0CR0_CTAGAGTGTCTGATCA	Ductal-Normal	0	0	0	0	0	0	0	0	0	0	0	0	0	0	0	0	0	0	0	0	0	0	0	0
PDAC_N1_Normal_Ds0CR0_CTAGAGTGTGCCTGGT	Ductal-Normal	0	0	0	0	0	0	0	0	0	0	0	0	0	0	0	0	0	0	0	0	0	0	0	0
PDAC_N1_Normal_Ds0CR0_CTAGAGTGTTCAGTAC	Acinar	0	0	0	0	0	0	0	0	0	0	0	0	0	0	0	0	0	0	0	0	0	0	0	0
PDAC_N1_Normal_Ds0CR0_CTAGAGTTCACGATGT	Ductal-Normal	0	0	0	0	0	0	0	0	0	0	0	0	0	0	0	0	0	0	0	0	0	0	0	0
PDAC_N1_Normal_Ds0CR0_CTAGCCTAGATAGTCA	Ductal-Normal	0	0	0	0	0	0	0	0	0	0	0	0	0	0	0	0	0	0	0	0	0	0	0	0
PDAC_N1_Normal_Ds0CR0_CTAGCCTGTCAATGTC	Ductal-Normal	0	0	0	0	0	0	0	0	0	0	0	0	0	0	0	0	0	0	0	0	0	0	0	0
PDAC_N1_Normal_Ds0CR0_CTAGTGAAGTGCGATG	Ductal-Normal	0	0	0	0	0	0	0	0	0	0	0	0	0	0	0	0	0	0	0	0	0	0	0	0
PDAC_N1_Normal_Ds0CR0_CTAGTGACAGCTCGAC	Ductal-Normal	0	0	0	0	0	0	0	0	0	0	0	0	0	0	0	0	0	0	0	0	0	0	0	0
PDAC_N1_Normal_Ds0CR0_CTCACACAGCCATCGC	Ductal-Normal	0	0	0	0	0	0	0	0	0	0	0	0	0	0	0	0	0	0	0	0	0	0	0	0
PDAC_N1_Normal_Ds0CR0_CTCACACCACCTATCC	Ductal-Normal	0	0	0	0	0	0	0	0	0	0	0	0	0	0	0	0	0	0	0	0	0	0	0	0
PDAC_N1_Normal_Ds0CR0_CTCACACTCAAGGTAA	Ductal-Normal	0	0	0	0	0	0	0	0	0	0	0	0	0	0	0	0	0	0	0	0	0	0	0	0
PDAC_N1_Normal_Ds0CR0_CTCACACTCGCCTGTT	Ductal-Normal	0	0	0	0	0	0	0	0	0	0	0	0	0	0	0	0	0	0	0	0	0	0	0	0
PDAC_N1_Normal_Ds0CR0_CTCAGAAAGTTCGCAT	Acinar	0	0	0	0	0	0	0	0	0	0	0	0	0	0	0	0	0	0	0	0	0	0	0	0
PDAC_N1_Normal_Ds0CR0_CTCAGAATCTGCAGTA	Ductal-Normal	0	0	0	0	0	0	0	0	0	0	0	0	0	0	0	0	0	0	0	0	0	0	0	0
PDAC_N1_Normal_Ds0CR0_CTCATTACAGCTGGCT	Ductal-Normal	0	0	0	0	0	0	0	0	0	0	0	0	0	0	0	0	0	0	0	0	0	0	0	0
PDAC_N1_Normal_Ds0CR0_CTCATTAGTCTTGCGG	Ductal-Normal	0	0	0	0	0	0	0	0	0	0	0	0	0	0	0	0	0	0	0	0	0	0	0	0
PDAC_N1_Normal_Ds0CR0_CTCATTATCGACGGAA	Ductal-Normal	0	0	0	0	0	0	0	0	0	0	0	0	0	0	0	0	0	0	0	0	0	0	0	0
PDAC_N1_Normal_Ds0CR0_CTCCTAGAGATGTGGC	Ductal-Normal	0	0	0	0	0	0	0	0	0	0	0	0	0	0	0	0	0	0	0	0	0	0	0	0
PDAC_N1_Normal_Ds0CR0_CTCCTAGAGCTACCTA	Ductal-Normal	0	0	0	0	0	0	0	0	0	0	0	0	0	0	0	0	0	0	0	0	0	0	0	0
PDAC_N1_Normal_Ds0CR0_CTCCTAGAGTGTACCT	Ductal-Normal	0	0	0	0	0	0	0	0	0	0	0	0	0	0	0	0	0	0	0	0	0	0	0	0
PDAC_N1_Normal_Ds0CR0_CTCCTAGTCAGCCTAA	Ductal-Normal	0	0	0	0	0	0	0	0	0	0	0	0	0	0	0	0	0	0	0	0	0	0	0	0
PDAC_N1_Normal_Ds0CR0_CTCCTAGTCTCTGTCG	Ductal-Normal	0	0	0	0	0	0	0	0	0	0	0	0	0	0	0	0	0	0	0	0	0	0	0	0
PDAC_N1_Normal_Ds0CR0_CTCGAAAAGCGCCTCA	Ductal-Normal	0	0	0	0	0	0	0	0	0	0	0	0	0	0	0	0	0	0	0	0	0	0	0	0
PDAC_N1_Normal_Ds0CR0_CTCGAAAAGTGGCACA	Ductal-Normal	0	0	0	0	0	0	0	0	0	0	0	0	0	0	0	0	0	0	0	0	0	0	0	0
PDAC_N1_Normal_Ds0CR0_CTCGAAAGTAGCGTCC	Ductal-Normal	0	0	0	0	0	0	0	0	0	0	0	0	0	0	0	0	0	0	0	0	0	0	0	0
PDAC_N1_Normal_Ds0CR0_CTCGAGGCAAAGGAAG	Acinar	0	0	0	0	0	0	0	0	0	0	0	0	0	0	0	0	0	0	0	0	0	0	0	0
PDAC_N1_Normal_Ds0CR0_CTCGAGGGTTCCGGCA	Ductal-Normal	0	0	0	0	0	0	0	0	0	0	0	0	0	0	0	0	0	0	0	0	0	0	0	0
PDAC_N1_Normal_Ds0CR0_CTCGAGGTCAGCAACT	Ductal-Normal	0	0	0	0	0	0	0	0	0	0	0	0	0	0	0	0	0	0	0	0	0	0	0	0
PDAC_N1_Normal_Ds0CR0_CTCGAGGTCGTAGGTT	Ductal-Normal	0	0	0	0	0	0	0	0	0	0	0	0	0	0	0	0	0	0	0	0	0	0	0	0
PDAC_N1_Normal_Ds0CR0_CTCGGAGAGACGCAAC	Ductal-Normal	0	0	0	0	0	0	0	0	0	0	0	0	0	0	0	0	0	0	0	0	0	0	0	0
PDAC_N1_Normal_Ds0CR0_CTCGGAGAGTGTTAGA	Ductal-Normal	0	0	0	0	0	0	0	0	0	0	0	0	0	0	0	0	0	0	0	0	0	0	0	0
PDAC_N1_Normal_Ds0CR0_CTCGGGAAGCGCTCCA	Malignant	0	0	0	0	0	0	0	0	0	0	0	0	0	0	0	0	0	0	0	0	0	0	0	0
PDAC_N1_Normal_Ds0CR0_CTCGGGAGTGGCCCTA	Ductal-Normal	0	0	0	0	0	0	0	0	0	0	0	0	0	0	0	0	0	0	0	0	0	0	0	0
PDAC_N1_Normal_Ds0CR0_CTCGGGAGTGTGCGTC	Ductal-Normal	0	0	0	0	0	0	0	0	0	0	0	0	0	0	0	0	0	0	0	0	0	0	0	0
PDAC_N1_Normal_Ds0CR0_CTCGTACAGCGTCAAG	Ductal-Normal	0	0	0	0	0	0	0	0	0	0	0	0	0	0	0	0	0	0	0	0	0	0	0	0
PDAC_N1_Normal_Ds0CR0_CTCGTACCATCCAACA	Ductal-Normal	0	0	0	0	0	0	0	0	0	0	0	0	0	0	0	0	0	0	0	0	0	0	0	0
PDAC_N1_Normal_Ds0CR0_CTCGTCACACTGCCAG	Ductal-Normal	0	0	0	0	0	0	0	0	0	0	0	0	0	0	0	0	0	0	0	0	0	0	0	0
PDAC_N1_Normal_Ds0CR0_CTCGTCAGTCATGCAT	Ductal-Normal	0	0	0	0	0	0	0	0	0	0	0	0	0	0	0	0	0	0	0	0	0	0	0	0
PDAC_N1_Normal_Ds0CR0_CTCGTCAGTGAGGCTA	Ductal-Normal	0	0	0	0	0	0	0	0	0	0	0	0	0	0	0	0	0	0	0	0	0	0	0	0
PDAC_N1_Normal_Ds0CR0_CTCGTCATCAACTCTT	Ductal-Normal	0	0	0	0	0	0	0	0	0	0	0	0	0	0	0	0	0	0	0	0	0	0	0	0
PDAC_N1_Normal_Ds0CR0_CTCGTCATCGAGCCCA	Ductal-Normal	0	0	0	0	0	0	0	0	0	0	0	0	0	0	0	0	0	0	0	0	0	0	0	0
PDAC_N1_Normal_Ds0CR0_CTCGTCATCGGCATCG	Ductal-Normal	0	0	0	0	0	0	0	0	0	0	0	0	0	0	0	0	0	0	0	0	0	0	0	0
PDAC_N1_Normal_Ds0CR0_CTCGTCATCTTAGCCC	Ductal-Normal	0	0	0	0	0	0	0	0	0	0	0	0	0	0	0	0	0	0	0	0	0	0	0	0
PDAC_N1_Normal_Ds0CR0_CTCTAATCAATCCGAT	Ductal-Normal	0	0	0	0	0	0	0	0	0	0	0	0	0	0	0	0	0	0	0	0	0	0	0	0
PDAC_N1_Normal_Ds0CR0_CTCTAATCAGACACTT	Ductal-Normal	0	0	0	0	0	0	0	0	0	0	0	0	0	0	0	0	0	0	0	0	0	0	0	0
PDAC_N1_Normal_Ds0CR0_CTCTAATCAGTGGAGT	Ductal-Normal	0	0	0	0	0	0	0	0	0	0	0	0	0	0	0	0	0	0	0	0	0	0	0	0
PDAC_N1_Normal_Ds0CR0_CTCTAATCATCTCCCA	Ductal-Normal	0	0	0	0	0	0	0	0	0	0	0	0	0	0	0	0	0	0	0	0	0	0	0	0
PDAC_N1_Normal_Ds0CR0_CTCTAATGTACGCACC	Ductal-Normal	0	0	0	0	0	0	0	0	0	0	0	0	0	0	0	0	0	0	0	0	0	0	0	0
PDAC_N1_Normal_Ds0CR0_CTCTAATTCGTCCAGG	Ductal-Normal	0	0	0	0	0	0	0	0	0	0	0	0	0	0	0	0	0	0	0	0	0	0	0	0
PDAC_N1_Normal_Ds0CR0_CTCTACGAGAAACGCC	Ductal-Normal	0	0	0	0	0	0	0	0	0	0	0	0	0	0	0	0	0	0	0	0	0	0	0	0
PDAC_N1_Normal_Ds0CR0_CTCTACGAGGACACCA	Ductal-Normal	0	0	0	0	0	0	0	0	0	0	0	0	0	0	0	0	0	0	0	0	0	0	0	0
PDAC_N1_Normal_Ds0CR0_CTCTACGAGTGAACAT	Ductal-Normal	0	0	0	0	0	0	0	0	0	0	0	0	0	0	0	0	0	0	0	0	0	0	0	0
PDAC_N1_Normal_Ds0CR0_CTCTACGCAACTGGCC	Ductal-Normal	0	0	0	0	0	0	0	0	0	0	0	0	0	0	0	0	0	0	0	0	0	0	0	0
PDAC_N1_Normal_Ds0CR0_CTCTACGCAAGGCTCC	Ductal-Normal	0	0	0	0	0	0	0	0	0	0	0	0	0	0	0	0	0	0	0	0	0	0	0	0
PDAC_N1_Normal_Ds0CR0_CTCTACGGTAGCACGA	Ductal-Normal	0	0	0	0	0	0	0	0	0	0	0	0	0	0	0	0	0	0	0	0	0	0	0	0
PDAC_N1_Normal_Ds0CR0_CTCTACGTCCGTAGTA	Ductal-Normal	0	0	0	0	0	0	0	0	0	0	0	0	0	0	0	0	0	0	0	0	0	0	0	0
PDAC_N1_Normal_Ds0CR0_CTCTACGTCGCATGAT	Ductal-Normal	0	0	0	0	0	0	0	0	0	0	0	0	0	0	0	0	0	0	0	0	0	0	0	0
PDAC_N1_Normal_Ds0CR0_CTCTGGTAGAGCTATA	Ductal-Normal	0	0	0	0	0	0	0	0	0	0	0	0	0	0	0	0	0	0	0	0	0	0	0	0
PDAC_N1_Normal_Ds0CR0_CTCTGGTAGCAGATCG	Ductal-Normal	0	0	0	0	0	0	0	0	0	0	0	0	0	0	0	0	0	0	0	0	0	0	0	0
PDAC_N1_Normal_Ds0CR0_CTCTGGTAGCCACCTG	Acinar	0	0	0	0	0	0	0	0	0	0	0	0	0	0	0	0	0	0	0	0	0	0	0	0
PDAC_N1_Normal_Ds0CR0_CTCTGGTCACAGTCGC	Ductal-Normal	0	0	0	0	0	0	0	0	0	0	0	0	0	0	0	0	0	0	0	0	0	0	0	0
PDAC_N1_Normal_Ds0CR0_CTCTGGTCATTCCTGC	Ductal-Normal	0	0	0	0	0	0	0	0	0	0	0	0	0	0	0	0	0	0	0	0	0	0	0	0
PDAC_N1_Normal_Ds0CR0_CTCTGGTCATTGGTAC	Ductal-Normal	0	0	0	0	0	0	0	0	0	0	0	0	0	0	0	0	0	0	0	0	0	0	0	0
PDAC_N1_Normal_Ds0CR0_CTGAAACAGCCATCGC	Ductal-Normal	0	0	0	0	0	0	0	0	0	0	0	0	0	0	0	0	0	0	0	0	0	0	0	0
PDAC_N1_Normal_Ds0CR0_CTGAAACAGTACGCCC	Ductal-Normal	0	0	0	0	0	0	0	0	0	0	0	0	0	0	0	0	0	0	0	0	0	0	0	0
PDAC_N1_Normal_Ds0CR0_CTGAAACAGTGAATTG	Ductal-Normal	0	0	0	0	0	0	0	0	0	0	0	0	0	0	0	0	0	0	0	0	0	0	0	0
PDAC_N1_Normal_Ds0CR0_CTGAAACGTCATCGGC	Ductal-Normal	0	0	0	0	0	0	0	0	0	0	0	0	0	0	0	0	0	0	0	0	0	0	0	0
PDAC_N1_Normal_Ds0CR0_CTGAAACGTCCGAACC	Ductal-Normal	0	0	0	0	0	0	0	0	0	0	0	0	0	0	0	0	0	0	0	0	0	0	0	0
PDAC_N1_Normal_Ds0CR0_CTGAAACTCAACGAAA	Ductal-Normal	0	0	0	0	0	0	0	0	0	0	0	0	0	0	0	0	0	0	0	0	0	0	0	0
PDAC_N1_Normal_Ds0CR0_CTGAAACTCCGATATG	Ductal-Normal	0	0	0	0	0	0	0	0	0	0	0	0	0	0	0	0	0	0	0	0	0	0	0	0
PDAC_N1_Normal_Ds0CR0_CTGAAACTCTTCCTTC	Acinar	0	0	0	0	0	0	0	0	0	0	0	0	0	0	0	0	0	0	0	0	0	0	0	0
PDAC_N1_Normal_Ds0CR0_CTGAAGTAGCCACGCT	Ductal-Normal	0	0	0	0	0	0	0	0	0	0	0	0	0	0	0	0	0	0	0	0	0	0	0	0
PDAC_N1_Normal_Ds0CR0_CTGAAGTAGTGGCACA	Ductal-Normal	0	0	0	0	0	0	0	0	0	0	0	0	0	0	0	0	0	0	0	0	0	0	0	0
PDAC_N1_Normal_Ds0CR0_CTGAAGTCATTGCGGC	Ductal-Normal	0	0	0	0	0	0	0	0	0	0	0	0	0	0	0	0	0	0	0	0	0	0	0	0
PDAC_N1_Normal_Ds0CR0_CTGAAGTGTTATGCGT	Acinar	0	0	0	0	0	0	0	0	0	0	0	0	0	0	0	0	0	0	0	0	0	0	0	0
PDAC_N1_Normal_Ds0CR0_CTGATAGAGGCATTGG	Ductal-Normal	0	0	0	0	0	0	0	0	0	0	0	0	0	0	0	0	0	0	0	0	0	0	0	0
PDAC_N1_Normal_Ds0CR0_CTGATAGCAGTATCTG	Ductal-Normal	0	0	0	0	0	0	0	0	0	0	0	0	0	0	0	0	0	0	0	0	0	0	0	0
PDAC_N1_Normal_Ds0CR0_CTGATAGGTAGCGTAG	Ductal-Normal	0	0	0	0	0	0	0	0	0	0	0	0	0	0	0	0	0	0	0	0	0	0	0	0
PDAC_N1_Normal_Ds0CR0_CTGATAGGTGACCAAG	Ductal-Normal	0	0	0	0	0	0	0	0	0	0	0	0	0	0	0	0	0	0	0	0	0	0	0	0
PDAC_N1_Normal_Ds0CR0_CTGATAGGTTACCGAT	Ductal-Normal	0	0	0	0	0	0	0	0	0	0	0	0	0	0	0	0	0	0	0	0	0	0	0	0
PDAC_N1_Normal_Ds0CR0_CTGATAGTCGGAATCT	Ductal-Normal	0	0	0	0	0	0	0	0	0	0	0	0	0	0	0	0	0	0	0	0	0	0	0	0
PDAC_N1_Normal_Ds0CR0_CTGATAGTCTCGGACG	Ductal-Normal	0	0	0	0	0	0	0	0	0	0	0	0	0	0	0	0	0	0	0	0	0	0	0	0
PDAC_N1_Normal_Ds0CR0_CTGATCCAGGGTCGAT	Ductal-Normal	0	0	0	0	0	0	0	0	0	0	0	0	0	0	0	0	0	0	0	0	0	0	0	0
PDAC_N1_Normal_Ds0CR0_CTGATCCAGTGTACTC	Ductal-Normal	0	0	0	0	0	0	0	0	0	0	0	0	0	0	0	0	0	0	0	0	0	0	0	0
PDAC_N1_Normal_Ds0CR0_CTGATCCCAAGCGTAG	Ductal-Normal	0	0	0	0	0	0	0	0	0	0	0	0	0	0	0	0	0	0	0	0	0	0	0	0
PDAC_N1_Normal_Ds0CR0_CTGATCCCACATTTCT	Ductal-Normal	0	0	0	0	0	0	0	0	0	0	0	0	0	0	0	0	0	0	0	0	0	0	0	0
PDAC_N1_Normal_Ds0CR0_CTGATCCGTTGAACTC	Ductal-Normal	0	0	0	0	0	0	0	0	0	0	0	0	0	0	0	0	0	0	0	0	0	0	0	0
PDAC_N1_Normal_Ds0CR0_CTGATCCGTTTGTTTC	Ductal-Normal	0	0	0	0	0	0	0	0	0	0	0	0	0	0	0	0	0	0	0	0	0	0	0	0
PDAC_N1_Normal_Ds0CR0_CTGCCTAAGGGTATCG	Ductal-Normal	0	0	0	0	0	0	0	0	0	0	0	0	0	0	0	0	0	0	0	0	0	0	0	0
PDAC_N1_Normal_Ds0CR0_CTGCCTACAAAGCAAT	Ductal-Normal	0	0	0	0	0	0	0	0	0	0	0	0	0	0	0	0	0	0	0	0	0	0	0	0
PDAC_N1_Normal_Ds0CR0_CTGCCTACATGGGAAC	Ductal-Normal	0	0	0	0	0	0	0	0	0	0	0	0	0	0	0	0	0	0	0	0	0	0	0	0
PDAC_N1_Normal_Ds0CR0_CTGCCTAGTGCCTGTG	Ductal-Normal	0	0	0	0	0	0	0	0	0	0	0	0	0	0	0	0	0	0	0	0	0	0	0	0
PDAC_N1_Normal_Ds0CR0_CTGCCTAGTTTGACAC	Ductal-Normal	0	0	0	0	0	0	0	0	0	0	0	0	0	0	0	0	0	0	0	0	0	0	0	0
PDAC_N1_Normal_Ds0CR0_CTGCCTATCGTCCAGG	Ductal-Normal	0	0	0	0	0	0	0	0	0	0	0	0	0	0	0	0	0	0	0	0	0	0	0	0
PDAC_N1_Normal_Ds0CR0_CTGCGGAGTCCGTCAG	Ductal-Normal	0	0	0	0	0	0	0	0	0	0	0	0	0	0	0	0	0	0	0	0	0	0	0	0
PDAC_N1_Normal_Ds0CR0_CTGCTGTCAATGGAAT	Ductal-Normal	0	0	0	0	0	0	0	0	0	0	0	0	0	0	0	0	0	0	0	0	0	0	0	0
PDAC_N1_Normal_Ds0CR0_CTGCTGTCATGATCCA	Ductal-Normal	0	0	0	0	0	0	0	0	0	0	0	0	0	0	0	0	0	0	0	0	0	0	0	0
PDAC_N1_Normal_Ds0CR0_CTGCTGTGTGGGTATG	Ductal-Normal	0	0	0	0	0	0	0	0	0	0	0	0	0	0	0	0	0	0	0	0	0	0	0	0
PDAC_N1_Normal_Ds0CR0_CTGCTGTTCGGTCCGA	Ductal-Normal	0	0	0	0	0	0	0	0	0	0	0	0	0	0	0	0	0	0	0	0	0	0	0	0
PDAC_N1_Normal_Ds0CR0_CTGGTCTCAAACGTGG	Ductal-Normal	0	0	0	0	0	0	0	0	0	0	0	0	0	0	0	0	0	0	0	0	0	0	0	0
PDAC_N1_Normal_Ds0CR0_CTGGTCTGTGCAACTT	Ductal-Normal	0	0	0	0	0	0	0	0	0	0	0	0	0	0	0	0	0	0	0	0	0	0	0	0
PDAC_N1_Normal_Ds0CR0_CTGTGCTCAGATCTGT	Ductal-Normal	0	0	0	0	0	0	0	0	0	0	0	0	0	0	0	0	0	0	0	0	0	0	0	0
PDAC_N1_Normal_Ds0CR0_CTGTGCTCAGGCTCAC	Ductal-Normal	0	0	0	0	0	0	0	0	0	0	0	0	0	0	0	0	0	0	0	0	0	0	0	0
PDAC_N1_Normal_Ds0CR0_CTGTGCTTCATTGCCC	Ductal-Normal	0	0	0	0	0	0	0	0	0	0	0	0	0	0	0	0	0	0	0	0	0	0	0	0
PDAC_N1_Normal_Ds0CR0_CTGTGCTTCCAGAGGA	Acinar	0	0	0	0	0	0	0	0	0	0	0	0	0	0	0	0	0	0	0	0	0	0	0	0
PDAC_N1_Normal_Ds0CR0_CTGTGCTTCCCGGATG	Ductal-Normal	0	0	0	0	0	0	0	0	0	0	0	0	0	0	0	0	0	0	0	0	0	0	0	0
PDAC_N1_Normal_Ds0CR0_CTGTTTACAAAGCGGT	Ductal-Normal	0	0	0	0	0	0	0	0	0	0	0	0	0	0	0	0	0	0	0	0	0	0	0	0
PDAC_N1_Normal_Ds0CR0_CTGTTTACATCCTAGA	Ductal-Normal	0	0	0	0	0	0	0	0	0	0	0	0	0	0	0	0	0	0	0	0	0	0	0	0
PDAC_N1_Normal_Ds0CR0_CTGTTTAGTGGTTTCA	Ductal-Normal	0	0	0	0	0	0	0	0	0	0	0	0	0	0	0	0	0	0	0	0	0	0	0	0
PDAC_N1_Normal_Ds0CR0_CTTAACTAGATAGTCA	Ductal-Normal	0	0	0	0	0	0	0	0	0	0	0	0	0	0	0	0	0	0	0	0	0	0	0	0
PDAC_N1_Normal_Ds0CR0_CTTAACTTCAGCGATT	Ductal-Normal	0	0	0	0	0	0	0	0	0	0	0	0	0	0	0	0	0	0	0	0	0	0	0	0
PDAC_N1_Normal_Ds0CR0_CTTACCGGTATAGGTA	Ductal-Normal	0	0	0	0	0	0	0	0	0	0	0	0	0	0	0	0	0	0	0	0	0	0	0	0
PDAC_N1_Normal_Ds0CR0_CTTACCGGTGTTGAGG	Ductal-Normal	0	0	0	0	0	0	0	0	0	0	0	0	0	0	0	0	0	0	0	0	0	0	0	0
PDAC_N1_Normal_Ds0CR0_CTTACCGTCCTCAATT	Ductal-Normal	0	0	0	0	0	0	0	0	0	0	0	0	0	0	0	0	0	0	0	0	0	0	0	0
PDAC_N1_Normal_Ds0CR0_CTTAGGAGTCATTAGC	Ductal-Normal	0	0	0	0	0	0	0	0	0	0	0	0	0	0	0	0	0	0	0	0	0	0	0	0
PDAC_N1_Normal_Ds0CR0_CTTCTCTAGCGTTTAC	Ductal-Normal	0	0	0	0	0	0	0	0	0	0	0	0	0	0	0	0	0	0	0	0	0	0	0	0
PDAC_N1_Normal_Ds0CR0_CTTCTCTAGTCTCGGC	Ductal-Normal	0	0	0	0	0	0	0	0	0	0	0	0	0	0	0	0	0	0	0	0	0	0	0	0
PDAC_N1_Normal_Ds0CR0_CTTCTCTCAAGCCTAT	Ductal-Normal	0	0	0	0	0	0	0	0	0	0	0	0	0	0	0	0	0	0	0	0	0	0	0	0
PDAC_N1_Normal_Ds0CR0_CTTCTCTCAATAGCAA	Ductal-Normal	0	0	0	0	0	0	0	0	0	0	0	0	0	0	0	0	0	0	0	0	0	0	0	0
PDAC_N1_Normal_Ds0CR0_CTTCTCTCAGTTCATG	Ductal-Normal	0	0	0	0	0	0	0	0	0	0	0	0	0	0	0	0	0	0	0	0	0	0	0	0
PDAC_N1_Normal_Ds0CR0_CTTCTCTCATAGGATA	Ductal-Normal	0	0	0	0	0	0	0	0	0	0	0	0	0	0	0	0	0	0	0	0	0	0	0	0
PDAC_N1_Normal_Ds0CR0_CTTCTCTGTCCGAAGA	Ductal-Normal	0	0	0	0	0	0	0	0	0	0	0	0	0	0	0	0	0	0	0	0	0	0	0	0
PDAC_N1_Normal_Ds0CR0_CTTCTCTGTTGTACAC	Acinar	0	0	0	0	0	0	0	0	0	0	0	0	0	0	0	0	0	0	0	0	0	0	0	0
PDAC_N1_Normal_Ds0CR0_CTTGGCTAGAAACGAG	Ductal-Normal	0	0	0	0	0	0	0	0	0	0	0	0	0	0	0	0	0	0	0	0	0	0	0	0
PDAC_N1_Normal_Ds0CR0_CTTGGCTAGCGCTCCA	Ductal-Normal	0	0	0	0	0	0	0	0	0	0	0	0	0	0	0	0	0	0	0	0	0	0	0	0
PDAC_N1_Normal_Ds0CR0_CTTGGCTAGTAGTGCG	Ductal-Normal	0	0	0	0	0	0	0	0	0	0	0	0	0	0	0	0	0	0	0	0	0	0	0	0
PDAC_N1_Normal_Ds0CR0_CTTGGCTCAGGACCCT	Ductal-Normal	0	0	0	0	0	0	0	0	0	0	0	0	0	0	0	0	0	0	0	0	0	0	0	0
PDAC_N1_Normal_Ds0CR0_CTTGGCTCAGTACACT	Ductal-Normal	0	0	0	0	0	0	0	0	0	0	0	0	0	0	0	0	0	0	0	0	0	0	0	0
PDAC_N1_Normal_Ds0CR0_CTTGGCTGTCGTCTTC	Ductal-Normal	0	0	0	0	0	0	0	0	0	0	0	0	0	0	0	0	0	0	0	0	0	0	0	0
PDAC_N1_Normal_Ds0CR0_CTTGGCTGTTAGAACA	Ductal-Normal	0	0	0	0	0	0	0	0	0	0	0	0	0	0	0	0	0	0	0	0	0	0	0	0
PDAC_N1_Normal_Ds0CR0_CTTTGCGCAAGTAATG	Ductal-Normal	0	0	0	0	0	0	0	0	0	0	0	0	0	0	0	0	0	0	0	0	0	0	0	0
PDAC_N1_Normal_Ds0CR0_CTTTGCGCACCAGGTC	Ductal-Normal	0	0	0	0	0	0	0	0	0	0	0	0	0	0	0	0	0	0	0	0	0	0	0	0
PDAC_N1_Normal_Ds0CR0_CTTTGCGGTGCCTGCA	Ductal-Normal	0	0	0	0	0	0	0	0	0	0	0	0	0	0	0	0	0	0	0	0	0	0	0	0
PDAC_N1_Normal_Ds0CR0_CTTTGCGGTGTGGTTT	Ductal-Normal	0	0	0	0	0	0	0	0	0	0	0	0	0	0	0	0	0	0	0	0	0	0	0	0
PDAC_N1_Normal_Ds0CR0_CTTTGCGTCATAACCG	Acinar	0	0	0	0	0	0	0	0	0	0	0	0	0	0	0	0	0	0	0	0	0	0	0	0
PDAC_N1_Normal_Ds0CR0_CTTTGCGTCATCGGAT	Ductal-Normal	0	0	0	0	0	0	0	0	0	0	0	0	0	0	0	0	0	0	0	0	0	0	0	0
PDAC_N1_Normal_Ds0CR0_CTTTGCGTCTATCCTA	Ductal-Normal	0	0	0	0	0	0	0	0	0	0	0	0	0	0	0	0	0	0	0	0	0	0	0	0
PDAC_N1_Normal_Ds0CR0_CTTTGCGTCTGGGCCA	Ductal-Normal	0	0	0	0	0	0	0	0	0	0	0	0	0	0	0	0	0	0	0	0	0	0	0	0
PDAC_N1_Normal_Ds0CR0_GAAACTCAGAGCTTCT	Ductal-Normal	0	0	0	0	0	0	0	0	0	0	0	0	0	0	0	0	0	0	0	0	0	0	0	0
PDAC_N1_Normal_Ds0CR0_GAAACTCAGTCTTGCA	Ductal-Normal	0	0	0	0	0	0	0	0	0	0	0	0	0	0	0	0	0	0	0	0	0	0	0	0
PDAC_N1_Normal_Ds0CR0_GAAACTCCACATGTGT	Ductal-Normal	0	0	0	0	0	0	0	0	0	0	0	0	0	0	0	0	0	0	0	0	0	0	0	0
PDAC_N1_Normal_Ds0CR0_GAAACTCCATTGAGCT	Ductal-Normal	0	0	0	0	0	0	0	0	0	0	0	0	0	0	0	0	0	0	0	0	0	0	0	0
PDAC_N1_Normal_Ds0CR0_GAAACTCTCTGCAGTA	Ductal-Normal	0	0	0	0	0	0	0	0	0	0	0	0	0	0	0	0	0	0	0	0	0	0	0	0
PDAC_N1_Normal_Ds0CR0_GAAATGAAGCAGGCTA	Ductal-Normal	0	0	0	0	0	0	0	0	0	0	0	0	0	0	0	0	0	0	0	0	0	0	0	0
PDAC_N1_Normal_Ds0CR0_GAAATGAGTGTTGAGG	Ductal-Normal	0	0	0	0	0	0	0	0	0	0	0	0	0	0	0	0	0	0	0	0	0	0	0	0
PDAC_N1_Normal_Ds0CR0_GAACATCAGCAATCTC	Ductal-Normal	0	0	0	0	0	0	0	0	0	0	0	0	0	0	0	0	0	0	0	0	0	0	0	0
PDAC_N1_Normal_Ds0CR0_GAACATCTCACGACTA	Ductal-Normal	0	0	0	0	0	0	0	0	0	0	0	0	0	0	0	0	0	0	0	0	0	0	0	0
PDAC_N1_Normal_Ds0CR0_GAACCTATCCTAGTGA	Ductal-Normal	0	0	0	0	0	0	0	0	0	0	0	0	0	0	0	0	0	0	0	0	0	0	0	0
PDAC_N1_Normal_Ds0CR0_GAACCTATCTAACTGG	Ductal-Normal	0	0	0	0	0	0	0	0	0	0	0	0	0	0	0	0	0	0	0	0	0	0	0	0
PDAC_N1_Normal_Ds0CR0_GAACGGAAGTATTGGA	Ductal-Normal	0	0	0	0	0	0	0	0	0	0	0	0	0	0	0	0	0	0	0	0	0	0	0	0
PDAC_N1_Normal_Ds0CR0_GAACGGACAAACAACA	Ductal-Normal	0	0	0	0	0	0	0	0	0	0	0	0	0	0	0	0	0	0	0	0	0	0	0	0
PDAC_N1_Normal_Ds0CR0_GAACGGACAGCTGGCT	Ductal-Normal	0	0	0	0	0	0	0	0	0	0	0	0	0	0	0	0	0	0	0	0	0	0	0	0
PDAC_N1_Normal_Ds0CR0_GAAGCAGCAGGACGTA	Ductal-Normal	0	0	0	0	0	0	0	0	0	0	0	0	0	0	0	0	0	0	0	0	0	0	0	0
PDAC_N1_Normal_Ds0CR0_GAAGCAGCAGTTAACC	Ductal-Normal	0	0	0	0	0	0	0	0	0	0	0	0	0	0	0	0	0	0	0	0	0	0	0	0
PDAC_N1_Normal_Ds0CR0_GAAGCAGCATGCTGGC	Ductal-Normal	0	0	0	0	0	0	0	0	0	0	0	0	0	0	0	0	0	0	0	0	0	0	0	0
PDAC_N1_Normal_Ds0CR0_GAAGCAGGTCGCTTTC	Ductal-Normal	0	0	0	0	0	0	0	0	0	0	0	0	0	0	0	0	0	0	0	0	0	0	0	0
PDAC_N1_Normal_Ds0CR0_GAAGCAGTCAGCCTAA	Ductal-Normal	0	0	0	0	0	0	0	0	0	0	0	0	0	0	0	0	0	0	0	0	0	0	0	0
PDAC_N1_Normal_Ds0CR0_GAAGCAGTCCACTGGG	Ductal-Normal	0	0	0	0	0	0	0	0	0	0	0	0	0	0	0	0	0	0	0	0	0	0	0	0
PDAC_N1_Normal_Ds0CR0_GAAGCAGTCCTTAATC	Ductal-Normal	0	0	0	0	0	0	0	0	0	0	0	0	0	0	0	0	0	0	0	0	0	0	0	0
PDAC_N1_Normal_Ds0CR0_GAATAAGAGTGCGATG	Ductal-Normal	0	0	0	0	0	0	0	0	0	0	0	0	0	0	0	0	0	0	0	0	0	0	0	0
PDAC_N1_Normal_Ds0CR0_GAATAAGCACCGTTGG	Ductal-Normal	0	0	0	0	0	0	0	0	0	0	0	0	0	0	0	0	0	0	0	0	0	0	0	0
PDAC_N1_Normal_Ds0CR0_GAATAAGCAGCTGTAT	Ductal-Normal	0	0	0	0	0	0	0	0	0	0	0	0	0	0	0	0	0	0	0	0	0	0	0	0
PDAC_N1_Normal_Ds0CR0_GAATAAGTCCGCGTTT	Ductal-Normal	0	0	0	0	0	0	0	0	0	0	0	0	0	0	0	0	0	0	0	0	0	0	0	0
PDAC_N1_Normal_Ds0CR0_GAATGAACAGCCAGAA	Ductal-Normal	0	0	0	0	0	0	0	0	0	0	0	0	0	0	0	0	0	0	0	0	0	0	0	0
PDAC_N1_Normal_Ds0CR0_GAATGAAGTCTCCCTA	Ductal-Normal	0	0	0	0	0	0	0	0	0	0	0	0	0	0	0	0	0	0	0	0	0	0	0	0
PDAC_N1_Normal_Ds0CR0_GAATGAAGTGATGTGG	Ductal-Normal	0	0	0	0	0	0	0	0	0	0	0	0	0	0	0	0	0	0	0	0	0	0	0	0
PDAC_N1_Normal_Ds0CR0_GAATGAAGTGTCAATC	Ductal-Normal	0	0	0	0	0	0	0	0	0	0	0	0	0	0	0	0	0	0	0	0	0	0	0	0
PDAC_N1_Normal_Ds0CR0_GACACGCCAACCGCCA	Ductal-Normal	0	0	0	0	0	0	0	0	0	0	0	0	0	0	0	0	0	0	0	0	0	0	0	0
PDAC_N1_Normal_Ds0CR0_GACACGCCAGTAAGCG	Malignant	0	0	0	0	0	0	0	0	0	0	0	0	0	0	0	0	0	0	0	0	0	0	0	0
PDAC_N1_Normal_Ds0CR0_GACACGCGTGACTCAT	Ductal-Normal	0	0	0	0	0	0	0	0	0	0	0	0	0	0	0	0	0	0	0	0	0	0	0	0
PDAC_N1_Normal_Ds0CR0_GACAGAGCATTGCGGC	Ductal-Normal	0	0	0	0	0	0	0	0	0	0	0	0	0	0	0	0	0	0	0	0	0	0	0	0
PDAC_N1_Normal_Ds0CR0_GACCAATAGGAGTTTA	Ductal-Normal	0	0	0	0	0	0	0	0	0	0	0	0	0	0	0	0	0	0	0	0	0	0	0	0
PDAC_N1_Normal_Ds0CR0_GACCAATCAGACGCCT	Ductal-Normal	0	0	0	0	0	0	0	0	0	0	0	0	0	0	0	0	0	0	0	0	0	0	0	0
PDAC_N1_Normal_Ds0CR0_GACCAATCAGATGGCA	Ductal-Normal	0	0	0	0	0	0	0	0	0	0	0	0	0	0	0	0	0	0	0	0	0	0	0	0
PDAC_N1_Normal_Ds0CR0_GACCAATGTCTGGTCG	Ductal-Normal	0	0	0	0	0	0	0	0	0	0	0	0	0	0	0	0	0	0	0	0	0	0	0	0
PDAC_N1_Normal_Ds0CR0_GACCTGGAGTCTTGCA	Ductal-Normal	0	0	0	0	0	0	0	0	0	0	0	0	0	0	0	0	0	0	0	0	0	0	0	0
PDAC_N1_Normal_Ds0CR0_GACCTGGCATCACGAT	Ductal-Normal	0	0	0	0	0	0	0	0	0	0	0	0	0	0	0	0	0	0	0	0	0	0	0	0
PDAC_N1_Normal_Ds0CR0_GACCTGGGTAGCCTCG	Ductal-Normal	0	0	0	0	0	0	0	0	0	0	0	0	0	0	0	0	0	0	0	0	0	0	0	0
PDAC_N1_Normal_Ds0CR0_GACCTGGGTCCTCCAT	Ductal-Normal	0	0	0	0	0	0	0	0	0	0	0	0	0	0	0	0	0	0	0	0	0	0	0	0
PDAC_N1_Normal_Ds0CR0_GACCTGGGTGTGCGTC	Ductal-Normal	0	0	0	0	0	0	0	0	0	0	0	0	0	0	0	0	0	0	0	0	0	0	0	0
PDAC_N1_Normal_Ds0CR0_GACCTGGTCCGCAGTG	Ductal-Normal	0	0	0	0	0	0	0	0	0	0	0	0	0	0	0	0	0	0	0	0	0	0	0	0
PDAC_N1_Normal_Ds0CR0_GACCTGGTCTAGCACA	Ductal-Normal	0	0	0	0	0	0	0	0	0	0	0	0	0	0	0	0	0	0	0	0	0	0	0	0
PDAC_N1_Normal_Ds0CR0_GACCTGGTCTTTAGTC	Ductal-Normal	0	0	0	0	0	0	0	0	0	0	0	0	0	0	0	0	0	0	0	0	0	0	0	0
PDAC_N1_Normal_Ds0CR0_GACGCGTCACCCAGTG	Ductal-Normal	0	0	0	0	0	0	0	0	0	0	0	0	0	0	0	0	0	0	0	0	0	0	0	0
PDAC_N1_Normal_Ds0CR0_GACGCGTGTCACTTCC	Ductal-Normal	0	0	0	0	0	0	0	0	0	0	0	0	0	0	0	0	0	0	0	0	0	0	0	0
PDAC_N1_Normal_Ds0CR0_GACGCGTGTCGGGTCT	Ductal-Normal	0	0	0	0	0	0	0	0	0	0	0	0	0	0	0	0	0	0	0	0	0	0	0	0
PDAC_N1_Normal_Ds0CR0_GACGCGTGTTTGACTG	Ductal-Normal	0	0	0	0	0	0	0	0	0	0	0	0	0	0	0	0	0	0	0	0	0	0	0	0
PDAC_N1_Normal_Ds0CR0_GACGCGTTCCAAACAC	Ductal-Normal	0	0	0	0	0	0	0	0	0	0	0	0	0	0	0	0	0	0	0	0	0	0	0	0
PDAC_N1_Normal_Ds0CR0_GACGGCTAGAACTGTA	Ductal-Normal	0	0	0	0	0	0	0	0	0	0	0	0	0	0	0	0	0	0	0	0	0	0	0	0
PDAC_N1_Normal_Ds0CR0_GACGGCTAGCTAGTGG	Ductal-Normal	0	0	0	0	0	0	0	0	0	0	0	0	0	0	0	0	0	0	0	0	0	0	0	0
PDAC_N1_Normal_Ds0CR0_GACGGCTAGGACCACA	Ductal-Normal	0	0	0	0	0	0	0	0	0	0	0	0	0	0	0	0	0	0	0	0	0	0	0	0
PDAC_N1_Normal_Ds0CR0_GACGGCTAGTGACATA	Ductal-Normal	0	0	0	0	0	0	0	0	0	0	0	0	0	0	0	0	0	0	0	0	0	0	0	0
PDAC_N1_Normal_Ds0CR0_GACGGCTCATCCGTGG	Ductal-Normal	0	0	0	0	0	0	0	0	0	0	0	0	0	0	0	0	0	0	0	0	0	0	0	0
PDAC_N1_Normal_Ds0CR0_GACGGCTGTAGCGTGA	Ductal-Normal	0	0	0	0	0	0	0	0	0	0	0	0	0	0	0	0	0	0	0	0	0	0	0	0
PDAC_N1_Normal_Ds0CR0_GACGGCTTCTGCAGTA	Ductal-Normal	0	0	0	0	0	0	0	0	0	0	0	0	0	0	0	0	0	0	0	0	0	0	0	0
PDAC_N1_Normal_Ds0CR0_GACGTGCCAAGCGTAG	Ductal-Normal	0	0	0	0	0	0	0	0	0	0	0	0	0	0	0	0	0	0	0	0	0	0	0	0
PDAC_N1_Normal_Ds0CR0_GACGTGCGTGTGTGCC	Ductal-Normal	0	0	0	0	0	0	0	0	0	0	0	0	0	0	0	0	0	0	0	0	0	0	0	0
PDAC_N1_Normal_Ds0CR0_GACGTGCTCTCGCTTG	Acinar	0	0	0	0	0	0	0	0	0	0	0	0	0	0	0	0	0	0	0	0	0	0	0	0
PDAC_N1_Normal_Ds0CR0_GACGTTAAGGTGCAAC	Ductal-Normal	0	0	0	0	0	0	0	0	0	0	0	0	0	0	0	0	0	0	0	0	0	0	0	0
PDAC_N1_Normal_Ds0CR0_GACGTTATCTGTCCGT	Ductal-Normal	0	0	0	0	0	0	0	0	0	0	0	0	0	0	0	0	0	0	0	0	0	0	0	0
PDAC_N1_Normal_Ds0CR0_GACTAACAGGCAAAGA	Ductal-Normal	0	0	0	0	0	0	0	0	0	0	0	0	0	0	0	0	0	0	0	0	0	0	0	0
PDAC_N1_Normal_Ds0CR0_GACTAACAGGGAGTAA	Ductal-Normal	0	0	0	0	0	0	0	0	0	0	0	0	0	0	0	0	0	0	0	0	0	0	0	0
PDAC_N1_Normal_Ds0CR0_GACTAACAGTTGAGTA	Ductal-Normal	0	0	0	0	0	0	0	0	0	0	0	0	0	0	0	0	0	0	0	0	0	0	0	0
PDAC_N1_Normal_Ds0CR0_GACTAACCAATGGAGC	Ductal-Normal	0	0	0	0	0	0	0	0	0	0	0	0	0	0	0	0	0	0	0	0	0	0	0	0
PDAC_N1_Normal_Ds0CR0_GACTAACCATGTTGAC	Ductal-Normal	0	0	0	0	0	0	0	0	0	0	0	0	0	0	0	0	0	0	0	0	0	0	0	0
PDAC_N1_Normal_Ds0CR0_GACTAACTCAGGCAAG	Ductal-Normal	0	0	0	0	0	0	0	0	0	0	0	0	0	0	0	0	0	0	0	0	0	0	0	0
PDAC_N1_Normal_Ds0CR0_GACTAACTCTTGACGA	Ductal-Normal	0	0	0	0	0	0	0	0	0	0	0	0	0	0	0	0	0	0	0	0	0	0	0	0
PDAC_N1_Normal_Ds0CR0_GACTACATCAACACGT	Ductal-Normal	0	0	0	0	0	0	0	0	0	0	0	0	0	0	0	0	0	0	0	0	0	0	0	0
PDAC_N1_Normal_Ds0CR0_GACTACATCATTCACT	Ductal-Normal	0	0	0	0	0	0	0	0	0	0	0	0	0	0	0	0	0	0	0	0	0	0	0	0
PDAC_N1_Normal_Ds0CR0_GACTACATCCGTACAA	Ductal-Normal	0	0	0	0	0	0	0	0	0	0	0	0	0	0	0	0	0	0	0	0	0	0	0	0
PDAC_N1_Normal_Ds0CR0_GACTACATCTACCAGA	Ductal-Normal	0	0	0	0	0	0	0	0	0	0	0	0	0	0	0	0	0	0	0	0	0	0	0	0
PDAC_N1_Normal_Ds0CR0_GACTACATCTCTGAGA	Ductal-Normal	0	0	0	0	0	0	0	0	0	0	0	0	0	0	0	0	0	0	0	0	0	0	0	0
PDAC_N1_Normal_Ds0CR0_GACTGCGAGGTAGCCA	Ductal-Normal	0	0	0	0	0	0	0	0	0	0	0	0	0	0	0	0	0	0	0	0	0	0	0	0
PDAC_N1_Normal_Ds0CR0_GACTGCGCATCTATGG	Ductal-Normal	0	0	0	0	0	0	0	0	0	0	0	0	0	0	0	0	0	0	0	0	0	0	0	0
PDAC_N1_Normal_Ds0CR0_GACTGCGTCAGTTAGC	Ductal-Normal	0	0	0	0	0	0	0	0	0	0	0	0	0	0	0	0	0	0	0	0	0	0	0	0
PDAC_N1_Normal_Ds0CR0_GACTGCGTCCCTAATT	Ductal-Normal	0	0	0	0	0	0	0	0	0	0	0	0	0	0	0	0	0	0	0	0	0	0	0	0
PDAC_N1_Normal_Ds0CR0_GAGCAGAAGGGAAACA	Ductal-Normal	0	0	0	0	0	0	0	0	0	0	0	0	0	0	0	0	0	0	0	0	0	0	0	0
PDAC_N1_Normal_Ds0CR0_GAGCAGAAGTTCGATC	Ductal-Normal	0	0	0	0	0	0	0	0	0	0	0	0	0	0	0	0	0	0	0	0	0	0	0	0
PDAC_N1_Normal_Ds0CR0_GAGCAGAGTACAAGTA	Ductal-Normal	0	0	0	0	0	0	0	0	0	0	0	0	0	0	0	0	0	0	0	0	0	0	0	0
PDAC_N1_Normal_Ds0CR0_GAGCAGAGTAGAAAGG	Ductal-Normal	0	0	0	0	0	0	0	0	0	0	0	0	0	0	0	0	0	0	0	0	0	0	0	0
PDAC_N1_Normal_Ds0CR0_GAGCAGAGTCATGCAT	Ductal-Normal	0	0	0	0	0	0	0	0	0	0	0	0	0	0	0	0	0	0	0	0	0	0	0	0
PDAC_N1_Normal_Ds0CR0_GAGGTGAAGGTAGCCA	Acinar	0	0	0	0	0	0	0	0	0	0	0	0	0	0	0	0	0	0	0	0	0	0	0	0
PDAC_N1_Normal_Ds0CR0_GAGGTGAAGTGGGCTA	Ductal-Normal	0	0	0	0	0	0	0	0	0	0	0	0	0	0	0	0	0	0	0	0	0	0	0	0
PDAC_N1_Normal_Ds0CR0_GAGGTGACAAACCTAC	Ductal-Normal	0	0	0	0	0	0	0	0	0	0	0	0	0	0	0	0	0	0	0	0	0	0	0	0
PDAC_N1_Normal_Ds0CR0_GAGGTGATCTGTCAAG	Ductal-Normal	0	0	0	0	0	0	0	0	0	0	0	0	0	0	0	0	0	0	0	0	0	0	0	0
PDAC_N1_Normal_Ds0CR0_GAGTCCGAGCGACGTA	Ductal-Normal	0	0	0	0	0	0	0	0	0	0	0	0	0	0	0	0	0	0	0	0	0	0	0	0
PDAC_N1_Normal_Ds0CR0_GAGTCCGGTACCGAGA	Ductal-Normal	0	0	0	0	0	0	0	0	0	0	0	0	0	0	0	0	0	0	0	0	0	0	0	0
PDAC_N1_Normal_Ds0CR0_GAGTCCGGTTTGACTG	Ductal-Normal	0	0	0	0	0	0	0	0	0	0	0	0	0	0	0	0	0	0	0	0	0	0	0	0
PDAC_N1_Normal_Ds0CR0_GAGTCCGTCCTAGGGC	Ductal-Normal	0	0	0	0	0	0	0	0	0	0	0	0	0	0	0	0	0	0	0	0	0	0	0	0
PDAC_N1_Normal_Ds0CR0_GATCAGTAGAATGTGT	Ductal-Normal	0	0	0	0	0	0	0	0	0	0	0	0	0	0	0	0	0	0	0	0	0	0	0	0
PDAC_N1_Normal_Ds0CR0_GATCAGTAGACTAGGC	Ductal-Normal	0	0	0	0	0	0	0	0	0	0	0	0	0	0	0	0	0	0	0	0	0	0	0	0
PDAC_N1_Normal_Ds0CR0_GATCAGTAGGGTCTCC	Ductal-Normal	0	0	0	0	0	0	0	0	0	0	0	0	0	0	0	0	0	0	0	0	0	0	0	0
PDAC_N1_Normal_Ds0CR0_GATCAGTCAAACGTGG	Ductal-Normal	0	0	0	0	0	0	0	0	0	0	0	0	0	0	0	0	0	0	0	0	0	0	0	0
PDAC_N1_Normal_Ds0CR0_GATCAGTTCGAGAGCA	Ductal-Normal	0	0	0	0	0	0	0	0	0	0	0	0	0	0	0	0	0	0	0	0	0	0	0	0
PDAC_N1_Normal_Ds0CR0_GATCGATAGTGCGTGA	Ductal-Normal	0	0	0	0	0	0	0	0	0	0	0	0	0	0	0	0	0	0	0	0	0	0	0	0
PDAC_N1_Normal_Ds0CR0_GATCGATCATGGAATA	Ductal-Normal	0	0	0	0	0	0	0	0	0	0	0	0	0	0	0	0	0	0	0	0	0	0	0	0
PDAC_N1_Normal_Ds0CR0_GATCGCGAGGTGCAAC	Ductal-Normal	0	0	0	0	0	0	0	0	0	0	0	0	0	0	0	0	0	0	0	0	0	0	0	0
PDAC_N1_Normal_Ds0CR0_GATCGCGCACATAACC	Ductal-Normal	0	0	0	0	0	0	0	0	0	0	0	0	0	0	0	0	0	0	0	0	0	0	0	0
PDAC_N1_Normal_Ds0CR0_GATCGCGGTATATGAG	Ductal-Normal	0	0	0	0	0	0	0	0	0	0	0	0	0	0	0	0	0	0	0	0	0	0	0	0
PDAC_N1_Normal_Ds0CR0_GATCGCGGTGCGATAG	Ductal-Normal	0	0	0	0	0	0	0	0	0	0	0	0	0	0	0	0	0	0	0	0	0	0	0	0
PDAC_N1_Normal_Ds0CR0_GATCGTAAGGACAGCT	Ductal-Normal	0	0	0	0	0	0	0	0	0	0	0	0	0	0	0	0	0	0	0	0	0	0	0	0
PDAC_N1_Normal_Ds0CR0_GATCGTACAACAACCT	Ductal-Normal	0	0	0	0	0	0	0	0	0	0	0	0	0	0	0	0	0	0	0	0	0	0	0	0
PDAC_N1_Normal_Ds0CR0_GATCGTACAGGTGGAT	Ductal-Normal	0	0	0	0	0	0	0	0	0	0	0	0	0	0	0	0	0	0	0	0	0	0	0	0
PDAC_N1_Normal_Ds0CR0_GATCGTACAGTATCTG	Ductal-Normal	0	0	0	0	0	0	0	0	0	0	0	0	0	0	0	0	0	0	0	0	0	0	0	0
PDAC_N1_Normal_Ds0CR0_GATCGTACAGTGACAG	Ductal-Normal	0	0	0	0	0	0	0	0	0	0	0	0	0	0	0	0	0	0	0	0	0	0	0	0
PDAC_N1_Normal_Ds0CR0_GATCGTAGTCTAGCCG	Ductal-Normal	0	0	0	0	0	0	0	0	0	0	0	0	0	0	0	0	0	0	0	0	0	0	0	0
PDAC_N1_Normal_Ds0CR0_GATCGTAGTTCCATGA	Ductal-Normal	0	0	0	0	0	0	0	0	0	0	0	0	0	0	0	0	0	0	0	0	0	0	0	0
PDAC_N1_Normal_Ds0CR0_GATCTAGAGGTGACCA	Ductal-Normal	0	0	0	0	0	0	0	0	0	0	0	0	0	0	0	0	0	0	0	0	0	0	0	0
PDAC_N1_Normal_Ds0CR0_GATCTAGCATTGGTAC	Ductal-Normal	0	0	0	0	0	0	0	0	0	0	0	0	0	0	0	0	0	0	0	0	0	0	0	0
PDAC_N1_Normal_Ds0CR0_GATCTAGGTCTTTCAT	Ductal-Normal	0	0	0	0	0	0	0	0	0	0	0	0	0	0	0	0	0	0	0	0	0	0	0	0
PDAC_N1_Normal_Ds0CR0_GATCTAGGTGTGTGCC	Malignant	0	0	0	0	0	0	0	0	0	0	0	0	0	0	0	0	0	0	0	0	0	0	0	0
PDAC_N1_Normal_Ds0CR0_GATCTAGGTTCGTTGA	Ductal-Normal	0	0	0	0	0	0	0	0	0	0	0	0	0	0	0	0	0	0	0	0	0	0	0	0
PDAC_N1_Normal_Ds0CR0_GATGAAACAATAACGA	Ductal-Normal	0	0	0	0	0	0	0	0	0	0	0	0	0	0	0	0	0	0	0	0	0	0	0	0
PDAC_N1_Normal_Ds0CR0_GATGAGGAGACTCGGA	Ductal-Normal	0	0	0	0	0	0	0	0	0	0	0	0	0	0	0	0	0	0	0	0	0	0	0	0
PDAC_N1_Normal_Ds0CR0_GATGAGGCAGGTCCAC	Ductal-Normal	0	0	0	0	0	0	0	0	0	0	0	0	0	0	0	0	0	0	0	0	0	0	0	0
PDAC_N1_Normal_Ds0CR0_GATGAGGCAGTAACGG	Ductal-Normal	0	0	0	0	0	0	0	0	0	0	0	0	0	0	0	0	0	0	0	0	0	0	0	0
PDAC_N1_Normal_Ds0CR0_GATGAGGCATTAGCCA	Ductal-Normal	0	0	0	0	0	0	0	0	0	0	0	0	0	0	0	0	0	0	0	0	0	0	0	0
PDAC_N1_Normal_Ds0CR0_GATGCTACATGCCACG	Ductal-Normal	0	0	0	0	0	0	0	0	0	0	0	0	0	0	0	0	0	0	0	0	0	0	0	0
PDAC_N1_Normal_Ds0CR0_GATGCTACATGCCTAA	Ductal-Normal	0	0	0	0	0	0	0	0	0	0	0	0	0	0	0	0	0	0	0	0	0	0	0	0
PDAC_N1_Normal_Ds0CR0_GATGCTAGTAAAGGAG	Ductal-Normal	0	0	0	0	0	0	0	0	0	0	0	0	0	0	0	0	0	0	0	0	0	0	0	0
PDAC_N1_Normal_Ds0CR0_GATGCTAGTAGCGATG	Ductal-Normal	0	0	0	0	0	0	0	0	0	0	0	0	0	0	0	0	0	0	0	0	0	0	0	0
PDAC_N1_Normal_Ds0CR0_GATGCTAGTGACGCCT	Ductal-Normal	0	0	0	0	0	0	0	0	0	0	0	0	0	0	0	0	0	0	0	0	0	0	0	0
PDAC_N1_Normal_Ds0CR0_GATGCTATCTAAGCCA	Ductal-Normal	0	0	0	0	0	0	0	0	0	0	0	0	0	0	0	0	0	0	0	0	0	0	0	0
PDAC_N1_Normal_Ds0CR0_GATTCAGAGACAGGCT	Ductal-Normal	0	0	0	0	0	0	0	0	0	0	0	0	0	0	0	0	0	0	0	0	0	0	0	0
PDAC_N1_Normal_Ds0CR0_GATTCAGCAGAGTGTG	Ductal-Normal	0	0	0	0	0	0	0	0	0	0	0	0	0	0	0	0	0	0	0	0	0	0	0	0
PDAC_N1_Normal_Ds0CR0_GATTCAGTCAGTACGT	Ductal-Normal	0	0	0	0	0	0	0	0	0	0	0	0	0	0	0	0	0	0	0	0	0	0	0	0
PDAC_N1_Normal_Ds0CR0_GATTCAGTCGGCCGAT	Ductal-Normal	0	0	0	0	0	0	0	0	0	0	0	0	0	0	0	0	0	0	0	0	0	0	0	0
PDAC_N1_Normal_Ds0CR0_GCAAACTCAAACAACA	Ductal-Normal	0	0	0	0	0	0	0	0	0	0	0	0	0	0	0	0	0	0	0	0	0	0	0	0
PDAC_N1_Normal_Ds0CR0_GCAAACTGTATAGGTA	Ductal-Normal	0	0	0	0	0	0	0	0	0	0	0	0	0	0	0	0	0	0	0	0	0	0	0	0
PDAC_N1_Normal_Ds0CR0_GCAAACTGTCAGAAGC	Ductal-Normal	0	0	0	0	0	0	0	0	0	0	0	0	0	0	0	0	0	0	0	0	0	0	0	0
PDAC_N1_Normal_Ds0CR0_GCAAACTTCACATGCA	Ductal-Normal	0	0	0	0	0	0	0	0	0	0	0	0	0	0	0	0	0	0	0	0	0	0	0	0
PDAC_N1_Normal_Ds0CR0_GCAAACTTCGTGACAT	Ductal-Normal	0	0	0	0	0	0	0	0	0	0	0	0	0	0	0	0	0	0	0	0	0	0	0	0
PDAC_N1_Normal_Ds0CR0_GCAATCAAGCAATCTC	Acinar	0	0	0	0	0	0	0	0	0	0	0	0	0	0	0	0	0	0	0	0	0	0	0	0
PDAC_N1_Normal_Ds0CR0_GCAATCAAGCCTCGTG	Ductal-Normal	0	0	0	0	0	0	0	0	0	0	0	0	0	0	0	0	0	0	0	0	0	0	0	0
PDAC_N1_Normal_Ds0CR0_GCAATCAAGGCACATG	Ductal-Normal	0	0	0	0	0	0	0	0	0	0	0	0	0	0	0	0	0	0	0	0	0	0	0	0
PDAC_N1_Normal_Ds0CR0_GCAATCAAGGCTACGA	Ductal-Normal	0	0	0	0	0	0	0	0	0	0	0	0	0	0	0	0	0	0	0	0	0	0	0	0
PDAC_N1_Normal_Ds0CR0_GCAATCACAATAGCGG	Ductal-Normal	0	0	0	0	0	0	0	0	0	0	0	0	0	0	0	0	0	0	0	0	0	0	0	0
PDAC_N1_Normal_Ds0CR0_GCAATCACAGTATAAG	Ductal-Normal	0	0	0	0	0	0	0	0	0	0	0	0	0	0	0	0	0	0	0	0	0	0	0	0
PDAC_N1_Normal_Ds0CR0_GCAATCACATAGAAAC	Ductal-Normal	0	0	0	0	0	0	0	0	0	0	0	0	0	0	0	0	0	0	0	0	0	0	0	0
PDAC_N1_Normal_Ds0CR0_GCAATCAGTACATCCA	Ductal-Normal	0	0	0	0	0	0	0	0	0	0	0	0	0	0	0	0	0	0	0	0	0	0	0	0
PDAC_N1_Normal_Ds0CR0_GCAATCAGTAGTGAAT	Ductal-Normal	0	0	0	0	0	0	0	0	0	0	0	0	0	0	0	0	0	0	0	0	0	0	0	0
PDAC_N1_Normal_Ds0CR0_GCAATCATCCGAGCCA	Malignant	0	0	0	0	0	0	0	0	0	0	0	0	0	0	0	0	0	0	0	0	0	0	0	0
PDAC_N1_Normal_Ds0CR0_GCAATCATCGAACTGT	Acinar	0	0	0	0	0	0	0	0	0	0	0	0	0	0	0	0	0	0	0	0	0	0	0	0
PDAC_N1_Normal_Ds0CR0_GCAATCATCTTTACAC	Ductal-Normal	0	0	0	0	0	0	0	0	0	0	0	0	0	0	0	0	0	0	0	0	0	0	0	0
PDAC_N1_Normal_Ds0CR0_GCACATAAGGGAGTAA	Ductal-Normal	0	0	0	0	0	0	0	0	0	0	0	0	0	0	0	0	0	0	0	0	0	0	0	0
PDAC_N1_Normal_Ds0CR0_GCACATACAAGGTTCT	Ductal-Normal	0	0	0	0	0	0	0	0	0	0	0	0	0	0	0	0	0	0	0	0	0	0	0	0
PDAC_N1_Normal_Ds0CR0_GCACATACAATGGAAT	Ductal-Normal	0	0	0	0	0	0	0	0	0	0	0	0	0	0	0	0	0	0	0	0	0	0	0	0
PDAC_N1_Normal_Ds0CR0_GCACATATCAGGATCT	Ductal-Normal	0	0	0	0	0	0	0	0	0	0	0	0	0	0	0	0	0	0	0	0	0	0	0	0
PDAC_N1_Normal_Ds0CR0_GCACATATCAGTTCGA	Ductal-Normal	0	0	0	0	0	0	0	0	0	0	0	0	0	0	0	0	0	0	0	0	0	0	0	0
PDAC_N1_Normal_Ds0CR0_GCACATATCGCCAAAT	Ductal-Normal	0	0	0	0	0	0	0	0	0	0	0	0	0	0	0	0	0	0	0	0	0	0	0	0
PDAC_N1_Normal_Ds0CR0_GCACATATCTTCTGGC	Ductal-Normal	0	0	0	0	0	0	0	0	0	0	0	0	0	0	0	0	0	0	0	0	0	0	0	0
PDAC_N1_Normal_Ds0CR0_GCACTCTAGAAACGAG	Ductal-Normal	0	0	0	0	0	0	0	0	0	0	0	0	0	0	0	0	0	0	0	0	0	0	0	0
PDAC_N1_Normal_Ds0CR0_GCACTCTAGCCATCGC	Ductal-Normal	0	0	0	0	0	0	0	0	0	0	0	0	0	0	0	0	0	0	0	0	0	0	0	0
PDAC_N1_Normal_Ds0CR0_GCACTCTAGCGTGAGT	Ductal-Normal	0	0	0	0	0	0	0	0	0	0	0	0	0	0	0	0	0	0	0	0	0	0	0	0
PDAC_N1_Normal_Ds0CR0_GCACTCTAGTGGGATC	Ductal-Normal	0	0	0	0	0	0	0	0	0	0	0	0	0	0	0	0	0	0	0	0	0	0	0	0
PDAC_N1_Normal_Ds0CR0_GCACTCTCAAAGCGGT	Ductal-Normal	0	0	0	0	0	0	0	0	0	0	0	0	0	0	0	0	0	0	0	0	0	0	0	0
PDAC_N1_Normal_Ds0CR0_GCACTCTCATGGTCTA	Ductal-Normal	0	0	0	0	0	0	0	0	0	0	0	0	0	0	0	0	0	0	0	0	0	0	0	0
PDAC_N1_Normal_Ds0CR0_GCACTCTGTAGCCTCG	Ductal-Normal	0	0	0	0	0	0	0	0	0	0	0	0	0	0	0	0	0	0	0	0	0	0	0	0
PDAC_N1_Normal_Ds0CR0_GCACTCTTCAGCTCTC	Ductal-Normal	0	0	0	0	0	0	0	0	0	0	0	0	0	0	0	0	0	0	0	0	0	0	0	0
PDAC_N1_Normal_Ds0CR0_GCACTCTTCAGTTTGG	Ductal-Normal	0	0	0	0	0	0	0	0	0	0	0	0	0	0	0	0	0	0	0	0	0	0	0	0
PDAC_N1_Normal_Ds0CR0_GCAGCCAAGGCCCGTT	Ductal-Normal	0	0	0	0	0	0	0	0	0	0	0	0	0	0	0	0	0	0	0	0	0	0	0	0
PDAC_N1_Normal_Ds0CR0_GCAGCCACAACTTGAC	Ductal-Normal	0	0	0	0	0	0	0	0	0	0	0	0	0	0	0	0	0	0	0	0	0	0	0	0
PDAC_N1_Normal_Ds0CR0_GCAGCCAGTTAAGTAG	Ductal-Normal	0	0	0	0	0	0	0	0	0	0	0	0	0	0	0	0	0	0	0	0	0	0	0	0
PDAC_N1_Normal_Ds0CR0_GCAGCCAGTTCCACAA	Ductal-Normal	0	0	0	0	0	0	0	0	0	0	0	0	0	0	0	0	0	0	0	0	0	0	0	0
PDAC_N1_Normal_Ds0CR0_GCAGTTAAGATGGCGT	Ductal-Normal	0	0	0	0	0	0	0	0	0	0	0	0	0	0	0	0	0	0	0	0	0	0	0	0
PDAC_N1_Normal_Ds0CR0_GCAGTTAAGTCGCCGT	Ductal-Normal	0	0	0	0	0	0	0	0	0	0	0	0	0	0	0	0	0	0	0	0	0	0	0	0
PDAC_N1_Normal_Ds0CR0_GCAGTTAAGTGGACGT	Ductal-Normal	0	0	0	0	0	0	0	0	0	0	0	0	0	0	0	0	0	0	0	0	0	0	0	0
PDAC_N1_Normal_Ds0CR0_GCAGTTACACGAGAGT	Ductal-Normal	0	0	0	0	0	0	0	0	0	0	0	0	0	0	0	0	0	0	0	0	0	0	0	0
PDAC_N1_Normal_Ds0CR0_GCAGTTATCAGCACAT	Ductal-Normal	0	0	0	0	0	0	0	0	0	0	0	0	0	0	0	0	0	0	0	0	0	0	0	0
PDAC_N1_Normal_Ds0CR0_GCATACAAGTCCCACG	Ductal-Normal	0	0	0	0	0	0	0	0	0	0	0	0	0	0	0	0	0	0	0	0	0	0	0	0
PDAC_N1_Normal_Ds0CR0_GCATACAAGTGAACGC	Ductal-Normal	0	0	0	0	0	0	0	0	0	0	0	0	0	0	0	0	0	0	0	0	0	0	0	0
PDAC_N1_Normal_Ds0CR0_GCATACACAAACTGTC	Ductal-Normal	0	0	0	0	0	0	0	0	0	0	0	0	0	0	0	0	0	0	0	0	0	0	0	0
PDAC_N1_Normal_Ds0CR0_GCATACAGTCTGATCA	Ductal-Normal	0	0	0	0	0	0	0	0	0	0	0	0	0	0	0	0	0	0	0	0	0	0	0	0
PDAC_N1_Normal_Ds0CR0_GCATACATCATACGGT	Ductal-Normal	0	0	0	0	0	0	0	0	0	0	0	0	0	0	0	0	0	0	0	0	0	0	0	0
PDAC_N1_Normal_Ds0CR0_GCATGATAGGAGTACC	Ductal-Normal	0	0	0	0	0	0	0	0	0	0	0	0	0	0	0	0	0	0	0	0	0	0	0	0
PDAC_N1_Normal_Ds0CR0_GCATGATAGTGCTGCC	Ductal-Normal	0	0	0	0	0	0	0	0	0	0	0	0	0	0	0	0	0	0	0	0	0	0	0	0
PDAC_N1_Normal_Ds0CR0_GCATGATCATTCTTAC	Ductal-Normal	0	0	0	0	0	0	0	0	0	0	0	0	0	0	0	0	0	0	0	0	0	0	0	0
PDAC_N1_Normal_Ds0CR0_GCATGCGAGACTAGGC	Ductal-Normal	0	0	0	0	0	0	0	0	0	0	0	0	0	0	0	0	0	0	0	0	0	0	0	0
PDAC_N1_Normal_Ds0CR0_GCATGCGTCGGTGTTA	Ductal-Normal	0	0	0	0	0	0	0	0	0	0	0	0	0	0	0	0	0	0	0	0	0	0	0	0
PDAC_N1_Normal_Ds0CR0_GCATGCGTCTTCTGGC	Ductal-Normal	0	0	0	0	0	0	0	0	0	0	0	0	0	0	0	0	0	0	0	0	0	0	0	0
PDAC_N1_Normal_Ds0CR0_GCATGTACACAGACAG	Ductal-Normal	0	0	0	0	0	0	0	0	0	0	0	0	0	0	0	0	0	0	0	0	0	0	0	0
PDAC_N1_Normal_Ds0CR0_GCATGTACACGGCGTT	Ductal-Normal	0	0	0	0	0	0	0	0	0	0	0	0	0	0	0	0	0	0	0	0	0	0	0	0
PDAC_N1_Normal_Ds0CR0_GCATGTAGTCCTCCAT	Ductal-Normal	0	0	0	0	0	0	0	0	0	0	0	0	0	0	0	0	0	0	0	0	0	0	0	0
PDAC_N1_Normal_Ds0CR0_GCATGTATCTATCCCG	Ductal-Normal	0	0	0	0	0	0	0	0	0	0	0	0	0	0	0	0	0	0	0	0	0	0	0	0
PDAC_N1_Normal_Ds0CR0_GCCAAATAGAGGTTGC	Ductal-Normal	0	0	0	0	0	0	0	0	0	0	0	0	0	0	0	0	0	0	0	0	0	0	0	0
PDAC_N1_Normal_Ds0CR0_GCCAAATAGGACAGAA	Ductal-Normal	0	0	0	0	0	0	0	0	0	0	0	0	0	0	0	0	0	0	0	0	0	0	0	0
PDAC_N1_Normal_Ds0CR0_GCCAAATGTGGTAACG	Ductal-Normal	0	0	0	0	0	0	0	0	0	0	0	0	0	0	0	0	0	0	0	0	0	0	0	0
PDAC_N1_Normal_Ds0CR0_GCCAAATTCCTACAGA	Ductal-Normal	0	0	0	0	0	0	0	0	0	0	0	0	0	0	0	0	0	0	0	0	0	0	0	0
PDAC_N1_Normal_Ds0CR0_GCCTCTAAGGCAGGTT	Ductal-Normal	0	0	0	0	0	0	0	0	0	0	0	0	0	0	0	0	0	0	0	0	0	0	0	0
PDAC_N1_Normal_Ds0CR0_GCCTCTACAGACACTT	Ductal-Normal	0	0	0	0	0	0	0	0	0	0	0	0	0	0	0	0	0	0	0	0	0	0	0	0
PDAC_N1_Normal_Ds0CR0_GCCTCTAGTGGCAAAC	Ductal-Normal	0	0	0	0	0	0	0	0	0	0	0	0	0	0	0	0	0	0	0	0	0	0	0	0
PDAC_N1_Normal_Ds0CR0_GCGACCACACTGAAGG	Ductal-Normal	0	0	0	0	0	0	0	0	0	0	0	0	0	0	0	0	0	0	0	0	0	0	0	0
PDAC_N1_Normal_Ds0CR0_GCGACCAGTAAAGGAG	Ductal-Normal	0	0	0	0	0	0	0	0	0	0	0	0	0	0	0	0	0	0	0	0	0	0	0	0
PDAC_N1_Normal_Ds0CR0_GCGAGAAAGACCTTTG	Ductal-Normal	0	0	0	0	0	0	0	0	0	0	0	0	0	0	0	0	0	0	0	0	0	0	0	0
PDAC_N1_Normal_Ds0CR0_GCGAGAAGTATATGGA	Ductal-Normal	0	0	0	0	0	0	0	0	0	0	0	0	0	0	0	0	0	0	0	0	0	0	0	0
PDAC_N1_Normal_Ds0CR0_GCGCAACCAAGCCGTC	Ductal-Normal	0	0	0	0	0	0	0	0	0	0	0	0	0	0	0	0	0	0	0	0	0	0	0	0
PDAC_N1_Normal_Ds0CR0_GCGCAACCAGACAAAT	Ductal-Normal	0	0	0	0	0	0	0	0	0	0	0	0	0	0	0	0	0	0	0	0	0	0	0	0
PDAC_N1_Normal_Ds0CR0_GCGCAACTCTGTTGAG	Ductal-Normal	0	0	0	0	0	0	0	0	0	0	0	0	0	0	0	0	0	0	0	0	0	0	0	0
PDAC_N1_Normal_Ds0CR0_GCGCAGTAGATTACCC	Ductal-Normal	0	0	0	0	0	0	0	0	0	0	0	0	0	0	0	0	0	0	0	0	0	0	0	0
PDAC_N1_Normal_Ds0CR0_GCGCAGTAGCTAGTCT	Ductal-Normal	0	0	0	0	0	0	0	0	0	0	0	0	0	0	0	0	0	0	0	0	0	0	0	0
PDAC_N1_Normal_Ds0CR0_GCGCAGTCATTCTTAC	Ductal-Normal	0	0	0	0	0	0	0	0	0	0	0	0	0	0	0	0	0	0	0	0	0	0	0	0
PDAC_N1_Normal_Ds0CR0_GCGCAGTGTCAAAGAT	Ductal-Normal	0	0	0	0	0	0	0	0	0	0	0	0	0	0	0	0	0	0	0	0	0	0	0	0
PDAC_N1_Normal_Ds0CR0_GCGCAGTTCTAAGCCA	Ductal-Normal	0	0	0	0	0	0	0	0	0	0	0	0	0	0	0	0	0	0	0	0	0	0	0	0
PDAC_N1_Normal_Ds0CR0_GCGCCAAAGGGTTCCC	Ductal-Normal	0	0	0	0	0	0	0	0	0	0	0	0	0	0	0	0	0	0	0	0	0	0	0	0
PDAC_N1_Normal_Ds0CR0_GCGCCAAAGGTGCAAC	Ductal-Normal	0	0	0	0	0	0	0	0	0	0	0	0	0	0	0	0	0	0	0	0	0	0	0	0
PDAC_N1_Normal_Ds0CR0_GCGCCAACAAATACAG	Ductal-Normal	0	0	0	0	0	0	0	0	0	0	0	0	0	0	0	0	0	0	0	0	0	0	0	0
PDAC_N1_Normal_Ds0CR0_GCGCCAACACCAGCAC	Ductal-Normal	0	0	0	0	0	0	0	0	0	0	0	0	0	0	0	0	0	0	0	0	0	0	0	0
PDAC_N1_Normal_Ds0CR0_GCGCGATAGGAGCGAG	Ductal-Normal	0	0	0	0	0	0	0	0	0	0	0	0	0	0	0	0	0	0	0	0	0	0	0	0
PDAC_N1_Normal_Ds0CR0_GCGCGATAGTCCGTAT	Ductal-Normal	0	0	0	0	0	0	0	0	0	0	0	0	0	0	0	0	0	0	0	0	0	0	0	0
PDAC_N1_Normal_Ds0CR0_GCGCGATAGTTCGATC	Ductal-Normal	0	0	0	0	0	0	0	0	0	0	0	0	0	0	0	0	0	0	0	0	0	0	0	0
PDAC_N1_Normal_Ds0CR0_GCGCGATTCAGGATCT	Ductal-Normal	0	0	0	0	0	0	0	0	0	0	0	0	0	0	0	0	0	0	0	0	0	0	0	0
PDAC_N1_Normal_Ds0CR0_GCGCGATTCAGTACGT	Ductal-Normal	0	0	0	0	0	0	0	0	0	0	0	0	0	0	0	0	0	0	0	0	0	0	0	0
PDAC_N1_Normal_Ds0CR0_GCGCGATTCGCCAGCA	Ductal-Normal	0	0	0	0	0	0	0	0	0	0	0	0	0	0	0	0	0	0	0	0	0	0	0	0
PDAC_N1_Normal_Ds0CR0_GCGCGATTCTTACCTA	Ductal-Normal	0	0	0	0	0	0	0	0	0	0	0	0	0	0	0	0	0	0	0	0	0	0	0	0
PDAC_N1_Normal_Ds0CR0_GCGGGTTCAAACTGTC	Ductal-Normal	0	0	0	0	0	0	0	0	0	0	0	0	0	0	0	0	0	0	0	0	0	0	0	0
PDAC_N1_Normal_Ds0CR0_GCGGGTTCATTGCGGC	Ductal-Normal	0	0	0	0	0	0	0	0	0	0	0	0	0	0	0	0	0	0	0	0	0	0	0	0
PDAC_N1_Normal_Ds0CR0_GCGGGTTTCGCGATCG	Ductal-Normal	0	0	0	0	0	0	0	0	0	0	0	0	0	0	0	0	0	0	0	0	0	0	0	0
PDAC_N1_Normal_Ds0CR0_GCGGGTTTCTCTAGGA	Ductal-Normal	0	0	0	0	0	0	0	0	0	0	0	0	0	0	0	0	0	0	0	0	0	0	0	0
PDAC_N1_Normal_Ds0CR0_GCTCCTAAGAGCTGCA	Ductal-Normal	0	0	0	0	0	0	0	0	0	0	0	0	0	0	0	0	0	0	0	0	0	0	0	0
PDAC_N1_Normal_Ds0CR0_GCTCCTACAAAGCGGT	Ductal-Normal	0	0	0	0	0	0	0	0	0	0	0	0	0	0	0	0	0	0	0	0	0	0	0	0
PDAC_N1_Normal_Ds0CR0_GCTCCTAGTATAGGTA	Ductal-Normal	0	0	0	0	0	0	0	0	0	0	0	0	0	0	0	0	0	0	0	0	0	0	0	0
PDAC_N1_Normal_Ds0CR0_GCTCCTAGTTACGGAG	Ductal-Normal	0	0	0	0	0	0	0	0	0	0	0	0	0	0	0	0	0	0	0	0	0	0	0	0
PDAC_N1_Normal_Ds0CR0_GCTCCTATCGAATGCT	Ductal-Normal	0	0	0	0	0	0	0	0	0	0	0	0	0	0	0	0	0	0	0	0	0	0	0	0
PDAC_N1_Normal_Ds0CR0_GCTCTGTCAGTTAACC	Ductal-Normal	0	0	0	0	0	0	0	0	0	0	0	0	0	0	0	0	0	0	0	0	0	0	0	0
PDAC_N1_Normal_Ds0CR0_GCTCTGTGTCCGTCAG	Ductal-Normal	0	0	0	0	0	0	0	0	0	0	0	0	0	0	0	0	0	0	0	0	0	0	0	0
PDAC_N1_Normal_Ds0CR0_GCTCTGTTCCTATGTT	Ductal-Normal	0	0	0	0	0	0	0	0	0	0	0	0	0	0	0	0	0	0	0	0	0	0	0	0
PDAC_N1_Normal_Ds0CR0_GCTCTGTTCGAATGGG	Ductal-Normal	0	0	0	0	0	0	0	0	0	0	0	0	0	0	0	0	0	0	0	0	0	0	0	0
PDAC_N1_Normal_Ds0CR0_GCTCTGTTCGAGCCCA	Ductal-Normal	0	0	0	0	0	0	0	0	0	0	0	0	0	0	0	0	0	0	0	0	0	0	0	0
PDAC_N1_Normal_Ds0CR0_GCTGCAGAGTGAACGC	Ductal-Normal	0	0	0	0	0	0	0	0	0	0	0	0	0	0	0	0	0	0	0	0	0	0	0	0
PDAC_N1_Normal_Ds0CR0_GCTGCAGCATGCAACT	Ductal-Normal	0	0	0	0	0	0	0	0	0	0	0	0	0	0	0	0	0	0	0	0	0	0	0	0
PDAC_N1_Normal_Ds0CR0_GCTGCGACAAAGAATC	Acinar	0	0	0	0	0	0	0	0	0	0	0	0	0	0	0	0	0	0	0	0	0	0	0	0
PDAC_N1_Normal_Ds0CR0_GCTGCGAGTCGAACAG	Ductal-Normal	0	0	0	0	0	0	0	0	0	0	0	0	0	0	0	0	0	0	0	0	0	0	0	0
PDAC_N1_Normal_Ds0CR0_GCTGCGATCATGTAGC	Ductal-Normal	0	0	0	0	0	0	0	0	0	0	0	0	0	0	0	0	0	0	0	0	0	0	0	0
PDAC_N1_Normal_Ds0CR0_GCTGCGATCCACGTTC	Ductal-Normal	0	0	0	0	0	0	0	0	0	0	0	0	0	0	0	0	0	0	0	0	0	0	0	0
PDAC_N1_Normal_Ds0CR0_GCTGCGATCCATTCTA	Ductal-Normal	0	0	0	0	0	0	0	0	0	0	0	0	0	0	0	0	0	0	0	0	0	0	0	0
PDAC_N1_Normal_Ds0CR0_GCTGCGATCCTGTACC	Ductal-Normal	0	0	0	0	0	0	0	0	0	0	0	0	0	0	0	0	0	0	0	0	0	0	0	0
PDAC_N1_Normal_Ds0CR0_GCTGCGATCGATGAGG	Ductal-Normal	0	0	0	0	0	0	0	0	0	0	0	0	0	0	0	0	0	0	0	0	0	0	0	0
PDAC_N1_Normal_Ds0CR0_GCTGCTTAGCGTCTAT	Ductal-Normal	0	0	0	0	0	0	0	0	0	0	0	0	0	0	0	0	0	0	0	0	0	0	0	0
PDAC_N1_Normal_Ds0CR0_GCTGCTTCAATGGATA	Ductal-Normal	0	0	0	0	0	0	0	0	0	0	0	0	0	0	0	0	0	0	0	0	0	0	0	0
PDAC_N1_Normal_Ds0CR0_GCTGCTTCACGTCTCT	Ductal-Normal	0	0	0	0	0	0	0	0	0	0	0	0	0	0	0	0	0	0	0	0	0	0	0	0
PDAC_N1_Normal_Ds0CR0_GCTGCTTGTAACGCGA	Ductal-Normal	0	0	0	0	0	0	0	0	0	0	0	0	0	0	0	0	0	0	0	0	0	0	0	0
PDAC_N1_Normal_Ds0CR0_GCTGCTTGTCTACCTC	Ductal-Normal	0	0	0	0	0	0	0	0	0	0	0	0	0	0	0	0	0	0	0	0	0	0	0	0
PDAC_N1_Normal_Ds0CR0_GCTGCTTTCAGGCGAA	Ductal-Normal	0	0	0	0	0	0	0	0	0	0	0	0	0	0	0	0	0	0	0	0	0	0	0	0
PDAC_N1_Normal_Ds0CR0_GCTGCTTTCCTCCTAG	Ductal-Normal	0	0	0	0	0	0	0	0	0	0	0	0	0	0	0	0	0	0	0	0	0	0	0	0
PDAC_N1_Normal_Ds0CR0_GCTGGGTGTAGCGATG	Ductal-Normal	0	0	0	0	0	0	0	0	0	0	0	0	0	0	0	0	0	0	0	0	0	0	0	0
PDAC_N1_Normal_Ds0CR0_GCTGGGTTCGGCGGTT	Ductal-Normal	0	0	0	0	0	0	0	0	0	0	0	0	0	0	0	0	0	0	0	0	0	0	0	0
PDAC_N1_Normal_Ds0CR0_GCTTCCAGTATTCGTG	Ductal-Normal	0	0	0	0	0	0	0	0	0	0	0	0	0	0	0	0	0	0	0	0	0	0	0	0
PDAC_N1_Normal_Ds0CR0_GCTTCCATCCCAAGAT	Ductal-Normal	0	0	0	0	0	0	0	0	0	0	0	0	0	0	0	0	0	0	0	0	0	0	0	0
PDAC_N1_Normal_Ds0CR0_GCTTCCATCGGCATCG	Ductal-Normal	0	0	0	0	0	0	0	0	0	0	0	0	0	0	0	0	0	0	0	0	0	0	0	0
PDAC_N1_Normal_Ds0CR0_GCTTCCATCGTCACGG	Ductal-Normal	0	0	0	0	0	0	0	0	0	0	0	0	0	0	0	0	0	0	0	0	0	0	0	0
PDAC_N1_Normal_Ds0CR0_GCTTGAACATAAGACA	Acinar	0	0	0	0	0	0	0	0	0	0	0	0	0	0	0	0	0	0	0	0	0	0	0	0
PDAC_N1_Normal_Ds0CR0_GCTTGAAGTCGGATCC	Malignant	0	0	0	0	0	0	0	0	0	0	0	0	0	0	0	0	0	0	0	0	0	0	0	0
PDAC_N1_Normal_Ds0CR0_GCTTGAAGTTATTCTC	Ductal-Normal	0	0	0	0	0	0	0	0	0	0	0	0	0	0	0	0	0	0	0	0	0	0	0	0
PDAC_N1_Normal_Ds0CR0_GCTTGAATCATGGTCA	Ductal-Normal	0	0	0	0	0	0	0	0	0	0	0	0	0	0	0	0	0	0	0	0	0	0	0	0
PDAC_N1_Normal_Ds0CR0_GGAAAGCAGACTTTCG	Ductal-Normal	0	0	0	0	0	0	0	0	0	0	0	0	0	0	0	0	0	0	0	0	0	0	0	0
PDAC_N1_Normal_Ds0CR0_GGAAAGCGTCTTCTCG	Ductal-Normal	0	0	0	0	0	0	0	0	0	0	0	0	0	0	0	0	0	0	0	0	0	0	0	0
PDAC_N1_Normal_Ds0CR0_GGAAAGCGTGATGTGG	Ductal-Normal	0	0	0	0	0	0	0	0	0	0	0	0	0	0	0	0	0	0	0	0	0	0	0	0
PDAC_N1_Normal_Ds0CR0_GGAAAGCTCTGATACG	Ductal-Normal	0	0	0	0	0	0	0	0	0	0	0	0	0	0	0	0	0	0	0	0	0	0	0	0
PDAC_N1_Normal_Ds0CR0_GGAACTTAGAGTACAT	Ductal-Normal	0	0	0	0	0	0	0	0	0	0	0	0	0	0	0	0	0	0	0	0	0	0	0	0
PDAC_N1_Normal_Ds0CR0_GGAACTTCATGTCTCC	Ductal-Normal	0	0	0	0	0	0	0	0	0	0	0	0	0	0	0	0	0	0	0	0	0	0	0	0
PDAC_N1_Normal_Ds0CR0_GGAATAAAGACTAGAT	Ductal-Normal	0	0	0	0	0	0	0	0	0	0	0	0	0	0	0	0	0	0	0	0	0	0	0	0
PDAC_N1_Normal_Ds0CR0_GGAATAAAGGGCACTA	Acinar	0	0	0	0	0	0	0	0	0	0	0	0	0	0	0	0	0	0	0	0	0	0	0	0
PDAC_N1_Normal_Ds0CR0_GGAATAACACACCGAC	Ductal-Normal	0	0	0	0	0	0	0	0	0	0	0	0	0	0	0	0	0	0	0	0	0	0	0	0
PDAC_N1_Normal_Ds0CR0_GGAATAACACTACAGT	Ductal-Normal	0	0	0	0	0	0	0	0	0	0	0	0	0	0	0	0	0	0	0	0	0	0	0	0
PDAC_N1_Normal_Ds0CR0_GGAATAAGTCGCGAAA	Ductal-Normal	0	0	0	0	0	0	0	0	0	0	0	0	0	0	0	0	0	0	0	0	0	0	0	0
PDAC_N1_Normal_Ds0CR0_GGAATAAGTTGCTCCT	Ductal-Normal	0	0	0	0	0	0	0	0	0	0	0	0	0	0	0	0	0	0	0	0	0	0	0	0
PDAC_N1_Normal_Ds0CR0_GGAATAATCAAAGACA	Ductal-Normal	0	0	0	0	0	0	0	0	0	0	0	0	0	0	0	0	0	0	0	0	0	0	0	0
PDAC_N1_Normal_Ds0CR0_GGACAAGAGAGCCCAA	Ductal-Normal	0	0	0	0	0	0	0	0	0	0	0	0	0	0	0	0	0	0	0	0	0	0	0	0
PDAC_N1_Normal_Ds0CR0_GGACAAGAGCGAAGGG	Ductal-Normal	0	0	0	0	0	0	0	0	0	0	0	0	0	0	0	0	0	0	0	0	0	0	0	0
PDAC_N1_Normal_Ds0CR0_GGACAAGAGCTACCGC	Ductal-Normal	0	0	0	0	0	0	0	0	0	0	0	0	0	0	0	0	0	0	0	0	0	0	0	0
PDAC_N1_Normal_Ds0CR0_GGACAAGAGGTGTGGT	Ductal-Normal	0	0	0	0	0	0	0	0	0	0	0	0	0	0	0	0	0	0	0	0	0	0	0	0
PDAC_N1_Normal_Ds0CR0_GGACAAGAGTCCGTAT	Ductal-Normal	0	0	0	0	0	0	0	0	0	0	0	0	0	0	0	0	0	0	0	0	0	0	0	0
PDAC_N1_Normal_Ds0CR0_GGACAAGCACTTAAGC	Ductal-Normal	0	0	0	0	0	0	0	0	0	0	0	0	0	0	0	0	0	0	0	0	0	0	0	0
PDAC_N1_Normal_Ds0CR0_GGACAAGTCATTTGGG	Ductal-Normal	0	0	0	0	0	0	0	0	0	0	0	0	0	0	0	0	0	0	0	0	0	0	0	0
PDAC_N1_Normal_Ds0CR0_GGACAAGTCGCATGAT	Ductal-Normal	0	0	0	0	0	0	0	0	0	0	0	0	0	0	0	0	0	0	0	0	0	0	0	0
PDAC_N1_Normal_Ds0CR0_GGACAGAAGTACATGA	Ductal-Normal	0	0	0	0	0	0	0	0	0	0	0	0	0	0	0	0	0	0	0	0	0	0	0	0
PDAC_N1_Normal_Ds0CR0_GGACAGACATTCTTAC	Ductal-Normal	0	0	0	0	0	0	0	0	0	0	0	0	0	0	0	0	0	0	0	0	0	0	0	0
PDAC_N1_Normal_Ds0CR0_GGACAGAGTCTGGTCG	Ductal-Normal	0	0	0	0	0	0	0	0	0	0	0	0	0	0	0	0	0	0	0	0	0	0	0	0
PDAC_N1_Normal_Ds0CR0_GGACAGATCACAGTAC	Ductal-Normal	0	0	0	0	0	0	0	0	0	0	0	0	0	0	0	0	0	0	0	0	0	0	0	0
PDAC_N1_Normal_Ds0CR0_GGACAGATCACTCCTG	Ductal-Normal	0	0	0	0	0	0	0	0	0	0	0	0	0	0	0	0	0	0	0	0	0	0	0	0
PDAC_N1_Normal_Ds0CR0_GGACAGATCCACGTTC	Ductal-Normal	0	0	0	0	0	0	0	0	0	0	0	0	0	0	0	0	0	0	0	0	0	0	0	0
PDAC_N1_Normal_Ds0CR0_GGACAGATCGCGTAGC	Ductal-Normal	0	0	0	0	0	0	0	0	0	0	0	0	0	0	0	0	0	0	0	0	0	0	0	0
PDAC_N1_Normal_Ds0CR0_GGACAGATCTGCAAGT	Ductal-Normal	0	0	0	0	0	0	0	0	0	0	0	0	0	0	0	0	0	0	0	0	0	0	0	0
PDAC_N1_Normal_Ds0CR0_GGACATTGTATCACCA	Ductal-Normal	0	0	0	0	0	0	0	0	0	0	0	0	0	0	0	0	0	0	0	0	0	0	0	0
PDAC_N1_Normal_Ds0CR0_GGACATTTCGGAATCT	Ductal-Normal	0	0	0	0	0	0	0	0	0	0	0	0	0	0	0	0	0	0	0	0	0	0	0	0
PDAC_N1_Normal_Ds0CR0_GGACGTCAGTAGTGCG	Ductal-Normal	0	0	0	0	0	0	0	0	0	0	0	0	0	0	0	0	0	0	0	0	0	0	0	0
PDAC_N1_Normal_Ds0CR0_GGACGTCCAAGACGTG	Ductal-Normal	0	0	0	0	0	0	0	0	0	0	0	0	0	0	0	0	0	0	0	0	0	0	0	0
PDAC_N1_Normal_Ds0CR0_GGACGTCGTGTCGCTG	Ductal-Normal	0	0	0	0	0	0	0	0	0	0	0	0	0	0	0	0	0	0	0	0	0	0	0	0
PDAC_N1_Normal_Ds0CR0_GGACGTCTCATCGCTC	Ductal-Normal	0	0	0	0	0	0	0	0	0	0	0	0	0	0	0	0	0	0	0	0	0	0	0	0
PDAC_N1_Normal_Ds0CR0_GGACGTCTCCAAATGC	Ductal-Normal	0	0	0	0	0	0	0	0	0	0	0	0	0	0	0	0	0	0	0	0	0	0	0	0
PDAC_N1_Normal_Ds0CR0_GGACGTCTCCATGAGT	Acinar	0	0	0	0	0	0	0	0	0	0	0	0	0	0	0	0	0	0	0	0	0	0	0	0
PDAC_N1_Normal_Ds0CR0_GGACGTCTCCGTCAAA	Ductal-Normal	0	0	0	0	0	0	0	0	0	0	0	0	0	0	0	0	0	0	0	0	0	0	0	0
PDAC_N1_Normal_Ds0CR0_GGACGTCTCTGTCTCG	Acinar	0	0	0	0	0	0	0	0	0	0	0	0	0	0	0	0	0	0	0	0	0	0	0	0
PDAC_N1_Normal_Ds0CR0_GGAGCAAAGCGATCCC	Ductal-Normal	0	0	0	0	0	0	0	0	0	0	0	0	0	0	0	0	0	0	0	0	0	0	0	0
PDAC_N1_Normal_Ds0CR0_GGAGCAAGTATCACCA	Ductal-Normal	0	0	0	0	0	0	0	0	0	0	0	0	0	0	0	0	0	0	0	0	0	0	0	0
PDAC_N1_Normal_Ds0CR0_GGAGCAAGTCTAGAGG	Ductal-Normal	0	0	0	0	0	0	0	0	0	0	0	0	0	0	0	0	0	0	0	0	0	0	0	0
PDAC_N1_Normal_Ds0CR0_GGAGCAAGTTCACCTC	Ductal-Normal	0	0	0	0	0	0	0	0	0	0	0	0	0	0	0	0	0	0	0	0	0	0	0	0
PDAC_N1_Normal_Ds0CR0_GGAGCAAGTTCCGGCA	Ductal-Normal	0	0	0	0	0	0	0	0	0	0	0	0	0	0	0	0	0	0	0	0	0	0	0	0
PDAC_N1_Normal_Ds0CR0_GGATGTTAGCTCAACT	Acinar	0	0	0	0	0	0	0	0	0	0	0	0	0	0	0	0	0	0	0	0	0	0	0	0
PDAC_N1_Normal_Ds0CR0_GGATGTTGTGCATCTA	Ductal-Normal	0	0	0	0	0	0	0	0	0	0	0	0	0	0	0	0	0	0	0	0	0	0	0	0
PDAC_N1_Normal_Ds0CR0_GGATGTTTCCACGAAT	Ductal-Normal	0	0	0	0	0	0	0	0	0	0	0	0	0	0	0	0	0	0	0	0	0	0	0	0
PDAC_N1_Normal_Ds0CR0_GGATTACAGGAGTTGC	Ductal-Normal	0	0	0	0	0	0	0	0	0	0	0	0	0	0	0	0	0	0	0	0	0	0	0	0
PDAC_N1_Normal_Ds0CR0_GGATTACGTCGAAAGC	Ductal-Normal	0	0	0	0	0	0	0	0	0	0	0	0	0	0	0	0	0	0	0	0	0	0	0	0
PDAC_N1_Normal_Ds0CR0_GGATTACGTCTTTCAT	Ductal-Normal	0	0	0	0	0	0	0	0	0	0	0	0	0	0	0	0	0	0	0	0	0	0	0	0
PDAC_N1_Normal_Ds0CR0_GGATTACTCGTGACAT	Malignant	0	0	0	0	0	0	0	0	0	0	0	0	0	0	0	0	0	0	0	0	0	0	0	0
PDAC_N1_Normal_Ds0CR0_GGCAATTGTAAAGTCA	Ductal-Normal	0	0	0	0	0	0	0	0	0	0	0	0	0	0	0	0	0	0	0	0	0	0	0	0
PDAC_N1_Normal_Ds0CR0_GGCAATTTCCCAAGTA	Ductal-Normal	0	0	0	0	0	0	0	0	0	0	0	0	0	0	0	0	0	0	0	0	0	0	0	0
PDAC_N1_Normal_Ds0CR0_GGCCGATAGACACTAA	Ductal-Normal	0	0	0	0	0	0	0	0	0	0	0	0	0	0	0	0	0	0	0	0	0	0	0	0
PDAC_N1_Normal_Ds0CR0_GGCCGATAGTACGCGA	Ductal-Normal	0	0	0	0	0	0	0	0	0	0	0	0	0	0	0	0	0	0	0	0	0	0	0	0
PDAC_N1_Normal_Ds0CR0_GGCGACTAGACCACGA	Ductal-Normal	0	0	0	0	0	0	0	0	0	0	0	0	0	0	0	0	0	0	0	0	0	0	0	0
PDAC_N1_Normal_Ds0CR0_GGCGACTAGACTTTCG	Ductal-Normal	0	0	0	0	0	0	0	0	0	0	0	0	0	0	0	0	0	0	0	0	0	0	0	0
PDAC_N1_Normal_Ds0CR0_GGCGACTTCGAACGGA	Ductal-Normal	0	0	0	0	0	0	0	0	0	0	0	0	0	0	0	0	0	0	0	0	0	0	0	0
PDAC_N1_Normal_Ds0CR0_GGCGACTTCTCGTATT	Ductal-Normal	0	0	0	0	0	0	0	0	0	0	0	0	0	0	0	0	0	0	0	0	0	0	0	0
PDAC_N1_Normal_Ds0CR0_GGCGTGTAGGATGCGT	Ductal-Normal	0	0	0	0	0	0	0	0	0	0	0	0	0	0	0	0	0	0	0	0	0	0	0	0
PDAC_N1_Normal_Ds0CR0_GGCGTGTCACCGCTAG	Ductal-Normal	0	0	0	0	0	0	0	0	0	0	0	0	0	0	0	0	0	0	0	0	0	0	0	0
PDAC_N1_Normal_Ds0CR0_GGCGTGTTCCTAGGGC	Ductal-Normal	0	0	0	0	0	0	0	0	0	0	0	0	0	0	0	0	0	0	0	0	0	0	0	0
PDAC_N1_Normal_Ds0CR0_GGCGTGTTCGCGCCAA	Ductal-Normal	0	0	0	0	0	0	0	0	0	0	0	0	0	0	0	0	0	0	0	0	0	0	0	0
PDAC_N1_Normal_Ds0CR0_GGCTCGAAGGGTATCG	Ductal-Normal	0	0	0	0	0	0	0	0	0	0	0	0	0	0	0	0	0	0	0	0	0	0	0	0
PDAC_N1_Normal_Ds0CR0_GGCTCGACACCAGATT	Ductal-Normal	0	0	0	0	0	0	0	0	0	0	0	0	0	0	0	0	0	0	0	0	0	0	0	0
PDAC_N1_Normal_Ds0CR0_GGCTCGAGTATGCTTG	Ductal-Normal	0	0	0	0	0	0	0	0	0	0	0	0	0	0	0	0	0	0	0	0	0	0	0	0
PDAC_N1_Normal_Ds0CR0_GGCTGGTTCGGTTAAC	Ductal-Normal	0	0	0	0	0	0	0	0	0	0	0	0	0	0	0	0	0	0	0	0	0	0	0	0
PDAC_N1_Normal_Ds0CR0_GGCTGGTTCGTCGTTC	Ductal-Normal	0	0	0	0	0	0	0	0	0	0	0	0	0	0	0	0	0	0	0	0	0	0	0	0
PDAC_N1_Normal_Ds0CR0_GGCTGGTTCTGTTGAG	Ductal-Normal	0	0	0	0	0	0	0	0	0	0	0	0	0	0	0	0	0	0	0	0	0	0	0	0
PDAC_N1_Normal_Ds0CR0_GGGAATGAGACGCTTT	Ductal-Normal	0	0	0	0	0	0	0	0	0	0	0	0	0	0	0	0	0	0	0	0	0	0	0	0
PDAC_N1_Normal_Ds0CR0_GGGAATGAGTGACATA	Ductal-Normal	0	0	0	0	0	0	0	0	0	0	0	0	0	0	0	0	0	0	0	0	0	0	0	0
PDAC_N1_Normal_Ds0CR0_GGGAATGGTCCGTCAG	Ductal-Normal	0	0	0	0	0	0	0	0	0	0	0	0	0	0	0	0	0	0	0	0	0	0	0	0
PDAC_N1_Normal_Ds0CR0_GGGACCTGTGACTACT	Ductal-Normal	0	0	0	0	0	0	0	0	0	0	0	0	0	0	0	0	0	0	0	0	0	0	0	0
PDAC_N1_Normal_Ds0CR0_GGGACCTGTGGGTCAA	Ductal-Normal	0	0	0	0	0	0	0	0	0	0	0	0	0	0	0	0	0	0	0	0	0	0	0	0
PDAC_N1_Normal_Ds0CR0_GGGAGATAGAGATGAG	Ductal-Normal	0	0	0	0	0	0	0	0	0	0	0	0	0	0	0	0	0	0	0	0	0	0	0	0
PDAC_N1_Normal_Ds0CR0_GGGAGATAGTAGTGCG	Ductal-Normal	0	0	0	0	0	0	0	0	0	0	0	0	0	0	0	0	0	0	0	0	0	0	0	0
PDAC_N1_Normal_Ds0CR0_GGGAGATCACAGCGTC	Ductal-Normal	0	0	0	0	0	0	0	0	0	0	0	0	0	0	0	0	0	0	0	0	0	0	0	0
PDAC_N1_Normal_Ds0CR0_GGGAGATCAGCTCCGA	Ductal-Normal	0	0	0	0	0	0	0	0	0	0	0	0	0	0	0	0	0	0	0	0	0	0	0	0
PDAC_N1_Normal_Ds0CR0_GGGAGATCATTACCTT	Ductal-Normal	0	0	0	0	0	0	0	0	0	0	0	0	0	0	0	0	0	0	0	0	0	0	0	0
PDAC_N1_Normal_Ds0CR0_GGGATGAAGCGTCTAT	Ductal-Normal	0	0	0	0	0	0	0	0	0	0	0	0	0	0	0	0	0	0	0	0	0	0	0	0
PDAC_N1_Normal_Ds0CR0_GGGATGAAGTACGCGA	Ductal-Normal	0	0	0	0	0	0	0	0	0	0	0	0	0	0	0	0	0	0	0	0	0	0	0	0
PDAC_N1_Normal_Ds0CR0_GGGATGACAGTCCTTC	Ductal-Normal	0	0	0	0	0	0	0	0	0	0	0	0	0	0	0	0	0	0	0	0	0	0	0	0
PDAC_N1_Normal_Ds0CR0_GGGATGACATCCTTGC	Ductal-Normal	0	0	0	0	0	0	0	0	0	0	0	0	0	0	0	0	0	0	0	0	0	0	0	0
PDAC_N1_Normal_Ds0CR0_GGGATGAGTCTCTTAT	Ductal-Normal	0	0	0	0	0	0	0	0	0	0	0	0	0	0	0	0	0	0	0	0	0	0	0	0
PDAC_N1_Normal_Ds0CR0_GGGATGAGTGGCGAAT	Ductal-Normal	0	0	0	0	0	0	0	0	0	0	0	0	0	0	0	0	0	0	0	0	0	0	0	0
PDAC_N1_Normal_Ds0CR0_GGGATGATCACCCTCA	Ductal-Normal	0	0	0	0	0	0	0	0	0	0	0	0	0	0	0	0	0	0	0	0	0	0	0	0
PDAC_N1_Normal_Ds0CR0_GGGCACTAGCGCCTTG	Ductal-Normal	0	0	0	0	0	0	0	0	0	0	0	0	0	0	0	0	0	0	0	0	0	0	0	0
PDAC_N1_Normal_Ds0CR0_GGGCACTCAGCCTGTG	Ductal-Normal	0	0	0	0	0	0	0	0	0	0	0	0	0	0	0	0	0	0	0	0	0	0	0	0
PDAC_N1_Normal_Ds0CR0_GGGCACTTCAACACCA	Ductal-Normal	0	0	0	0	0	0	0	0	0	0	0	0	0	0	0	0	0	0	0	0	0	0	0	0
PDAC_N1_Normal_Ds0CR0_GGGCACTTCCAGTAGT	Ductal-Normal	0	0	0	0	0	0	0	0	0	0	0	0	0	0	0	0	0	0	0	0	0	0	0	0
PDAC_N1_Normal_Ds0CR0_GGGCACTTCCGTTGTC	Ductal-Normal	0	0	0	0	0	0	0	0	0	0	0	0	0	0	0	0	0	0	0	0	0	0	0	0
PDAC_N1_Normal_Ds0CR0_GGGCACTTCTATCGCC	Ductal-Normal	0	0	0	0	0	0	0	0	0	0	0	0	0	0	0	0	0	0	0	0	0	0	0	0
PDAC_N1_Normal_Ds0CR0_GGGCACTTCTTCATGT	Ductal-Normal	0	0	0	0	0	0	0	0	0	0	0	0	0	0	0	0	0	0	0	0	0	0	0	0
PDAC_N1_Normal_Ds0CR0_GGGCACTTCTTGTCAT	Ductal-Normal	0	0	0	0	0	0	0	0	0	0	0	0	0	0	0	0	0	0	0	0	0	0	0	0
PDAC_N1_Normal_Ds0CR0_GGGCACTTCTTTACGT	Ductal-Normal	0	0	0	0	0	0	0	0	0	0	0	0	0	0	0	0	0	0	0	0	0	0	0	0
PDAC_N1_Normal_Ds0CR0_GGGCATCAGTATGACA	Ductal-Normal	0	0	0	0	0	0	0	0	0	0	0	0	0	0	0	0	0	0	0	0	0	0	0	0
PDAC_N1_Normal_Ds0CR0_GGGCATCCAAACGCGA	Ductal-Normal	0	0	0	0	0	0	0	0	0	0	0	0	0	0	0	0	0	0	0	0	0	0	0	0
PDAC_N1_Normal_Ds0CR0_GGGCATCGTTCGTCTC	Ductal-Normal	0	0	0	0	0	0	0	0	0	0	0	0	0	0	0	0	0	0	0	0	0	0	0	0
PDAC_N1_Normal_Ds0CR0_GGGTCTGAGCGTGAGT	Ductal-Normal	0	0	0	0	0	0	0	0	0	0	0	0	0	0	0	0	0	0	0	0	0	0	0	0
PDAC_N1_Normal_Ds0CR0_GGGTCTGGTAGGACAC	Ductal-Normal	0	0	0	0	0	0	0	0	0	0	0	0	0	0	0	0	0	0	0	0	0	0	0	0
PDAC_N1_Normal_Ds0CR0_GGGTTGCAGGCCCTCA	Acinar	0	0	0	0	0	0	0	0	0	0	0	0	0	0	0	0	0	0	0	0	0	0	0	0
PDAC_N1_Normal_Ds0CR0_GGGTTGCCACCGTTGG	Ductal-Normal	0	0	0	0	0	0	0	0	0	0	0	0	0	0	0	0	0	0	0	0	0	0	0	0
PDAC_N1_Normal_Ds0CR0_GGGTTGCCACGCGAAA	Ductal-Normal	0	0	0	0	0	0	0	0	0	0	0	0	0	0	0	0	0	0	0	0	0	0	0	0
PDAC_N1_Normal_Ds0CR0_GGGTTGCGTTACGACT	Ductal-Normal	0	0	0	0	0	0	0	0	0	0	0	0	0	0	0	0	0	0	0	0	0	0	0	0
PDAC_N1_Normal_Ds0CR0_GGGTTGCTCCAAATGC	Malignant	0	0	0	0	0	0	0	0	0	0	0	0	0	0	0	0	0	0	0	0	0	0	0	0
PDAC_N1_Normal_Ds0CR0_GGTATTGTCAAAGACA	Ductal-Normal	0	0	0	0	0	0	0	0	0	0	0	0	0	0	0	0	0	0	0	0	0	0	0	0
PDAC_N1_Normal_Ds0CR0_GGTATTGTCCACGACG	Ductal-Normal	0	0	0	0	0	0	0	0	0	0	0	0	0	0	0	0	0	0	0	0	0	0	0	0
PDAC_N1_Normal_Ds0CR0_GGTATTGTCGACAGCC	Ductal-Normal	0	0	0	0	0	0	0	0	0	0	0	0	0	0	0	0	0	0	0	0	0	0	0	0
PDAC_N1_Normal_Ds0CR0_GGTGAAGCAAACTGTC	Ductal-Normal	0	0	0	0	0	0	0	0	0	0	0	0	0	0	0	0	0	0	0	0	0	0	0	0
PDAC_N1_Normal_Ds0CR0_GGTGAAGGTGACTCAT	Ductal-Normal	0	0	0	0	0	0	0	0	0	0	0	0	0	0	0	0	0	0	0	0	0	0	0	0
PDAC_N1_Normal_Ds0CR0_GGTGAAGTCCCAAGAT	Ductal-Normal	0	0	0	0	0	0	0	0	0	0	0	0	0	0	0	0	0	0	0	0	0	0	0	0
PDAC_N1_Normal_Ds0CR0_GGTGCGTAGCGATCCC	Ductal-Normal	0	0	0	0	0	0	0	0	0	0	0	0	0	0	0	0	0	0	0	0	0	0	0	0
PDAC_N1_Normal_Ds0CR0_GGTGCGTAGCGCCTTG	Ductal-Normal	0	0	0	0	0	0	0	0	0	0	0	0	0	0	0	0	0	0	0	0	0	0	0	0
PDAC_N1_Normal_Ds0CR0_GGTGCGTAGTGGAGAA	Ductal-Normal	0	0	0	0	0	0	0	0	0	0	0	0	0	0	0	0	0	0	0	0	0	0	0	0
PDAC_N1_Normal_Ds0CR0_GGTGCGTAGTTCGCAT	Ductal-Normal	0	0	0	0	0	0	0	0	0	0	0	0	0	0	0	0	0	0	0	0	0	0	0	0
PDAC_N1_Normal_Ds0CR0_GGTGCGTCACAACGTT	Ductal-Normal	0	0	0	0	0	0	0	0	0	0	0	0	0	0	0	0	0	0	0	0	0	0	0	0
PDAC_N1_Normal_Ds0CR0_GGTGCGTCAGACTCGC	Ductal-Normal	0	0	0	0	0	0	0	0	0	0	0	0	0	0	0	0	0	0	0	0	0	0	0	0
PDAC_N1_Normal_Ds0CR0_GGTGCGTCAGCTCGAC	Ductal-Normal	0	0	0	0	0	0	0	0	0	0	0	0	0	0	0	0	0	0	0	0	0	0	0	0
PDAC_N1_Normal_Ds0CR0_GGTGCGTCATAACCTG	Ductal-Normal	0	0	0	0	0	0	0	0	0	0	0	0	0	0	0	0	0	0	0	0	0	0	0	0
PDAC_N1_Normal_Ds0CR0_GGTGCGTCATGGGACA	Ductal-Normal	0	0	0	0	0	0	0	0	0	0	0	0	0	0	0	0	0	0	0	0	0	0	0	0
PDAC_N1_Normal_Ds0CR0_GGTGTTAAGTTACGGG	Ductal-Normal	0	0	0	0	0	0	0	0	0	0	0	0	0	0	0	0	0	0	0	0	0	0	0	0
PDAC_N1_Normal_Ds0CR0_GGTGTTACACTTAACG	Ductal-Normal	0	0	0	0	0	0	0	0	0	0	0	0	0	0	0	0	0	0	0	0	0	0	0	0
PDAC_N1_Normal_Ds0CR0_GGTGTTAGTCTCTTAT	Ductal-Normal	0	0	0	0	0	0	0	0	0	0	0	0	0	0	0	0	0	0	0	0	0	0	0	0
PDAC_N1_Normal_Ds0CR0_GGTGTTAGTGAGCGAT	Ductal-Normal	0	0	0	0	0	0	0	0	0	0	0	0	0	0	0	0	0	0	0	0	0	0	0	0
PDAC_N1_Normal_Ds0CR0_GGTGTTATCCAACCAA	Acinar	0	0	0	0	0	0	0	0	0	0	0	0	0	0	0	0	0	0	0	0	0	0	0	0
PDAC_N1_Normal_Ds0CR0_GGTGTTATCTGGCGTG	Ductal-Normal	0	0	0	0	0	0	0	0	0	0	0	0	0	0	0	0	0	0	0	0	0	0	0	0
PDAC_N1_Normal_Ds0CR0_GTAACGTAGAAACGCC	Ductal-Normal	0	0	0	0	0	0	0	0	0	0	0	0	0	0	0	0	0	0	0	0	0	0	0	0
PDAC_N1_Normal_Ds0CR0_GTAACGTAGCTGTCTA	Ductal-Normal	0	0	0	0	0	0	0	0	0	0	0	0	0	0	0	0	0	0	0	0	0	0	0	0
PDAC_N1_Normal_Ds0CR0_GTAACGTGTCCTCTTG	Ductal-Normal	0	0	0	0	0	0	0	0	0	0	0	0	0	0	0	0	0	0	0	0	0	0	0	0
PDAC_N1_Normal_Ds0CR0_GTAACGTTCTTGTCAT	Ductal-Normal	0	0	0	0	0	0	0	0	0	0	0	0	0	0	0	0	0	0	0	0	0	0	0	0
PDAC_N1_Normal_Ds0CR0_GTAACTGAGCAAATCA	Ductal-Normal	0	0	0	0	0	0	0	0	0	0	0	0	0	0	0	0	0	0	0	0	0	0	0	0
PDAC_N1_Normal_Ds0CR0_GTAACTGAGGACGAAA	Ductal-Normal	0	0	0	0	0	0	0	0	0	0	0	0	0	0	0	0	0	0	0	0	0	0	0	0
PDAC_N1_Normal_Ds0CR0_GTAACTGCAACTGCGC	Ductal-Normal	0	0	0	0	0	0	0	0	0	0	0	0	0	0	0	0	0	0	0	0	0	0	0	0
PDAC_N1_Normal_Ds0CR0_GTAACTGGTAACGCGA	Ductal-Normal	0	0	0	0	0	0	0	0	0	0	0	0	0	0	0	0	0	0	0	0	0	0	0	0
PDAC_N1_Normal_Ds0CR0_GTACGTATCTGTCAAG	Ductal-Normal	0	0	0	0	0	0	0	0	0	0	0	0	0	0	0	0	0	0	0	0	0	0	0	0
PDAC_N1_Normal_Ds0CR0_GTACGTATCTTTAGTC	Ductal-Normal	0	0	0	0	0	0	0	0	0	0	0	0	0	0	0	0	0	0	0	0	0	0	0	0
PDAC_N1_Normal_Ds0CR0_GTACTCCAGAATTGTG	Ductal-Normal	0	0	0	0	0	0	0	0	0	0	0	0	0	0	0	0	0	0	0	0	0	0	0	0
PDAC_N1_Normal_Ds0CR0_GTACTCCTCAGAGGTG	Ductal-Normal	0	0	0	0	0	0	0	0	0	0	0	0	0	0	0	0	0	0	0	0	0	0	0	0
PDAC_N1_Normal_Ds0CR0_GTACTTTCAGCCTTGG	Ductal-Normal	0	0	0	0	0	0	0	0	0	0	0	0	0	0	0	0	0	0	0	0	0	0	0	0
PDAC_N1_Normal_Ds0CR0_GTAGGCCAGCGAGAAA	Ductal-Normal	0	0	0	0	0	0	0	0	0	0	0	0	0	0	0	0	0	0	0	0	0	0	0	0
PDAC_N1_Normal_Ds0CR0_GTAGGCCCAGGGATTG	Ductal-Normal	0	0	0	0	0	0	0	0	0	0	0	0	0	0	0	0	0	0	0	0	0	0	0	0
PDAC_N1_Normal_Ds0CR0_GTAGGCCGTCCCTACT	Ductal-Normal	0	0	0	0	0	0	0	0	0	0	0	0	0	0	0	0	0	0	0	0	0	0	0	0
PDAC_N1_Normal_Ds0CR0_GTAGGCCGTTCGTGAT	Ductal-Normal	0	0	0	0	0	0	0	0	0	0	0	0	0	0	0	0	0	0	0	0	0	0	0	0
PDAC_N1_Normal_Ds0CR0_GTAGTCATCTTGGGTA	Ductal-Normal	0	0	0	0	0	0	0	0	0	0	0	0	0	0	0	0	0	0	0	0	0	0	0	0
PDAC_N1_Normal_Ds0CR0_GTATCTTCAATAAGCA	Ductal-Normal	0	0	0	0	0	0	0	0	0	0	0	0	0	0	0	0	0	0	0	0	0	0	0	0
PDAC_N1_Normal_Ds0CR0_GTATCTTCACATTAGC	Ductal-Normal	0	0	0	0	0	0	0	0	0	0	0	0	0	0	0	0	0	0	0	0	0	0	0	0
PDAC_N1_Normal_Ds0CR0_GTATCTTGTCAATACC	Ductal-Normal	0	0	0	0	0	0	0	0	0	0	0	0	0	0	0	0	0	0	0	0	0	0	0	0
PDAC_N1_Normal_Ds0CR0_GTATTCTAGAAGATTC	Ductal-Normal	0	0	0	0	0	0	0	0	0	0	0	0	0	0	0	0	0	0	0	0	0	0	0	0
PDAC_N1_Normal_Ds0CR0_GTATTCTAGTGGGATC	Ductal-Normal	0	0	0	0	0	0	0	0	0	0	0	0	0	0	0	0	0	0	0	0	0	0	0	0
PDAC_N1_Normal_Ds0CR0_GTATTCTTCATGTGGT	Ductal-Normal	0	0	0	0	0	0	0	0	0	0	0	0	0	0	0	0	0	0	0	0	0	0	0	0
PDAC_N1_Normal_Ds0CR0_GTCAAGTAGACTAGGC	Ductal-Normal	0	0	0	0	0	0	0	0	0	0	0	0	0	0	0	0	0	0	0	0	0	0	0	0
PDAC_N1_Normal_Ds0CR0_GTCAAGTAGCCCAGCT	Ductal-Normal	0	0	0	0	0	0	0	0	0	0	0	0	0	0	0	0	0	0	0	0	0	0	0	0
PDAC_N1_Normal_Ds0CR0_GTCAAGTGTCTGATTG	Ductal-Normal	0	0	0	0	0	0	0	0	0	0	0	0	0	0	0	0	0	0	0	0	0	0	0	0
PDAC_N1_Normal_Ds0CR0_GTCAAGTTCACCCTCA	Ductal-Normal	0	0	0	0	0	0	0	0	0	0	0	0	0	0	0	0	0	0	0	0	0	0	0	0
PDAC_N1_Normal_Ds0CR0_GTCACAACACGCGAAA	Ductal-Normal	0	0	0	0	0	0	0	0	0	0	0	0	0	0	0	0	0	0	0	0	0	0	0	0
PDAC_N1_Normal_Ds0CR0_GTCACAATCGTCCGTT	Ductal-Normal	0	0	0	0	0	0	0	0	0	0	0	0	0	0	0	0	0	0	0	0	0	0	0	0
PDAC_N1_Normal_Ds0CR0_GTCACGGAGATCTGAA	Ductal-Normal	0	0	0	0	0	0	0	0	0	0	0	0	0	0	0	0	0	0	0	0	0	0	0	0
PDAC_N1_Normal_Ds0CR0_GTCACGGAGCGAGAAA	Ductal-Normal	0	0	0	0	0	0	0	0	0	0	0	0	0	0	0	0	0	0	0	0	0	0	0	0
PDAC_N1_Normal_Ds0CR0_GTCACGGCACTTCGAA	Ductal-Normal	0	0	0	0	0	0	0	0	0	0	0	0	0	0	0	0	0	0	0	0	0	0	0	0
PDAC_N1_Normal_Ds0CR0_GTCACGGCATGAAGTA	Ductal-Normal	0	0	0	0	0	0	0	0	0	0	0	0	0	0	0	0	0	0	0	0	0	0	0	0
PDAC_N1_Normal_Ds0CR0_GTCACGGCATGCCTAA	Ductal-Normal	0	0	0	0	0	0	0	0	0	0	0	0	0	0	0	0	0	0	0	0	0	0	0	0
PDAC_N1_Normal_Ds0CR0_GTCACGGGTATTACCG	Ductal-Normal	0	0	0	0	0	0	0	0	0	0	0	0	0	0	0	0	0	0	0	0	0	0	0	0
PDAC_N1_Normal_Ds0CR0_GTCATTTCAGACAAAT	Ductal-Normal	0	0	0	0	0	0	0	0	0	0	0	0	0	0	0	0	0	0	0	0	0	0	0	0
PDAC_N1_Normal_Ds0CR0_GTCATTTGTGTCTGAT	Ductal-Normal	0	0	0	0	0	0	0	0	0	0	0	0	0	0	0	0	0	0	0	0	0	0	0	0
PDAC_N1_Normal_Ds0CR0_GTCATTTGTGTGGTTT	Ductal-Normal	0	0	0	0	0	0	0	0	0	0	0	0	0	0	0	0	0	0	0	0	0	0	0	0
PDAC_N1_Normal_Ds0CR0_GTCATTTGTTAAGTAG	Ductal-Normal	0	0	0	0	0	0	0	0	0	0	0	0	0	0	0	0	0	0	0	0	0	0	0	0
PDAC_N1_Normal_Ds0CR0_GTCCTCACACACCGAC	Ductal-Normal	0	0	0	0	0	0	0	0	0	0	0	0	0	0	0	0	0	0	0	0	0	0	0	0
PDAC_N1_Normal_Ds0CR0_GTCGGGTCATAGAAAC	Ductal-Normal	0	0	0	0	0	0	0	0	0	0	0	0	0	0	0	0	0	0	0	0	0	0	0	0
PDAC_N1_Normal_Ds0CR0_GTCGTAAGTCAATGTC	Ductal-Normal	0	0	0	0	0	0	0	0	0	0	0	0	0	0	0	0	0	0	0	0	0	0	0	0
PDAC_N1_Normal_Ds0CR0_GTCGTAATCATCGGAT	Ductal-Normal	0	0	0	0	0	0	0	0	0	0	0	0	0	0	0	0	0	0	0	0	0	0	0	0
PDAC_N1_Normal_Ds0CR0_GTCTCGTAGGTGACCA	Ductal-Normal	0	0	0	0	0	0	0	0	0	0	0	0	0	0	0	0	0	0	0	0	0	0	0	0
PDAC_N1_Normal_Ds0CR0_GTCTCGTCAACCGCCA	Ductal-Normal	0	0	0	0	0	0	0	0	0	0	0	0	0	0	0	0	0	0	0	0	0	0	0	0
PDAC_N1_Normal_Ds0CR0_GTCTCGTCATGGGAAC	Ductal-Normal	0	0	0	0	0	0	0	0	0	0	0	0	0	0	0	0	0	0	0	0	0	0	0	0
PDAC_N1_Normal_Ds0CR0_GTCTCGTGTGCAGACA	Ductal-Normal	0	0	0	0	0	0	0	0	0	0	0	0	0	0	0	0	0	0	0	0	0	0	0	0
PDAC_N1_Normal_Ds0CR0_GTCTCGTGTTCGTGAT	Ductal-Normal	0	0	0	0	0	0	0	0	0	0	0	0	0	0	0	0	0	0	0	0	0	0	0	0
PDAC_N1_Normal_Ds0CR0_GTCTCGTTCTGCGGCA	Ductal-Normal	0	0	0	0	0	0	0	0	0	0	0	0	0	0	0	0	0	0	0	0	0	0	0	0
PDAC_N1_Normal_Ds0CR0_GTCTTCGAGTGTACTC	Ductal-Normal	0	0	0	0	0	0	0	0	0	0	0	0	0	0	0	0	0	0	0	0	0	0	0	0
PDAC_N1_Normal_Ds0CR0_GTGAAGGGTAATTGGA	Ductal-Normal	0	0	0	0	0	0	0	0	0	0	0	0	0	0	0	0	0	0	0	0	0	0	0	0
PDAC_N1_Normal_Ds0CR0_GTGAAGGGTATGCTTG	Ductal-Normal	0	0	0	0	0	0	0	0	0	0	0	0	0	0	0	0	0	0	0	0	0	0	0	0
PDAC_N1_Normal_Ds0CR0_GTGAAGGGTGCACGAA	Ductal-Normal	0	0	0	0	0	0	0	0	0	0	0	0	0	0	0	0	0	0	0	0	0	0	0	0
PDAC_N1_Normal_Ds0CR0_GTGAAGGTCCACGAAT	Ductal-Normal	0	0	0	0	0	0	0	0	0	0	0	0	0	0	0	0	0	0	0	0	0	0	0	0
PDAC_N1_Normal_Ds0CR0_GTGAAGGTCCTTGCCA	Ductal-Normal	0	0	0	0	0	0	0	0	0	0	0	0	0	0	0	0	0	0	0	0	0	0	0	0
PDAC_N1_Normal_Ds0CR0_GTGCAGCAGGTACTCT	Ductal-Normal	0	0	0	0	0	0	0	0	0	0	0	0	0	0	0	0	0	0	0	0	0	0	0	0
PDAC_N1_Normal_Ds0CR0_GTGCAGCCAACGCACC	Ductal-Normal	0	0	0	0	0	0	0	0	0	0	0	0	0	0	0	0	0	0	0	0	0	0	0	0
PDAC_N1_Normal_Ds0CR0_GTGCAGCTCACGCGGT	Ductal-Normal	0	0	0	0	0	0	0	0	0	0	0	0	0	0	0	0	0	0	0	0	0	0	0	0
PDAC_N1_Normal_Ds0CR0_GTGCATAGTTCGGGCT	Ductal-Normal	0	0	0	0	0	0	0	0	0	0	0	0	0	0	0	0	0	0	0	0	0	0	0	0
PDAC_N1_Normal_Ds0CR0_GTGCATATCCGTCATC	Ductal-Normal	0	0	0	0	0	0	0	0	0	0	0	0	0	0	0	0	0	0	0	0	0	0	0	0
PDAC_N1_Normal_Ds0CR0_GTGCATATCTGTGCAA	Ductal-Normal	0	0	0	0	0	0	0	0	0	0	0	0	0	0	0	0	0	0	0	0	0	0	0	0
PDAC_N1_Normal_Ds0CR0_GTGCGGTAGCCACTAT	Ductal-Normal	0	0	0	0	0	0	0	0	0	0	0	0	0	0	0	0	0	0	0	0	0	0	0	0
PDAC_N1_Normal_Ds0CR0_GTGCGGTAGGGTGTTG	Ductal-Normal	0	0	0	0	0	0	0	0	0	0	0	0	0	0	0	0	0	0	0	0	0	0	0	0
PDAC_N1_Normal_Ds0CR0_GTGCGGTGTGTTAAGA	Ductal-Normal	0	0	0	0	0	0	0	0	0	0	0	0	0	0	0	0	0	0	0	0	0	0	0	0
PDAC_N1_Normal_Ds0CR0_GTGCTTCAGCTATGCT	Ductal-Normal	0	0	0	0	0	0	0	0	0	0	0	0	0	0	0	0	0	0	0	0	0	0	0	0
PDAC_N1_Normal_Ds0CR0_GTGCTTCAGGTGCACA	Ductal-Normal	0	0	0	0	0	0	0	0	0	0	0	0	0	0	0	0	0	0	0	0	0	0	0	0
PDAC_N1_Normal_Ds0CR0_GTGCTTCAGTGATCGG	Ductal-Normal	0	0	0	0	0	0	0	0	0	0	0	0	0	0	0	0	0	0	0	0	0	0	0	0
PDAC_N1_Normal_Ds0CR0_GTGCTTCAGTTACGGG	Ductal-Normal	0	0	0	0	0	0	0	0	0	0	0	0	0	0	0	0	0	0	0	0	0	0	0	0
PDAC_N1_Normal_Ds0CR0_GTGGGTCAGATGCCTT	Ductal-Normal	0	0	0	0	0	0	0	0	0	0	0	0	0	0	0	0	0	0	0	0	0	0	0	0
PDAC_N1_Normal_Ds0CR0_GTGTGCGAGTACGACG	Ductal-Normal	0	0	0	0	0	0	0	0	0	0	0	0	0	0	0	0	0	0	0	0	0	0	0	0
PDAC_N1_Normal_Ds0CR0_GTGTGCGTCAAACCAC	Acinar	0	0	0	0	0	0	0	0	0	0	0	0	0	0	0	0	0	0	0	0	0	0	0	0
PDAC_N1_Normal_Ds0CR0_GTGTGCGTCATCGATG	Ductal-Normal	0	0	0	0	0	0	0	0	0	0	0	0	0	0	0	0	0	0	0	0	0	0	0	0
PDAC_N1_Normal_Ds0CR0_GTGTTAGAGTACACCT	Ductal-Normal	0	0	0	0	0	0	0	0	0	0	0	0	0	0	0	0	0	0	0	0	0	0	0	0
PDAC_N1_Normal_Ds0CR0_GTGTTAGCAAACAACA	Ductal-Normal	0	0	0	0	0	0	0	0	0	0	0	0	0	0	0	0	0	0	0	0	0	0	0	0
PDAC_N1_Normal_Ds0CR0_GTGTTAGCAGTACACT	Ductal-Normal	0	0	0	0	0	0	0	0	0	0	0	0	0	0	0	0	0	0	0	0	0	0	0	0
PDAC_N1_Normal_Ds0CR0_GTGTTAGCATGACATC	Ductal-Normal	0	0	0	0	0	0	0	0	0	0	0	0	0	0	0	0	0	0	0	0	0	0	0	0
PDAC_N1_Normal_Ds0CR0_GTGTTAGGTGTGAAAT	Ductal-Normal	0	0	0	0	0	0	0	0	0	0	0	0	0	0	0	0	0	0	0	0	0	0	0	0
PDAC_N1_Normal_Ds0CR0_GTTAAGCAGTTTCCTT	Ductal-Normal	0	0	0	0	0	0	0	0	0	0	0	0	0	0	0	0	0	0	0	0	0	0	0	0
PDAC_N1_Normal_Ds0CR0_GTTAAGCCACGCTTTC	Ductal-Normal	0	0	0	0	0	0	0	0	0	0	0	0	0	0	0	0	0	0	0	0	0	0	0	0
PDAC_N1_Normal_Ds0CR0_GTTAAGCGTAGAAAGG	Ductal-Normal	0	0	0	0	0	0	0	0	0	0	0	0	0	0	0	0	0	0	0	0	0	0	0	0
PDAC_N1_Normal_Ds0CR0_GTTAAGCGTAGCCTAT	Ductal-Normal	0	0	0	0	0	0	0	0	0	0	0	0	0	0	0	0	0	0	0	0	0	0	0	0
PDAC_N1_Normal_Ds0CR0_GTTAAGCGTGAGTGAC	Ductal-Normal	0	0	0	0	0	0	0	0	0	0	0	0	0	0	0	0	0	0	0	0	0	0	0	0
PDAC_N1_Normal_Ds0CR0_GTTACAGAGAAGGTGA	Ductal-Normal	0	0	0	0	0	0	0	0	0	0	0	0	0	0	0	0	0	0	0	0	0	0	0	0
PDAC_N1_Normal_Ds0CR0_GTTACAGCACAGGAGT	Ductal-Normal	0	0	0	0	0	0	0	0	0	0	0	0	0	0	0	0	0	0	0	0	0	0	0	0
PDAC_N1_Normal_Ds0CR0_GTTACAGCATAGTAAG	Ductal-Normal	0	0	0	0	0	0	0	0	0	0	0	0	0	0	0	0	0	0	0	0	0	0	0	0
PDAC_N1_Normal_Ds0CR0_GTTACAGGTTGCGTTA	Ductal-Normal	0	0	0	0	0	0	0	0	0	0	0	0	0	0	0	0	0	0	0	0	0	0	0	0
PDAC_N1_Normal_Ds0CR0_GTTACAGTCATACGGT	Ductal-Normal	0	0	0	0	0	0	0	0	0	0	0	0	0	0	0	0	0	0	0	0	0	0	0	0
PDAC_N1_Normal_Ds0CR0_GTTACAGTCCAAACTG	Ductal-Normal	0	0	0	0	0	0	0	0	0	0	0	0	0	0	0	0	0	0	0	0	0	0	0	0
PDAC_N1_Normal_Ds0CR0_GTTCATTAGTCTCAAC	Ductal-Normal	0	0	0	0	0	0	0	0	0	0	0	0	0	0	0	0	0	0	0	0	0	0	0	0
PDAC_N1_Normal_Ds0CR0_GTTCATTAGTGGTAAT	Ductal-Normal	0	0	0	0	0	0	0	0	0	0	0	0	0	0	0	0	0	0	0	0	0	0	0	0
PDAC_N1_Normal_Ds0CR0_GTTCATTAGTGTACCT	Acinar	0	0	0	0	0	0	0	0	0	0	0	0	0	0	0	0	0	0	0	0	0	0	0	0
PDAC_N1_Normal_Ds0CR0_GTTCATTCAAGTTCTG	Ductal-Normal	0	0	0	0	0	0	0	0	0	0	0	0	0	0	0	0	0	0	0	0	0	0	0	0
PDAC_N1_Normal_Ds0CR0_GTTCATTCACAGGCCT	Ductal-Normal	0	0	0	0	0	0	0	0	0	0	0	0	0	0	0	0	0	0	0	0	0	0	0	0
PDAC_N1_Normal_Ds0CR0_GTTCATTTCAAAGTAG	Ductal-Normal	0	0	0	0	0	0	0	0	0	0	0	0	0	0	0	0	0	0	0	0	0	0	0	0
PDAC_N1_Normal_Ds0CR0_GTTCATTTCTACTATC	Ductal-Normal	0	0	0	0	0	0	0	0	0	0	0	0	0	0	0	0	0	0	0	0	0	0	0	0
PDAC_N1_Normal_Ds0CR0_GTTCATTTCTGTGCAA	Ductal-Normal	0	0	0	0	0	0	0	0	0	0	0	0	0	0	0	0	0	0	0	0	0	0	0	0
PDAC_N1_Normal_Ds0CR0_GTTCGGGCACCGAAAG	Ductal-Normal	0	0	0	0	0	0	0	0	0	0	0	0	0	0	0	0	0	0	0	0	0	0	0	0
PDAC_N1_Normal_Ds0CR0_GTTCGGGCAGATCGGA	Ductal-Normal	0	0	0	0	0	0	0	0	0	0	0	0	0	0	0	0	0	0	0	0	0	0	0	0
PDAC_N1_Normal_Ds0CR0_GTTCGGGCATACGCCG	Ductal-Normal	0	0	0	0	0	0	0	0	0	0	0	0	0	0	0	0	0	0	0	0	0	0	0	0
PDAC_N1_Normal_Ds0CR0_GTTCGGGTCGGAGGTA	Ductal-Normal	0	0	0	0	0	0	0	0	0	0	0	0	0	0	0	0	0	0	0	0	0	0	0	0
PDAC_N1_Normal_Ds0CR0_GTTCTCGCAACAACCT	Ductal-Normal	0	0	0	0	0	0	0	0	0	0	0	0	0	0	0	0	0	0	0	0	0	0	0	0
PDAC_N1_Normal_Ds0CR0_GTTCTCGTCTAAGCCA	Ductal-Normal	0	0	0	0	0	0	0	0	0	0	0	0	0	0	0	0	0	0	0	0	0	0	0	0
PDAC_N1_Normal_Ds0CR0_GTTTCTAAGAATTGTG	Ductal-Normal	0	0	0	0	0	0	0	0	0	0	0	0	0	0	0	0	0	0	0	0	0	0	0	0
PDAC_N1_Normal_Ds0CR0_GTTTCTAGTAATTGGA	Ductal-Normal	0	0	0	0	0	0	0	0	0	0	0	0	0	0	0	0	0	0	0	0	0	0	0	0
PDAC_N1_Normal_Ds0CR0_GTTTCTAGTAGCTAAA	Ductal-Normal	0	0	0	0	0	0	0	0	0	0	0	0	0	0	0	0	0	0	0	0	0	0	0	0
PDAC_N1_Normal_Ds0CR0_GTTTCTAGTATGGTTC	Ductal-Normal	0	0	0	0	0	0	0	0	0	0	0	0	0	0	0	0	0	0	0	0	0	0	0	0
PDAC_N1_Normal_Ds0CR0_GTTTCTATCACAATGC	Ductal-Normal	0	0	0	0	0	0	0	0	0	0	0	0	0	0	0	0	0	0	0	0	0	0	0	0
PDAC_N1_Normal_Ds0CR0_TAAACCGAGAGTGAGA	Ductal-Normal	0	0	0	0	0	0	0	0	0	0	0	0	0	0	0	0	0	0	0	0	0	0	0	0
PDAC_N1_Normal_Ds0CR0_TAAACCGAGATTACCC	Ductal-Normal	0	0	0	0	0	0	0	0	0	0	0	0	0	0	0	0	0	0	0	0	0	0	0	0
PDAC_N1_Normal_Ds0CR0_TAAACCGAGTGATCGG	Ductal-Normal	0	0	0	0	0	0	0	0	0	0	0	0	0	0	0	0	0	0	0	0	0	0	0	0
PDAC_N1_Normal_Ds0CR0_TAAACCGCAGCCACCA	Ductal-Normal	0	0	0	0	0	0	0	0	0	0	0	0	0	0	0	0	0	0	0	0	0	0	0	0
PDAC_N1_Normal_Ds0CR0_TAAGAGAAGTTATCGC	Ductal-Normal	0	0	0	0	0	0	0	0	0	0	0	0	0	0	0	0	0	0	0	0	0	0	0	0
PDAC_N1_Normal_Ds0CR0_TAAGAGACATCTATGG	Ductal-Normal	0	0	0	0	0	0	0	0	0	0	0	0	0	0	0	0	0	0	0	0	0	0	0	0
PDAC_N1_Normal_Ds0CR0_TAAGCGTGTCGAAAGC	Ductal-Normal	0	0	0	0	0	0	0	0	0	0	0	0	0	0	0	0	0	0	0	0	0	0	0	0
PDAC_N1_Normal_Ds0CR0_TAAGCGTGTGAACCTT	Ductal-Normal	0	0	0	0	0	0	0	0	0	0	0	0	0	0	0	0	0	0	0	0	0	0	0	0
PDAC_N1_Normal_Ds0CR0_TAAGCGTTCAAAGTAG	Ductal-Normal	0	0	0	0	0	0	0	0	0	0	0	0	0	0	0	0	0	0	0	0	0	0	0	0
PDAC_N1_Normal_Ds0CR0_TAAGTGCAGCGATATA	Ductal-Normal	0	0	0	0	0	0	0	0	0	0	0	0	0	0	0	0	0	0	0	0	0	0	0	0
PDAC_N1_Normal_Ds0CR0_TAAGTGCGTCCAGTGC	Ductal-Normal	0	0	0	0	0	0	0	0	0	0	0	0	0	0	0	0	0	0	0	0	0	0	0	0
PDAC_N1_Normal_Ds0CR0_TAAGTGCTCATACGGT	Ductal-Normal	0	0	0	0	0	0	0	0	0	0	0	0	0	0	0	0	0	0	0	0	0	0	0	0
PDAC_N1_Normal_Ds0CR0_TACACGAAGCTCCCAG	Ductal-Normal	0	0	0	0	0	0	0	0	0	0	0	0	0	0	0	0	0	0	0	0	0	0	0	0
PDAC_N1_Normal_Ds0CR0_TACACGACATATGCTG	Ductal-Normal	0	0	0	0	0	0	0	0	0	0	0	0	0	0	0	0	0	0	0	0	0	0	0	0
PDAC_N1_Normal_Ds0CR0_TACACGAGTTGGACCC	Ductal-Normal	0	0	0	0	0	0	0	0	0	0	0	0	0	0	0	0	0	0	0	0	0	0	0	0
PDAC_N1_Normal_Ds0CR0_TACAGTGAGCCACTAT	Ductal-Normal	0	0	0	0	0	0	0	0	0	0	0	0	0	0	0	0	0	0	0	0	0	0	0	0
PDAC_N1_Normal_Ds0CR0_TACAGTGAGCCATCGC	Ductal-Normal	0	0	0	0	0	0	0	0	0	0	0	0	0	0	0	0	0	0	0	0	0	0	0	0
PDAC_N1_Normal_Ds0CR0_TACAGTGCAGACTCGC	Acinar	0	0	0	0	0	0	0	0	0	0	0	0	0	0	0	0	0	0	0	0	0	0	0	0
PDAC_N1_Normal_Ds0CR0_TACAGTGTCCATGAAC	Ductal-Normal	0	0	0	0	0	0	0	0	0	0	0	0	0	0	0	0	0	0	0	0	0	0	0	0
PDAC_N1_Normal_Ds0CR0_TACAGTGTCCGTCATC	Ductal-Normal	0	0	0	0	0	0	0	0	0	0	0	0	0	0	0	0	0	0	0	0	0	0	0	0
PDAC_N1_Normal_Ds0CR0_TACCTATAGAGCCTAG	Ductal-Normal	0	0	0	0	0	0	0	0	0	0	0	0	0	0	0	0	0	0	0	0	0	0	0	0
PDAC_N1_Normal_Ds0CR0_TACCTATAGGGCATGT	Ductal-Normal	0	0	0	0	0	0	0	0	0	0	0	0	0	0	0	0	0	0	0	0	0	0	0	0
PDAC_N1_Normal_Ds0CR0_TACCTATAGTTAAGTG	Ductal-Normal	0	0	0	0	0	0	0	0	0	0	0	0	0	0	0	0	0	0	0	0	0	0	0	0
PDAC_N1_Normal_Ds0CR0_TACCTATCACGCGAAA	Ductal-Normal	0	0	0	0	0	0	0	0	0	0	0	0	0	0	0	0	0	0	0	0	0	0	0	0
PDAC_N1_Normal_Ds0CR0_TACCTATCAGGAACGT	Acinar	0	0	0	0	0	0	0	0	0	0	0	0	0	0	0	0	0	0	0	0	0	0	0	0
PDAC_N1_Normal_Ds0CR0_TACCTATTCGGGAGTA	Ductal-Normal	0	0	0	0	0	0	0	0	0	0	0	0	0	0	0	0	0	0	0	0	0	0	0	0
PDAC_N1_Normal_Ds0CR0_TACCTATTCTTGAGAC	Ductal-Normal	0	0	0	0	0	0	0	0	0	0	0	0	0	0	0	0	0	0	0	0	0	0	0	0
PDAC_N1_Normal_Ds0CR0_TACCTTAAGTCCGTAT	Ductal-Normal	0	0	0	0	0	0	0	0	0	0	0	0	0	0	0	0	0	0	0	0	0	0	0	0
PDAC_N1_Normal_Ds0CR0_TACCTTAAGTGTACTC	Ductal-Normal	0	0	0	0	0	0	0	0	0	0	0	0	0	0	0	0	0	0	0	0	0	0	0	0
PDAC_N1_Normal_Ds0CR0_TACCTTACAAGCCGCT	Ductal-Normal	0	0	0	0	0	0	0	0	0	0	0	0	0	0	0	0	0	0	0	0	0	0	0	0
PDAC_N1_Normal_Ds0CR0_TACCTTACATTCTTAC	Ductal-Normal	0	0	0	0	0	0	0	0	0	0	0	0	0	0	0	0	0	0	0	0	0	0	0	0
PDAC_N1_Normal_Ds0CR0_TACCTTAGTGTGACCC	Ductal-Normal	0	0	0	0	0	0	0	0	0	0	0	0	0	0	0	0	0	0	0	0	0	0	0	0
PDAC_N1_Normal_Ds0CR0_TACCTTAGTTTGTGTG	Ductal-Normal	0	0	0	0	0	0	0	0	0	0	0	0	0	0	0	0	0	0	0	0	0	0	0	0
PDAC_N1_Normal_Ds0CR0_TACCTTATCGCGATCG	Ductal-Normal	0	0	0	0	0	0	0	0	0	0	0	0	0	0	0	0	0	0	0	0	0	0	0	0
PDAC_N1_Normal_Ds0CR0_TACCTTATCTGCGTAA	Ductal-Normal	0	0	0	0	0	0	0	0	0	0	0	0	0	0	0	0	0	0	0	0	0	0	0	0
PDAC_N1_Normal_Ds0CR0_TACGGATAGCTGCCCA	Ductal-Normal	0	0	0	0	0	0	0	0	0	0	0	0	0	0	0	0	0	0	0	0	0	0	0	0
PDAC_N1_Normal_Ds0CR0_TACGGATAGTACATGA	Acinar	0	0	0	0	0	0	0	0	0	0	0	0	0	0	0	0	0	0	0	0	0	0	0	0
PDAC_N1_Normal_Ds0CR0_TACGGGCAGGGATGGG	Ductal-Normal	0	0	0	0	0	0	0	0	0	0	0	0	0	0	0	0	0	0	0	0	0	0	0	0
PDAC_N1_Normal_Ds0CR0_TACGGGCCAAGGCTCC	Acinar	0	0	0	0	0	0	0	0	0	0	0	0	0	0	0	0	0	0	0	0	0	0	0	0
PDAC_N1_Normal_Ds0CR0_TACGGGCGTCTGATTG	Ductal-Normal	0	0	0	0	0	0	0	0	0	0	0	0	0	0	0	0	0	0	0	0	0	0	0	0
PDAC_N1_Normal_Ds0CR0_TACGGGCGTGCAGGTA	Ductal-Normal	0	0	0	0	0	0	0	0	0	0	0	0	0	0	0	0	0	0	0	0	0	0	0	0
PDAC_N1_Normal_Ds0CR0_TACGGGCTCGTATCAG	Ductal-Normal	0	0	0	0	0	0	0	0	0	0	0	0	0	0	0	0	0	0	0	0	0	0	0	0
PDAC_N1_Normal_Ds0CR0_TACGGTAAGGACAGCT	Ductal-Normal	0	0	0	0	0	0	0	0	0	0	0	0	0	0	0	0	0	0	0	0	0	0	0	0
PDAC_N1_Normal_Ds0CR0_TACGGTACACTTAACG	Ductal-Normal	0	0	0	0	0	0	0	0	0	0	0	0	0	0	0	0	0	0	0	0	0	0	0	0
PDAC_N1_Normal_Ds0CR0_TACGGTACATCTATGG	Ductal-Normal	0	0	0	0	0	0	0	0	0	0	0	0	0	0	0	0	0	0	0	0	0	0	0	0
PDAC_N1_Normal_Ds0CR0_TACGGTAGTAACGCGA	Ductal-Normal	0	0	0	0	0	0	0	0	0	0	0	0	0	0	0	0	0	0	0	0	0	0	0	0
PDAC_N1_Normal_Ds0CR0_TACGGTAGTCTGGAGA	Ductal-Normal	0	0	0	0	0	0	0	0	0	0	0	0	0	0	0	0	0	0	0	0	0	0	0	0
PDAC_N1_Normal_Ds0CR0_TACGGTAGTGGCGAAT	Ductal-Normal	0	0	0	0	0	0	0	0	0	0	0	0	0	0	0	0	0	0	0	0	0	0	0	0
PDAC_N1_Normal_Ds0CR0_TACGGTAGTGTGTGCC	Ductal-Normal	0	0	0	0	0	0	0	0	0	0	0	0	0	0	0	0	0	0	0	0	0	0	0	0
PDAC_N1_Normal_Ds0CR0_TACGGTATCTCTTGAT	Ductal-Normal	0	0	0	0	0	0	0	0	0	0	0	0	0	0	0	0	0	0	0	0	0	0	0	0
PDAC_N1_Normal_Ds0CR0_TACTCATAGAGCTATA	Ductal-Normal	0	0	0	0	0	0	0	0	0	0	0	0	0	0	0	0	0	0	0	0	0	0	0	0
PDAC_N1_Normal_Ds0CR0_TACTCATAGAGGGATA	Acinar	0	0	0	0	0	0	0	0	0	0	0	0	0	0	0	0	0	0	0	0	0	0	0	0
PDAC_N1_Normal_Ds0CR0_TACTCATAGTAGGTGC	Ductal-Normal	0	0	0	0	0	0	0	0	0	0	0	0	0	0	0	0	0	0	0	0	0	0	0	0
PDAC_N1_Normal_Ds0CR0_TACTCATCAAATTGCC	Ductal-Normal	0	0	0	0	0	0	0	0	0	0	0	0	0	0	0	0	0	0	0	0	0	0	0	0
PDAC_N1_Normal_Ds0CR0_TACTCATCAATTCCTT	Ductal-Normal	0	0	0	0	0	0	0	0	0	0	0	0	0	0	0	0	0	0	0	0	0	0	0	0
PDAC_N1_Normal_Ds0CR0_TACTCATGTGCCTGCA	Ductal-Normal	0	0	0	0	0	0	0	0	0	0	0	0	0	0	0	0	0	0	0	0	0	0	0	0
PDAC_N1_Normal_Ds0CR0_TACTCGCCAAAGGTGC	Ductal-Normal	0	0	0	0	0	0	0	0	0	0	0	0	0	0	0	0	0	0	0	0	0	0	0	0
PDAC_N1_Normal_Ds0CR0_TACTCGCCAGTTAACC	Ductal-Normal	0	0	0	0	0	0	0	0	0	0	0	0	0	0	0	0	0	0	0	0	0	0	0	0
PDAC_N1_Normal_Ds0CR0_TACTCGCGTAAGGATT	Ductal-Normal	0	0	0	0	0	0	0	0	0	0	0	0	0	0	0	0	0	0	0	0	0	0	0	0
PDAC_N1_Normal_Ds0CR0_TACTCGCGTCGCTTTC	Ductal-Normal	0	0	0	0	0	0	0	0	0	0	0	0	0	0	0	0	0	0	0	0	0	0	0	0
PDAC_N1_Normal_Ds0CR0_TACTCGCGTGCACTTA	Ductal-Normal	0	0	0	0	0	0	0	0	0	0	0	0	0	0	0	0	0	0	0	0	0	0	0	0
PDAC_N1_Normal_Ds0CR0_TACTCGCGTGTTAAGA	Ductal-Normal	0	0	0	0	0	0	0	0	0	0	0	0	0	0	0	0	0	0	0	0	0	0	0	0
PDAC_N1_Normal_Ds0CR0_TACTCGCTCCTGCCAT	Ductal-Normal	0	0	0	0	0	0	0	0	0	0	0	0	0	0	0	0	0	0	0	0	0	0	0	0
PDAC_N1_Normal_Ds0CR0_TACTTACAGCTAGCCC	Ductal-Normal	0	0	0	0	0	0	0	0	0	0	0	0	0	0	0	0	0	0	0	0	0	0	0	0
PDAC_N1_Normal_Ds0CR0_TACTTACCAAAGGTGC	Ductal-Normal	0	0	0	0	0	0	0	0	0	0	0	0	0	0	0	0	0	0	0	0	0	0	0	0
PDAC_N1_Normal_Ds0CR0_TACTTACGTTTGTTGG	Ductal-Normal	0	0	0	0	0	0	0	0	0	0	0	0	0	0	0	0	0	0	0	0	0	0	0	0
PDAC_N1_Normal_Ds0CR0_TACTTACTCACTCCTG	Ductal-Normal	0	0	0	0	0	0	0	0	0	0	0	0	0	0	0	0	0	0	0	0	0	0	0	0
PDAC_N1_Normal_Ds0CR0_TACTTACTCAGTTAGC	Ductal-Normal	0	0	0	0	0	0	0	0	0	0	0	0	0	0	0	0	0	0	0	0	0	0	0	0
PDAC_N1_Normal_Ds0CR0_TACTTGTAGCGTGTCC	Ductal-Normal	0	0	0	0	0	0	0	0	0	0	0	0	0	0	0	0	0	0	0	0	0	0	0	0
PDAC_N1_Normal_Ds0CR0_TACTTGTAGCTTCGCG	Ductal-Normal	0	0	0	0	0	0	0	0	0	0	0	0	0	0	0	0	0	0	0	0	0	0	0	0
PDAC_N1_Normal_Ds0CR0_TACTTGTCATCCGGGT	Ductal-Normal	0	0	0	0	0	0	0	0	0	0	0	0	0	0	0	0	0	0	0	0	0	0	0	0
PDAC_N1_Normal_Ds0CR0_TACTTGTCATCGGTTA	Ductal-Normal	0	0	0	0	0	0	0	0	0	0	0	0	0	0	0	0	0	0	0	0	0	0	0	0
PDAC_N1_Normal_Ds0CR0_TAGACCAAGCTGATAA	Ductal-Normal	0	0	0	0	0	0	0	0	0	0	0	0	0	0	0	0	0	0	0	0	0	0	0	0
PDAC_N1_Normal_Ds0CR0_TAGACCAAGGGCTTCC	Ductal-Normal	0	0	0	0	0	0	0	0	0	0	0	0	0	0	0	0	0	0	0	0	0	0	0	0
PDAC_N1_Normal_Ds0CR0_TAGACCAAGGTGCACA	Ductal-Normal	0	0	0	0	0	0	0	0	0	0	0	0	0	0	0	0	0	0	0	0	0	0	0	0
PDAC_N1_Normal_Ds0CR0_TAGACCAAGTATGACA	Ductal-Normal	0	0	0	0	0	0	0	0	0	0	0	0	0	0	0	0	0	0	0	0	0	0	0	0
PDAC_N1_Normal_Ds0CR0_TAGACCACAGTTAACC	Ductal-Normal	0	0	0	0	0	0	0	0	0	0	0	0	0	0	0	0	0	0	0	0	0	0	0	0
PDAC_N1_Normal_Ds0CR0_TAGACCACATCGGGTC	Malignant	0	0	0	0	0	0	0	0	0	0	0	0	0	0	0	0	0	0	0	0	0	0	0	0
PDAC_N1_Normal_Ds0CR0_TAGACCAGTAATCACC	Ductal-Normal	0	0	0	0	0	0	0	0	0	0	0	0	0	0	0	0	0	0	0	0	0	0	0	0
PDAC_N1_Normal_Ds0CR0_TAGACCATCGTAGGAG	Ductal-Normal	0	0	0	0	0	0	0	0	0	0	0	0	0	0	0	0	0	0	0	0	0	0	0	0
PDAC_N1_Normal_Ds0CR0_TAGAGCTAGAAACCTA	Ductal-Normal	0	0	0	0	0	0	0	0	0	0	0	0	0	0	0	0	0	0	0	0	0	0	0	0
PDAC_N1_Normal_Ds0CR0_TAGAGCTAGAATGTGT	Ductal-Normal	0	0	0	0	0	0	0	0	0	0	0	0	0	0	0	0	0	0	0	0	0	0	0	0
PDAC_N1_Normal_Ds0CR0_TAGAGCTCACGAAATA	Ductal-Normal	0	0	0	0	0	0	0	0	0	0	0	0	0	0	0	0	0	0	0	0	0	0	0	0
PDAC_N1_Normal_Ds0CR0_TAGAGCTTCGATGAGG	Ductal-Normal	0	0	0	0	0	0	0	0	0	0	0	0	0	0	0	0	0	0	0	0	0	0	0	0
PDAC_N1_Normal_Ds0CR0_TAGAGCTTCGCCAGCA	Ductal-Normal	0	0	0	0	0	0	0	0	0	0	0	0	0	0	0	0	0	0	0	0	0	0	0	0
PDAC_N1_Normal_Ds0CR0_TAGAGCTTCGTCGTTC	Ductal-Normal	0	0	0	0	0	0	0	0	0	0	0	0	0	0	0	0	0	0	0	0	0	0	0	0
PDAC_N1_Normal_Ds0CR0_TAGCCGGAGATAGCAT	Ductal-Normal	0	0	0	0	0	0	0	0	0	0	0	0	0	0	0	0	0	0	0	0	0	0	0	0
PDAC_N1_Normal_Ds0CR0_TAGCCGGCATCGATGT	Ductal-Normal	0	0	0	0	0	0	0	0	0	0	0	0	0	0	0	0	0	0	0	0	0	0	0	0
PDAC_N1_Normal_Ds0CR0_TAGCCGGCATTAGCCA	Ductal-Normal	0	0	0	0	0	0	0	0	0	0	0	0	0	0	0	0	0	0	0	0	0	0	0	0
PDAC_N1_Normal_Ds0CR0_TAGCCGGTCCTAGTGA	Ductal-Normal	0	0	0	0	0	0	0	0	0	0	0	0	0	0	0	0	0	0	0	0	0	0	0	0
PDAC_N1_Normal_Ds0CR0_TAGCCGGTCGGCTACG	Acinar	0	0	0	0	0	0	0	0	0	0	0	0	0	0	0	0	0	0	0	0	0	0	0	0
PDAC_N1_Normal_Ds0CR0_TAGGCATCATCTATGG	Ductal-Normal	0	0	0	0	0	0	0	0	0	0	0	0	0	0	0	0	0	0	0	0	0	0	0	0
PDAC_N1_Normal_Ds0CR0_TAGGCATGTACCGAGA	Acinar	0	0	0	0	0	0	0	0	0	0	0	0	0	0	0	0	0	0	0	0	0	0	0	0
PDAC_N1_Normal_Ds0CR0_TAGGCATGTTGACGTT	Ductal-Normal	0	0	0	0	0	0	0	0	0	0	0	0	0	0	0	0	0	0	0	0	0	0	0	0
PDAC_N1_Normal_Ds0CR0_TAGGCATTCGCATGAT	Ductal-Normal	0	0	0	0	0	0	0	0	0	0	0	0	0	0	0	0	0	0	0	0	0	0	0	0
PDAC_N1_Normal_Ds0CR0_TAGTGGTAGCTCTCGG	Ductal-Normal	0	0	0	0	0	0	0	0	0	0	0	0	0	0	0	0	0	0	0	0	0	0	0	0
PDAC_N1_Normal_Ds0CR0_TAGTGGTAGTACCGGA	Ductal-Normal	0	0	0	0	0	0	0	0	0	0	0	0	0	0	0	0	0	0	0	0	0	0	0	0
PDAC_N1_Normal_Ds0CR0_TAGTGGTGTAAATGAC	Ductal-Normal	0	0	0	0	0	0	0	0	0	0	0	0	0	0	0	0	0	0	0	0	0	0	0	0
PDAC_N1_Normal_Ds0CR0_TAGTGGTTCCTGCTTG	Ductal-Normal	0	0	0	0	0	0	0	0	0	0	0	0	0	0	0	0	0	0	0	0	0	0	0	0
PDAC_N1_Normal_Ds0CR0_TAGTTGGCACATTCGA	Ductal-Normal	0	0	0	0	0	0	0	0	0	0	0	0	0	0	0	0	0	0	0	0	0	0	0	0
PDAC_N1_Normal_Ds0CR0_TAGTTGGGTGGTACAG	Acinar	0	0	0	0	0	0	0	0	0	0	0	0	0	0	0	0	0	0	0	0	0	0	0	0
PDAC_N1_Normal_Ds0CR0_TAGTTGGGTTCCACAA	Ductal-Normal	0	0	0	0	0	0	0	0	0	0	0	0	0	0	0	0	0	0	0	0	0	0	0	0
PDAC_N1_Normal_Ds0CR0_TAGTTGGTCGCCCTTA	Ductal-Normal	0	0	0	0	0	0	0	0	0	0	0	0	0	0	0	0	0	0	0	0	0	0	0	0
PDAC_N1_Normal_Ds0CR0_TATCAGGAGATGAGAG	Ductal-Normal	0	0	0	0	0	0	0	0	0	0	0	0	0	0	0	0	0	0	0	0	0	0	0	0
PDAC_N1_Normal_Ds0CR0_TATCAGGAGCAGACTG	Ductal-Normal	0	0	0	0	0	0	0	0	0	0	0	0	0	0	0	0	0	0	0	0	0	0	0	0
PDAC_N1_Normal_Ds0CR0_TATCAGGCAAGTCATC	Ductal-Normal	0	0	0	0	0	0	0	0	0	0	0	0	0	0	0	0	0	0	0	0	0	0	0	0
PDAC_N1_Normal_Ds0CR0_TATCAGGCATACTCTT	Ductal-Normal	0	0	0	0	0	0	0	0	0	0	0	0	0	0	0	0	0	0	0	0	0	0	0	0
PDAC_N1_Normal_Ds0CR0_TATCAGGGTCTCTCGT	Ductal-Normal	0	0	0	0	0	0	0	0	0	0	0	0	0	0	0	0	0	0	0	0	0	0	0	0
PDAC_N1_Normal_Ds0CR0_TATCTCAAGCCACGCT	Ductal-Normal	0	0	0	0	0	0	0	0	0	0	0	0	0	0	0	0	0	0	0	0	0	0	0	0
PDAC_N1_Normal_Ds0CR0_TATCTCATCCGGGTGT	Ductal-Normal	0	0	0	0	0	0	0	0	0	0	0	0	0	0	0	0	0	0	0	0	0	0	0	0
PDAC_N1_Normal_Ds0CR0_TATGCCCGTAGCGCAA	Ductal-Normal	0	0	0	0	0	0	0	0	0	0	0	0	0	0	0	0	0	0	0	0	0	0	0	0
PDAC_N1_Normal_Ds0CR0_TATGCCCGTCGGCACT	Ductal-Normal	0	0	0	0	0	0	0	0	0	0	0	0	0	0	0	0	0	0	0	0	0	0	0	0
PDAC_N1_Normal_Ds0CR0_TATGCCCGTTACGTCA	Ductal-Normal	0	0	0	0	0	0	0	0	0	0	0	0	0	0	0	0	0	0	0	0	0	0	0	0
PDAC_N1_Normal_Ds0CR0_TATTACCAGACGCACA	Ductal-Normal	0	0	0	0	0	0	0	0	0	0	0	0	0	0	0	0	0	0	0	0	0	0	0	0
PDAC_N1_Normal_Ds0CR0_TATTACCAGTGTACGG	Ductal-Normal	0	0	0	0	0	0	0	0	0	0	0	0	0	0	0	0	0	0	0	0	0	0	0	0
PDAC_N1_Normal_Ds0CR0_TATTACCCATACTCTT	Ductal-Normal	0	0	0	0	0	0	0	0	0	0	0	0	0	0	0	0	0	0	0	0	0	0	0	0
PDAC_N1_Normal_Ds0CR0_TATTACCCATTGAGCT	Ductal-Normal	0	0	0	0	0	0	0	0	0	0	0	0	0	0	0	0	0	0	0	0	0	0	0	0
PDAC_N1_Normal_Ds0CR0_TATTACCGTGCATCTA	Ductal-Normal	0	0	0	0	0	0	0	0	0	0	0	0	0	0	0	0	0	0	0	0	0	0	0	0
PDAC_N1_Normal_Ds0CR0_TCAACGAAGGAACTGC	Ductal-Normal	0	0	0	0	0	0	0	0	0	0	0	0	0	0	0	0	0	0	0	0	0	0	0	0
PDAC_N1_Normal_Ds0CR0_TCAACGAAGGGCTTGA	Ductal-Normal	0	0	0	0	0	0	0	0	0	0	0	0	0	0	0	0	0	0	0	0	0	0	0	0
PDAC_N1_Normal_Ds0CR0_TCAACGACAGGGCATA	Ductal-Normal	0	0	0	0	0	0	0	0	0	0	0	0	0	0	0	0	0	0	0	0	0	0	0	0
PDAC_N1_Normal_Ds0CR0_TCAACGAGTGTAAGTA	Ductal-Normal	0	0	0	0	0	0	0	0	0	0	0	0	0	0	0	0	0	0	0	0	0	0	0	0
PDAC_N1_Normal_Ds0CR0_TCAATCTAGGTGATTA	Ductal-Normal	0	0	0	0	0	0	0	0	0	0	0	0	0	0	0	0	0	0	0	0	0	0	0	0
PDAC_N1_Normal_Ds0CR0_TCAATCTAGTGCCATT	Ductal-Normal	0	0	0	0	0	0	0	0	0	0	0	0	0	0	0	0	0	0	0	0	0	0	0	0
PDAC_N1_Normal_Ds0CR0_TCAATCTCAACGATCT	Ductal-Normal	0	0	0	0	0	0	0	0	0	0	0	0	0	0	0	0	0	0	0	0	0	0	0	0
PDAC_N1_Normal_Ds0CR0_TCAATCTCATGCAATC	Acinar	0	0	0	0	0	0	0	0	0	0	0	0	0	0	0	0	0	0	0	0	0	0	0	0
PDAC_N1_Normal_Ds0CR0_TCAATCTTCGAGAGCA	Ductal-Normal	0	0	0	0	0	0	0	0	0	0	0	0	0	0	0	0	0	0	0	0	0	0	0	0
PDAC_N1_Normal_Ds0CR0_TCACAAGAGTACGTAA	Ductal-Normal	0	0	0	0	0	0	0	0	0	0	0	0	0	0	0	0	0	0	0	0	0	0	0	0
PDAC_N1_Normal_Ds0CR0_TCACAAGCATGCCACG	Ductal-Normal	0	0	0	0	0	0	0	0	0	0	0	0	0	0	0	0	0	0	0	0	0	0	0	0
PDAC_N1_Normal_Ds0CR0_TCACAAGCATGGAATA	Ductal-Normal	0	0	0	0	0	0	0	0	0	0	0	0	0	0	0	0	0	0	0	0	0	0	0	0
PDAC_N1_Normal_Ds0CR0_TCACAAGGTCATATCG	Ductal-Normal	0	0	0	0	0	0	0	0	0	0	0	0	0	0	0	0	0	0	0	0	0	0	0	0
PDAC_N1_Normal_Ds0CR0_TCACAAGTCTAACTGG	Ductal-Normal	0	0	0	0	0	0	0	0	0	0	0	0	0	0	0	0	0	0	0	0	0	0	0	0
PDAC_N1_Normal_Ds0CR0_TCACAAGTCTGCTGCT	Acinar	0	0	0	0	0	0	0	0	0	0	0	0	0	0	0	0	0	0	0	0	0	0	0	0
PDAC_N1_Normal_Ds0CR0_TCACAAGTCTGTCTCG	Ductal-Normal	0	0	0	0	0	0	0	0	0	0	0	0	0	0	0	0	0	0	0	0	0	0	0	0
PDAC_N1_Normal_Ds0CR0_TCACAAGTCTTAACCT	Ductal-Normal	0	0	0	0	0	0	0	0	0	0	0	0	0	0	0	0	0	0	0	0	0	0	0	0
PDAC_N1_Normal_Ds0CR0_TCACGAAAGCGTGTCC	Ductal-Normal	0	0	0	0	0	0	0	0	0	0	0	0	0	0	0	0	0	0	0	0	0	0	0	0
PDAC_N1_Normal_Ds0CR0_TCACGAAAGGGCTTCC	Malignant	0	0	0	0	0	0	0	0	0	0	0	0	0	0	0	0	0	0	0	0	0	0	0	0
PDAC_N1_Normal_Ds0CR0_TCACGAAAGGTGTTAA	Ductal-Normal	0	0	0	0	0	0	0	0	0	0	0	0	0	0	0	0	0	0	0	0	0	0	0	0
PDAC_N1_Normal_Ds0CR0_TCACGAACACGACTCG	Ductal-Normal	0	0	0	0	0	0	0	0	0	0	0	0	0	0	0	0	0	0	0	0	0	0	0	0
PDAC_N1_Normal_Ds0CR0_TCACGAACAGTCGTGC	Ductal-Normal	0	0	0	0	0	0	0	0	0	0	0	0	0	0	0	0	0	0	0	0	0	0	0	0
PDAC_N1_Normal_Ds0CR0_TCACGAAGTTGTGGAG	Ductal-Normal	0	0	0	0	0	0	0	0	0	0	0	0	0	0	0	0	0	0	0	0	0	0	0	0
PDAC_N1_Normal_Ds0CR0_TCACGAATCACCTCGT	Ductal-Normal	0	0	0	0	0	0	0	0	0	0	0	0	0	0	0	0	0	0	0	0	0	0	0	0
PDAC_N1_Normal_Ds0CR0_TCAGATGAGAAACCGC	Ductal-Normal	0	0	0	0	0	0	0	0	0	0	0	0	0	0	0	0	0	0	0	0	0	0	0	0
PDAC_N1_Normal_Ds0CR0_TCAGATGAGCGATCCC	Ductal-Normal	0	0	0	0	0	0	0	0	0	0	0	0	0	0	0	0	0	0	0	0	0	0	0	0
PDAC_N1_Normal_Ds0CR0_TCAGATGAGCGTCTAT	Acinar	0	0	0	0	0	0	0	0	0	0	0	0	0	0	0	0	0	0	0	0	0	0	0	0
PDAC_N1_Normal_Ds0CR0_TCAGATGAGGTAAACT	Ductal-Normal	0	0	0	0	0	0	0	0	0	0	0	0	0	0	0	0	0	0	0	0	0	0	0	0
PDAC_N1_Normal_Ds0CR0_TCAGATGCAAAGGAAG	Ductal-Normal	0	0	0	0	0	0	0	0	0	0	0	0	0	0	0	0	0	0	0	0	0	0	0	0
PDAC_N1_Normal_Ds0CR0_TCAGATGGTGCGCTTG	Ductal-Normal	0	0	0	0	0	0	0	0	0	0	0	0	0	0	0	0	0	0	0	0	0	0	0	0
PDAC_N1_Normal_Ds0CR0_TCAGATGTCATTGCCC	Ductal-Normal	0	0	0	0	0	0	0	0	0	0	0	0	0	0	0	0	0	0	0	0	0	0	0	0
PDAC_N1_Normal_Ds0CR0_TCAGCAAAGCGGCTTC	Ductal-Normal	0	0	0	0	0	0	0	0	0	0	0	0	0	0	0	0	0	0	0	0	0	0	0	0
PDAC_N1_Normal_Ds0CR0_TCAGCAAGTCATTAGC	Ductal-Normal	0	0	0	0	0	0	0	0	0	0	0	0	0	0	0	0	0	0	0	0	0	0	0	0
PDAC_N1_Normal_Ds0CR0_TCAGCAAGTCTCCACT	Ductal-Normal	0	0	0	0	0	0	0	0	0	0	0	0	0	0	0	0	0	0	0	0	0	0	0	0
PDAC_N1_Normal_Ds0CR0_TCAGCAATCCTGTAGA	Ductal-Normal	0	0	0	0	0	0	0	0	0	0	0	0	0	0	0	0	0	0	0	0	0	0	0	0
PDAC_N1_Normal_Ds0CR0_TCAGCTCCAGCCAGAA	Ductal-Normal	0	0	0	0	0	0	0	0	0	0	0	0	0	0	0	0	0	0	0	0	0	0	0	0
PDAC_N1_Normal_Ds0CR0_TCAGGATCAGGAACGT	Ductal-Normal	0	0	0	0	0	0	0	0	0	0	0	0	0	0	0	0	0	0	0	0	0	0	0	0
PDAC_N1_Normal_Ds0CR0_TCAGGATTCCTGCTTG	Ductal-Normal	0	0	0	0	0	0	0	0	0	0	0	0	0	0	0	0	0	0	0	0	0	0	0	0
PDAC_N1_Normal_Ds0CR0_TCAGGTAAGTCATCCA	Ductal-Normal	0	0	0	0	0	0	0	0	0	0	0	0	0	0	0	0	0	0	0	0	0	0	0	0
PDAC_N1_Normal_Ds0CR0_TCAGGTACAAGGTTCT	Ductal-Normal	0	0	0	0	0	0	0	0	0	0	0	0	0	0	0	0	0	0	0	0	0	0	0	0
PDAC_N1_Normal_Ds0CR0_TCAGGTACAGATCCAT	Ductal-Normal	0	0	0	0	0	0	0	0	0	0	0	0	0	0	0	0	0	0	0	0	0	0	0	0
PDAC_N1_Normal_Ds0CR0_TCAGGTAGTTCTGGTA	Ductal-Normal	0	0	0	0	0	0	0	0	0	0	0	0	0	0	0	0	0	0	0	0	0	0	0	0
PDAC_N1_Normal_Ds0CR0_TCAGGTATCAGGTTCA	Ductal-Normal	0	0	0	0	0	0	0	0	0	0	0	0	0	0	0	0	0	0	0	0	0	0	0	0
PDAC_N1_Normal_Ds0CR0_TCATTACAGGTGCTAG	Ductal-Normal	0	0	0	0	0	0	0	0	0	0	0	0	0	0	0	0	0	0	0	0	0	0	0	0
PDAC_N1_Normal_Ds0CR0_TCATTACCACACATGT	Ductal-Normal	0	0	0	0	0	0	0	0	0	0	0	0	0	0	0	0	0	0	0	0	0	0	0	0
PDAC_N1_Normal_Ds0CR0_TCATTACCAGATCCAT	Ductal-Normal	0	0	0	0	0	0	0	0	0	0	0	0	0	0	0	0	0	0	0	0	0	0	0	0
PDAC_N1_Normal_Ds0CR0_TCATTTGTCACCTTAT	Ductal-Normal	0	0	0	0	0	0	0	0	0	0	0	0	0	0	0	0	0	0	0	0	0	0	0	0
PDAC_N1_Normal_Ds0CR0_TCATTTGTCTCCTATA	Ductal-Normal	0	0	0	0	0	0	0	0	0	0	0	0	0	0	0	0	0	0	0	0	0	0	0	0
PDAC_N1_Normal_Ds0CR0_TCCACACCACGGACAA	Ductal-Normal	0	0	0	0	0	0	0	0	0	0	0	0	0	0	0	0	0	0	0	0	0	0	0	0
PDAC_N1_Normal_Ds0CR0_TCCACACGTGGAAAGA	Ductal-Normal	0	0	0	0	0	0	0	0	0	0	0	0	0	0	0	0	0	0	0	0	0	0	0	0
PDAC_N1_Normal_Ds0CR0_TCCCGATAGTGACTCT	Ductal-Normal	0	0	0	0	0	0	0	0	0	0	0	0	0	0	0	0	0	0	0	0	0	0	0	0
PDAC_N1_Normal_Ds0CR0_TCCCGATCAATGTTGC	Ductal-Normal	0	0	0	0	0	0	0	0	0	0	0	0	0	0	0	0	0	0	0	0	0	0	0	0
PDAC_N1_Normal_Ds0CR0_TCCCGATCACCAGCAC	Ductal-Normal	0	0	0	0	0	0	0	0	0	0	0	0	0	0	0	0	0	0	0	0	0	0	0	0
PDAC_N1_Normal_Ds0CR0_TCCCGATGTCCTCTTG	Ductal-Normal	0	0	0	0	0	0	0	0	0	0	0	0	0	0	0	0	0	0	0	0	0	0	0	0
PDAC_N1_Normal_Ds0CR0_TCCCGATTCACAAACC	Ductal-Normal	0	0	0	0	0	0	0	0	0	0	0	0	0	0	0	0	0	0	0	0	0	0	0	0
PDAC_N1_Normal_Ds0CR0_TCGAGGCAGCCACTAT	Ductal-Normal	0	0	0	0	0	0	0	0	0	0	0	0	0	0	0	0	0	0	0	0	0	0	0	0
PDAC_N1_Normal_Ds0CR0_TCGAGGCAGCCAGAAC	Ductal-Normal	0	0	0	0	0	0	0	0	0	0	0	0	0	0	0	0	0	0	0	0	0	0	0	0
PDAC_N1_Normal_Ds0CR0_TCGAGGCAGGTGATAT	Ductal-Normal	0	0	0	0	0	0	0	0	0	0	0	0	0	0	0	0	0	0	0	0	0	0	0	0
PDAC_N1_Normal_Ds0CR0_TCGAGGCGTCCCGACA	Ductal-Normal	0	0	0	0	0	0	0	0	0	0	0	0	0	0	0	0	0	0	0	0	0	0	0	0
PDAC_N1_Normal_Ds0CR0_TCGAGGCGTCTTGCGG	Ductal-Normal	0	0	0	0	0	0	0	0	0	0	0	0	0	0	0	0	0	0	0	0	0	0	0	0
PDAC_N1_Normal_Ds0CR0_TCGAGGCTCGAGGTAG	Ductal-Normal	0	0	0	0	0	0	0	0	0	0	0	0	0	0	0	0	0	0	0	0	0	0	0	0
PDAC_N1_Normal_Ds0CR0_TCGCGAGAGTAGTGCG	Ductal-Normal	0	0	0	0	0	0	0	0	0	0	0	0	0	0	0	0	0	0	0	0	0	0	0	0
PDAC_N1_Normal_Ds0CR0_TCGCGAGGTTCGGCAC	Ductal-Normal	0	0	0	0	0	0	0	0	0	0	0	0	0	0	0	0	0	0	0	0	0	0	0	0
PDAC_N1_Normal_Ds0CR0_TCGCGAGGTTCGTGAT	Ductal-Normal	0	0	0	0	0	0	0	0	0	0	0	0	0	0	0	0	0	0	0	0	0	0	0	0
PDAC_N1_Normal_Ds0CR0_TCGCGAGTCACCACCT	Ductal-Normal	0	0	0	0	0	0	0	0	0	0	0	0	0	0	0	0	0	0	0	0	0	0	0	0
PDAC_N1_Normal_Ds0CR0_TCGCGAGTCCATGCTC	Ductal-Normal	0	0	0	0	0	0	0	0	0	0	0	0	0	0	0	0	0	0	0	0	0	0	0	0
PDAC_N1_Normal_Ds0CR0_TCGCGAGTCCTGCAGG	Ductal-Normal	0	0	0	0	0	0	0	0	0	0	0	0	0	0	0	0	0	0	0	0	0	0	0	0
PDAC_N1_Normal_Ds0CR0_TCGCGAGTCCTTGGTC	Ductal-Normal	0	0	0	0	0	0	0	0	0	0	0	0	0	0	0	0	0	0	0	0	0	0	0	0
PDAC_N1_Normal_Ds0CR0_TCGCGTTAGGCTCTTA	Ductal-Normal	0	0	0	0	0	0	0	0	0	0	0	0	0	0	0	0	0	0	0	0	0	0	0	0
PDAC_N1_Normal_Ds0CR0_TCGCGTTGTCTTCAAG	Ductal-Normal	0	0	0	0	0	0	0	0	0	0	0	0	0	0	0	0	0	0	0	0	0	0	0	0
PDAC_N1_Normal_Ds0CR0_TCGCGTTGTGACTCAT	Ductal-Normal	0	0	0	0	0	0	0	0	0	0	0	0	0	0	0	0	0	0	0	0	0	0	0	0
PDAC_N1_Normal_Ds0CR0_TCGCGTTTCACTCTTA	Ductal-Normal	0	0	0	0	0	0	0	0	0	0	0	0	0	0	0	0	0	0	0	0	0	0	0	0
PDAC_N1_Normal_Ds0CR0_TCGCGTTTCATAAAGG	Ductal-Normal	0	0	0	0	0	0	0	0	0	0	0	0	0	0	0	0	0	0	0	0	0	0	0	0
PDAC_N1_Normal_Ds0CR0_TCGGGACAGATGTCGG	Ductal-Normal	0	0	0	0	0	0	0	0	0	0	0	0	0	0	0	0	0	0	0	0	0	0	0	0
PDAC_N1_Normal_Ds0CR0_TCGGGACTCATAAAGG	Ductal-Normal	0	0	0	0	0	0	0	0	0	0	0	0	0	0	0	0	0	0	0	0	0	0	0	0
PDAC_N1_Normal_Ds0CR0_TCGGTAACAATGAATG	Ductal-Normal	0	0	0	0	0	0	0	0	0	0	0	0	0	0	0	0	0	0	0	0	0	0	0	0
PDAC_N1_Normal_Ds0CR0_TCGGTAACATTCCTGC	Ductal-Normal	0	0	0	0	0	0	0	0	0	0	0	0	0	0	0	0	0	0	0	0	0	0	0	0
PDAC_N1_Normal_Ds0CR0_TCGGTAAGTACCAGTT	Ductal-Normal	0	0	0	0	0	0	0	0	0	0	0	0	0	0	0	0	0	0	0	0	0	0	0	0
PDAC_N1_Normal_Ds0CR0_TCGGTAAGTATTAGCC	Ductal-Normal	0	0	0	0	0	0	0	0	0	0	0	0	0	0	0	0	0	0	0	0	0	0	0	0
PDAC_N1_Normal_Ds0CR0_TCGGTAAGTTAAGATG	Ductal-Normal	0	0	0	0	0	0	0	0	0	0	0	0	0	0	0	0	0	0	0	0	0	0	0	0
PDAC_N1_Normal_Ds0CR0_TCGGTAATCGCCATAA	Ductal-Normal	0	0	0	0	0	0	0	0	0	0	0	0	0	0	0	0	0	0	0	0	0	0	0	0
PDAC_N1_Normal_Ds0CR0_TCGTACCAGATGTTAG	Ductal-Normal	0	0	0	0	0	0	0	0	0	0	0	0	0	0	0	0	0	0	0	0	0	0	0	0
PDAC_N1_Normal_Ds0CR0_TCGTACCGTCCAACTA	Ductal-Normal	0	0	0	0	0	0	0	0	0	0	0	0	0	0	0	0	0	0	0	0	0	0	0	0
PDAC_N1_Normal_Ds0CR0_TCGTACCTCCTTTCTC	Ductal-Normal	0	0	0	0	0	0	0	0	0	0	0	0	0	0	0	0	0	0	0	0	0	0	0	0
PDAC_N1_Normal_Ds0CR0_TCGTAGAAGTCAATAG	Ductal-Normal	0	0	0	0	0	0	0	0	0	0	0	0	0	0	0	0	0	0	0	0	0	0	0	0
PDAC_N1_Normal_Ds0CR0_TCGTAGACATTCACTT	Ductal-Normal	0	0	0	0	0	0	0	0	0	0	0	0	0	0	0	0	0	0	0	0	0	0	0	0
PDAC_N1_Normal_Ds0CR0_TCGTAGAGTTCATGGT	Ductal-Normal	0	0	0	0	0	0	0	0	0	0	0	0	0	0	0	0	0	0	0	0	0	0	0	0
PDAC_N1_Normal_Ds0CR0_TCTATTGAGAAGAAGC	Ductal-Normal	0	0	0	0	0	0	0	0	0	0	0	0	0	0	0	0	0	0	0	0	0	0	0	0
PDAC_N1_Normal_Ds0CR0_TCTATTGAGATAGCAT	Ductal-Normal	0	0	0	0	0	0	0	0	0	0	0	0	0	0	0	0	0	0	0	0	0	0	0	0
PDAC_N1_Normal_Ds0CR0_TCTATTGAGGAACTGC	Ductal-Normal	0	0	0	0	0	0	0	0	0	0	0	0	0	0	0	0	0	0	0	0	0	0	0	0
PDAC_N1_Normal_Ds0CR0_TCTATTGCACGTAAGG	Ductal-Normal	0	0	0	0	0	0	0	0	0	0	0	0	0	0	0	0	0	0	0	0	0	0	0	0
PDAC_N1_Normal_Ds0CR0_TCTATTGGTCCCGACA	Ductal-Normal	0	0	0	0	0	0	0	0	0	0	0	0	0	0	0	0	0	0	0	0	0	0	0	0
PDAC_N1_Normal_Ds0CR0_TCTATTGTCATTATCC	Ductal-Normal	0	0	0	0	0	0	0	0	0	0	0	0	0	0	0	0	0	0	0	0	0	0	0	0
PDAC_N1_Normal_Ds0CR0_TCTCATAAGACTAGAT	Ductal-Normal	0	0	0	0	0	0	0	0	0	0	0	0	0	0	0	0	0	0	0	0	0	0	0	0
PDAC_N1_Normal_Ds0CR0_TCTCATACATCGACGC	Ductal-Normal	0	0	0	0	0	0	0	0	0	0	0	0	0	0	0	0	0	0	0	0	0	0	0	0
PDAC_N1_Normal_Ds0CR0_TCTCATAGTGGTAACG	Ductal-Normal	0	0	0	0	0	0	0	0	0	0	0	0	0	0	0	0	0	0	0	0	0	0	0	0
PDAC_N1_Normal_Ds0CR0_TCTCATATCGTGGTCG	Ductal-Normal	0	0	0	0	0	0	0	0	0	0	0	0	0	0	0	0	0	0	0	0	0	0	0	0
PDAC_N1_Normal_Ds0CR0_TCTCATATCTTTACGT	Ductal-Normal	0	0	0	0	0	0	0	0	0	0	0	0	0	0	0	0	0	0	0	0	0	0	0	0
PDAC_N1_Normal_Ds0CR0_TCTCTAACAGCTCGAC	Ductal-Normal	0	0	0	0	0	0	0	0	0	0	0	0	0	0	0	0	0	0	0	0	0	0	0	0
PDAC_N1_Normal_Ds0CR0_TCTCTAAGTGCGATAG	Ductal-Normal	0	0	0	0	0	0	0	0	0	0	0	0	0	0	0	0	0	0	0	0	0	0	0	0
PDAC_N1_Normal_Ds0CR0_TCTCTAAGTTGTGGCC	Ductal-Normal	0	0	0	0	0	0	0	0	0	0	0	0	0	0	0	0	0	0	0	0	0	0	0	0
PDAC_N1_Normal_Ds0CR0_TCTCTAATCCACGACG	Ductal-Normal	0	0	0	0	0	0	0	0	0	0	0	0	0	0	0	0	0	0	0	0	0	0	0	0
PDAC_N1_Normal_Ds0CR0_TCTCTAATCTTGCCGT	Ductal-Normal	0	0	0	0	0	0	0	0	0	0	0	0	0	0	0	0	0	0	0	0	0	0	0	0
PDAC_N1_Normal_Ds0CR0_TCTGAGAAGATGCCTT	Ductal-Normal	0	0	0	0	0	0	0	0	0	0	0	0	0	0	0	0	0	0	0	0	0	0	0	0
PDAC_N1_Normal_Ds0CR0_TCTGAGAAGTTATCGC	Ductal-Normal	0	0	0	0	0	0	0	0	0	0	0	0	0	0	0	0	0	0	0	0	0	0	0	0
PDAC_N1_Normal_Ds0CR0_TCTGAGAGTCCGTTAA	Ductal-Normal	0	0	0	0	0	0	0	0	0	0	0	0	0	0	0	0	0	0	0	0	0	0	0	0
PDAC_N1_Normal_Ds0CR0_TCTGAGATCATATCGG	Ductal-Normal	0	0	0	0	0	0	0	0	0	0	0	0	0	0	0	0	0	0	0	0	0	0	0	0
PDAC_N1_Normal_Ds0CR0_TCTGGAACATTAGCCA	Ductal-Normal	0	0	0	0	0	0	0	0	0	0	0	0	0	0	0	0	0	0	0	0	0	0	0	0
PDAC_N1_Normal_Ds0CR0_TCTTCGGAGATCGATA	Ductal-Normal	0	0	0	0	0	0	0	0	0	0	0	0	0	0	0	0	0	0	0	0	0	0	0	0
PDAC_N1_Normal_Ds0CR0_TCTTCGGCAAGACACG	Ductal-Normal	0	0	0	0	0	0	0	0	0	0	0	0	0	0	0	0	0	0	0	0	0	0	0	0
PDAC_N1_Normal_Ds0CR0_TCTTCGGCATTTGCCC	Ductal-Normal	0	0	0	0	0	0	0	0	0	0	0	0	0	0	0	0	0	0	0	0	0	0	0	0
PDAC_N1_Normal_Ds0CR0_TCTTCGGGTCTGGTCG	Ductal-Normal	0	0	0	0	0	0	0	0	0	0	0	0	0	0	0	0	0	0	0	0	0	0	0	0
PDAC_N1_Normal_Ds0CR0_TCTTCGGTCGGGAGTA	Ductal-Normal	0	0	0	0	0	0	0	0	0	0	0	0	0	0	0	0	0	0	0	0	0	0	0	0
PDAC_N1_Normal_Ds0CR0_TCTTTCCAGGGCATGT	Ductal-Normal	0	0	0	0	0	0	0	0	0	0	0	0	0	0	0	0	0	0	0	0	0	0	0	0
PDAC_N1_Normal_Ds0CR0_TCTTTCCCAGCATGAG	Ductal-Normal	0	0	0	0	0	0	0	0	0	0	0	0	0	0	0	0	0	0	0	0	0	0	0	0
PDAC_N1_Normal_Ds0CR0_TCTTTCCCATGGGAAC	Ductal-Normal	0	0	0	0	0	0	0	0	0	0	0	0	0	0	0	0	0	0	0	0	0	0	0	0
PDAC_N1_Normal_Ds0CR0_TCTTTCCTCCTATGTT	Ductal-Normal	0	0	0	0	0	0	0	0	0	0	0	0	0	0	0	0	0	0	0	0	0	0	0	0
PDAC_N1_Normal_Ds0CR0_TGAAAGAAGCATCATC	Ductal-Normal	0	0	0	0	0	0	0	0	0	0	0	0	0	0	0	0	0	0	0	0	0	0	0	0
PDAC_N1_Normal_Ds0CR0_TGAAAGACACCGAAAG	Ductal-Normal	0	0	0	0	0	0	0	0	0	0	0	0	0	0	0	0	0	0	0	0	0	0	0	0
PDAC_N1_Normal_Ds0CR0_TGAAAGATCAGTCCCT	Ductal-Normal	0	0	0	0	0	0	0	0	0	0	0	0	0	0	0	0	0	0	0	0	0	0	0	0
PDAC_N1_Normal_Ds0CR0_TGAAAGATCCCAAGAT	Ductal-Normal	0	0	0	0	0	0	0	0	0	0	0	0	0	0	0	0	0	0	0	0	0	0	0	0
PDAC_N1_Normal_Ds0CR0_TGAAAGATCGGCGCAT	Ductal-Normal	0	0	0	0	0	0	0	0	0	0	0	0	0	0	0	0	0	0	0	0	0	0	0	0
PDAC_N1_Normal_Ds0CR0_TGACAACAGGGAGTAA	Ductal-Normal	0	0	0	0	0	0	0	0	0	0	0	0	0	0	0	0	0	0	0	0	0	0	0	0
PDAC_N1_Normal_Ds0CR0_TGACAACGTCAAGCGA	Ductal-Normal	0	0	0	0	0	0	0	0	0	0	0	0	0	0	0	0	0	0	0	0	0	0	0	0
PDAC_N1_Normal_Ds0CR0_TGACAACGTGTCAATC	Ductal-Normal	0	0	0	0	0	0	0	0	0	0	0	0	0	0	0	0	0	0	0	0	0	0	0	0
PDAC_N1_Normal_Ds0CR0_TGACAACTCAATAAGG	Ductal-Normal	0	0	0	0	0	0	0	0	0	0	0	0	0	0	0	0	0	0	0	0	0	0	0	0
PDAC_N1_Normal_Ds0CR0_TGACGGCAGGGCTTCC	Ductal-Normal	0	0	0	0	0	0	0	0	0	0	0	0	0	0	0	0	0	0	0	0	0	0	0	0
PDAC_N1_Normal_Ds0CR0_TGACGGCAGGTTACCT	Ductal-Normal	0	0	0	0	0	0	0	0	0	0	0	0	0	0	0	0	0	0	0	0	0	0	0	0
PDAC_N1_Normal_Ds0CR0_TGACGGCCAGTATAAG	Ductal-Normal	0	0	0	0	0	0	0	0	0	0	0	0	0	0	0	0	0	0	0	0	0	0	0	0
PDAC_N1_Normal_Ds0CR0_TGACGGCTCACCCTCA	Ductal-Normal	0	0	0	0	0	0	0	0	0	0	0	0	0	0	0	0	0	0	0	0	0	0	0	0
PDAC_N1_Normal_Ds0CR0_TGACTAGAGCAGACTG	Ductal-Normal	0	0	0	0	0	0	0	0	0	0	0	0	0	0	0	0	0	0	0	0	0	0	0	0
PDAC_N1_Normal_Ds0CR0_TGACTAGGTAAACCTC	Ductal-Normal	0	0	0	0	0	0	0	0	0	0	0	0	0	0	0	0	0	0	0	0	0	0	0	0
PDAC_N1_Normal_Ds0CR0_TGACTAGGTCTTCAAG	Ductal-Normal	0	0	0	0	0	0	0	0	0	0	0	0	0	0	0	0	0	0	0	0	0	0	0	0
PDAC_N1_Normal_Ds0CR0_TGACTTTAGATCGATA	Ductal-Normal	0	0	0	0	0	0	0	0	0	0	0	0	0	0	0	0	0	0	0	0	0	0	0	0
PDAC_N1_Normal_Ds0CR0_TGACTTTCACGTAAGG	Ductal-Normal	0	0	0	0	0	0	0	0	0	0	0	0	0	0	0	0	0	0	0	0	0	0	0	0
PDAC_N1_Normal_Ds0CR0_TGAGAGGAGATCCGAG	Ductal-Normal	0	0	0	0	0	0	0	0	0	0	0	0	0	0	0	0	0	0	0	0	0	0	0	0
PDAC_N1_Normal_Ds0CR0_TGAGAGGCAGATCCAT	Ductal-Normal	0	0	0	0	0	0	0	0	0	0	0	0	0	0	0	0	0	0	0	0	0	0	0	0
PDAC_N1_Normal_Ds0CR0_TGAGAGGTCAGGATCT	Ductal-Normal	0	0	0	0	0	0	0	0	0	0	0	0	0	0	0	0	0	0	0	0	0	0	0	0
PDAC_N1_Normal_Ds0CR0_TGAGCATGTTCCCGAG	Ductal-Normal	0	0	0	0	0	0	0	0	0	0	0	0	0	0	0	0	0	0	0	0	0	0	0	0
PDAC_N1_Normal_Ds0CR0_TGAGCATTCACCGGGT	Ductal-Normal	0	0	0	0	0	0	0	0	0	0	0	0	0	0	0	0	0	0	0	0	0	0	0	0
PDAC_N1_Normal_Ds0CR0_TGAGCATTCACGAAGG	Ductal-Normal	0	0	0	0	0	0	0	0	0	0	0	0	0	0	0	0	0	0	0	0	0	0	0	0
PDAC_N1_Normal_Ds0CR0_TGAGCCGAGACGCAAC	Ductal-Normal	0	0	0	0	0	0	0	0	0	0	0	0	0	0	0	0	0	0	0	0	0	0	0	0
PDAC_N1_Normal_Ds0CR0_TGAGCCGAGATATGCA	Ductal-Normal	0	0	0	0	0	0	0	0	0	0	0	0	0	0	0	0	0	0	0	0	0	0	0	0
PDAC_N1_Normal_Ds0CR0_TGAGCCGTCGGTGTCG	Ductal-Normal	0	0	0	0	0	0	0	0	0	0	0	0	0	0	0	0	0	0	0	0	0	0	0	0
PDAC_N1_Normal_Ds0CR0_TGAGGGAAGCTAGTCT	Ductal-Normal	0	0	0	0	0	0	0	0	0	0	0	0	0	0	0	0	0	0	0	0	0	0	0	0
PDAC_N1_Normal_Ds0CR0_TGAGGGAAGTTGTAGA	Ductal-Normal	0	0	0	0	0	0	0	0	0	0	0	0	0	0	0	0	0	0	0	0	0	0	0	0
PDAC_N1_Normal_Ds0CR0_TGAGGGACACGTCAGC	Ductal-Normal	0	0	0	0	0	0	0	0	0	0	0	0	0	0	0	0	0	0	0	0	0	0	0	0
PDAC_N1_Normal_Ds0CR0_TGAGGGAGTTCTGTTT	Ductal-Normal	0	0	0	0	0	0	0	0	0	0	0	0	0	0	0	0	0	0	0	0	0	0	0	0
PDAC_N1_Normal_Ds0CR0_TGAGGGATCCTGTAGA	Ductal-Normal	0	0	0	0	0	0	0	0	0	0	0	0	0	0	0	0	0	0	0	0	0	0	0	0
PDAC_N1_Normal_Ds0CR0_TGAGGGATCTTCAACT	Ductal-Normal	0	0	0	0	0	0	0	0	0	0	0	0	0	0	0	0	0	0	0	0	0	0	0	0
PDAC_N1_Normal_Ds0CR0_TGATTTCCAGACGCAA	Ductal-Normal	0	0	0	0	0	0	0	0	0	0	0	0	0	0	0	0	0	0	0	0	0	0	0	0
PDAC_N1_Normal_Ds0CR0_TGATTTCCATGGGACA	Ductal-Normal	0	0	0	0	0	0	0	0	0	0	0	0	0	0	0	0	0	0	0	0	0	0	0	0
PDAC_N1_Normal_Ds0CR0_TGATTTCGTCGGATCC	Acinar	0	0	0	0	0	0	0	0	0	0	0	0	0	0	0	0	0	0	0	0	0	0	0	0
PDAC_N1_Normal_Ds0CR0_TGATTTCGTCGTTGTA	Ductal-Normal	0	0	0	0	0	0	0	0	0	0	0	0	0	0	0	0	0	0	0	0	0	0	0	0
PDAC_N1_Normal_Ds0CR0_TGATTTCTCACTTACT	Acinar	0	0	0	0	0	0	0	0	0	0	0	0	0	0	0	0	0	0	0	0	0	0	0	0
PDAC_N1_Normal_Ds0CR0_TGATTTCTCGGCGGTT	Ductal-Normal	0	0	0	0	0	0	0	0	0	0	0	0	0	0	0	0	0	0	0	0	0	0	0	0
PDAC_N1_Normal_Ds0CR0_TGATTTCTCGGTGTTA	Ductal-Normal	0	0	0	0	0	0	0	0	0	0	0	0	0	0	0	0	0	0	0	0	0	0	0	0
PDAC_N1_Normal_Ds0CR0_TGATTTCTCTAACTTC	Ductal-Normal	0	0	0	0	0	0	0	0	0	0	0	0	0	0	0	0	0	0	0	0	0	0	0	0
PDAC_N1_Normal_Ds0CR0_TGCACCTCAGGTCCAC	Acinar	0	0	0	0	0	0	0	0	0	0	0	0	0	0	0	0	0	0	0	0	0	0	0	0
PDAC_N1_Normal_Ds0CR0_TGCACCTGTCGATTGT	Ductal-Normal	0	0	0	0	0	0	0	0	0	0	0	0	0	0	0	0	0	0	0	0	0	0	0	0
PDAC_N1_Normal_Ds0CR0_TGCACCTGTGCGGTAA	Ductal-Normal	0	0	0	0	0	0	0	0	0	0	0	0	0	0	0	0	0	0	0	0	0	0	0	0
PDAC_N1_Normal_Ds0CR0_TGCACCTGTTATGTGC	Ductal-Normal	0	0	0	0	0	0	0	0	0	0	0	0	0	0	0	0	0	0	0	0	0	0	0	0
PDAC_N1_Normal_Ds0CR0_TGCACCTTCCCGACTT	Ductal-Normal	0	0	0	0	0	0	0	0	0	0	0	0	0	0	0	0	0	0	0	0	0	0	0	0
PDAC_N1_Normal_Ds0CR0_TGCACCTTCTCTTATG	Ductal-Normal	0	0	0	0	0	0	0	0	0	0	0	0	0	0	0	0	0	0	0	0	0	0	0	0
PDAC_N1_Normal_Ds0CR0_TGCCAAAAGGCAGGTT	Ductal-Normal	0	0	0	0	0	0	0	0	0	0	0	0	0	0	0	0	0	0	0	0	0	0	0	0
PDAC_N1_Normal_Ds0CR0_TGCCAAAGTACCTACA	Ductal-Normal	0	0	0	0	0	0	0	0	0	0	0	0	0	0	0	0	0	0	0	0	0	0	0	0
PDAC_N1_Normal_Ds0CR0_TGCCAAATCAATCTCT	Ductal-Normal	0	0	0	0	0	0	0	0	0	0	0	0	0	0	0	0	0	0	0	0	0	0	0	0
PDAC_N1_Normal_Ds0CR0_TGCCCATAGAAGGACA	Ductal-Normal	0	0	0	0	0	0	0	0	0	0	0	0	0	0	0	0	0	0	0	0	0	0	0	0
PDAC_N1_Normal_Ds0CR0_TGCCCATAGACGCACA	Ductal-Normal	0	0	0	0	0	0	0	0	0	0	0	0	0	0	0	0	0	0	0	0	0	0	0	0
PDAC_N1_Normal_Ds0CR0_TGCCCATAGTCGTACT	Ductal-Normal	0	0	0	0	0	0	0	0	0	0	0	0	0	0	0	0	0	0	0	0	0	0	0	0
PDAC_N1_Normal_Ds0CR0_TGCCCATCAACGCACC	Ductal-Normal	0	0	0	0	0	0	0	0	0	0	0	0	0	0	0	0	0	0	0	0	0	0	0	0
PDAC_N1_Normal_Ds0CR0_TGCCCATCACGAGAGT	Ductal-Normal	0	0	0	0	0	0	0	0	0	0	0	0	0	0	0	0	0	0	0	0	0	0	0	0
PDAC_N1_Normal_Ds0CR0_TGCCCTAAGCGATTCT	Ductal-Normal	0	0	0	0	0	0	0	0	0	0	0	0	0	0	0	0	0	0	0	0	0	0	0	0
PDAC_N1_Normal_Ds0CR0_TGCCCTAAGCTAACTC	Malignant	0	0	0	0	0	0	0	0	0	0	0	0	0	0	0	0	0	0	0	0	0	0	0	0
PDAC_N1_Normal_Ds0CR0_TGCCCTAAGGAATGGA	Ductal-Normal	0	0	0	0	0	0	0	0	0	0	0	0	0	0	0	0	0	0	0	0	0	0	0	0
PDAC_N1_Normal_Ds0CR0_TGCCCTAGTCAATACC	Ductal-Normal	0	0	0	0	0	0	0	0	0	0	0	0	0	0	0	0	0	0	0	0	0	0	0	0
PDAC_N1_Normal_Ds0CR0_TGCCCTATCACAAACC	Ductal-Normal	0	0	0	0	0	0	0	0	0	0	0	0	0	0	0	0	0	0	0	0	0	0	0	0
PDAC_N1_Normal_Ds0CR0_TGCGCAGGTCACTTCC	Ductal-Normal	0	0	0	0	0	0	0	0	0	0	0	0	0	0	0	0	0	0	0	0	0	0	0	0
PDAC_N1_Normal_Ds0CR0_TGCGCAGGTGTTAAGA	Ductal-Normal	0	0	0	0	0	0	0	0	0	0	0	0	0	0	0	0	0	0	0	0	0	0	0	0
PDAC_N1_Normal_Ds0CR0_TGCGCAGTCGACCAGC	Ductal-Normal	0	0	0	0	0	0	0	0	0	0	0	0	0	0	0	0	0	0	0	0	0	0	0	0
PDAC_N1_Normal_Ds0CR0_TGCGGGTAGTTGTCGT	Ductal-Normal	0	0	0	0	0	0	0	0	0	0	0	0	0	0	0	0	0	0	0	0	0	0	0	0
PDAC_N1_Normal_Ds0CR0_TGCGGGTTCACAGTAC	Ductal-Normal	0	0	0	0	0	0	0	0	0	0	0	0	0	0	0	0	0	0	0	0	0	0	0	0
PDAC_N1_Normal_Ds0CR0_TGCGGGTTCTAGCACA	Ductal-Normal	0	0	0	0	0	0	0	0	0	0	0	0	0	0	0	0	0	0	0	0	0	0	0	0
PDAC_N1_Normal_Ds0CR0_TGCGTGGAGCTGGAAC	Ductal-Normal	0	0	0	0	0	0	0	0	0	0	0	0	0	0	0	0	0	0	0	0	0	0	0	0
PDAC_N1_Normal_Ds0CR0_TGCGTGGGTAAGGGCT	Ductal-Normal	0	0	0	0	0	0	0	0	0	0	0	0	0	0	0	0	0	0	0	0	0	0	0	0
PDAC_N1_Normal_Ds0CR0_TGCGTGGGTATAATGG	Ductal-Normal	0	0	0	0	0	0	0	0	0	0	0	0	0	0	0	0	0	0	0	0	0	0	0	0
PDAC_N1_Normal_Ds0CR0_TGCGTGGGTCATCCCT	Ductal-Normal	0	0	0	0	0	0	0	0	0	0	0	0	0	0	0	0	0	0	0	0	0	0	0	0
PDAC_N1_Normal_Ds0CR0_TGCGTGGGTGATGATA	Ductal-Normal	0	0	0	0	0	0	0	0	0	0	0	0	0	0	0	0	0	0	0	0	0	0	0	0
PDAC_N1_Normal_Ds0CR0_TGCTACCCACGAAAGC	Ductal-Normal	0	0	0	0	0	0	0	0	0	0	0	0	0	0	0	0	0	0	0	0	0	0	0	0
PDAC_N1_Normal_Ds0CR0_TGCTACCCATGCCACG	Acinar	0	0	0	0	0	0	0	0	0	0	0	0	0	0	0	0	0	0	0	0	0	0	0	0
PDAC_N1_Normal_Ds0CR0_TGCTACCCATGCCTTC	Ductal-Normal	0	0	0	0	0	0	0	0	0	0	0	0	0	0	0	0	0	0	0	0	0	0	0	0
PDAC_N1_Normal_Ds0CR0_TGCTACCGTCCGCTGA	Ductal-Normal	0	0	0	0	0	0	0	0	0	0	0	0	0	0	0	0	0	0	0	0	0	0	0	0
PDAC_N1_Normal_Ds0CR0_TGCTACCTCACCTTAT	Ductal-Normal	0	0	0	0	0	0	0	0	0	0	0	0	0	0	0	0	0	0	0	0	0	0	0	0
PDAC_N1_Normal_Ds0CR0_TGCTACCTCAGTGCAT	Ductal-Normal	0	0	0	0	0	0	0	0	0	0	0	0	0	0	0	0	0	0	0	0	0	0	0	0
PDAC_N1_Normal_Ds0CR0_TGCTGCTAGCGGATCA	Ductal-Normal	0	0	0	0	0	0	0	0	0	0	0	0	0	0	0	0	0	0	0	0	0	0	0	0
PDAC_N1_Normal_Ds0CR0_TGCTGCTTCCAAGCCG	Ductal-Normal	0	0	0	0	0	0	0	0	0	0	0	0	0	0	0	0	0	0	0	0	0	0	0	0
PDAC_N1_Normal_Ds0CR0_TGCTGCTTCTGCCCTA	Ductal-Normal	0	0	0	0	0	0	0	0	0	0	0	0	0	0	0	0	0	0	0	0	0	0	0	0
PDAC_N1_Normal_Ds0CR0_TGGACGCCAACGATCT	Ductal-Normal	0	0	0	0	0	0	0	0	0	0	0	0	0	0	0	0	0	0	0	0	0	0	0	0
PDAC_N1_Normal_Ds0CR0_TGGACGCCACAGCGTC	Ductal-Normal	0	0	0	0	0	0	0	0	0	0	0	0	0	0	0	0	0	0	0	0	0	0	0	0
PDAC_N1_Normal_Ds0CR0_TGGACGCGTAGAGTGC	Ductal-Normal	0	0	0	0	0	0	0	0	0	0	0	0	0	0	0	0	0	0	0	0	0	0	0	0
PDAC_N1_Normal_Ds0CR0_TGGACGCGTAGGCATG	Ductal-Normal	0	0	0	0	0	0	0	0	0	0	0	0	0	0	0	0	0	0	0	0	0	0	0	0
PDAC_N1_Normal_Ds0CR0_TGGACGCTCAACGGGA	Ductal-Normal	0	0	0	0	0	0	0	0	0	0	0	0	0	0	0	0	0	0	0	0	0	0	0	0
PDAC_N1_Normal_Ds0CR0_TGGCCAGAGCGTGAAC	Ductal-Normal	0	0	0	0	0	0	0	0	0	0	0	0	0	0	0	0	0	0	0	0	0	0	0	0
PDAC_N1_Normal_Ds0CR0_TGGCCAGAGGCGCTCT	Ductal-Normal	0	0	0	0	0	0	0	0	0	0	0	0	0	0	0	0	0	0	0	0	0	0	0	0
PDAC_N1_Normal_Ds0CR0_TGGCCAGAGTTCGCAT	Ductal-Normal	0	0	0	0	0	0	0	0	0	0	0	0	0	0	0	0	0	0	0	0	0	0	0	0
PDAC_N1_Normal_Ds0CR0_TGGCCAGCAAAGAATC	Ductal-Normal	0	0	0	0	0	0	0	0	0	0	0	0	0	0	0	0	0	0	0	0	0	0	0	0
PDAC_N1_Normal_Ds0CR0_TGGCCAGGTTCTCATT	Ductal-Normal	0	0	0	0	0	0	0	0	0	0	0	0	0	0	0	0	0	0	0	0	0	0	0	0
PDAC_N1_Normal_Ds0CR0_TGGCGCACAAACGTGG	Ductal-Normal	0	0	0	0	0	0	0	0	0	0	0	0	0	0	0	0	0	0	0	0	0	0	0	0
PDAC_N1_Normal_Ds0CR0_TGGCGCACAGGCTGAA	Ductal-Normal	0	0	0	0	0	0	0	0	0	0	0	0	0	0	0	0	0	0	0	0	0	0	0	0
PDAC_N1_Normal_Ds0CR0_TGGCGCACATGCCTTC	Ductal-Normal	0	0	0	0	0	0	0	0	0	0	0	0	0	0	0	0	0	0	0	0	0	0	0	0
PDAC_N1_Normal_Ds0CR0_TGGCGCATCCTTGGTC	Ductal-Normal	0	0	0	0	0	0	0	0	0	0	0	0	0	0	0	0	0	0	0	0	0	0	0	0
PDAC_N1_Normal_Ds0CR0_TGGCTGGCAGTGACAG	Ductal-Normal	0	0	0	0	0	0	0	0	0	0	0	0	0	0	0	0	0	0	0	0	0	0	0	0
PDAC_N1_Normal_Ds0CR0_TGGCTGGGTTCCTCCA	Acinar	0	0	0	0	0	0	0	0	0	0	0	0	0	0	0	0	0	0	0	0	0	0	0	0
PDAC_N1_Normal_Ds0CR0_TGGGAAGAGGGAAACA	Ductal-Normal	0	0	0	0	0	0	0	0	0	0	0	0	0	0	0	0	0	0	0	0	0	0	0	0
PDAC_N1_Normal_Ds0CR0_TGGGAAGGTCCGAGTC	Ductal-Normal	0	0	0	0	0	0	0	0	0	0	0	0	0	0	0	0	0	0	0	0	0	0	0	0
PDAC_N1_Normal_Ds0CR0_TGGGAAGTCTGAGGGA	Ductal-Normal	0	0	0	0	0	0	0	0	0	0	0	0	0	0	0	0	0	0	0	0	0	0	0	0
PDAC_N1_Normal_Ds0CR0_TGGGCGTAGCCCAGCT	Ductal-Normal	0	0	0	0	0	0	0	0	0	0	0	0	0	0	0	0	0	0	0	0	0	0	0	0
PDAC_N1_Normal_Ds0CR0_TGGGCGTAGTCGTACT	Acinar	0	0	0	0	0	0	0	0	0	0	0	0	0	0	0	0	0	0	0	0	0	0	0	0
PDAC_N1_Normal_Ds0CR0_TGGGCGTCATGTCCTC	Ductal-Normal	0	0	0	0	0	0	0	0	0	0	0	0	0	0	0	0	0	0	0	0	0	0	0	0
PDAC_N1_Normal_Ds0CR0_TGGGCGTTCTCTGCTG	Ductal-Normal	0	0	0	0	0	0	0	0	0	0	0	0	0	0	0	0	0	0	0	0	0	0	0	0
PDAC_N1_Normal_Ds0CR0_TGGTTAGAGATATGCA	Ductal-Normal	0	0	0	0	0	0	0	0	0	0	0	0	0	0	0	0	0	0	0	0	0	0	0	0
PDAC_N1_Normal_Ds0CR0_TGGTTAGGTTGCCTCT	Ductal-Normal	0	0	0	0	0	0	0	0	0	0	0	0	0	0	0	0	0	0	0	0	0	0	0	0
PDAC_N1_Normal_Ds0CR0_TGGTTAGTCCAAACTG	Ductal-Normal	0	0	0	0	0	0	0	0	0	0	0	0	0	0	0	0	0	0	0	0	0	0	0	0
PDAC_N1_Normal_Ds0CR0_TGGTTAGTCCTGCAGG	Ductal-Normal	0	0	0	0	0	0	0	0	0	0	0	0	0	0	0	0	0	0	0	0	0	0	0	0
PDAC_N1_Normal_Ds0CR0_TGGTTCCAGTGAACGC	Ductal-Normal	0	0	0	0	0	0	0	0	0	0	0	0	0	0	0	0	0	0	0	0	0	0	0	0
PDAC_N1_Normal_Ds0CR0_TGGTTCCAGTTTAGGA	Ductal-Normal	0	0	0	0	0	0	0	0	0	0	0	0	0	0	0	0	0	0	0	0	0	0	0	0
PDAC_N1_Normal_Ds0CR0_TGGTTCCGTGGTGTAG	Ductal-Normal	0	0	0	0	0	0	0	0	0	0	0	0	0	0	0	0	0	0	0	0	0	0	0	0
PDAC_N1_Normal_Ds0CR0_TGGTTCCTCGCGGATC	Ductal-Normal	0	0	0	0	0	0	0	0	0	0	0	0	0	0	0	0	0	0	0	0	0	0	0	0
PDAC_N1_Normal_Ds0CR0_TGGTTCCTCGGTTCGG	Acinar	0	0	0	0	0	0	0	0	0	0	0	0	0	0	0	0	0	0	0	0	0	0	0	0
PDAC_N1_Normal_Ds0CR0_TGTATTCCAAGCTGAG	Ductal-Normal	0	0	0	0	0	0	0	0	0	0	0	0	0	0	0	0	0	0	0	0	0	0	0	0
PDAC_N1_Normal_Ds0CR0_TGTCCCACAAGCCTAT	Ductal-Normal	0	0	0	0	0	0	0	0	0	0	0	0	0	0	0	0	0	0	0	0	0	0	0	0
PDAC_N1_Normal_Ds0CR0_TGTCCCATCACGCGGT	Ductal-Normal	0	0	0	0	0	0	0	0	0	0	0	0	0	0	0	0	0	0	0	0	0	0	0	0
PDAC_N1_Normal_Ds0CR0_TGTCCCATCTGCAGTA	Ductal-Normal	0	0	0	0	0	0	0	0	0	0	0	0	0	0	0	0	0	0	0	0	0	0	0	0
PDAC_N1_Normal_Ds0CR0_TGTCCCATCTGCGGCA	Ductal-Normal	0	0	0	0	0	0	0	0	0	0	0	0	0	0	0	0	0	0	0	0	0	0	0	0
PDAC_N1_Normal_Ds0CR0_TGTGGTAGTCACTGGC	Ductal-Normal	0	0	0	0	0	0	0	0	0	0	0	0	0	0	0	0	0	0	0	0	0	0	0	0
PDAC_N1_Normal_Ds0CR0_TGTGGTATCAACACGT	Ductal-Normal	0	0	0	0	0	0	0	0	0	0	0	0	0	0	0	0	0	0	0	0	0	0	0	0
PDAC_N1_Normal_Ds0CR0_TGTGTTTAGAAGGACA	Ductal-Normal	0	0	0	0	0	0	0	0	0	0	0	0	0	0	0	0	0	0	0	0	0	0	0	0
PDAC_N1_Normal_Ds0CR0_TGTGTTTCAGATCCAT	Ductal-Normal	0	0	0	0	0	0	0	0	0	0	0	0	0	0	0	0	0	0	0	0	0	0	0	0
PDAC_N1_Normal_Ds0CR0_TGTGTTTGTAAACGCG	Ductal-Normal	0	0	0	0	0	0	0	0	0	0	0	0	0	0	0	0	0	0	0	0	0	0	0	0
PDAC_N1_Normal_Ds0CR0_TGTTCCGCAATCTACG	Ductal-Normal	0	0	0	0	0	0	0	0	0	0	0	0	0	0	0	0	0	0	0	0	0	0	0	0
PDAC_N1_Normal_Ds0CR0_TGTTCCGCACGCATCG	Ductal-Normal	0	0	0	0	0	0	0	0	0	0	0	0	0	0	0	0	0	0	0	0	0	0	0	0
PDAC_N1_Normal_Ds0CR0_TGTTCCGTCAAAGTAG	Ductal-Normal	0	0	0	0	0	0	0	0	0	0	0	0	0	0	0	0	0	0	0	0	0	0	0	0
PDAC_N1_Normal_Ds0CR0_TTAACTCCAAATCCGT	Ductal-Normal	0	0	0	0	0	0	0	0	0	0	0	0	0	0	0	0	0	0	0	0	0	0	0	0
PDAC_N1_Normal_Ds0CR0_TTAACTCCAGTCCTTC	Ductal-Normal	0	0	0	0	0	0	0	0	0	0	0	0	0	0	0	0	0	0	0	0	0	0	0	0
PDAC_N1_Normal_Ds0CR0_TTAACTCCATTGTGCA	Ductal-Normal	0	0	0	0	0	0	0	0	0	0	0	0	0	0	0	0	0	0	0	0	0	0	0	0
PDAC_N1_Normal_Ds0CR0_TTAGGACAGCCCGAAA	Ductal-Normal	0	0	0	0	0	0	0	0	0	0	0	0	0	0	0	0	0	0	0	0	0	0	0	0
PDAC_N1_Normal_Ds0CR0_TTAGGACAGTCAAGGC	Ductal-Normal	0	0	0	0	0	0	0	0	0	0	0	0	0	0	0	0	0	0	0	0	0	0	0	0
PDAC_N1_Normal_Ds0CR0_TTAGGACAGTCCAGGA	Acinar	0	0	0	0	0	0	0	0	0	0	0	0	0	0	0	0	0	0	0	0	0	0	0	0
PDAC_N1_Normal_Ds0CR0_TTAGGACAGTCCCACG	Ductal-Normal	0	0	0	0	0	0	0	0	0	0	0	0	0	0	0	0	0	0	0	0	0	0	0	0
PDAC_N1_Normal_Ds0CR0_TTAGGACTCCCTCAGT	Ductal-Normal	0	0	0	0	0	0	0	0	0	0	0	0	0	0	0	0	0	0	0	0	0	0	0	0
PDAC_N1_Normal_Ds0CR0_TTAGGACTCGAGAGCA	Ductal-Normal	0	0	0	0	0	0	0	0	0	0	0	0	0	0	0	0	0	0	0	0	0	0	0	0
PDAC_N1_Normal_Ds0CR0_TTAGGACTCTATCCCG	Ductal-Normal	0	0	0	0	0	0	0	0	0	0	0	0	0	0	0	0	0	0	0	0	0	0	0	0
PDAC_N1_Normal_Ds0CR0_TTAGGCAAGAAGGTGA	Ductal-Normal	0	0	0	0	0	0	0	0	0	0	0	0	0	0	0	0	0	0	0	0	0	0	0	0
PDAC_N1_Normal_Ds0CR0_TTAGGCAAGCATGGCA	Ductal-Normal	0	0	0	0	0	0	0	0	0	0	0	0	0	0	0	0	0	0	0	0	0	0	0	0
PDAC_N1_Normal_Ds0CR0_TTAGTTCAGATAGCAT	Ductal-Normal	0	0	0	0	0	0	0	0	0	0	0	0	0	0	0	0	0	0	0	0	0	0	0	0
PDAC_N1_Normal_Ds0CR0_TTAGTTCAGTGTCCCG	Acinar	0	0	0	0	0	0	0	0	0	0	0	0	0	0	0	0	0	0	0	0	0	0	0	0
PDAC_N1_Normal_Ds0CR0_TTAGTTCGTGAGGGAG	Ductal-Normal	0	0	0	0	0	0	0	0	0	0	0	0	0	0	0	0	0	0	0	0	0	0	0	0
PDAC_N1_Normal_Ds0CR0_TTATGCTAGTGCTGCC	Ductal-Normal	0	0	0	0	0	0	0	0	0	0	0	0	0	0	0	0	0	0	0	0	0	0	0	0
PDAC_N1_Normal_Ds0CR0_TTATGCTCAAAGAATC	Ductal-Normal	0	0	0	0	0	0	0	0	0	0	0	0	0	0	0	0	0	0	0	0	0	0	0	0
PDAC_N1_Normal_Ds0CR0_TTATGCTCAAGTCATC	Ductal-Normal	0	0	0	0	0	0	0	0	0	0	0	0	0	0	0	0	0	0	0	0	0	0	0	0
PDAC_N1_Normal_Ds0CR0_TTATGCTCACATGTGT	Acinar	0	0	0	0	0	0	0	0	0	0	0	0	0	0	0	0	0	0	0	0	0	0	0	0
PDAC_N1_Normal_Ds0CR0_TTATGCTTCTTTCCTC	Ductal-Normal	0	0	0	0	0	0	0	0	0	0	0	0	0	0	0	0	0	0	0	0	0	0	0	0
PDAC_N1_Normal_Ds0CR0_TTCCCAGAGTTTGCGT	Ductal-Normal	0	0	0	0	0	0	0	0	0	0	0	0	0	0	0	0	0	0	0	0	0	0	0	0
PDAC_N1_Normal_Ds0CR0_TTCCCAGCAATTGCTG	Ductal-Normal	0	0	0	0	0	0	0	0	0	0	0	0	0	0	0	0	0	0	0	0	0	0	0	0
PDAC_N1_Normal_Ds0CR0_TTCCCAGCACCACCAG	Ductal-Normal	0	0	0	0	0	0	0	0	0	0	0	0	0	0	0	0	0	0	0	0	0	0	0	0
PDAC_N1_Normal_Ds0CR0_TTCCCAGCACGGACAA	Ductal-Normal	0	0	0	0	0	0	0	0	0	0	0	0	0	0	0	0	0	0	0	0	0	0	0	0
PDAC_N1_Normal_Ds0CR0_TTCCCAGCACTTCGAA	Ductal-Normal	0	0	0	0	0	0	0	0	0	0	0	0	0	0	0	0	0	0	0	0	0	0	0	0
PDAC_N1_Normal_Ds0CR0_TTCCCAGGTATTAGCC	Ductal-Normal	0	0	0	0	0	0	0	0	0	0	0	0	0	0	0	0	0	0	0	0	0	0	0	0
PDAC_N1_Normal_Ds0CR0_TTCCCAGGTCGCGTGT	Ductal-Normal	0	0	0	0	0	0	0	0	0	0	0	0	0	0	0	0	0	0	0	0	0	0	0	0
PDAC_N1_Normal_Ds0CR0_TTCCCAGGTCTCTTAT	Ductal-Normal	0	0	0	0	0	0	0	0	0	0	0	0	0	0	0	0	0	0	0	0	0	0	0	0
PDAC_N1_Normal_Ds0CR0_TTCCCAGGTTACCGAT	Ductal-Normal	0	0	0	0	0	0	0	0	0	0	0	0	0	0	0	0	0	0	0	0	0	0	0	0
PDAC_N1_Normal_Ds0CR0_TTCCCAGTCGACCAGC	Ductal-Normal	0	0	0	0	0	0	0	0	0	0	0	0	0	0	0	0	0	0	0	0	0	0	0	0
PDAC_N1_Normal_Ds0CR0_TTCGAAGAGAACAACT	Ductal-Normal	0	0	0	0	0	0	0	0	0	0	0	0	0	0	0	0	0	0	0	0	0	0	0	0
PDAC_N1_Normal_Ds0CR0_TTCGAAGAGAGGTTGC	Ductal-Normal	0	0	0	0	0	0	0	0	0	0	0	0	0	0	0	0	0	0	0	0	0	0	0	0
PDAC_N1_Normal_Ds0CR0_TTCGAAGGTAGCTTGT	Ductal-Normal	0	0	0	0	0	0	0	0	0	0	0	0	0	0	0	0	0	0	0	0	0	0	0	0
PDAC_N1_Normal_Ds0CR0_TTCGAAGTCAGATAAG	Ductal-Normal	0	0	0	0	0	0	0	0	0	0	0	0	0	0	0	0	0	0	0	0	0	0	0	0
PDAC_N1_Normal_Ds0CR0_TTCGAAGTCTTCGAGA	Ductal-Normal	0	0	0	0	0	0	0	0	0	0	0	0	0	0	0	0	0	0	0	0	0	0	0	0
PDAC_N1_Normal_Ds0CR0_TTCGGTCAGAGTCTGG	Acinar	0	0	0	0	0	0	0	0	0	0	0	0	0	0	0	0	0	0	0	0	0	0	0	0
PDAC_N1_Normal_Ds0CR0_TTCGGTCAGCCAGGAT	Ductal-Normal	0	0	0	0	0	0	0	0	0	0	0	0	0	0	0	0	0	0	0	0	0	0	0	0
PDAC_N1_Normal_Ds0CR0_TTCGGTCAGCGTTGCC	Ductal-Normal	0	0	0	0	0	0	0	0	0	0	0	0	0	0	0	0	0	0	0	0	0	0	0	0
PDAC_N1_Normal_Ds0CR0_TTCGGTCAGTCCATAC	Ductal-Normal	0	0	0	0	0	0	0	0	0	0	0	0	0	0	0	0	0	0	0	0	0	0	0	0
PDAC_N1_Normal_Ds0CR0_TTCGGTCCAATGGATA	Ductal-Normal	0	0	0	0	0	0	0	0	0	0	0	0	0	0	0	0	0	0	0	0	0	0	0	0
PDAC_N1_Normal_Ds0CR0_TTCGGTCCATTAACCG	Acinar	0	0	0	0	0	0	0	0	0	0	0	0	0	0	0	0	0	0	0	0	0	0	0	0
PDAC_N1_Normal_Ds0CR0_TTCGGTCCATTCACTT	Ductal-Normal	0	0	0	0	0	0	0	0	0	0	0	0	0	0	0	0	0	0	0	0	0	0	0	0
PDAC_N1_Normal_Ds0CR0_TTCGGTCTCCCTAATT	Ductal-Normal	0	0	0	0	0	0	0	0	0	0	0	0	0	0	0	0	0	0	0	0	0	0	0	0
PDAC_N1_Normal_Ds0CR0_TTCGGTCTCCGTCAAA	Ductal-Normal	0	0	0	0	0	0	0	0	0	0	0	0	0	0	0	0	0	0	0	0	0	0	0	0
PDAC_N1_Normal_Ds0CR0_TTCTACAAGCAGCGTA	Ductal-Normal	0	0	0	0	0	0	0	0	0	0	0	0	0	0	0	0	0	0	0	0	0	0	0	0
PDAC_N1_Normal_Ds0CR0_TTCTACATCTTGTATC	Acinar	0	0	0	0	0	0	0	0	0	0	0	0	0	0	0	0	0	0	0	0	0	0	0	0
PDAC_N1_Normal_Ds0CR0_TTCTCAAAGAGTCTGG	Ductal-Normal	0	0	0	0	0	0	0	0	0	0	0	0	0	0	0	0	0	0	0	0	0	0	0	0
PDAC_N1_Normal_Ds0CR0_TTCTCAAAGGCATTGG	Ductal-Normal	0	0	0	0	0	0	0	0	0	0	0	0	0	0	0	0	0	0	0	0	0	0	0	0
PDAC_N1_Normal_Ds0CR0_TTCTCAATCCGAGCCA	Ductal-Normal	0	0	0	0	0	0	0	0	0	0	0	0	0	0	0	0	0	0	0	0	0	0	0	0
PDAC_N1_Normal_Ds0CR0_TTCTCCTAGACTAAGT	Ductal-Normal	0	0	0	0	0	0	0	0	0	0	0	0	0	0	0	0	0	0	0	0	0	0	0	0
PDAC_N1_Normal_Ds0CR0_TTCTCCTAGCCAGAAC	Ductal-Normal	0	0	0	0	0	0	0	0	0	0	0	0	0	0	0	0	0	0	0	0	0	0	0	0
PDAC_N1_Normal_Ds0CR0_TTCTCCTAGGGTTCCC	Ductal-Normal	0	0	0	0	0	0	0	0	0	0	0	0	0	0	0	0	0	0	0	0	0	0	0	0
PDAC_N1_Normal_Ds0CR0_TTCTCCTCAAGAGGCT	Ductal-Normal	0	0	0	0	0	0	0	0	0	0	0	0	0	0	0	0	0	0	0	0	0	0	0	0
PDAC_N1_Normal_Ds0CR0_TTCTCCTCAATGAATG	Ductal-Normal	0	0	0	0	0	0	0	0	0	0	0	0	0	0	0	0	0	0	0	0	0	0	0	0
PDAC_N1_Normal_Ds0CR0_TTCTCCTCAGCTGTGC	Ductal-Normal	0	0	0	0	0	0	0	0	0	0	0	0	0	0	0	0	0	0	0	0	0	0	0	0
PDAC_N1_Normal_Ds0CR0_TTCTCCTGTTAGTGGG	Ductal-Normal	0	0	0	0	0	0	0	0	0	0	0	0	0	0	0	0	0	0	0	0	0	0	0	0
PDAC_N1_Normal_Ds0CR0_TTCTCCTTCTACCTGC	Ductal-Normal	0	0	0	0	0	0	0	0	0	0	0	0	0	0	0	0	0	0	0	0	0	0	0	0
PDAC_N1_Normal_Ds0CR0_TTCTTAGTCATTGCGA	Ductal-Normal	0	0	0	0	0	0	0	0	0	0	0	0	0	0	0	0	0	0	0	0	0	0	0	0
PDAC_N1_Normal_Ds0CR0_TTGAACGAGTGTACCT	Acinar	0	0	0	0	0	0	0	0	0	0	0	0	0	0	0	0	0	0	0	0	0	0	0	0
PDAC_N1_Normal_Ds0CR0_TTGAACGCAATAGCGG	Ductal-Normal	0	0	0	0	0	0	0	0	0	0	0	0	0	0	0	0	0	0	0	0	0	0	0	0
PDAC_N1_Normal_Ds0CR0_TTGACTTCAAGGCTCC	Ductal-Normal	0	0	0	0	0	0	0	0	0	0	0	0	0	0	0	0	0	0	0	0	0	0	0	0
PDAC_N1_Normal_Ds0CR0_TTGACTTCATCGATGT	Ductal-Normal	0	0	0	0	0	0	0	0	0	0	0	0	0	0	0	0	0	0	0	0	0	0	0	0
PDAC_N1_Normal_Ds0CR0_TTGACTTCATCTGGTA	Ductal-Normal	0	0	0	0	0	0	0	0	0	0	0	0	0	0	0	0	0	0	0	0	0	0	0	0
[truncated: 26,593 more rows]

## Sheet: Copykat
	copykat
PDAC_N1_Normal_Ds0CR0_AAACCTGAGCTATGCT	diploid
PDAC_N1_Normal_Ds0CR0_AAACCTGCAACCGCCA	diploid
PDAC_N1_Normal_Ds0CR0_AAACCTGGTCAGATAA	diploid
PDAC_N1_Normal_Ds0CR0_AAACGGGAGAAACCGC	diploid
PDAC_N1_Normal_Ds0CR0_AAACGGGCAAGGACTG	diploid
PDAC_N1_Normal_Ds0CR0_AAACGGGCAGGACCCT	diploid
PDAC_N1_Normal_Ds0CR0_AAACGGGTCAAGGCTT	diploid
PDAC_N1_Normal_Ds0CR0_AAACGGGTCTGCAGTA	diploid
PDAC_N1_Normal_Ds0CR0_AAAGATGAGCGTTGCC	diploid
PDAC_N1_Normal_Ds0CR0_AAAGATGAGCTGTTCA	diploid
PDAC_N1_Normal_Ds0CR0_AAAGCAAAGCCCAGCT	diploid
PDAC_N1_Normal_Ds0CR0_AAAGCAACACACCGCA	diploid
PDAC_N1_Normal_Ds0CR0_AAAGCAATCATACGGT	diploid
PDAC_N1_Normal_Ds0CR0_AAAGTAGAGAATGTGT	diploid
PDAC_N1_Normal_Ds0CR0_AAAGTAGAGCGATTCT	diploid
PDAC_N1_Normal_Ds0CR0_AAAGTAGTCACAAACC	diploid
PDAC_N1_Normal_Ds0CR0_AAAGTAGTCGTAGGAG	diploid
PDAC_N1_Normal_Ds0CR0_AAATGCCAGAGGACGG	diploid
PDAC_N1_Normal_Ds0CR0_AAATGCCAGATAGGAG	diploid
PDAC_N1_Normal_Ds0CR0_AAATGCCAGCGATCCC	diploid
PDAC_N1_Normal_Ds0CR0_AAATGCCCAACACCCG	diploid
PDAC_N1_Normal_Ds0CR0_AAATGCCCAAGCGCTC	diploid
PDAC_N1_Normal_Ds0CR0_AAATGCCTCATCGATG	diploid
PDAC_N1_Normal_Ds0CR0_AACACGTGTCTCTTTA	diploid
PDAC_N1_Normal_Ds0CR0_AACACGTTCTAACTGG	diploid
PDAC_N1_Normal_Ds0CR0_AACACGTTCTGACCTC	diploid
PDAC_N1_Normal_Ds0CR0_AACCATGAGAGCTGGT	diploid
PDAC_N1_Normal_Ds0CR0_AACCATGTCAGCTCGG	diploid
PDAC_N1_Normal_Ds0CR0_AACCGCGAGAAGAAGC	diploid
PDAC_N1_Normal_Ds0CR0_AACCGCGAGGTGCACA	diploid
PDAC_N1_Normal_Ds0CR0_AACCGCGTCAACGGCC	diploid
PDAC_N1_Normal_Ds0CR0_AACCGCGTCACTGGGC	diploid
PDAC_N1_Normal_Ds0CR0_AACCGCGTCTCACATT	diploid
PDAC_N1_Normal_Ds0CR0_AACGTTGAGATGGGTC	diploid
PDAC_N1_Normal_Ds0CR0_AACGTTGAGTACATGA	diploid
PDAC_N1_Normal_Ds0CR0_AACGTTGCAATCTACG	diploid
PDAC_N1_Normal_Ds0CR0_AACGTTGCACCGTTGG	diploid
PDAC_N1_Normal_Ds0CR0_AACGTTGCAGTTCCCT	diploid
PDAC_N1_Normal_Ds0CR0_AACGTTGGTAAGGGCT	diploid
PDAC_N1_Normal_Ds0CR0_AACGTTGGTAGCCTAT	diploid
PDAC_N1_Normal_Ds0CR0_AACGTTGGTTGTGGAG	diploid
PDAC_N1_Normal_Ds0CR0_AACGTTGTCCCTGACT	diploid
PDAC_N1_Normal_Ds0CR0_AACTCAGGTTTCCACC	diploid
PDAC_N1_Normal_Ds0CR0_AACTCAGTCAATCACG	diploid
PDAC_N1_Normal_Ds0CR0_AACTCAGTCCACGAAT	diploid
PDAC_N1_Normal_Ds0CR0_AACTCAGTCCTACAGA	diploid
PDAC_N1_Normal_Ds0CR0_AACTCAGTCTGATACG	diploid
PDAC_N1_Normal_Ds0CR0_AACTCAGTCTTTAGTC	diploid
PDAC_N1_Normal_Ds0CR0_AACTCCCAGAGTCGGT	diploid
PDAC_N1_Normal_Ds0CR0_AACTCCCAGCAAATCA	diploid
PDAC_N1_Normal_Ds0CR0_AACTCCCAGTATCGAA	diploid
PDAC_N1_Normal_Ds0CR0_AACTCCCGTATCACCA	diploid
PDAC_N1_Normal_Ds0CR0_AACTCCCTCACATAGC	diploid
PDAC_N1_Normal_Ds0CR0_AACTCCCTCTTATCTG	diploid
PDAC_N1_Normal_Ds0CR0_AACTCTTAGCTAGTTC	diploid
PDAC_N1_Normal_Ds0CR0_AACTCTTAGGACATTA	diploid
PDAC_N1_Normal_Ds0CR0_AACTCTTCAGACAAGC	diploid
PDAC_N1_Normal_Ds0CR0_AACTCTTGTAAACCTC	diploid
PDAC_N1_Normal_Ds0CR0_AACTCTTGTTGATTCG	diploid
PDAC_N1_Normal_Ds0CR0_AACTCTTTCCGCTGTT	diploid
PDAC_N1_Normal_Ds0CR0_AACTCTTTCCTAGAAC	diploid
PDAC_N1_Normal_Ds0CR0_AACTCTTTCTTCGAGA	diploid
PDAC_N1_Normal_Ds0CR0_AACTCTTTCTTGCAAG	diploid
PDAC_N1_Normal_Ds0CR0_AACTGGTAGCAGCCTC	diploid
PDAC_N1_Normal_Ds0CR0_AACTGGTCAACTGCGC	diploid
PDAC_N1_Normal_Ds0CR0_AACTGGTCAAGCTGTT	diploid
PDAC_N1_Normal_Ds0CR0_AACTGGTCAGCATACT	diploid
PDAC_N1_Normal_Ds0CR0_AACTGGTCAGTGAGTG	diploid
PDAC_N1_Normal_Ds0CR0_AACTGGTGTCAGTGGA	diploid
PDAC_N1_Normal_Ds0CR0_AACTTTCAGCCCAATT	diploid
PDAC_N1_Normal_Ds0CR0_AACTTTCCAGCTTCGG	diploid
PDAC_N1_Normal_Ds0CR0_AACTTTCCATGTAGTC	diploid
PDAC_N1_Normal_Ds0CR0_AACTTTCTCACTCCTG	diploid
PDAC_N1_Normal_Ds0CR0_AACTTTCTCGACCAGC	diploid
PDAC_N1_Normal_Ds0CR0_AACTTTCTCTCTTATG	diploid
PDAC_N1_Normal_Ds0CR0_AAGACCTCAATGGAAT	diploid
PDAC_N1_Normal_Ds0CR0_AAGACCTCACCACCAG	diploid
PDAC_N1_Normal_Ds0CR0_AAGACCTCATGGGAAC	diploid
PDAC_N1_Normal_Ds0CR0_AAGACCTGTGGACGAT	diploid
PDAC_N1_Normal_Ds0CR0_AAGCCGCAGCAACGGT	diploid
PDAC_N1_Normal_Ds0CR0_AAGCCGCGTTCATGGT	diploid
PDAC_N1_Normal_Ds0CR0_AAGCCGCGTTTGGGCC	diploid
PDAC_N1_Normal_Ds0CR0_AAGGAGCAGCCGTCGT	diploid
PDAC_N1_Normal_Ds0CR0_AAGGAGCAGCTACCGC	diploid
PDAC_N1_Normal_Ds0CR0_AAGGAGCCAGTCGTGC	diploid
PDAC_N1_Normal_Ds0CR0_AAGGAGCGTATATCCG	diploid
PDAC_N1_Normal_Ds0CR0_AAGGAGCGTCACTTCC	diploid
PDAC_N1_Normal_Ds0CR0_AAGGAGCGTGCAACTT	diploid
PDAC_N1_Normal_Ds0CR0_AAGGAGCGTTGGTAAA	diploid
PDAC_N1_Normal_Ds0CR0_AAGGAGCTCTAACCGA	diploid
PDAC_N1_Normal_Ds0CR0_AAGGCAGCATTGGCGC	diploid
PDAC_N1_Normal_Ds0CR0_AAGGTTCAGGTGTTAA	diploid
PDAC_N1_Normal_Ds0CR0_AAGGTTCCAACTGCGC	diploid
PDAC_N1_Normal_Ds0CR0_AAGGTTCCATTTCACT	diploid
PDAC_N1_Normal_Ds0CR0_AAGGTTCGTGGCAAAC	diploid
PDAC_N1_Normal_Ds0CR0_AAGTCTGAGAGGTAGA	diploid
PDAC_N1_Normal_Ds0CR0_AAGTCTGAGCAAATCA	diploid
PDAC_N1_Normal_Ds0CR0_AAGTCTGCATATACGC	diploid
PDAC_N1_Normal_Ds0CR0_AAGTCTGCATCACCCT	diploid
PDAC_N1_Normal_Ds0CR0_AAGTCTGTCATGGTCA	diploid
PDAC_N1_Normal_Ds0CR0_AATCCAGTCAAACGGG	diploid
PDAC_N1_Normal_Ds0CR0_AATCCAGTCAAGATCC	diploid
PDAC_N1_Normal_Ds0CR0_AATCCAGTCACAACGT	diploid
PDAC_N1_Normal_Ds0CR0_AATCCAGTCTGCAAGT	diploid
PDAC_N1_Normal_Ds0CR0_AATCCAGTCTGCAGTA	diploid
PDAC_N1_Normal_Ds0CR0_AATCGGTCAAGGTTCT	diploid
PDAC_N1_Normal_Ds0CR0_AATCGGTGTGCGAAAC	diploid
PDAC_N1_Normal_Ds0CR0_AATCGGTGTTACGCGC	diploid
PDAC_N1_Normal_Ds0CR0_AATCGGTTCCCACTTG	diploid
PDAC_N1_Normal_Ds0CR0_AATCGGTTCGACCAGC	diploid
PDAC_N1_Normal_Ds0CR0_AATCGGTTCGCCTGAG	diploid
PDAC_N1_Normal_Ds0CR0_AATCGGTTCTACCTGC	diploid
PDAC_N1_Normal_Ds0CR0_ACACCAACAGCTGGCT	diploid
PDAC_N1_Normal_Ds0CR0_ACACCAACATGAACCT	diploid
PDAC_N1_Normal_Ds0CR0_ACACCAAGTGATAAGT	diploid
PDAC_N1_Normal_Ds0CR0_ACACCAAGTGGACGAT	diploid
PDAC_N1_Normal_Ds0CR0_ACACCAATCTTGAGGT	diploid
PDAC_N1_Normal_Ds0CR0_ACACCCTAGTACATGA	diploid
PDAC_N1_Normal_Ds0CR0_ACACCCTCATCTGGTA	diploid
PDAC_N1_Normal_Ds0CR0_ACACCCTGTGATAAGT	diploid
PDAC_N1_Normal_Ds0CR0_ACACCCTTCATCTGCC	diploid
PDAC_N1_Normal_Ds0CR0_ACACCGGAGACGCACA	diploid
PDAC_N1_Normal_Ds0CR0_ACACCGGAGAGGTAGA	diploid
PDAC_N1_Normal_Ds0CR0_ACACCGGAGCGATCCC	diploid
PDAC_N1_Normal_Ds0CR0_ACACCGGAGGATTCGG	diploid
PDAC_N1_Normal_Ds0CR0_ACACCGGAGTGGACGT	diploid
PDAC_N1_Normal_Ds0CR0_ACACCGGCAAAGCAAT	diploid
PDAC_N1_Normal_Ds0CR0_ACACCGGCACAGGTTT	diploid
PDAC_N1_Normal_Ds0CR0_ACACCGGCATCCCATC	diploid
PDAC_N1_Normal_Ds0CR0_ACACTGAAGGGTATCG	diploid
PDAC_N1_Normal_Ds0CR0_ACACTGACAATAGCAA	diploid
PDAC_N1_Normal_Ds0CR0_ACACTGATCACGAAGG	diploid
PDAC_N1_Normal_Ds0CR0_ACACTGATCCGAACGC	diploid
PDAC_N1_Normal_Ds0CR0_ACAGCCGGTGGTCCGT	diploid
PDAC_N1_Normal_Ds0CR0_ACAGCCGTCTGCTTGC	diploid
PDAC_N1_Normal_Ds0CR0_ACAGCTAAGACTTTCG	diploid
PDAC_N1_Normal_Ds0CR0_ACAGCTAAGAGACGAA	diploid
PDAC_N1_Normal_Ds0CR0_ACAGCTAAGTAGGCCA	diploid
PDAC_N1_Normal_Ds0CR0_ACAGCTAGTCTCATCC	diploid
PDAC_N1_Normal_Ds0CR0_ACAGCTATCCAGTAGT	diploid
PDAC_N1_Normal_Ds0CR0_ACAGCTATCGCAAGCC	diploid
PDAC_N1_Normal_Ds0CR0_ACATACGAGACGCACA	diploid
PDAC_N1_Normal_Ds0CR0_ACATACGAGGAGTTTA	diploid
PDAC_N1_Normal_Ds0CR0_ACATACGAGGCTACGA	diploid
PDAC_N1_Normal_Ds0CR0_ACATACGAGTCCCACG	diploid
PDAC_N1_Normal_Ds0CR0_ACATACGAGTGCCAGA	diploid
PDAC_N1_Normal_Ds0CR0_ACATACGCAATCCGAT	diploid
PDAC_N1_Normal_Ds0CR0_ACATACGCAGACGTAG	diploid
PDAC_N1_Normal_Ds0CR0_ACATACGCAGCCAATT	diploid
PDAC_N1_Normal_Ds0CR0_ACATACGTCTTCGGTC	diploid
PDAC_N1_Normal_Ds0CR0_ACATCAGAGCTCTCGG	diploid
PDAC_N1_Normal_Ds0CR0_ACATCAGAGGGCTTCC	diploid
PDAC_N1_Normal_Ds0CR0_ACATCAGCAACTGGCC	diploid
PDAC_N1_Normal_Ds0CR0_ACATCAGCACACGCTG	diploid
PDAC_N1_Normal_Ds0CR0_ACATCAGCAGTCGTGC	diploid
PDAC_N1_Normal_Ds0CR0_ACATCAGGTGAGCGAT	diploid
PDAC_N1_Normal_Ds0CR0_ACATCAGGTTCCATGA	diploid
PDAC_N1_Normal_Ds0CR0_ACATGGTAGAGTGAGA	diploid
PDAC_N1_Normal_Ds0CR0_ACATGGTAGGTGCTTT	diploid
PDAC_N1_Normal_Ds0CR0_ACATGGTCAACTGGCC	diploid
PDAC_N1_Normal_Ds0CR0_ACATGGTCAAGCTGGA	diploid
PDAC_N1_Normal_Ds0CR0_ACATGGTCACGGACAA	diploid
PDAC_N1_Normal_Ds0CR0_ACATGGTGTCACCTAA	diploid
PDAC_N1_Normal_Ds0CR0_ACATGGTGTGCGGTAA	diploid
PDAC_N1_Normal_Ds0CR0_ACATGGTTCACAAACC	diploid
PDAC_N1_Normal_Ds0CR0_ACATGGTTCACGACTA	diploid
PDAC_N1_Normal_Ds0CR0_ACCAGTAAGGAGTTTA	diploid
PDAC_N1_Normal_Ds0CR0_ACCAGTACAAGTTGTC	diploid
PDAC_N1_Normal_Ds0CR0_ACCAGTACACATTAGC	diploid
PDAC_N1_Normal_Ds0CR0_ACCAGTAGTAAATACG	diploid
PDAC_N1_Normal_Ds0CR0_ACCAGTATCGAGAACG	diploid
PDAC_N1_Normal_Ds0CR0_ACCCACTCAACACCCG	diploid
PDAC_N1_Normal_Ds0CR0_ACCCACTCAACTGCGC	diploid
PDAC_N1_Normal_Ds0CR0_ACCCACTCACAGACTT	diploid
PDAC_N1_Normal_Ds0CR0_ACCCACTCATAGGATA	diploid
PDAC_N1_Normal_Ds0CR0_ACCGTAAAGGGATGGG	diploid
PDAC_N1_Normal_Ds0CR0_ACCGTAATCCTACAGA	diploid
PDAC_N1_Normal_Ds0CR0_ACCTTTAAGGTGCAAC	diploid
PDAC_N1_Normal_Ds0CR0_ACCTTTACACTCTGTC	diploid
PDAC_N1_Normal_Ds0CR0_ACCTTTACAGACAAAT	diploid
PDAC_N1_Normal_Ds0CR0_ACCTTTAGTCAATGTC	diploid
PDAC_N1_Normal_Ds0CR0_ACCTTTAGTCATACTG	diploid
PDAC_N1_Normal_Ds0CR0_ACCTTTAGTCTAGTGT	diploid
PDAC_N1_Normal_Ds0CR0_ACCTTTAGTTCCGTCT	diploid
PDAC_N1_Normal_Ds0CR0_ACGAGCCTCTATCCTA	diploid
PDAC_N1_Normal_Ds0CR0_ACGAGGAGTCCGAGTC	diploid
PDAC_N1_Normal_Ds0CR0_ACGAGGATCAGCTGGC	diploid
PDAC_N1_Normal_Ds0CR0_ACGAGGATCTGCCAGG	diploid
PDAC_N1_Normal_Ds0CR0_ACGATACCAACCGCCA	diploid
PDAC_N1_Normal_Ds0CR0_ACGATACGTAATCGTC	diploid
PDAC_N1_Normal_Ds0CR0_ACGATACTCCGATATG	diploid
PDAC_N1_Normal_Ds0CR0_ACGATGTAGCTGCAAG	diploid
PDAC_N1_Normal_Ds0CR0_ACGATGTGTGGTCCGT	diploid
PDAC_N1_Normal_Ds0CR0_ACGATGTGTTGGAGGT	diploid
PDAC_N1_Normal_Ds0CR0_ACGATGTTCAAACGGG	diploid
PDAC_N1_Normal_Ds0CR0_ACGCAGCAGAACAACT	diploid
PDAC_N1_Normal_Ds0CR0_ACGCAGCGTCCTAGCG	diploid
PDAC_N1_Normal_Ds0CR0_ACGCAGCGTCCTGCTT	diploid
PDAC_N1_Normal_Ds0CR0_ACGCAGCGTCTAGTGT	diploid
PDAC_N1_Normal_Ds0CR0_ACGCCAGAGAAACCTA	diploid
PDAC_N1_Normal_Ds0CR0_ACGCCAGAGTGACTCT	diploid
PDAC_N1_Normal_Ds0CR0_ACGCCAGCAAAGGCGT	diploid
PDAC_N1_Normal_Ds0CR0_ACGCCAGCACATCCGG	diploid
PDAC_N1_Normal_Ds0CR0_ACGCCAGTCAGTGTTG	diploid
PDAC_N1_Normal_Ds0CR0_ACGCCAGTCGCCCTTA	diploid
PDAC_N1_Normal_Ds0CR0_ACGCCAGTCTGACCTC	diploid
PDAC_N1_Normal_Ds0CR0_ACGCCAGTCTGGAGCC	diploid
PDAC_N1_Normal_Ds0CR0_ACGCCGAAGATCGGGT	diploid
PDAC_N1_Normal_Ds0CR0_ACGCCGAGTTGATTGC	diploid
PDAC_N1_Normal_Ds0CR0_ACGCCGATCCAAGCCG	diploid
PDAC_N1_Normal_Ds0CR0_ACGGAGAAGAGTAAGG	diploid
PDAC_N1_Normal_Ds0CR0_ACGGAGAGTGACGGTA	diploid
PDAC_N1_Normal_Ds0CR0_ACGGCCAAGAGTGAGA	diploid
PDAC_N1_Normal_Ds0CR0_ACGGCCAAGCTAACAA	diploid
PDAC_N1_Normal_Ds0CR0_ACGGCCAAGTATTGGA	diploid
PDAC_N1_Normal_Ds0CR0_ACGGCCACAACCGCCA	diploid
PDAC_N1_Normal_Ds0CR0_ACGGCCAGTAGTGAAT	diploid
PDAC_N1_Normal_Ds0CR0_ACGGCCATCACGACTA	diploid
PDAC_N1_Normal_Ds0CR0_ACGGGCTAGAGGGATA	diploid
PDAC_N1_Normal_Ds0CR0_ACGGGCTCAATGAATG	diploid
PDAC_N1_Normal_Ds0CR0_ACGGGCTGTGACTACT	diploid
PDAC_N1_Normal_Ds0CR0_ACGGGCTGTTCAGACT	diploid
PDAC_N1_Normal_Ds0CR0_ACGGGCTTCCTCTAGC	diploid
PDAC_N1_Normal_Ds0CR0_ACGGGTCAGTGACTCT	diploid
PDAC_N1_Normal_Ds0CR0_ACGGGTCTCATCTGCC	diploid
PDAC_N1_Normal_Ds0CR0_ACGGGTCTCGTCTGAA	diploid
PDAC_N1_Normal_Ds0CR0_ACGGGTCTCTATCCTA	diploid
PDAC_N1_Normal_Ds0CR0_ACGTCAACAGCCTTGG	diploid
PDAC_N1_Normal_Ds0CR0_ACGTCAAGTAACGCGA	diploid
PDAC_N1_Normal_Ds0CR0_ACGTCAAGTAGAAGGA	diploid
PDAC_N1_Normal_Ds0CR0_ACGTCAAGTTCACGGC	diploid
PDAC_N1_Normal_Ds0CR0_ACTATCTCAACTGGCC	diploid
PDAC_N1_Normal_Ds0CR0_ACTATCTTCGCCTGTT	diploid
PDAC_N1_Normal_Ds0CR0_ACTGAACCAGATGAGC	diploid
PDAC_N1_Normal_Ds0CR0_ACTGAACCATGTAGTC	diploid
PDAC_N1_Normal_Ds0CR0_ACTGAACGTCTCTTAT	diploid
PDAC_N1_Normal_Ds0CR0_ACTGAACTCTGTGCAA	diploid
PDAC_N1_Normal_Ds0CR0_ACTGAGTAGAACTCGG	diploid
PDAC_N1_Normal_Ds0CR0_ACTGAGTAGCCCGAAA	diploid
PDAC_N1_Normal_Ds0CR0_ACTGAGTTCAGTCCCT	diploid
PDAC_N1_Normal_Ds0CR0_ACTGAGTTCGTGGACC	diploid
PDAC_N1_Normal_Ds0CR0_ACTGATGAGTCTTGCA	diploid
PDAC_N1_Normal_Ds0CR0_ACTGATGCACCAGATT	diploid
PDAC_N1_Normal_Ds0CR0_ACTGATGCAGATCCAT	diploid
PDAC_N1_Normal_Ds0CR0_ACTGATGGTGATGTGG	diploid
PDAC_N1_Normal_Ds0CR0_ACTGATGTCCAAACTG	diploid
PDAC_N1_Normal_Ds0CR0_ACTGATGTCGAGGTAG	diploid
PDAC_N1_Normal_Ds0CR0_ACTGATGTCTTTAGGG	diploid
PDAC_N1_Normal_Ds0CR0_ACTGCTCCAATAGAGT	diploid
PDAC_N1_Normal_Ds0CR0_ACTGTCCAGCAAATCA	diploid
PDAC_N1_Normal_Ds0CR0_ACTGTCCAGGCTCATT	diploid
PDAC_N1_Normal_Ds0CR0_ACTTACTCAAGAGTCG	diploid
PDAC_N1_Normal_Ds0CR0_ACTTACTCACAGGTTT	diploid
PDAC_N1_Normal_Ds0CR0_ACTTACTCACGTCAGC	diploid
PDAC_N1_Normal_Ds0CR0_ACTTACTTCCTGCAGG	diploid
PDAC_N1_Normal_Ds0CR0_ACTTGTTAGGTAAACT	diploid
PDAC_N1_Normal_Ds0CR0_ACTTGTTCAGCTCGAC	diploid
PDAC_N1_Normal_Ds0CR0_ACTTGTTCATCCTAGA	diploid
PDAC_N1_Normal_Ds0CR0_ACTTGTTCATGAGCGA	diploid
PDAC_N1_Normal_Ds0CR0_ACTTTCAAGATAGTCA	diploid
PDAC_N1_Normal_Ds0CR0_ACTTTCAGTCGGCTCA	diploid
PDAC_N1_Normal_Ds0CR0_ACTTTCATCTGGGCCA	diploid
PDAC_N1_Normal_Ds0CR0_AGAATAGAGGCTAGCA	diploid
PDAC_N1_Normal_Ds0CR0_AGAATAGCACCAGCAC	diploid
PDAC_N1_Normal_Ds0CR0_AGAATAGTCTGAAAGA	diploid
PDAC_N1_Normal_Ds0CR0_AGACGTTAGCCAACAG	diploid
PDAC_N1_Normal_Ds0CR0_AGACGTTCATACTCTT	diploid
PDAC_N1_Normal_Ds0CR0_AGAGCGAAGGGTCTCC	diploid
PDAC_N1_Normal_Ds0CR0_AGAGCGAAGTGATCGG	diploid
PDAC_N1_Normal_Ds0CR0_AGAGCGACATGAGCGA	diploid
PDAC_N1_Normal_Ds0CR0_AGAGCGAGTAGGCATG	diploid
PDAC_N1_Normal_Ds0CR0_AGAGCGATCCCTCTTT	diploid
PDAC_N1_Normal_Ds0CR0_AGAGCTTCAGTAGAGC	diploid
PDAC_N1_Normal_Ds0CR0_AGAGCTTGTTATCGGT	diploid
PDAC_N1_Normal_Ds0CR0_AGAGCTTTCACTATTC	diploid
PDAC_N1_Normal_Ds0CR0_AGAGTGGGTCAAAGAT	diploid
PDAC_N1_Normal_Ds0CR0_AGAGTGGGTCGCGGTT	diploid
PDAC_N1_Normal_Ds0CR0_AGAGTGGGTCTACCTC	diploid
PDAC_N1_Normal_Ds0CR0_AGATCTGAGCAGCCTC	diploid
PDAC_N1_Normal_Ds0CR0_AGATCTGAGCCAGGAT	diploid
PDAC_N1_Normal_Ds0CR0_AGATCTGAGCTATGCT	diploid
PDAC_N1_Normal_Ds0CR0_AGATCTGCAACTTGAC	diploid
PDAC_N1_Normal_Ds0CR0_AGATCTGCATGATCCA	diploid
PDAC_N1_Normal_Ds0CR0_AGATCTGGTAGTAGTA	diploid
PDAC_N1_Normal_Ds0CR0_AGATCTGGTCGACTAT	diploid
PDAC_N1_Normal_Ds0CR0_AGATCTGGTTGATTCG	diploid
PDAC_N1_Normal_Ds0CR0_AGATCTGTCCTGCAGG	diploid
PDAC_N1_Normal_Ds0CR0_AGATCTGTCTCCCTGA	diploid
PDAC_N1_Normal_Ds0CR0_AGATTGCAGAACTCGG	diploid
PDAC_N1_Normal_Ds0CR0_AGATTGCAGGAGTTGC	diploid
PDAC_N1_Normal_Ds0CR0_AGATTGCCAGGGCATA	diploid
PDAC_N1_Normal_Ds0CR0_AGATTGCCATTAACCG	diploid
PDAC_N1_Normal_Ds0CR0_AGCAGCCAGAGCCCAA	diploid
PDAC_N1_Normal_Ds0CR0_AGCAGCCAGTCGTTTG	diploid
PDAC_N1_Normal_Ds0CR0_AGCAGCCCACACTGCG	diploid
PDAC_N1_Normal_Ds0CR0_AGCAGCCCAGCCTATA	diploid
PDAC_N1_Normal_Ds0CR0_AGCAGCCGTCTCTCTG	diploid
PDAC_N1_Normal_Ds0CR0_AGCAGCCGTGTGTGCC	diploid
PDAC_N1_Normal_Ds0CR0_AGCATACAGCCGATTT	diploid
PDAC_N1_Normal_Ds0CR0_AGCATACGTACATGTC	diploid
PDAC_N1_Normal_Ds0CR0_AGCATACGTGCGGTAA	diploid
PDAC_N1_Normal_Ds0CR0_AGCCTAAAGAATCTCC	diploid
PDAC_N1_Normal_Ds0CR0_AGCCTAAAGCGTGTCC	diploid
PDAC_N1_Normal_Ds0CR0_AGCCTAACACCCAGTG	diploid
PDAC_N1_Normal_Ds0CR0_AGCGGTCAGGGATACC	diploid
PDAC_N1_Normal_Ds0CR0_AGCGGTCCAAGGTGTG	diploid
PDAC_N1_Normal_Ds0CR0_AGCGGTCCACACGCTG	diploid
PDAC_N1_Normal_Ds0CR0_AGCGGTCCATCGGGTC	diploid
PDAC_N1_Normal_Ds0CR0_AGCGGTCTCCAAGTAC	diploid
PDAC_N1_Normal_Ds0CR0_AGCGGTCTCCCTAACC	diploid
PDAC_N1_Normal_Ds0CR0_AGCGGTCTCGTTACAG	diploid
PDAC_N1_Normal_Ds0CR0_AGCGTATAGGTGGGTT	diploid
PDAC_N1_Normal_Ds0CR0_AGCGTATCACCTCGTT	diploid
PDAC_N1_Normal_Ds0CR0_AGCGTCGAGATGAGAG	diploid
PDAC_N1_Normal_Ds0CR0_AGCGTCGAGCGTGAGT	diploid
PDAC_N1_Normal_Ds0CR0_AGCGTCGCACGTCAGC	diploid
PDAC_N1_Normal_Ds0CR0_AGCGTCGCATCGGACC	diploid
PDAC_N1_Normal_Ds0CR0_AGCTCCTAGAACTGTA	diploid
PDAC_N1_Normal_Ds0CR0_AGCTCCTAGAAGGTTT	diploid
PDAC_N1_Normal_Ds0CR0_AGCTCCTGTATCTGCA	diploid
PDAC_N1_Normal_Ds0CR0_AGCTCCTGTGACGCCT	diploid
PDAC_N1_Normal_Ds0CR0_AGCTCCTTCATATCGG	diploid
PDAC_N1_Normal_Ds0CR0_AGCTCTCAGCGCCTTG	diploid
PDAC_N1_Normal_Ds0CR0_AGCTTGAAGGGTGTTG	diploid
PDAC_N1_Normal_Ds0CR0_AGCTTGAGTACCGTTA	diploid
PDAC_N1_Normal_Ds0CR0_AGCTTGAGTTTGACTG	diploid
PDAC_N1_Normal_Ds0CR0_AGCTTGATCAGCAACT	diploid
PDAC_N1_Normal_Ds0CR0_AGGCCACAGCCAGTAG	diploid
PDAC_N1_Normal_Ds0CR0_AGGCCACAGCGATGAC	diploid
PDAC_N1_Normal_Ds0CR0_AGGCCACAGCGTAATA	diploid
PDAC_N1_Normal_Ds0CR0_AGGCCACAGCGTTCCG	diploid
PDAC_N1_Normal_Ds0CR0_AGGCCACAGTGCGTGA	diploid
PDAC_N1_Normal_Ds0CR0_AGGCCACCAAACGCGA	diploid
PDAC_N1_Normal_Ds0CR0_AGGCCACCAAAGGCGT	diploid
PDAC_N1_Normal_Ds0CR0_AGGCCACCACAGGAGT	diploid
PDAC_N1_Normal_Ds0CR0_AGGCCACGTTTACTCT	diploid
PDAC_N1_Normal_Ds0CR0_AGGCCACTCTGGTATG	diploid
PDAC_N1_Normal_Ds0CR0_AGGCCGTAGTAGCCGA	diploid
PDAC_N1_Normal_Ds0CR0_AGGCCGTCAATGTAAG	diploid
PDAC_N1_Normal_Ds0CR0_AGGCCGTGTGTAAGTA	diploid
PDAC_N1_Normal_Ds0CR0_AGGGAGTAGGCGATAC	diploid
PDAC_N1_Normal_Ds0CR0_AGGGAGTAGTTACGGG	diploid
PDAC_N1_Normal_Ds0CR0_AGGGAGTCAAATTGCC	diploid
PDAC_N1_Normal_Ds0CR0_AGGGAGTTCGGCTACG	diploid
PDAC_N1_Normal_Ds0CR0_AGGGATGCAAGACACG	diploid
PDAC_N1_Normal_Ds0CR0_AGGGATGCAATCGAAA	diploid
PDAC_N1_Normal_Ds0CR0_AGGGATGTCCCAAGAT	diploid
PDAC_N1_Normal_Ds0CR0_AGGGATGTCCCATTTA	diploid
PDAC_N1_Normal_Ds0CR0_AGGGTGAAGCAGACTG	diploid
PDAC_N1_Normal_Ds0CR0_AGGGTGAAGGGCATGT	diploid
PDAC_N1_Normal_Ds0CR0_AGGGTGACAGATCGGA	diploid
PDAC_N1_Normal_Ds0CR0_AGGGTGAGTACGACCC	diploid
PDAC_N1_Normal_Ds0CR0_AGGGTGAGTCAGTGGA	diploid
PDAC_N1_Normal_Ds0CR0_AGGGTGATCTGTTGAG	diploid
PDAC_N1_Normal_Ds0CR0_AGGTCATCAGGTTTCA	diploid
PDAC_N1_Normal_Ds0CR0_AGGTCATCATCGGTTA	diploid
PDAC_N1_Normal_Ds0CR0_AGGTCATTCCACTGGG	diploid
PDAC_N1_Normal_Ds0CR0_AGGTCATTCGTGGACC	diploid
PDAC_N1_Normal_Ds0CR0_AGGTCCGCACAGGTTT	diploid
PDAC_N1_Normal_Ds0CR0_AGGTCCGGTAACGACG	diploid
PDAC_N1_Normal_Ds0CR0_AGGTCCGGTAATCGTC	diploid
PDAC_N1_Normal_Ds0CR0_AGGTCCGGTGTTTGGT	diploid
PDAC_N1_Normal_Ds0CR0_AGGTCCGTCGCGCCAA	diploid
PDAC_N1_Normal_Ds0CR0_AGTAGTCCATACAGCT	diploid
PDAC_N1_Normal_Ds0CR0_AGTAGTCGTCCGACGT	diploid
PDAC_N1_Normal_Ds0CR0_AGTAGTCGTTGCTCCT	diploid
PDAC_N1_Normal_Ds0CR0_AGTAGTCTCCTAGAAC	diploid
PDAC_N1_Normal_Ds0CR0_AGTCTTTAGCGATCCC	diploid
PDAC_N1_Normal_Ds0CR0_AGTCTTTAGCTACCGC	diploid
PDAC_N1_Normal_Ds0CR0_AGTCTTTCACCCATTC	diploid
PDAC_N1_Normal_Ds0CR0_AGTCTTTGTACCGGCT	diploid
PDAC_N1_Normal_Ds0CR0_AGTCTTTGTAGAAAGG	diploid
PDAC_N1_Normal_Ds0CR0_AGTCTTTGTGGCTCCA	diploid
PDAC_N1_Normal_Ds0CR0_AGTCTTTGTTGGTGGA	diploid
PDAC_N1_Normal_Ds0CR0_AGTGAGGAGAGACTTA	diploid
PDAC_N1_Normal_Ds0CR0_AGTGAGGAGGCGACAT	diploid
PDAC_N1_Normal_Ds0CR0_AGTGAGGCAAACTGTC	diploid
PDAC_N1_Normal_Ds0CR0_AGTGAGGCAATCTACG	diploid
PDAC_N1_Normal_Ds0CR0_AGTGGGAAGAGCTGCA	diploid
PDAC_N1_Normal_Ds0CR0_AGTGGGACACTCTGTC	diploid
PDAC_N1_Normal_Ds0CR0_AGTGGGAGTCAACATC	diploid
PDAC_N1_Normal_Ds0CR0_AGTGGGATCAGGTTCA	diploid
PDAC_N1_Normal_Ds0CR0_AGTGTCAAGGTGCTAG	diploid
PDAC_N1_Normal_Ds0CR0_AGTGTCACAGTCAGCC	diploid
PDAC_N1_Normal_Ds0CR0_AGTGTCAGTAGTAGTA	diploid
PDAC_N1_Normal_Ds0CR0_AGTGTCATCAGTTGAC	diploid
PDAC_N1_Normal_Ds0CR0_AGTTGGTAGACAGACC	diploid
PDAC_N1_Normal_Ds0CR0_AGTTGGTCAACACCCG	diploid
PDAC_N1_Normal_Ds0CR0_ATAACGCAGAACAACT	diploid
PDAC_N1_Normal_Ds0CR0_ATAACGCAGAGTGAGA	diploid
PDAC_N1_Normal_Ds0CR0_ATAACGCAGCGTCAAG	diploid
PDAC_N1_Normal_Ds0CR0_ATAACGCCATGAAGTA	diploid
PDAC_N1_Normal_Ds0CR0_ATAAGAGAGACTACAA	diploid
PDAC_N1_Normal_Ds0CR0_ATAAGAGGTGACGGTA	diploid
PDAC_N1_Normal_Ds0CR0_ATAGACCAGTGGAGAA	diploid
PDAC_N1_Normal_Ds0CR0_ATAGACCCACGACGAA	diploid
PDAC_N1_Normal_Ds0CR0_ATAGACCGTGGAAAGA	diploid
PDAC_N1_Normal_Ds0CR0_ATAGACCGTTGTACAC	diploid
PDAC_N1_Normal_Ds0CR0_ATAGACCTCCGCATCT	diploid
PDAC_N1_Normal_Ds0CR0_ATCACGAAGACAAGCC	diploid
PDAC_N1_Normal_Ds0CR0_ATCACGACATTTCAGG	diploid
PDAC_N1_Normal_Ds0CR0_ATCACGAGTGCCTGGT	diploid
PDAC_N1_Normal_Ds0CR0_ATCATCTAGTTAGCGG	diploid
PDAC_N1_Normal_Ds0CR0_ATCATCTCACAGATTC	diploid
PDAC_N1_Normal_Ds0CR0_ATCATCTCAGTGGAGT	diploid
PDAC_N1_Normal_Ds0CR0_ATCATCTTCCTATGTT	diploid
PDAC_N1_Normal_Ds0CR0_ATCATCTTCCTTGGTC	diploid
PDAC_N1_Normal_Ds0CR0_ATCATCTTCTAAGCCA	diploid
PDAC_N1_Normal_Ds0CR0_ATCATGGAGCCCAACC	diploid
PDAC_N1_Normal_Ds0CR0_ATCATGGAGGTCGGAT	diploid
PDAC_N1_Normal_Ds0CR0_ATCATGGAGTACGATA	diploid
PDAC_N1_Normal_Ds0CR0_ATCATGGCATATGAGA	diploid
PDAC_N1_Normal_Ds0CR0_ATCATGGGTGAGGGAG	diploid
PDAC_N1_Normal_Ds0CR0_ATCATGGTCCAATGGT	diploid
PDAC_N1_Normal_Ds0CR0_ATCCACCAGTAACCCT	diploid
PDAC_N1_Normal_Ds0CR0_ATCCACCCATTATCTC	diploid
PDAC_N1_Normal_Ds0CR0_ATCCACCGTACATGTC	diploid
PDAC_N1_Normal_Ds0CR0_ATCCACCTCTTGGGTA	diploid
PDAC_N1_Normal_Ds0CR0_ATCCGAAAGCAGCCTC	diploid
PDAC_N1_Normal_Ds0CR0_ATCCGAAAGTTTGCGT	diploid
PDAC_N1_Normal_Ds0CR0_ATCCGAAGTGATGCCC	diploid
PDAC_N1_Normal_Ds0CR0_ATCCGAATCTTAGCCC	diploid
PDAC_N1_Normal_Ds0CR0_ATCCGAATCTTGTTTG	diploid
PDAC_N1_Normal_Ds0CR0_ATCGAGTCAAACCTAC	diploid
PDAC_N1_Normal_Ds0CR0_ATCGAGTGTCTGATCA	diploid
PDAC_N1_Normal_Ds0CR0_ATCGAGTTCCTGTAGA	diploid
PDAC_N1_Normal_Ds0CR0_ATCTACTAGGTGTGGT	diploid
PDAC_N1_Normal_Ds0CR0_ATCTACTCACAAGTAA	diploid
PDAC_N1_Normal_Ds0CR0_ATCTACTCACACAGAG	diploid
PDAC_N1_Normal_Ds0CR0_ATCTACTCATGCTGGC	diploid
PDAC_N1_Normal_Ds0CR0_ATCTACTGTCTGATCA	diploid
PDAC_N1_Normal_Ds0CR0_ATCTACTGTTCATGGT	diploid
PDAC_N1_Normal_Ds0CR0_ATCTACTTCATCTGTT	diploid
PDAC_N1_Normal_Ds0CR0_ATCTACTTCCGAATGT	diploid
PDAC_N1_Normal_Ds0CR0_ATCTGCCAGAGTGACC	diploid
PDAC_N1_Normal_Ds0CR0_ATCTGCCAGCTAGTTC	diploid
PDAC_N1_Normal_Ds0CR0_ATCTGCCTCAAGATCC	diploid
PDAC_N1_Normal_Ds0CR0_ATGAGGGCAGTCGTGC	diploid
PDAC_N1_Normal_Ds0CR0_ATGCGATAGAGGGATA	diploid
PDAC_N1_Normal_Ds0CR0_ATGCGATCAGTCGTGC	diploid
PDAC_N1_Normal_Ds0CR0_ATGCGATCATGAACCT	diploid
PDAC_N1_Normal_Ds0CR0_ATGCGATCATTTGCCC	diploid
PDAC_N1_Normal_Ds0CR0_ATGCGATGTGACCAAG	diploid
PDAC_N1_Normal_Ds0CR0_ATGGGAGAGTCCGTAT	diploid
PDAC_N1_Normal_Ds0CR0_ATGGGAGTCCGTCATC	diploid
PDAC_N1_Normal_Ds0CR0_ATGTGTGAGTAATCCC	diploid
PDAC_N1_Normal_Ds0CR0_ATGTGTGCACACGCTG	diploid
PDAC_N1_Normal_Ds0CR0_ATGTGTGGTCATTAGC	diploid
PDAC_N1_Normal_Ds0CR0_ATGTGTGGTTCCTCCA	diploid
PDAC_N1_Normal_Ds0CR0_ATGTGTGTCATGGTCA	diploid
PDAC_N1_Normal_Ds0CR0_ATTACTCAGCCGATTT	diploid
PDAC_N1_Normal_Ds0CR0_ATTACTCCATATGGTC	diploid
PDAC_N1_Normal_Ds0CR0_ATTACTCCATCCGGGT	diploid
PDAC_N1_Normal_Ds0CR0_ATTACTCGTACCGGCT	diploid
PDAC_N1_Normal_Ds0CR0_ATTACTCTCAGAGACG	diploid
PDAC_N1_Normal_Ds0CR0_ATTACTCTCTTGGGTA	diploid
PDAC_N1_Normal_Ds0CR0_ATTATCCCAATACGCT	diploid
PDAC_N1_Normal_Ds0CR0_ATTATCCCATAAAGGT	diploid
PDAC_N1_Normal_Ds0CR0_ATTATCCCATTATCTC	diploid
PDAC_N1_Normal_Ds0CR0_ATTATCCGTAGGCATG	diploid
PDAC_N1_Normal_Ds0CR0_ATTATCCGTAGGGTAC	diploid
PDAC_N1_Normal_Ds0CR0_ATTATCCTCGAATGCT	diploid
PDAC_N1_Normal_Ds0CR0_ATTATCCTCTCCTATA	diploid
PDAC_N1_Normal_Ds0CR0_ATTCTACCAACTGCGC	diploid
PDAC_N1_Normal_Ds0CR0_ATTCTACGTTTGTTTC	diploid
PDAC_N1_Normal_Ds0CR0_ATTGGACCAATAACGA	diploid
PDAC_N1_Normal_Ds0CR0_ATTGGACGTATAAACG	diploid
PDAC_N1_Normal_Ds0CR0_ATTGGACGTGGTAACG	diploid
PDAC_N1_Normal_Ds0CR0_ATTGGACTCCTGCAGG	diploid
PDAC_N1_Normal_Ds0CR0_ATTGGTGAGCGTTGCC	diploid
PDAC_N1_Normal_Ds0CR0_ATTGGTGTCGCTAGCG	diploid
PDAC_N1_Normal_Ds0CR0_ATTTCTGAGGATATAC	diploid
PDAC_N1_Normal_Ds0CR0_ATTTCTGAGTTACCCA	diploid
PDAC_N1_Normal_Ds0CR0_ATTTCTGAGTTGAGTA	diploid
PDAC_N1_Normal_Ds0CR0_ATTTCTGCAAGCCCAC	diploid
PDAC_N1_Normal_Ds0CR0_CAACCAACATGATCCA	diploid
PDAC_N1_Normal_Ds0CR0_CAACCAAGTACTCTCC	diploid
PDAC_N1_Normal_Ds0CR0_CAACCTCAGCTGCGAA	diploid
PDAC_N1_Normal_Ds0CR0_CAACCTCCAAGAGTCG	diploid
PDAC_N1_Normal_Ds0CR0_CAACCTCCAATCGAAA	diploid
PDAC_N1_Normal_Ds0CR0_CAACCTCCAGCTGGCT	diploid
PDAC_N1_Normal_Ds0CR0_CAACCTCGTAGAAAGG	diploid
PDAC_N1_Normal_Ds0CR0_CAACCTCGTGAGGCTA	diploid
PDAC_N1_Normal_Ds0CR0_CAACCTCTCAGGTAAA	diploid
PDAC_N1_Normal_Ds0CR0_CAACTAGAGTGGAGAA	diploid
PDAC_N1_Normal_Ds0CR0_CAACTAGCACAGCGTC	diploid
PDAC_N1_Normal_Ds0CR0_CAACTAGCACCTCGGA	diploid
PDAC_N1_Normal_Ds0CR0_CAACTAGGTTACCAGT	diploid
PDAC_N1_Normal_Ds0CR0_CAACTAGTCAGTTAGC	diploid
PDAC_N1_Normal_Ds0CR0_CAACTAGTCCGCGGTA	diploid
PDAC_N1_Normal_Ds0CR0_CAAGAAACACCACGTG	diploid
PDAC_N1_Normal_Ds0CR0_CAAGAAACACCAGGTC	diploid
PDAC_N1_Normal_Ds0CR0_CAAGATCAGAAGAAGC	diploid
PDAC_N1_Normal_Ds0CR0_CAAGATCTCACTATTC	diploid
PDAC_N1_Normal_Ds0CR0_CAAGGCCGTCTTGCGG	diploid
PDAC_N1_Normal_Ds0CR0_CAAGTTGCAGTTAACC	diploid
PDAC_N1_Normal_Ds0CR0_CAAGTTGCATCGGACC	diploid
PDAC_N1_Normal_Ds0CR0_CAAGTTGGTAGGCTGA	diploid
PDAC_N1_Normal_Ds0CR0_CAAGTTGGTGGTACAG	diploid
PDAC_N1_Normal_Ds0CR0_CAAGTTGGTTCTGGTA	diploid
PDAC_N1_Normal_Ds0CR0_CAAGTTGTCGCGTTTC	diploid
PDAC_N1_Normal_Ds0CR0_CACAAACGTACCCAAT	diploid
PDAC_N1_Normal_Ds0CR0_CACAAACGTATTCGTG	diploid
PDAC_N1_Normal_Ds0CR0_CACAAACTCATGCTCC	diploid
PDAC_N1_Normal_Ds0CR0_CACAAACTCCGAACGC	diploid
PDAC_N1_Normal_Ds0CR0_CACAAACTCGTTGCCT	diploid
PDAC_N1_Normal_Ds0CR0_CACAAACTCTGTCCGT	diploid
PDAC_N1_Normal_Ds0CR0_CACACAAAGCGATCCC	diploid
PDAC_N1_Normal_Ds0CR0_CACACAACAGAAGCAC	diploid
PDAC_N1_Normal_Ds0CR0_CACACAACAGATGGGT	diploid
PDAC_N1_Normal_Ds0CR0_CACACAACATTCGACA	diploid
PDAC_N1_Normal_Ds0CR0_CACACAAGTCCGACGT	diploid
PDAC_N1_Normal_Ds0CR0_CACACAAGTGCGATAG	diploid
PDAC_N1_Normal_Ds0CR0_CACACAATCAGATAAG	diploid
PDAC_N1_Normal_Ds0CR0_CACACCTAGGTGATAT	diploid
PDAC_N1_Normal_Ds0CR0_CACACCTCAAGTCTAC	diploid
PDAC_N1_Normal_Ds0CR0_CACACCTCACAGCCCA	diploid
PDAC_N1_Normal_Ds0CR0_CACACCTCACATCCGG	diploid
PDAC_N1_Normal_Ds0CR0_CACACCTGTTCACGGC	diploid
PDAC_N1_Normal_Ds0CR0_CACACTCAGAGCCTAG	diploid
PDAC_N1_Normal_Ds0CR0_CACACTCCAATCTACG	diploid
PDAC_N1_Normal_Ds0CR0_CACACTCTCTACTTAC	diploid
PDAC_N1_Normal_Ds0CR0_CACACTCTCTTACCTA	diploid
PDAC_N1_Normal_Ds0CR0_CACAGGCGTGATGCCC	diploid
PDAC_N1_Normal_Ds0CR0_CACAGGCGTTGTGGAG	diploid
PDAC_N1_Normal_Ds0CR0_CACAGGCTCATGCAAC	diploid
PDAC_N1_Normal_Ds0CR0_CACAGGCTCCAGTAGT	diploid
PDAC_N1_Normal_Ds0CR0_CACAGTAAGAACAATC	diploid
PDAC_N1_Normal_Ds0CR0_CACAGTAAGAGTAAGG	diploid
PDAC_N1_Normal_Ds0CR0_CACAGTACAAAGGAAG	diploid
PDAC_N1_Normal_Ds0CR0_CACAGTAGTAAGTGGC	diploid
PDAC_N1_Normal_Ds0CR0_CACAGTATCCTAGTGA	diploid
PDAC_N1_Normal_Ds0CR0_CACATAGAGCATCATC	diploid
PDAC_N1_Normal_Ds0CR0_CACATAGAGGAATTAC	diploid
PDAC_N1_Normal_Ds0CR0_CACATAGAGTTGTAGA	diploid
PDAC_N1_Normal_Ds0CR0_CACATAGAGTTTGCGT	diploid
PDAC_N1_Normal_Ds0CR0_CACATAGGTAGCCTCG	diploid
PDAC_N1_Normal_Ds0CR0_CACATAGGTTAGAACA	diploid
PDAC_N1_Normal_Ds0CR0_CACATAGTCAGAGGTG	diploid
PDAC_N1_Normal_Ds0CR0_CACATAGTCGGAGGTA	diploid
PDAC_N1_Normal_Ds0CR0_CACATAGTCGTCACGG	diploid
PDAC_N1_Normal_Ds0CR0_CACATAGTCTTAGCCC	diploid
PDAC_N1_Normal_Ds0CR0_CACATAGTCTTTACGT	diploid
PDAC_N1_Normal_Ds0CR0_CACATTTAGGACATTA	diploid
PDAC_N1_Normal_Ds0CR0_CACATTTAGGATGGTC	diploid
PDAC_N1_Normal_Ds0CR0_CACATTTCACAGACTT	diploid
PDAC_N1_Normal_Ds0CR0_CACCACTCAAGTAATG	diploid
PDAC_N1_Normal_Ds0CR0_CACCACTGTCCGTGAC	diploid
PDAC_N1_Normal_Ds0CR0_CACCACTGTTGAGGTG	diploid
PDAC_N1_Normal_Ds0CR0_CACCACTTCATCGATG	diploid
PDAC_N1_Normal_Ds0CR0_CACCAGGGTACCAGTT	diploid
PDAC_N1_Normal_Ds0CR0_CACCAGGGTGAAATCA	diploid
PDAC_N1_Normal_Ds0CR0_CACCTTGTCCACGTGG	diploid
PDAC_N1_Normal_Ds0CR0_CACTCCAAGTGTCCAT	diploid
PDAC_N1_Normal_Ds0CR0_CAGAATCAGGCTCATT	diploid
PDAC_N1_Normal_Ds0CR0_CAGAATCCAGTCCTTC	diploid
PDAC_N1_Normal_Ds0CR0_CAGAATCGTTCGTTGA	diploid
PDAC_N1_Normal_Ds0CR0_CAGAATCGTTCTGAAC	diploid
PDAC_N1_Normal_Ds0CR0_CAGAGAGCAGTTAACC	diploid
PDAC_N1_Normal_Ds0CR0_CAGAGAGTCCTCCTAG	diploid
PDAC_N1_Normal_Ds0CR0_CAGATCATCGTTTGCC	diploid
PDAC_N1_Normal_Ds0CR0_CAGCAGCAGACTACAA	diploid
PDAC_N1_Normal_Ds0CR0_CAGCAGCAGCCACGCT	diploid
PDAC_N1_Normal_Ds0CR0_CAGCAGCAGTGTACTC	diploid
PDAC_N1_Normal_Ds0CR0_CAGCAGCGTATGAATG	diploid
PDAC_N1_Normal_Ds0CR0_CAGCAGCGTCTAGCGC	diploid
PDAC_N1_Normal_Ds0CR0_CAGCAGCTCGCTTGTC	diploid
PDAC_N1_Normal_Ds0CR0_CAGCATACATGAACCT	diploid
PDAC_N1_Normal_Ds0CR0_CAGCATAGTACCTACA	diploid
PDAC_N1_Normal_Ds0CR0_CAGCCGAAGACACTAA	diploid
PDAC_N1_Normal_Ds0CR0_CAGCCGAAGCGATCCC	diploid
PDAC_N1_Normal_Ds0CR0_CAGCCGACAGACAAGC	diploid
PDAC_N1_Normal_Ds0CR0_CAGCCGACATTCTCAT	diploid
PDAC_N1_Normal_Ds0CR0_CAGCCGAGTACAGCAG	diploid
PDAC_N1_Normal_Ds0CR0_CAGCCGAGTATCTGCA	diploid
PDAC_N1_Normal_Ds0CR0_CAGCCGAGTATTCTCT	diploid
PDAC_N1_Normal_Ds0CR0_CAGCCGAGTCGCGGTT	diploid
PDAC_N1_Normal_Ds0CR0_CAGCCGATCGCACTCT	diploid
PDAC_N1_Normal_Ds0CR0_CAGCCGATCTTGTACT	diploid
PDAC_N1_Normal_Ds0CR0_CAGCGACCAATGTTGC	diploid
PDAC_N1_Normal_Ds0CR0_CAGCGACTCCTTCAAT	diploid
PDAC_N1_Normal_Ds0CR0_CAGCGACTCTAACTGG	diploid
PDAC_N1_Normal_Ds0CR0_CAGCTAAAGACTGGGT	diploid
PDAC_N1_Normal_Ds0CR0_CAGCTAAAGATATGCA	diploid
PDAC_N1_Normal_Ds0CR0_CAGCTAAAGCCCAATT	diploid
PDAC_N1_Normal_Ds0CR0_CAGCTAACATATGGTC	diploid
PDAC_N1_Normal_Ds0CR0_CAGCTAAGTATGCTTG	diploid
PDAC_N1_Normal_Ds0CR0_CAGCTGGCAGATAATG	diploid
PDAC_N1_Normal_Ds0CR0_CAGCTGGCAGGTCCAC	diploid
PDAC_N1_Normal_Ds0CR0_CAGCTGGCATCAGTCA	diploid
PDAC_N1_Normal_Ds0CR0_CAGCTGGTCACATGCA	diploid
PDAC_N1_Normal_Ds0CR0_CAGCTGGTCTCGATGA	diploid
PDAC_N1_Normal_Ds0CR0_CAGGTGCCAGTAAGAT	diploid
PDAC_N1_Normal_Ds0CR0_CAGGTGCGTCTCATCC	diploid
PDAC_N1_Normal_Ds0CR0_CAGTAACAGGGAACGG	diploid
PDAC_N1_Normal_Ds0CR0_CAGTAACGTCGACTAT	diploid
PDAC_N1_Normal_Ds0CR0_CAGTAACTCTTTACAC	diploid
PDAC_N1_Normal_Ds0CR0_CAGTCCTAGCGAGAAA	diploid
PDAC_N1_Normal_Ds0CR0_CAGTCCTAGCTAACAA	diploid
PDAC_N1_Normal_Ds0CR0_CAGTCCTCAAGTTGTC	diploid
PDAC_N1_Normal_Ds0CR0_CAGTCCTCATCCGCGA	diploid
PDAC_N1_Normal_Ds0CR0_CAGTCCTCATCTCGCT	diploid
PDAC_N1_Normal_Ds0CR0_CAGTCCTGTAACGACG	diploid
PDAC_N1_Normal_Ds0CR0_CAGTCCTGTTATCACG	diploid
PDAC_N1_Normal_Ds0CR0_CAGTCCTTCACTCCTG	diploid
PDAC_N1_Normal_Ds0CR0_CAGTCCTTCGGTCTAA	diploid
PDAC_N1_Normal_Ds0CR0_CAGTCCTTCTAACTCT	diploid
PDAC_N1_Normal_Ds0CR0_CATATGGAGATCCCGC	diploid
PDAC_N1_Normal_Ds0CR0_CATATGGCACGCATCG	diploid
PDAC_N1_Normal_Ds0CR0_CATATGGCAGCTTCGG	diploid
PDAC_N1_Normal_Ds0CR0_CATATGGCATGGGAAC	diploid
PDAC_N1_Normal_Ds0CR0_CATATGGGTCGGGTCT	diploid
PDAC_N1_Normal_Ds0CR0_CATATGGGTGCAGGTA	diploid
PDAC_N1_Normal_Ds0CR0_CATATTCAGTATCGAA	diploid
PDAC_N1_Normal_Ds0CR0_CATATTCCAGATCCAT	diploid
PDAC_N1_Normal_Ds0CR0_CATATTCCAGTATAAG	diploid
PDAC_N1_Normal_Ds0CR0_CATATTCGTCTAGTGT	diploid
PDAC_N1_Normal_Ds0CR0_CATATTCTCACCGGGT	diploid
PDAC_N1_Normal_Ds0CR0_CATCAAGAGACTCGGA	diploid
PDAC_N1_Normal_Ds0CR0_CATCAAGGTCACCCAG	diploid
PDAC_N1_Normal_Ds0CR0_CATCAAGGTCTGATCA	diploid
PDAC_N1_Normal_Ds0CR0_CATCAAGGTGGGTATG	diploid
PDAC_N1_Normal_Ds0CR0_CATCAAGTCCTATGTT	diploid
PDAC_N1_Normal_Ds0CR0_CATCAAGTCTCTGCTG	diploid
PDAC_N1_Normal_Ds0CR0_CATCAGAAGCGTTGCC	diploid
PDAC_N1_Normal_Ds0CR0_CATCAGAAGTAGGCCA	diploid
PDAC_N1_Normal_Ds0CR0_CATCAGACAGGTGGAT	diploid
PDAC_N1_Normal_Ds0CR0_CATCAGATCGGCGGTT	diploid
PDAC_N1_Normal_Ds0CR0_CATCAGATCTGCCCTA	diploid
PDAC_N1_Normal_Ds0CR0_CATCCACGTAAACACA	diploid
PDAC_N1_Normal_Ds0CR0_CATCCACGTCGGCTCA	diploid
PDAC_N1_Normal_Ds0CR0_CATCCACTCCGCTGTT	diploid
PDAC_N1_Normal_Ds0CR0_CATCCACTCTGAGGGA	diploid
PDAC_N1_Normal_Ds0CR0_CATCGAATCATCTGTT	diploid
PDAC_N1_Normal_Ds0CR0_CATCGAATCCGCAGTG	diploid
PDAC_N1_Normal_Ds0CR0_CATCGGGAGGCATGGT	diploid
PDAC_N1_Normal_Ds0CR0_CATCGGGCATCACCCT	diploid
PDAC_N1_Normal_Ds0CR0_CATCGGGCATCAGTCA	diploid
PDAC_N1_Normal_Ds0CR0_CATCGGGTCCTTTCGG	diploid
PDAC_N1_Normal_Ds0CR0_CATGACAAGATCCGAG	diploid
PDAC_N1_Normal_Ds0CR0_CATGACATCATCGATG	diploid
PDAC_N1_Normal_Ds0CR0_CATGACATCCACGTTC	diploid
PDAC_N1_Normal_Ds0CR0_CATGCCTCATTATCTC	diploid
PDAC_N1_Normal_Ds0CR0_CATGCCTGTAGCGTCC	diploid
PDAC_N1_Normal_Ds0CR0_CATGCCTTCATCACCC	diploid
PDAC_N1_Normal_Ds0CR0_CATGCCTTCCAATGGT	diploid
PDAC_N1_Normal_Ds0CR0_CATGGCGAGTCCTCCT	diploid
PDAC_N1_Normal_Ds0CR0_CATGGCGCATTCCTCG	diploid
PDAC_N1_Normal_Ds0CR0_CATGGCGGTCTTGATG	diploid
PDAC_N1_Normal_Ds0CR0_CATGGCGTCCAAGTAC	diploid
PDAC_N1_Normal_Ds0CR0_CATGGCGTCCTTAATC	diploid
PDAC_N1_Normal_Ds0CR0_CATGGCGTCTTCGGTC	diploid
PDAC_N1_Normal_Ds0CR0_CATTATCAGCAGACTG	diploid
PDAC_N1_Normal_Ds0CR0_CATTATCGTACCAGTT	diploid
PDAC_N1_Normal_Ds0CR0_CATTCGCCACGCATCG	diploid
PDAC_N1_Normal_Ds0CR0_CATTCGCGTTGCCTCT	diploid
PDAC_N1_Normal_Ds0CR0_CATTCGCTCGCACTCT	diploid
PDAC_N1_Normal_Ds0CR0_CCAATCCAGCACCGCT	diploid
PDAC_N1_Normal_Ds0CR0_CCAATCCCAAAGGAAG	diploid
PDAC_N1_Normal_Ds0CR0_CCAATCCCATTTCAGG	diploid
PDAC_N1_Normal_Ds0CR0_CCAATCCGTCCGTGAC	diploid
PDAC_N1_Normal_Ds0CR0_CCAATCCGTCTCCACT	diploid
PDAC_N1_Normal_Ds0CR0_CCACCTACATGATCCA	diploid
PDAC_N1_Normal_Ds0CR0_CCACCTAGTGTTCTTT	diploid
PDAC_N1_Normal_Ds0CR0_CCACCTAGTTAGATGA	diploid
PDAC_N1_Normal_Ds0CR0_CCACGGAAGACGCAAC	diploid
PDAC_N1_Normal_Ds0CR0_CCACGGACAAGAGTCG	diploid
PDAC_N1_Normal_Ds0CR0_CCACTACCAGGACGTA	diploid
PDAC_N1_Normal_Ds0CR0_CCACTACCAGGATCGA	diploid
PDAC_N1_Normal_Ds0CR0_CCACTACCATACTACG	diploid
PDAC_N1_Normal_Ds0CR0_CCACTACCATTCCTGC	diploid
PDAC_N1_Normal_Ds0CR0_CCACTACTCGAGCCCA	diploid
PDAC_N1_Normal_Ds0CR0_CCAGCGAAGAAACGAG	diploid
PDAC_N1_Normal_Ds0CR0_CCAGCGAGTTTGCATG	diploid
PDAC_N1_Normal_Ds0CR0_CCAGCGATCAGATAAG	diploid
PDAC_N1_Normal_Ds0CR0_CCAGCGATCGTTGACA	diploid
PDAC_N1_Normal_Ds0CR0_CCATGTCCAAGCGCTC	diploid
PDAC_N1_Normal_Ds0CR0_CCATTCGAGCAGCGTA	diploid
PDAC_N1_Normal_Ds0CR0_CCATTCGCATAGTAAG	diploid
PDAC_N1_Normal_Ds0CR0_CCATTCGGTTGCGCAC	diploid
PDAC_N1_Normal_Ds0CR0_CCATTCGTCCGTTGCT	diploid
PDAC_N1_Normal_Ds0CR0_CCCAATCAGCACCGCT	diploid
PDAC_N1_Normal_Ds0CR0_CCCAATCCATTACCTT	diploid
PDAC_N1_Normal_Ds0CR0_CCCAATCGTGACTCAT	diploid
PDAC_N1_Normal_Ds0CR0_CCCAGTTAGAGCTGCA	diploid
PDAC_N1_Normal_Ds0CR0_CCCAGTTCACCAGGCT	diploid
PDAC_N1_Normal_Ds0CR0_CCCAGTTGTAGGACAC	diploid
PDAC_N1_Normal_Ds0CR0_CCCAGTTGTGCACCAC	diploid
PDAC_N1_Normal_Ds0CR0_CCCAGTTTCGGACAAG	diploid
PDAC_N1_Normal_Ds0CR0_CCCATACAGGCCATAG	diploid
PDAC_N1_Normal_Ds0CR0_CCCATACCAATACGCT	diploid
PDAC_N1_Normal_Ds0CR0_CCCATACCATCCGCGA	diploid
PDAC_N1_Normal_Ds0CR0_CCCATACGTATGGTTC	diploid
PDAC_N1_Normal_Ds0CR0_CCCATACTCTTGAGGT	diploid
PDAC_N1_Normal_Ds0CR0_CCCTCCTAGCACACAG	diploid
PDAC_N1_Normal_Ds0CR0_CCCTCCTCACCGATAT	diploid
PDAC_N1_Normal_Ds0CR0_CCCTCCTCATACAGCT	diploid
PDAC_N1_Normal_Ds0CR0_CCCTCCTGTGCAACTT	diploid
PDAC_N1_Normal_Ds0CR0_CCCTCCTGTGCCTGTG	diploid
PDAC_N1_Normal_Ds0CR0_CCCTCCTTCCGATATG	diploid
PDAC_N1_Normal_Ds0CR0_CCGGGATAGGACGAAA	diploid
PDAC_N1_Normal_Ds0CR0_CCGGGATAGGAGTAGA	diploid
PDAC_N1_Normal_Ds0CR0_CCGGGATAGTGGACGT	diploid
PDAC_N1_Normal_Ds0CR0_CCGGGATTCAACACCA	diploid
PDAC_N1_Normal_Ds0CR0_CCGGTAGCATCACGTA	diploid
PDAC_N1_Normal_Ds0CR0_CCGGTAGGTGGTACAG	diploid
PDAC_N1_Normal_Ds0CR0_CCGGTAGTCAGATAAG	diploid
PDAC_N1_Normal_Ds0CR0_CCGGTAGTCTGCCAGG	diploid
PDAC_N1_Normal_Ds0CR0_CCGTACTAGAAGGGTA	diploid
PDAC_N1_Normal_Ds0CR0_CCGTACTCACTACAGT	diploid
PDAC_N1_Normal_Ds0CR0_CCGTACTCAGCTGCTG	diploid
PDAC_N1_Normal_Ds0CR0_CCGTACTCATACGCTA	diploid
PDAC_N1_Normal_Ds0CR0_CCGTACTCATATGAGA	diploid
PDAC_N1_Normal_Ds0CR0_CCGTACTCATTGGCGC	diploid
PDAC_N1_Normal_Ds0CR0_CCGTGGAGTGCACGAA	diploid
PDAC_N1_Normal_Ds0CR0_CCGTTCAAGGAGTTTA	diploid
PDAC_N1_Normal_Ds0CR0_CCGTTCACACCAGATT	diploid
PDAC_N1_Normal_Ds0CR0_CCTAAAGCACCCATTC	diploid
PDAC_N1_Normal_Ds0CR0_CCTAAAGCACGGTTTA	diploid
PDAC_N1_Normal_Ds0CR0_CCTAAAGTCCAGTATG	diploid
PDAC_N1_Normal_Ds0CR0_CCTACACAGAGTACCG	diploid
PDAC_N1_Normal_Ds0CR0_CCTACACAGGAACTGC	diploid
PDAC_N1_Normal_Ds0CR0_CCTACACCACAGAGGT	diploid
PDAC_N1_Normal_Ds0CR0_CCTACACGTCCAACTA	diploid
PDAC_N1_Normal_Ds0CR0_CCTACACGTCTAAAGA	diploid
PDAC_N1_Normal_Ds0CR0_CCTACACGTTCCGGCA	diploid
PDAC_N1_Normal_Ds0CR0_CCTACACGTTCTGAAC	diploid
PDAC_N1_Normal_Ds0CR0_CCTACACTCGTAGATC	diploid
PDAC_N1_Normal_Ds0CR0_CCTACCACAAAGCAAT	diploid
PDAC_N1_Normal_Ds0CR0_CCTACCACAACTTGAC	diploid
PDAC_N1_Normal_Ds0CR0_CCTAGCTAGACCGGAT	diploid
PDAC_N1_Normal_Ds0CR0_CCTAGCTAGCCAGAAC	diploid
PDAC_N1_Normal_Ds0CR0_CCTAGCTCATTGAGCT	diploid
PDAC_N1_Normal_Ds0CR0_CCTAGCTGTGTGCCTG	diploid
PDAC_N1_Normal_Ds0CR0_CCTAGCTTCTCGGACG	diploid
PDAC_N1_Normal_Ds0CR0_CCTAGCTTCTCTGAGA	diploid
PDAC_N1_Normal_Ds0CR0_CCTATTAAGTGCGTGA	diploid
PDAC_N1_Normal_Ds0CR0_CCTATTACATAGAAAC	diploid
PDAC_N1_Normal_Ds0CR0_CCTATTAGTTGATTGC	diploid
PDAC_N1_Normal_Ds0CR0_CCTATTAGTTTCCACC	diploid
PDAC_N1_Normal_Ds0CR0_CCTATTATCATTATCC	diploid
PDAC_N1_Normal_Ds0CR0_CCTATTATCTGCCAGG	diploid
PDAC_N1_Normal_Ds0CR0_CCTCAGTAGACTAAGT	diploid
PDAC_N1_Normal_Ds0CR0_CCTCAGTAGAGTCGGT	diploid
PDAC_N1_Normal_Ds0CR0_CCTCAGTAGCCCTAAT	diploid
PDAC_N1_Normal_Ds0CR0_CCTCAGTAGTACGCCC	diploid
PDAC_N1_Normal_Ds0CR0_CCTCAGTCACAGACTT	diploid
PDAC_N1_Normal_Ds0CR0_CCTCAGTCACCTCGTT	diploid
PDAC_N1_Normal_Ds0CR0_CCTCAGTGTCAGAATA	diploid
PDAC_N1_Normal_Ds0CR0_CCTCAGTTCCCTCTTT	diploid
PDAC_N1_Normal_Ds0CR0_CCTCTGAAGTTAGCGG	diploid
PDAC_N1_Normal_Ds0CR0_CCTCTGACAAGGACAC	diploid
PDAC_N1_Normal_Ds0CR0_CCTCTGACACTTCGAA	diploid
PDAC_N1_Normal_Ds0CR0_CCTCTGACAGGGTATG	diploid
PDAC_N1_Normal_Ds0CR0_CCTCTGACATTGCGGC	diploid
PDAC_N1_Normal_Ds0CR0_CCTCTGAGTTGATTCG	diploid
PDAC_N1_Normal_Ds0CR0_CCTCTGATCATGTCCC	diploid
PDAC_N1_Normal_Ds0CR0_CCTCTGATCGATAGAA	diploid
PDAC_N1_Normal_Ds0CR0_CCTTACGAGAGGGCTT	diploid
PDAC_N1_Normal_Ds0CR0_CCTTACGAGCTAGTGG	diploid
PDAC_N1_Normal_Ds0CR0_CCTTACGAGGTCATCT	diploid
PDAC_N1_Normal_Ds0CR0_CCTTACGGTAAACCTC	diploid
PDAC_N1_Normal_Ds0CR0_CCTTACGGTCGCCATG	diploid
PDAC_N1_Normal_Ds0CR0_CCTTCCCAGACTAAGT	diploid
PDAC_N1_Normal_Ds0CR0_CCTTCCCCAGTTCCCT	diploid
PDAC_N1_Normal_Ds0CR0_CCTTCCCGTGACTACT	diploid
PDAC_N1_Normal_Ds0CR0_CCTTCCCGTTAAGATG	diploid
PDAC_N1_Normal_Ds0CR0_CCTTCCCTCCAAGTAC	diploid
PDAC_N1_Normal_Ds0CR0_CCTTCCCTCCGCGTTT	diploid
PDAC_N1_Normal_Ds0CR0_CCTTCCCTCGGTGTCG	diploid
PDAC_N1_Normal_Ds0CR0_CCTTCGAAGGGCACTA	diploid
PDAC_N1_Normal_Ds0CR0_CCTTCGAAGGGTCGAT	diploid
PDAC_N1_Normal_Ds0CR0_CCTTCGACAACACCCG	diploid
PDAC_N1_Normal_Ds0CR0_CCTTTCTAGATCTGAA	diploid
PDAC_N1_Normal_Ds0CR0_CCTTTCTCAAGTCTAC	diploid
PDAC_N1_Normal_Ds0CR0_CCTTTCTGTCGCGAAA	diploid
PDAC_N1_Normal_Ds0CR0_CCTTTCTGTGCACTTA	diploid
PDAC_N1_Normal_Ds0CR0_CCTTTCTTCACCAGGC	diploid
PDAC_N1_Normal_Ds0CR0_CGAACATAGACTGGGT	diploid
PDAC_N1_Normal_Ds0CR0_CGAACATCAGCTGTGC	diploid
PDAC_N1_Normal_Ds0CR0_CGAACATGTATAGGGC	diploid
PDAC_N1_Normal_Ds0CR0_CGAACATGTCTCCCTA	diploid
PDAC_N1_Normal_Ds0CR0_CGAACATTCACCGTAA	diploid
PDAC_N1_Normal_Ds0CR0_CGAATGTCATACTACG	diploid
PDAC_N1_Normal_Ds0CR0_CGACCTTCAGGGTTAG	diploid
PDAC_N1_Normal_Ds0CR0_CGACCTTTCACTTATC	diploid
PDAC_N1_Normal_Ds0CR0_CGACTTCCAGTACACT	diploid
PDAC_N1_Normal_Ds0CR0_CGACTTCGTTGTTTGG	diploid
PDAC_N1_Normal_Ds0CR0_CGACTTCTCTCCTATA	diploid
PDAC_N1_Normal_Ds0CR0_CGAGAAGAGCAATATG	diploid
PDAC_N1_Normal_Ds0CR0_CGAGAAGCAGACGCAA	diploid
PDAC_N1_Normal_Ds0CR0_CGAGAAGGTAGAGGAA	diploid
PDAC_N1_Normal_Ds0CR0_CGAGAAGGTGTAATGA	diploid
PDAC_N1_Normal_Ds0CR0_CGAGAAGTCAGTTCGA	diploid
PDAC_N1_Normal_Ds0CR0_CGAGCACCAAACCTAC	diploid
PDAC_N1_Normal_Ds0CR0_CGAGCCAAGCAGCCTC	diploid
PDAC_N1_Normal_Ds0CR0_CGAGCCACAGCTCCGA	diploid
PDAC_N1_Normal_Ds0CR0_CGAGCCATCAGGCGAA	diploid
PDAC_N1_Normal_Ds0CR0_CGAGCCATCCATGCTC	diploid
PDAC_N1_Normal_Ds0CR0_CGAGCCATCTAAGCCA	diploid
PDAC_N1_Normal_Ds0CR0_CGATCGGCAACGCACC	diploid
PDAC_N1_Normal_Ds0CR0_CGATCGGGTTGTGGAG	diploid
PDAC_N1_Normal_Ds0CR0_CGATCGGTCTTCAACT	diploid
PDAC_N1_Normal_Ds0CR0_CGATGGCCATCGATGT	diploid
PDAC_N1_Normal_Ds0CR0_CGATGGCTCGAATCCA	diploid
PDAC_N1_Normal_Ds0CR0_CGATGTAAGCCCAGCT	diploid
PDAC_N1_Normal_Ds0CR0_CGATGTAAGGATGGTC	diploid
PDAC_N1_Normal_Ds0CR0_CGATGTAAGTCAATAG	diploid
PDAC_N1_Normal_Ds0CR0_CGATGTAAGTTAACGA	diploid
PDAC_N1_Normal_Ds0CR0_CGATGTACAAACGCGA	diploid
PDAC_N1_Normal_Ds0CR0_CGATGTACAAGGGTCA	diploid
PDAC_N1_Normal_Ds0CR0_CGATGTACACAGCGTC	diploid
PDAC_N1_Normal_Ds0CR0_CGATGTACATCTGGTA	diploid
PDAC_N1_Normal_Ds0CR0_CGATTGAAGATGGCGT	diploid
PDAC_N1_Normal_Ds0CR0_CGATTGAAGTAGGTGC	diploid
PDAC_N1_Normal_Ds0CR0_CGATTGAAGTTCGATC	diploid
PDAC_N1_Normal_Ds0CR0_CGATTGACAGGATCGA	diploid
PDAC_N1_Normal_Ds0CR0_CGATTGATCATCTGTT	diploid
PDAC_N1_Normal_Ds0CR0_CGATTGATCGTCCGTT	diploid
PDAC_N1_Normal_Ds0CR0_CGCCAAGAGTCCGTAT	diploid
PDAC_N1_Normal_Ds0CR0_CGCCAAGTCTACCTGC	diploid
PDAC_N1_Normal_Ds0CR0_CGCGGTAAGGTGATAT	diploid
PDAC_N1_Normal_Ds0CR0_CGCGGTACAATTCCTT	diploid
PDAC_N1_Normal_Ds0CR0_CGCGGTACACTTAAGC	diploid
PDAC_N1_Normal_Ds0CR0_CGCGGTACATGGTCTA	diploid
PDAC_N1_Normal_Ds0CR0_CGCGGTAGTCAACTGT	diploid
PDAC_N1_Normal_Ds0CR0_CGCGGTATCTCCGGTT	diploid
PDAC_N1_Normal_Ds0CR0_CGCGTTTTCTATCCCG	diploid
PDAC_N1_Normal_Ds0CR0_CGCTATCGTGTGACGA	diploid
PDAC_N1_Normal_Ds0CR0_CGCTATCTCCTTGCCA	diploid
PDAC_N1_Normal_Ds0CR0_CGCTATCTCCTTGGTC	diploid
PDAC_N1_Normal_Ds0CR0_CGCTATCTCTGTGCAA	diploid
PDAC_N1_Normal_Ds0CR0_CGCTGGAAGGAGCGAG	diploid
PDAC_N1_Normal_Ds0CR0_CGCTGGACAGATGGGT	diploid
PDAC_N1_Normal_Ds0CR0_CGCTGGACATTGTGCA	diploid
PDAC_N1_Normal_Ds0CR0_CGCTGGATCCTTGGTC	diploid
PDAC_N1_Normal_Ds0CR0_CGCTGGATCTGCTTGC	diploid
PDAC_N1_Normal_Ds0CR0_CGCTTCACATCGGAAG	diploid
PDAC_N1_Normal_Ds0CR0_CGCTTCAGTCTTGTCC	diploid
PDAC_N1_Normal_Ds0CR0_CGCTTCATCCTATGTT	diploid
PDAC_N1_Normal_Ds0CR0_CGGACACAGATCGATA	diploid
PDAC_N1_Normal_Ds0CR0_CGGACACCAAGTAATG	diploid
PDAC_N1_Normal_Ds0CR0_CGGACACCACACTGCG	diploid
PDAC_N1_Normal_Ds0CR0_CGGACACGTCTTCAAG	diploid
PDAC_N1_Normal_Ds0CR0_CGGACACTCATCGGAT	diploid
PDAC_N1_Normal_Ds0CR0_CGGACACTCTCTGCTG	diploid
PDAC_N1_Normal_Ds0CR0_CGGACGTGTATGAATG	diploid
PDAC_N1_Normal_Ds0CR0_CGGACTGAGTTTAGGA	diploid
PDAC_N1_Normal_Ds0CR0_CGGACTGGTGCAGGTA	diploid
PDAC_N1_Normal_Ds0CR0_CGGACTGGTTGTTTGG	diploid
PDAC_N1_Normal_Ds0CR0_CGGACTGTCGGATGGA	diploid
PDAC_N1_Normal_Ds0CR0_CGGAGCTCAATAAGCA	diploid
PDAC_N1_Normal_Ds0CR0_CGGAGCTCACATTTCT	diploid
PDAC_N1_Normal_Ds0CR0_CGGAGCTCAGCCTTTC	diploid
PDAC_N1_Normal_Ds0CR0_CGGAGCTTCAGTCCCT	diploid
PDAC_N1_Normal_Ds0CR0_CGGAGCTTCTGGCGTG	diploid
PDAC_N1_Normal_Ds0CR0_CGGAGTCCATACCATG	diploid
PDAC_N1_Normal_Ds0CR0_CGGCTAGAGCTGTTCA	diploid
PDAC_N1_Normal_Ds0CR0_CGGCTAGGTATCACCA	diploid
PDAC_N1_Normal_Ds0CR0_CGGCTAGGTCTCTTAT	diploid
PDAC_N1_Normal_Ds0CR0_CGGCTAGTCATCACCC	diploid
PDAC_N1_Normal_Ds0CR0_CGGCTAGTCCGGCACA	diploid
PDAC_N1_Normal_Ds0CR0_CGGTTAAAGTACGCGA	diploid
PDAC_N1_Normal_Ds0CR0_CGGTTAACAAGCCTAT	diploid
PDAC_N1_Normal_Ds0CR0_CGGTTAACAGAGTGTG	diploid
PDAC_N1_Normal_Ds0CR0_CGGTTAAGTCTACCTC	diploid
PDAC_N1_Normal_Ds0CR0_CGTAGCGAGCTTTGGT	diploid
PDAC_N1_Normal_Ds0CR0_CGTAGCGGTGCCTTGG	diploid
PDAC_N1_Normal_Ds0CR0_CGTAGCGGTTCCGGCA	diploid
PDAC_N1_Normal_Ds0CR0_CGTAGCGTCCTTCAAT	diploid
PDAC_N1_Normal_Ds0CR0_CGTAGGCAGCTCAACT	diploid
PDAC_N1_Normal_Ds0CR0_CGTAGGCGTAAGTTCC	diploid
PDAC_N1_Normal_Ds0CR0_CGTAGGCGTCACTTCC	diploid
PDAC_N1_Normal_Ds0CR0_CGTAGGCTCAGCCTAA	diploid
PDAC_N1_Normal_Ds0CR0_CGTCACTGTCATATCG	diploid
PDAC_N1_Normal_Ds0CR0_CGTCACTTCACCCTCA	diploid
PDAC_N1_Normal_Ds0CR0_CGTCACTTCGGCATCG	diploid
PDAC_N1_Normal_Ds0CR0_CGTCAGGAGACATAAC	diploid
PDAC_N1_Normal_Ds0CR0_CGTCAGGAGGTACTCT	diploid
PDAC_N1_Normal_Ds0CR0_CGTCAGGGTACCGCTG	diploid
PDAC_N1_Normal_Ds0CR0_CGTCAGGGTGCTGTAT	diploid
PDAC_N1_Normal_Ds0CR0_CGTCCATAGTGGTCCC	diploid
PDAC_N1_Normal_Ds0CR0_CGTCCATCAAACCCAT	diploid
PDAC_N1_Normal_Ds0CR0_CGTCCATCAACGATGG	diploid
PDAC_N1_Normal_Ds0CR0_CGTCCATGTGCTTCTC	diploid
PDAC_N1_Normal_Ds0CR0_CGTCCATTCACCTTAT	diploid
PDAC_N1_Normal_Ds0CR0_CGTCTACGTATTCTCT	diploid
PDAC_N1_Normal_Ds0CR0_CGTCTACGTGAAATCA	diploid
PDAC_N1_Normal_Ds0CR0_CGTCTACGTTAGGGTG	diploid
PDAC_N1_Normal_Ds0CR0_CGTCTACTCGCAAACT	diploid
PDAC_N1_Normal_Ds0CR0_CGTGAGCGTATTACCG	diploid
PDAC_N1_Normal_Ds0CR0_CGTGAGCGTCCAGTAT	diploid
PDAC_N1_Normal_Ds0CR0_CGTGAGCTCATCTGTT	diploid
PDAC_N1_Normal_Ds0CR0_CGTGAGCTCCACTCCA	diploid
PDAC_N1_Normal_Ds0CR0_CGTGAGCTCTCCAACC	diploid
PDAC_N1_Normal_Ds0CR0_CGTGTAAGTATATGGA	diploid
PDAC_N1_Normal_Ds0CR0_CGTGTAATCGGTTAAC	diploid
PDAC_N1_Normal_Ds0CR0_CGTGTAATCTTAACCT	diploid
PDAC_N1_Normal_Ds0CR0_CGTGTCTAGATCTGCT	diploid
PDAC_N1_Normal_Ds0CR0_CGTGTCTAGCTCAACT	diploid
PDAC_N1_Normal_Ds0CR0_CGTGTCTCAAGAAGAG	diploid
PDAC_N1_Normal_Ds0CR0_CGTGTCTCAATAAGCA	diploid
PDAC_N1_Normal_Ds0CR0_CGTGTCTGTACCGAGA	diploid
PDAC_N1_Normal_Ds0CR0_CGTGTCTGTATTCGTG	diploid
PDAC_N1_Normal_Ds0CR0_CGTGTCTGTTCCCGAG	diploid
PDAC_N1_Normal_Ds0CR0_CGTGTCTTCGCCTGAG	diploid
PDAC_N1_Normal_Ds0CR0_CGTGTCTTCTGCAGTA	diploid
PDAC_N1_Normal_Ds0CR0_CGTTAGACACCGAATT	diploid
PDAC_N1_Normal_Ds0CR0_CGTTAGAGTGATGTGG	diploid
PDAC_N1_Normal_Ds0CR0_CGTTAGATCATTGCGA	diploid
PDAC_N1_Normal_Ds0CR0_CGTTCTGCAGTGGAGT	diploid
PDAC_N1_Normal_Ds0CR0_CGTTCTGGTACAGACG	diploid
PDAC_N1_Normal_Ds0CR0_CGTTCTGGTATTACCG	diploid
PDAC_N1_Normal_Ds0CR0_CGTTCTGTCCTAGAAC	diploid
PDAC_N1_Normal_Ds0CR0_CGTTGGGAGAGAGCTC	diploid
PDAC_N1_Normal_Ds0CR0_CGTTGGGCACCGATAT	diploid
PDAC_N1_Normal_Ds0CR0_CGTTGGGGTATAAACG	diploid
PDAC_N1_Normal_Ds0CR0_CGTTGGGTCAGTTTGG	diploid
PDAC_N1_Normal_Ds0CR0_CGTTGGGTCCGCAGTG	diploid
PDAC_N1_Normal_Ds0CR0_CGTTGGGTCGATGAGG	diploid
PDAC_N1_Normal_Ds0CR0_CTAACTTGTGAGGGAG	diploid
PDAC_N1_Normal_Ds0CR0_CTAAGACGTGTTCTTT	diploid
PDAC_N1_Normal_Ds0CR0_CTAAGACGTGTTGGGA	diploid
PDAC_N1_Normal_Ds0CR0_CTAAGACTCCAGAAGG	diploid
PDAC_N1_Normal_Ds0CR0_CTAAGACTCTACTTAC	diploid
PDAC_N1_Normal_Ds0CR0_CTAATGGAGTACGCCC	diploid
PDAC_N1_Normal_Ds0CR0_CTAATGGCAACGCACC	diploid
PDAC_N1_Normal_Ds0CR0_CTAATGGTCGGCGCTA	diploid
PDAC_N1_Normal_Ds0CR0_CTACACCAGCCCTAAT	diploid
PDAC_N1_Normal_Ds0CR0_CTACACCCAGTGGAGT	diploid
PDAC_N1_Normal_Ds0CR0_CTACACCCATCGGTTA	diploid
PDAC_N1_Normal_Ds0CR0_CTACATTAGTTAAGTG	diploid
PDAC_N1_Normal_Ds0CR0_CTACATTCACCTTGTC	diploid
PDAC_N1_Normal_Ds0CR0_CTACATTTCTCCCTGA	diploid
PDAC_N1_Normal_Ds0CR0_CTACCCACAGTAAGAT	diploid
PDAC_N1_Normal_Ds0CR0_CTACCCAGTATCAGTC	diploid
PDAC_N1_Normal_Ds0CR0_CTACCCAGTATGAATG	diploid
PDAC_N1_Normal_Ds0CR0_CTACCCAGTCCATCCT	diploid
PDAC_N1_Normal_Ds0CR0_CTACCCAGTGAAGGCT	diploid
PDAC_N1_Normal_Ds0CR0_CTACCCAGTGGACGAT	diploid
PDAC_N1_Normal_Ds0CR0_CTACGTCAGATCCGAG	diploid
PDAC_N1_Normal_Ds0CR0_CTACGTCAGCTACCGC	diploid
PDAC_N1_Normal_Ds0CR0_CTACGTCAGGTGCAAC	diploid
PDAC_N1_Normal_Ds0CR0_CTACGTCAGTGGTCCC	diploid
PDAC_N1_Normal_Ds0CR0_CTACGTCCAGCTCGAC	diploid
PDAC_N1_Normal_Ds0CR0_CTAGAGTAGATATACG	diploid
PDAC_N1_Normal_Ds0CR0_CTAGAGTGTCGTTGTA	diploid
PDAC_N1_Normal_Ds0CR0_CTAGAGTGTCTAAAGA	diploid
PDAC_N1_Normal_Ds0CR0_CTAGAGTGTCTGATCA	diploid
PDAC_N1_Normal_Ds0CR0_CTAGAGTGTGCCTGGT	diploid
PDAC_N1_Normal_Ds0CR0_CTAGAGTGTTCAGTAC	diploid
PDAC_N1_Normal_Ds0CR0_CTAGAGTTCACGATGT	diploid
PDAC_N1_Normal_Ds0CR0_CTAGCCTAGATAGTCA	diploid
PDAC_N1_Normal_Ds0CR0_CTAGCCTGTCAATGTC	diploid
PDAC_N1_Normal_Ds0CR0_CTAGTGAAGTGCGATG	diploid
PDAC_N1_Normal_Ds0CR0_CTAGTGACAGCTCGAC	diploid
PDAC_N1_Normal_Ds0CR0_CTCACACAGCCATCGC	diploid
PDAC_N1_Normal_Ds0CR0_CTCACACCACCTATCC	diploid
PDAC_N1_Normal_Ds0CR0_CTCACACTCAAGGTAA	diploid
PDAC_N1_Normal_Ds0CR0_CTCACACTCGCCTGTT	diploid
PDAC_N1_Normal_Ds0CR0_CTCAGAAAGTTCGCAT	diploid
PDAC_N1_Normal_Ds0CR0_CTCAGAATCTGCAGTA	diploid
PDAC_N1_Normal_Ds0CR0_CTCATTACAGCTGGCT	diploid
PDAC_N1_Normal_Ds0CR0_CTCATTAGTCTTGCGG	diploid
PDAC_N1_Normal_Ds0CR0_CTCATTATCGACGGAA	diploid
PDAC_N1_Normal_Ds0CR0_CTCCTAGAGATGTGGC	diploid
PDAC_N1_Normal_Ds0CR0_CTCCTAGAGCTACCTA	diploid
PDAC_N1_Normal_Ds0CR0_CTCCTAGAGTGTACCT	diploid
PDAC_N1_Normal_Ds0CR0_CTCCTAGTCAGCCTAA	diploid
PDAC_N1_Normal_Ds0CR0_CTCCTAGTCTCTGTCG	diploid
PDAC_N1_Normal_Ds0CR0_CTCGAAAAGCGCCTCA	diploid
PDAC_N1_Normal_Ds0CR0_CTCGAAAAGTGGCACA	diploid
PDAC_N1_Normal_Ds0CR0_CTCGAAAGTAGCGTCC	diploid
PDAC_N1_Normal_Ds0CR0_CTCGAGGCAAAGGAAG	diploid
PDAC_N1_Normal_Ds0CR0_CTCGAGGGTTCCGGCA	diploid
PDAC_N1_Normal_Ds0CR0_CTCGAGGTCAGCAACT	diploid
PDAC_N1_Normal_Ds0CR0_CTCGAGGTCGTAGGTT	diploid
PDAC_N1_Normal_Ds0CR0_CTCGGAGAGACGCAAC	diploid
PDAC_N1_Normal_Ds0CR0_CTCGGAGAGTGTTAGA	diploid
PDAC_N1_Normal_Ds0CR0_CTCGGGAAGCGCTCCA	diploid
PDAC_N1_Normal_Ds0CR0_CTCGGGAGTGGCCCTA	diploid
PDAC_N1_Normal_Ds0CR0_CTCGGGAGTGTGCGTC	diploid
PDAC_N1_Normal_Ds0CR0_CTCGTACAGCGTCAAG	diploid
PDAC_N1_Normal_Ds0CR0_CTCGTACCATCCAACA	diploid
PDAC_N1_Normal_Ds0CR0_CTCGTCACACTGCCAG	diploid
PDAC_N1_Normal_Ds0CR0_CTCGTCAGTCATGCAT	diploid
PDAC_N1_Normal_Ds0CR0_CTCGTCAGTGAGGCTA	diploid
PDAC_N1_Normal_Ds0CR0_CTCGTCATCAACTCTT	diploid
PDAC_N1_Normal_Ds0CR0_CTCGTCATCGAGCCCA	diploid
PDAC_N1_Normal_Ds0CR0_CTCGTCATCGGCATCG	diploid
PDAC_N1_Normal_Ds0CR0_CTCGTCATCTTAGCCC	diploid
PDAC_N1_Normal_Ds0CR0_CTCTAATCAATCCGAT	diploid
PDAC_N1_Normal_Ds0CR0_CTCTAATCAGACACTT	diploid
PDAC_N1_Normal_Ds0CR0_CTCTAATCAGTGGAGT	diploid
PDAC_N1_Normal_Ds0CR0_CTCTAATCATCTCCCA	diploid
PDAC_N1_Normal_Ds0CR0_CTCTAATGTACGCACC	diploid
PDAC_N1_Normal_Ds0CR0_CTCTAATTCGTCCAGG	diploid
PDAC_N1_Normal_Ds0CR0_CTCTACGAGAAACGCC	diploid
PDAC_N1_Normal_Ds0CR0_CTCTACGAGGACACCA	diploid
PDAC_N1_Normal_Ds0CR0_CTCTACGAGTGAACAT	diploid
PDAC_N1_Normal_Ds0CR0_CTCTACGCAACTGGCC	diploid
PDAC_N1_Normal_Ds0CR0_CTCTACGCAAGGCTCC	diploid
PDAC_N1_Normal_Ds0CR0_CTCTACGGTAGCACGA	diploid
PDAC_N1_Normal_Ds0CR0_CTCTACGTCCGTAGTA	diploid
PDAC_N1_Normal_Ds0CR0_CTCTACGTCGCATGAT	diploid
PDAC_N1_Normal_Ds0CR0_CTCTGGTAGAGCTATA	diploid
PDAC_N1_Normal_Ds0CR0_CTCTGGTAGCAGATCG	diploid
PDAC_N1_Normal_Ds0CR0_CTCTGGTAGCCACCTG	diploid
PDAC_N1_Normal_Ds0CR0_CTCTGGTCACAGTCGC	diploid
PDAC_N1_Normal_Ds0CR0_CTCTGGTCATTCCTGC	diploid
PDAC_N1_Normal_Ds0CR0_CTCTGGTCATTGGTAC	diploid
PDAC_N1_Normal_Ds0CR0_CTGAAACAGCCATCGC	diploid
PDAC_N1_Normal_Ds0CR0_CTGAAACAGTACGCCC	diploid
PDAC_N1_Normal_Ds0CR0_CTGAAACAGTGAATTG	diploid
PDAC_N1_Normal_Ds0CR0_CTGAAACGTCATCGGC	diploid
PDAC_N1_Normal_Ds0CR0_CTGAAACGTCCGAACC	diploid
PDAC_N1_Normal_Ds0CR0_CTGAAACTCAACGAAA	diploid
PDAC_N1_Normal_Ds0CR0_CTGAAACTCCGATATG	diploid
PDAC_N1_Normal_Ds0CR0_CTGAAACTCTTCCTTC	diploid
PDAC_N1_Normal_Ds0CR0_CTGAAGTAGCCACGCT	diploid
PDAC_N1_Normal_Ds0CR0_CTGAAGTAGTGGCACA	diploid
PDAC_N1_Normal_Ds0CR0_CTGAAGTCATTGCGGC	diploid
PDAC_N1_Normal_Ds0CR0_CTGAAGTGTTATGCGT	diploid
PDAC_N1_Normal_Ds0CR0_CTGATAGAGGCATTGG	diploid
PDAC_N1_Normal_Ds0CR0_CTGATAGCAGTATCTG	diploid
PDAC_N1_Normal_Ds0CR0_CTGATAGGTAGCGTAG	diploid
PDAC_N1_Normal_Ds0CR0_CTGATAGGTGACCAAG	diploid
PDAC_N1_Normal_Ds0CR0_CTGATAGGTTACCGAT	diploid
PDAC_N1_Normal_Ds0CR0_CTGATAGTCGGAATCT	diploid
PDAC_N1_Normal_Ds0CR0_CTGATAGTCTCGGACG	diploid
PDAC_N1_Normal_Ds0CR0_CTGATCCAGGGTCGAT	diploid
PDAC_N1_Normal_Ds0CR0_CTGATCCAGTGTACTC	diploid
PDAC_N1_Normal_Ds0CR0_CTGATCCCAAGCGTAG	diploid
PDAC_N1_Normal_Ds0CR0_CTGATCCCACATTTCT	diploid
PDAC_N1_Normal_Ds0CR0_CTGATCCGTTGAACTC	diploid
PDAC_N1_Normal_Ds0CR0_CTGATCCGTTTGTTTC	diploid
PDAC_N1_Normal_Ds0CR0_CTGCCTAAGGGTATCG	diploid
PDAC_N1_Normal_Ds0CR0_CTGCCTACAAAGCAAT	diploid
PDAC_N1_Normal_Ds0CR0_CTGCCTACATGGGAAC	diploid
PDAC_N1_Normal_Ds0CR0_CTGCCTAGTGCCTGTG	diploid
PDAC_N1_Normal_Ds0CR0_CTGCCTAGTTTGACAC	diploid
PDAC_N1_Normal_Ds0CR0_CTGCCTATCGTCCAGG	diploid
PDAC_N1_Normal_Ds0CR0_CTGCGGAGTCCGTCAG	diploid
PDAC_N1_Normal_Ds0CR0_CTGCTGTCAATGGAAT	diploid
PDAC_N1_Normal_Ds0CR0_CTGCTGTCATGATCCA	diploid
PDAC_N1_Normal_Ds0CR0_CTGCTGTGTGGGTATG	diploid
PDAC_N1_Normal_Ds0CR0_CTGCTGTTCGGTCCGA	diploid
PDAC_N1_Normal_Ds0CR0_CTGGTCTCAAACGTGG	diploid
PDAC_N1_Normal_Ds0CR0_CTGGTCTGTGCAACTT	diploid
PDAC_N1_Normal_Ds0CR0_CTGTGCTCAGATCTGT	diploid
PDAC_N1_Normal_Ds0CR0_CTGTGCTCAGGCTCAC	diploid
PDAC_N1_Normal_Ds0CR0_CTGTGCTTCATTGCCC	diploid
PDAC_N1_Normal_Ds0CR0_CTGTGCTTCCAGAGGA	diploid
PDAC_N1_Normal_Ds0CR0_CTGTGCTTCCCGGATG	diploid
PDAC_N1_Normal_Ds0CR0_CTGTTTACAAAGCGGT	diploid
PDAC_N1_Normal_Ds0CR0_CTGTTTACATCCTAGA	diploid
PDAC_N1_Normal_Ds0CR0_CTGTTTAGTGGTTTCA	diploid
PDAC_N1_Normal_Ds0CR0_CTTAACTAGATAGTCA	diploid
PDAC_N1_Normal_Ds0CR0_CTTAACTTCAGCGATT	diploid
PDAC_N1_Normal_Ds0CR0_CTTACCGGTATAGGTA	diploid
PDAC_N1_Normal_Ds0CR0_CTTACCGGTGTTGAGG	diploid
PDAC_N1_Normal_Ds0CR0_CTTACCGTCCTCAATT	diploid
PDAC_N1_Normal_Ds0CR0_CTTAGGAGTCATTAGC	diploid
PDAC_N1_Normal_Ds0CR0_CTTCTCTAGCGTTTAC	diploid
PDAC_N1_Normal_Ds0CR0_CTTCTCTAGTCTCGGC	diploid
PDAC_N1_Normal_Ds0CR0_CTTCTCTCAAGCCTAT	diploid
PDAC_N1_Normal_Ds0CR0_CTTCTCTCAATAGCAA	diploid
PDAC_N1_Normal_Ds0CR0_CTTCTCTCAGTTCATG	diploid
PDAC_N1_Normal_Ds0CR0_CTTCTCTCATAGGATA	diploid
PDAC_N1_Normal_Ds0CR0_CTTCTCTGTCCGAAGA	diploid
PDAC_N1_Normal_Ds0CR0_CTTCTCTGTTGTACAC	diploid
PDAC_N1_Normal_Ds0CR0_CTTGGCTAGAAACGAG	diploid
PDAC_N1_Normal_Ds0CR0_CTTGGCTAGCGCTCCA	diploid
PDAC_N1_Normal_Ds0CR0_CTTGGCTAGTAGTGCG	diploid
PDAC_N1_Normal_Ds0CR0_CTTGGCTCAGGACCCT	diploid
PDAC_N1_Normal_Ds0CR0_CTTGGCTCAGTACACT	diploid
PDAC_N1_Normal_Ds0CR0_CTTGGCTGTCGTCTTC	diploid
PDAC_N1_Normal_Ds0CR0_CTTGGCTGTTAGAACA	diploid
PDAC_N1_Normal_Ds0CR0_CTTTGCGCAAGTAATG	diploid
PDAC_N1_Normal_Ds0CR0_CTTTGCGCACCAGGTC	diploid
PDAC_N1_Normal_Ds0CR0_CTTTGCGGTGCCTGCA	diploid
PDAC_N1_Normal_Ds0CR0_CTTTGCGGTGTGGTTT	diploid
PDAC_N1_Normal_Ds0CR0_CTTTGCGTCATAACCG	diploid
PDAC_N1_Normal_Ds0CR0_CTTTGCGTCATCGGAT	diploid
PDAC_N1_Normal_Ds0CR0_CTTTGCGTCTATCCTA	diploid
PDAC_N1_Normal_Ds0CR0_CTTTGCGTCTGGGCCA	diploid
PDAC_N1_Normal_Ds0CR0_GAAACTCAGAGCTTCT	diploid
PDAC_N1_Normal_Ds0CR0_GAAACTCAGTCTTGCA	diploid
PDAC_N1_Normal_Ds0CR0_GAAACTCCACATGTGT	diploid
PDAC_N1_Normal_Ds0CR0_GAAACTCCATTGAGCT	diploid
PDAC_N1_Normal_Ds0CR0_GAAACTCTCTGCAGTA	diploid
PDAC_N1_Normal_Ds0CR0_GAAATGAAGCAGGCTA	diploid
PDAC_N1_Normal_Ds0CR0_GAAATGAGTGTTGAGG	diploid
PDAC_N1_Normal_Ds0CR0_GAACATCAGCAATCTC	diploid
PDAC_N1_Normal_Ds0CR0_GAACATCTCACGACTA	diploid
PDAC_N1_Normal_Ds0CR0_GAACCTATCCTAGTGA	diploid
PDAC_N1_Normal_Ds0CR0_GAACCTATCTAACTGG	diploid
PDAC_N1_Normal_Ds0CR0_GAACGGAAGTATTGGA	diploid
PDAC_N1_Normal_Ds0CR0_GAACGGACAAACAACA	diploid
PDAC_N1_Normal_Ds0CR0_GAACGGACAGCTGGCT	diploid
PDAC_N1_Normal_Ds0CR0_GAAGCAGCAGGACGTA	diploid
PDAC_N1_Normal_Ds0CR0_GAAGCAGCAGTTAACC	diploid
PDAC_N1_Normal_Ds0CR0_GAAGCAGCATGCTGGC	diploid
PDAC_N1_Normal_Ds0CR0_GAAGCAGGTCGCTTTC	diploid
PDAC_N1_Normal_Ds0CR0_GAAGCAGTCAGCCTAA	diploid
PDAC_N1_Normal_Ds0CR0_GAAGCAGTCCACTGGG	diploid
PDAC_N1_Normal_Ds0CR0_GAAGCAGTCCTTAATC	diploid
PDAC_N1_Normal_Ds0CR0_GAATAAGAGTGCGATG	diploid
PDAC_N1_Normal_Ds0CR0_GAATAAGCACCGTTGG	diploid
PDAC_N1_Normal_Ds0CR0_GAATAAGCAGCTGTAT	diploid
PDAC_N1_Normal_Ds0CR0_GAATAAGTCCGCGTTT	diploid
PDAC_N1_Normal_Ds0CR0_GAATGAACAGCCAGAA	diploid
PDAC_N1_Normal_Ds0CR0_GAATGAAGTCTCCCTA	diploid
PDAC_N1_Normal_Ds0CR0_GAATGAAGTGATGTGG	diploid
PDAC_N1_Normal_Ds0CR0_GAATGAAGTGTCAATC	diploid
PDAC_N1_Normal_Ds0CR0_GACACGCCAACCGCCA	diploid
PDAC_N1_Normal_Ds0CR0_GACACGCCAGTAAGCG	diploid
PDAC_N1_Normal_Ds0CR0_GACACGCGTGACTCAT	diploid
PDAC_N1_Normal_Ds0CR0_GACAGAGCATTGCGGC	diploid
PDAC_N1_Normal_Ds0CR0_GACCAATAGGAGTTTA	diploid
PDAC_N1_Normal_Ds0CR0_GACCAATCAGACGCCT	diploid
PDAC_N1_Normal_Ds0CR0_GACCAATCAGATGGCA	diploid
PDAC_N1_Normal_Ds0CR0_GACCAATGTCTGGTCG	diploid
PDAC_N1_Normal_Ds0CR0_GACCTGGAGTCTTGCA	diploid
PDAC_N1_Normal_Ds0CR0_GACCTGGCATCACGAT	diploid
PDAC_N1_Normal_Ds0CR0_GACCTGGGTAGCCTCG	diploid
PDAC_N1_Normal_Ds0CR0_GACCTGGGTCCTCCAT	diploid
PDAC_N1_Normal_Ds0CR0_GACCTGGGTGTGCGTC	diploid
PDAC_N1_Normal_Ds0CR0_GACCTGGTCCGCAGTG	diploid
PDAC_N1_Normal_Ds0CR0_GACCTGGTCTAGCACA	diploid
PDAC_N1_Normal_Ds0CR0_GACCTGGTCTTTAGTC	diploid
PDAC_N1_Normal_Ds0CR0_GACGCGTCACCCAGTG	diploid
PDAC_N1_Normal_Ds0CR0_GACGCGTGTCACTTCC	diploid
PDAC_N1_Normal_Ds0CR0_GACGCGTGTCGGGTCT	diploid
PDAC_N1_Normal_Ds0CR0_GACGCGTGTTTGACTG	diploid
PDAC_N1_Normal_Ds0CR0_GACGCGTTCCAAACAC	diploid
PDAC_N1_Normal_Ds0CR0_GACGGCTAGAACTGTA	diploid
PDAC_N1_Normal_Ds0CR0_GACGGCTAGCTAGTGG	diploid
PDAC_N1_Normal_Ds0CR0_GACGGCTAGGACCACA	diploid
PDAC_N1_Normal_Ds0CR0_GACGGCTAGTGACATA	diploid
PDAC_N1_Normal_Ds0CR0_GACGGCTCATCCGTGG	diploid
PDAC_N1_Normal_Ds0CR0_GACGGCTGTAGCGTGA	diploid
PDAC_N1_Normal_Ds0CR0_GACGGCTTCTGCAGTA	diploid
PDAC_N1_Normal_Ds0CR0_GACGTGCCAAGCGTAG	diploid
PDAC_N1_Normal_Ds0CR0_GACGTGCGTGTGTGCC	diploid
PDAC_N1_Normal_Ds0CR0_GACGTGCTCTCGCTTG	diploid
PDAC_N1_Normal_Ds0CR0_GACGTTAAGGTGCAAC	diploid
PDAC_N1_Normal_Ds0CR0_GACGTTATCTGTCCGT	diploid
PDAC_N1_Normal_Ds0CR0_GACTAACAGGCAAAGA	diploid
PDAC_N1_Normal_Ds0CR0_GACTAACAGGGAGTAA	diploid
PDAC_N1_Normal_Ds0CR0_GACTAACAGTTGAGTA	diploid
PDAC_N1_Normal_Ds0CR0_GACTAACCAATGGAGC	diploid
PDAC_N1_Normal_Ds0CR0_GACTAACCATGTTGAC	diploid
PDAC_N1_Normal_Ds0CR0_GACTAACTCAGGCAAG	diploid
PDAC_N1_Normal_Ds0CR0_GACTAACTCTTGACGA	diploid
PDAC_N1_Normal_Ds0CR0_GACTACATCAACACGT	diploid
PDAC_N1_Normal_Ds0CR0_GACTACATCATTCACT	diploid
PDAC_N1_Normal_Ds0CR0_GACTACATCCGTACAA	diploid
PDAC_N1_Normal_Ds0CR0_GACTACATCTACCAGA	diploid
PDAC_N1_Normal_Ds0CR0_GACTACATCTCTGAGA	diploid
PDAC_N1_Normal_Ds0CR0_GACTGCGAGGTAGCCA	diploid
PDAC_N1_Normal_Ds0CR0_GACTGCGCATCTATGG	diploid
PDAC_N1_Normal_Ds0CR0_GACTGCGTCAGTTAGC	diploid
PDAC_N1_Normal_Ds0CR0_GACTGCGTCCCTAATT	diploid
PDAC_N1_Normal_Ds0CR0_GAGCAGAAGGGAAACA	diploid
PDAC_N1_Normal_Ds0CR0_GAGCAGAAGTTCGATC	diploid
PDAC_N1_Normal_Ds0CR0_GAGCAGAGTACAAGTA	diploid
PDAC_N1_Normal_Ds0CR0_GAGCAGAGTAGAAAGG	diploid
PDAC_N1_Normal_Ds0CR0_GAGCAGAGTCATGCAT	diploid
PDAC_N1_Normal_Ds0CR0_GAGGTGAAGGTAGCCA	diploid
PDAC_N1_Normal_Ds0CR0_GAGGTGAAGTGGGCTA	diploid
PDAC_N1_Normal_Ds0CR0_GAGGTGACAAACCTAC	diploid
PDAC_N1_Normal_Ds0CR0_GAGGTGATCTGTCAAG	diploid
PDAC_N1_Normal_Ds0CR0_GAGTCCGAGCGACGTA	diploid
PDAC_N1_Normal_Ds0CR0_GAGTCCGGTACCGAGA	diploid
PDAC_N1_Normal_Ds0CR0_GAGTCCGGTTTGACTG	diploid
PDAC_N1_Normal_Ds0CR0_GAGTCCGTCCTAGGGC	diploid
PDAC_N1_Normal_Ds0CR0_GATCAGTAGAATGTGT	diploid
PDAC_N1_Normal_Ds0CR0_GATCAGTAGACTAGGC	diploid
PDAC_N1_Normal_Ds0CR0_GATCAGTAGGGTCTCC	diploid
PDAC_N1_Normal_Ds0CR0_GATCAGTCAAACGTGG	diploid
PDAC_N1_Normal_Ds0CR0_GATCAGTTCGAGAGCA	diploid
PDAC_N1_Normal_Ds0CR0_GATCGATAGTGCGTGA	diploid
PDAC_N1_Normal_Ds0CR0_GATCGATCATGGAATA	diploid
PDAC_N1_Normal_Ds0CR0_GATCGCGAGGTGCAAC	diploid
PDAC_N1_Normal_Ds0CR0_GATCGCGCACATAACC	diploid
PDAC_N1_Normal_Ds0CR0_GATCGCGGTATATGAG	diploid
PDAC_N1_Normal_Ds0CR0_GATCGCGGTGCGATAG	diploid
PDAC_N1_Normal_Ds0CR0_GATCGTAAGGACAGCT	diploid
PDAC_N1_Normal_Ds0CR0_GATCGTACAACAACCT	diploid
PDAC_N1_Normal_Ds0CR0_GATCGTACAGGTGGAT	diploid
PDAC_N1_Normal_Ds0CR0_GATCGTACAGTATCTG	diploid
PDAC_N1_Normal_Ds0CR0_GATCGTACAGTGACAG	diploid
PDAC_N1_Normal_Ds0CR0_GATCGTAGTCTAGCCG	diploid
PDAC_N1_Normal_Ds0CR0_GATCGTAGTTCCATGA	diploid
PDAC_N1_Normal_Ds0CR0_GATCTAGAGGTGACCA	diploid
PDAC_N1_Normal_Ds0CR0_GATCTAGCATTGGTAC	diploid
PDAC_N1_Normal_Ds0CR0_GATCTAGGTCTTTCAT	diploid
PDAC_N1_Normal_Ds0CR0_GATCTAGGTGTGTGCC	diploid
PDAC_N1_Normal_Ds0CR0_GATCTAGGTTCGTTGA	diploid
PDAC_N1_Normal_Ds0CR0_GATGAAACAATAACGA	diploid
PDAC_N1_Normal_Ds0CR0_GATGAGGAGACTCGGA	diploid
PDAC_N1_Normal_Ds0CR0_GATGAGGCAGGTCCAC	diploid
PDAC_N1_Normal_Ds0CR0_GATGAGGCAGTAACGG	diploid
PDAC_N1_Normal_Ds0CR0_GATGAGGCATTAGCCA	diploid
PDAC_N1_Normal_Ds0CR0_GATGCTACATGCCACG	diploid
PDAC_N1_Normal_Ds0CR0_GATGCTACATGCCTAA	diploid
PDAC_N1_Normal_Ds0CR0_GATGCTAGTAAAGGAG	diploid
PDAC_N1_Normal_Ds0CR0_GATGCTAGTAGCGATG	diploid
PDAC_N1_Normal_Ds0CR0_GATGCTAGTGACGCCT	diploid
PDAC_N1_Normal_Ds0CR0_GATGCTATCTAAGCCA	diploid
PDAC_N1_Normal_Ds0CR0_GATTCAGAGACAGGCT	diploid
PDAC_N1_Normal_Ds0CR0_GATTCAGCAGAGTGTG	diploid
PDAC_N1_Normal_Ds0CR0_GATTCAGTCAGTACGT	diploid
PDAC_N1_Normal_Ds0CR0_GATTCAGTCGGCCGAT	diploid
PDAC_N1_Normal_Ds0CR0_GCAAACTCAAACAACA	diploid
PDAC_N1_Normal_Ds0CR0_GCAAACTGTATAGGTA	diploid
PDAC_N1_Normal_Ds0CR0_GCAAACTGTCAGAAGC	diploid
PDAC_N1_Normal_Ds0CR0_GCAAACTTCACATGCA	diploid
PDAC_N1_Normal_Ds0CR0_GCAAACTTCGTGACAT	diploid
PDAC_N1_Normal_Ds0CR0_GCAATCAAGCAATCTC	diploid
PDAC_N1_Normal_Ds0CR0_GCAATCAAGCCTCGTG	diploid
PDAC_N1_Normal_Ds0CR0_GCAATCAAGGCACATG	diploid
PDAC_N1_Normal_Ds0CR0_GCAATCAAGGCTACGA	diploid
PDAC_N1_Normal_Ds0CR0_GCAATCACAATAGCGG	diploid
PDAC_N1_Normal_Ds0CR0_GCAATCACAGTATAAG	diploid
PDAC_N1_Normal_Ds0CR0_GCAATCACATAGAAAC	diploid
PDAC_N1_Normal_Ds0CR0_GCAATCAGTACATCCA	diploid
PDAC_N1_Normal_Ds0CR0_GCAATCAGTAGTGAAT	diploid
PDAC_N1_Normal_Ds0CR0_GCAATCATCCGAGCCA	diploid
PDAC_N1_Normal_Ds0CR0_GCAATCATCGAACTGT	diploid
PDAC_N1_Normal_Ds0CR0_GCAATCATCTTTACAC	diploid
PDAC_N1_Normal_Ds0CR0_GCACATAAGGGAGTAA	diploid
PDAC_N1_Normal_Ds0CR0_GCACATACAAGGTTCT	diploid
PDAC_N1_Normal_Ds0CR0_GCACATACAATGGAAT	diploid
PDAC_N1_Normal_Ds0CR0_GCACATATCAGGATCT	diploid
PDAC_N1_Normal_Ds0CR0_GCACATATCAGTTCGA	diploid
PDAC_N1_Normal_Ds0CR0_GCACATATCGCCAAAT	diploid
PDAC_N1_Normal_Ds0CR0_GCACATATCTTCTGGC	diploid
PDAC_N1_Normal_Ds0CR0_GCACTCTAGAAACGAG	diploid
PDAC_N1_Normal_Ds0CR0_GCACTCTAGCCATCGC	diploid
PDAC_N1_Normal_Ds0CR0_GCACTCTAGCGTGAGT	diploid
PDAC_N1_Normal_Ds0CR0_GCACTCTAGTGGGATC	diploid
PDAC_N1_Normal_Ds0CR0_GCACTCTCAAAGCGGT	diploid
PDAC_N1_Normal_Ds0CR0_GCACTCTCATGGTCTA	diploid
PDAC_N1_Normal_Ds0CR0_GCACTCTGTAGCCTCG	diploid
PDAC_N1_Normal_Ds0CR0_GCACTCTTCAGCTCTC	diploid
PDAC_N1_Normal_Ds0CR0_GCACTCTTCAGTTTGG	diploid
PDAC_N1_Normal_Ds0CR0_GCAGCCAAGGCCCGTT	diploid
PDAC_N1_Normal_Ds0CR0_GCAGCCACAACTTGAC	diploid
PDAC_N1_Normal_Ds0CR0_GCAGCCAGTTAAGTAG	diploid
PDAC_N1_Normal_Ds0CR0_GCAGCCAGTTCCACAA	diploid
PDAC_N1_Normal_Ds0CR0_GCAGTTAAGATGGCGT	diploid
PDAC_N1_Normal_Ds0CR0_GCAGTTAAGTCGCCGT	diploid
PDAC_N1_Normal_Ds0CR0_GCAGTTAAGTGGACGT	diploid
PDAC_N1_Normal_Ds0CR0_GCAGTTACACGAGAGT	diploid
PDAC_N1_Normal_Ds0CR0_GCAGTTATCAGCACAT	diploid
PDAC_N1_Normal_Ds0CR0_GCATACAAGTCCCACG	diploid
PDAC_N1_Normal_Ds0CR0_GCATACAAGTGAACGC	diploid
PDAC_N1_Normal_Ds0CR0_GCATACACAAACTGTC	diploid
PDAC_N1_Normal_Ds0CR0_GCATACAGTCTGATCA	diploid
PDAC_N1_Normal_Ds0CR0_GCATACATCATACGGT	diploid
PDAC_N1_Normal_Ds0CR0_GCATGATAGGAGTACC	diploid
PDAC_N1_Normal_Ds0CR0_GCATGATAGTGCTGCC	diploid
PDAC_N1_Normal_Ds0CR0_GCATGATCATTCTTAC	diploid
PDAC_N1_Normal_Ds0CR0_GCATGCGAGACTAGGC	diploid
PDAC_N1_Normal_Ds0CR0_GCATGCGTCGGTGTTA	diploid
PDAC_N1_Normal_Ds0CR0_GCATGCGTCTTCTGGC	diploid
PDAC_N1_Normal_Ds0CR0_GCATGTACACAGACAG	diploid
PDAC_N1_Normal_Ds0CR0_GCATGTACACGGCGTT	diploid
PDAC_N1_Normal_Ds0CR0_GCATGTAGTCCTCCAT	diploid
PDAC_N1_Normal_Ds0CR0_GCATGTATCTATCCCG	diploid
PDAC_N1_Normal_Ds0CR0_GCCAAATAGAGGTTGC	diploid
PDAC_N1_Normal_Ds0CR0_GCCAAATAGGACAGAA	diploid
PDAC_N1_Normal_Ds0CR0_GCCAAATGTGGTAACG	diploid
PDAC_N1_Normal_Ds0CR0_GCCAAATTCCTACAGA	diploid
PDAC_N1_Normal_Ds0CR0_GCCTCTAAGGCAGGTT	diploid
PDAC_N1_Normal_Ds0CR0_GCCTCTACAGACACTT	diploid
PDAC_N1_Normal_Ds0CR0_GCCTCTAGTGGCAAAC	diploid
PDAC_N1_Normal_Ds0CR0_GCGACCACACTGAAGG	diploid
PDAC_N1_Normal_Ds0CR0_GCGACCAGTAAAGGAG	diploid
PDAC_N1_Normal_Ds0CR0_GCGAGAAAGACCTTTG	diploid
PDAC_N1_Normal_Ds0CR0_GCGAGAAGTATATGGA	diploid
PDAC_N1_Normal_Ds0CR0_GCGCAACCAAGCCGTC	diploid
PDAC_N1_Normal_Ds0CR0_GCGCAACCAGACAAAT	diploid
PDAC_N1_Normal_Ds0CR0_GCGCAACTCTGTTGAG	diploid
PDAC_N1_Normal_Ds0CR0_GCGCAGTAGATTACCC	diploid
PDAC_N1_Normal_Ds0CR0_GCGCAGTAGCTAGTCT	diploid
PDAC_N1_Normal_Ds0CR0_GCGCAGTCATTCTTAC	diploid
PDAC_N1_Normal_Ds0CR0_GCGCAGTGTCAAAGAT	diploid
PDAC_N1_Normal_Ds0CR0_GCGCAGTTCTAAGCCA	diploid
PDAC_N1_Normal_Ds0CR0_GCGCCAAAGGGTTCCC	diploid
PDAC_N1_Normal_Ds0CR0_GCGCCAAAGGTGCAAC	diploid
PDAC_N1_Normal_Ds0CR0_GCGCCAACAAATACAG	diploid
PDAC_N1_Normal_Ds0CR0_GCGCCAACACCAGCAC	diploid
PDAC_N1_Normal_Ds0CR0_GCGCGATAGGAGCGAG	diploid
PDAC_N1_Normal_Ds0CR0_GCGCGATAGTCCGTAT	diploid
PDAC_N1_Normal_Ds0CR0_GCGCGATAGTTCGATC	diploid
PDAC_N1_Normal_Ds0CR0_GCGCGATTCAGGATCT	diploid
PDAC_N1_Normal_Ds0CR0_GCGCGATTCAGTACGT	diploid
PDAC_N1_Normal_Ds0CR0_GCGCGATTCGCCAGCA	diploid
PDAC_N1_Normal_Ds0CR0_GCGCGATTCTTACCTA	diploid
PDAC_N1_Normal_Ds0CR0_GCGGGTTCAAACTGTC	diploid
PDAC_N1_Normal_Ds0CR0_GCGGGTTCATTGCGGC	diploid
PDAC_N1_Normal_Ds0CR0_GCGGGTTTCGCGATCG	diploid
PDAC_N1_Normal_Ds0CR0_GCGGGTTTCTCTAGGA	diploid
PDAC_N1_Normal_Ds0CR0_GCTCCTAAGAGCTGCA	diploid
PDAC_N1_Normal_Ds0CR0_GCTCCTACAAAGCGGT	diploid
PDAC_N1_Normal_Ds0CR0_GCTCCTAGTATAGGTA	diploid
PDAC_N1_Normal_Ds0CR0_GCTCCTAGTTACGGAG	diploid
PDAC_N1_Normal_Ds0CR0_GCTCCTATCGAATGCT	diploid
PDAC_N1_Normal_Ds0CR0_GCTCTGTCAGTTAACC	diploid
PDAC_N1_Normal_Ds0CR0_GCTCTGTGTCCGTCAG	diploid
PDAC_N1_Normal_Ds0CR0_GCTCTGTTCCTATGTT	diploid
PDAC_N1_Normal_Ds0CR0_GCTCTGTTCGAATGGG	diploid
PDAC_N1_Normal_Ds0CR0_GCTCTGTTCGAGCCCA	diploid
PDAC_N1_Normal_Ds0CR0_GCTGCAGAGTGAACGC	diploid
PDAC_N1_Normal_Ds0CR0_GCTGCAGCATGCAACT	diploid
PDAC_N1_Normal_Ds0CR0_GCTGCGACAAAGAATC	diploid
PDAC_N1_Normal_Ds0CR0_GCTGCGAGTCGAACAG	diploid
PDAC_N1_Normal_Ds0CR0_GCTGCGATCATGTAGC	diploid
PDAC_N1_Normal_Ds0CR0_GCTGCGATCCACGTTC	diploid
PDAC_N1_Normal_Ds0CR0_GCTGCGATCCATTCTA	diploid
PDAC_N1_Normal_Ds0CR0_GCTGCGATCCTGTACC	diploid
PDAC_N1_Normal_Ds0CR0_GCTGCGATCGATGAGG	diploid
PDAC_N1_Normal_Ds0CR0_GCTGCTTAGCGTCTAT	diploid
PDAC_N1_Normal_Ds0CR0_GCTGCTTCAATGGATA	diploid
PDAC_N1_Normal_Ds0CR0_GCTGCTTCACGTCTCT	diploid
PDAC_N1_Normal_Ds0CR0_GCTGCTTGTAACGCGA	diploid
PDAC_N1_Normal_Ds0CR0_GCTGCTTGTCTACCTC	diploid
PDAC_N1_Normal_Ds0CR0_GCTGCTTTCAGGCGAA	diploid
PDAC_N1_Normal_Ds0CR0_GCTGCTTTCCTCCTAG	diploid
PDAC_N1_Normal_Ds0CR0_GCTGGGTGTAGCGATG	diploid
PDAC_N1_Normal_Ds0CR0_GCTGGGTTCGGCGGTT	diploid
PDAC_N1_Normal_Ds0CR0_GCTTCCAGTATTCGTG	diploid
PDAC_N1_Normal_Ds0CR0_GCTTCCATCCCAAGAT	diploid
PDAC_N1_Normal_Ds0CR0_GCTTCCATCGGCATCG	diploid
PDAC_N1_Normal_Ds0CR0_GCTTCCATCGTCACGG	diploid
PDAC_N1_Normal_Ds0CR0_GCTTGAACATAAGACA	diploid
PDAC_N1_Normal_Ds0CR0_GCTTGAAGTCGGATCC	diploid
PDAC_N1_Normal_Ds0CR0_GCTTGAAGTTATTCTC	diploid
PDAC_N1_Normal_Ds0CR0_GCTTGAATCATGGTCA	diploid
PDAC_N1_Normal_Ds0CR0_GGAAAGCAGACTTTCG	diploid
PDAC_N1_Normal_Ds0CR0_GGAAAGCGTCTTCTCG	diploid
PDAC_N1_Normal_Ds0CR0_GGAAAGCGTGATGTGG	diploid
PDAC_N1_Normal_Ds0CR0_GGAAAGCTCTGATACG	diploid
PDAC_N1_Normal_Ds0CR0_GGAACTTAGAGTACAT	diploid
PDAC_N1_Normal_Ds0CR0_GGAACTTCATGTCTCC	diploid
PDAC_N1_Normal_Ds0CR0_GGAATAAAGACTAGAT	diploid
PDAC_N1_Normal_Ds0CR0_GGAATAAAGGGCACTA	diploid
PDAC_N1_Normal_Ds0CR0_GGAATAACACACCGAC	diploid
PDAC_N1_Normal_Ds0CR0_GGAATAACACTACAGT	diploid
PDAC_N1_Normal_Ds0CR0_GGAATAAGTCGCGAAA	diploid
PDAC_N1_Normal_Ds0CR0_GGAATAAGTTGCTCCT	diploid
PDAC_N1_Normal_Ds0CR0_GGAATAATCAAAGACA	diploid
PDAC_N1_Normal_Ds0CR0_GGACAAGAGAGCCCAA	diploid
PDAC_N1_Normal_Ds0CR0_GGACAAGAGCGAAGGG	diploid
PDAC_N1_Normal_Ds0CR0_GGACAAGAGCTACCGC	diploid
PDAC_N1_Normal_Ds0CR0_GGACAAGAGGTGTGGT	diploid
PDAC_N1_Normal_Ds0CR0_GGACAAGAGTCCGTAT	diploid
PDAC_N1_Normal_Ds0CR0_GGACAAGCACTTAAGC	diploid
PDAC_N1_Normal_Ds0CR0_GGACAAGTCATTTGGG	diploid
PDAC_N1_Normal_Ds0CR0_GGACAAGTCGCATGAT	diploid
PDAC_N1_Normal_Ds0CR0_GGACAGAAGTACATGA	diploid
PDAC_N1_Normal_Ds0CR0_GGACAGACATTCTTAC	diploid
PDAC_N1_Normal_Ds0CR0_GGACAGAGTCTGGTCG	diploid
PDAC_N1_Normal_Ds0CR0_GGACAGATCACAGTAC	diploid
PDAC_N1_Normal_Ds0CR0_GGACAGATCACTCCTG	diploid
PDAC_N1_Normal_Ds0CR0_GGACAGATCCACGTTC	diploid
PDAC_N1_Normal_Ds0CR0_GGACAGATCGCGTAGC	diploid
PDAC_N1_Normal_Ds0CR0_GGACAGATCTGCAAGT	diploid
PDAC_N1_Normal_Ds0CR0_GGACATTGTATCACCA	diploid
PDAC_N1_Normal_Ds0CR0_GGACATTTCGGAATCT	diploid
PDAC_N1_Normal_Ds0CR0_GGACGTCAGTAGTGCG	diploid
PDAC_N1_Normal_Ds0CR0_GGACGTCCAAGACGTG	diploid
PDAC_N1_Normal_Ds0CR0_GGACGTCGTGTCGCTG	diploid
PDAC_N1_Normal_Ds0CR0_GGACGTCTCATCGCTC	diploid
PDAC_N1_Normal_Ds0CR0_GGACGTCTCCAAATGC	diploid
PDAC_N1_Normal_Ds0CR0_GGACGTCTCCATGAGT	diploid
PDAC_N1_Normal_Ds0CR0_GGACGTCTCCGTCAAA	diploid
PDAC_N1_Normal_Ds0CR0_GGACGTCTCTGTCTCG	diploid
PDAC_N1_Normal_Ds0CR0_GGAGCAAAGCGATCCC	diploid
PDAC_N1_Normal_Ds0CR0_GGAGCAAGTATCACCA	diploid
PDAC_N1_Normal_Ds0CR0_GGAGCAAGTCTAGAGG	diploid
PDAC_N1_Normal_Ds0CR0_GGAGCAAGTTCACCTC	diploid
PDAC_N1_Normal_Ds0CR0_GGAGCAAGTTCCGGCA	diploid
PDAC_N1_Normal_Ds0CR0_GGATGTTAGCTCAACT	diploid
PDAC_N1_Normal_Ds0CR0_GGATGTTGTGCATCTA	diploid
PDAC_N1_Normal_Ds0CR0_GGATGTTTCCACGAAT	diploid
PDAC_N1_Normal_Ds0CR0_GGATTACAGGAGTTGC	diploid
PDAC_N1_Normal_Ds0CR0_GGATTACGTCGAAAGC	diploid
PDAC_N1_Normal_Ds0CR0_GGATTACGTCTTTCAT	diploid
PDAC_N1_Normal_Ds0CR0_GGATTACTCGTGACAT	diploid
PDAC_N1_Normal_Ds0CR0_GGCAATTGTAAAGTCA	diploid
PDAC_N1_Normal_Ds0CR0_GGCAATTTCCCAAGTA	diploid
PDAC_N1_Normal_Ds0CR0_GGCCGATAGACACTAA	diploid
PDAC_N1_Normal_Ds0CR0_GGCCGATAGTACGCGA	diploid
PDAC_N1_Normal_Ds0CR0_GGCGACTAGACCACGA	diploid
PDAC_N1_Normal_Ds0CR0_GGCGACTAGACTTTCG	diploid
PDAC_N1_Normal_Ds0CR0_GGCGACTTCGAACGGA	diploid
PDAC_N1_Normal_Ds0CR0_GGCGACTTCTCGTATT	diploid
PDAC_N1_Normal_Ds0CR0_GGCGTGTAGGATGCGT	diploid
PDAC_N1_Normal_Ds0CR0_GGCGTGTCACCGCTAG	diploid
PDAC_N1_Normal_Ds0CR0_GGCGTGTTCCTAGGGC	diploid
PDAC_N1_Normal_Ds0CR0_GGCGTGTTCGCGCCAA	diploid
PDAC_N1_Normal_Ds0CR0_GGCTCGAAGGGTATCG	diploid
PDAC_N1_Normal_Ds0CR0_GGCTCGACACCAGATT	diploid
PDAC_N1_Normal_Ds0CR0_GGCTCGAGTATGCTTG	diploid
PDAC_N1_Normal_Ds0CR0_GGCTGGTTCGGTTAAC	diploid
PDAC_N1_Normal_Ds0CR0_GGCTGGTTCGTCGTTC	diploid
PDAC_N1_Normal_Ds0CR0_GGCTGGTTCTGTTGAG	diploid
PDAC_N1_Normal_Ds0CR0_GGGAATGAGACGCTTT	diploid
PDAC_N1_Normal_Ds0CR0_GGGAATGAGTGACATA	diploid
PDAC_N1_Normal_Ds0CR0_GGGAATGGTCCGTCAG	diploid
PDAC_N1_Normal_Ds0CR0_GGGACCTGTGACTACT	diploid
PDAC_N1_Normal_Ds0CR0_GGGACCTGTGGGTCAA	diploid
PDAC_N1_Normal_Ds0CR0_GGGAGATAGAGATGAG	diploid
PDAC_N1_Normal_Ds0CR0_GGGAGATAGTAGTGCG	diploid
PDAC_N1_Normal_Ds0CR0_GGGAGATCACAGCGTC	diploid
PDAC_N1_Normal_Ds0CR0_GGGAGATCAGCTCCGA	diploid
PDAC_N1_Normal_Ds0CR0_GGGAGATCATTACCTT	diploid
PDAC_N1_Normal_Ds0CR0_GGGATGAAGCGTCTAT	diploid
PDAC_N1_Normal_Ds0CR0_GGGATGAAGTACGCGA	diploid
PDAC_N1_Normal_Ds0CR0_GGGATGACAGTCCTTC	diploid
PDAC_N1_Normal_Ds0CR0_GGGATGACATCCTTGC	diploid
PDAC_N1_Normal_Ds0CR0_GGGATGAGTCTCTTAT	diploid
PDAC_N1_Normal_Ds0CR0_GGGATGAGTGGCGAAT	diploid
PDAC_N1_Normal_Ds0CR0_GGGATGATCACCCTCA	diploid
PDAC_N1_Normal_Ds0CR0_GGGCACTAGCGCCTTG	diploid
PDAC_N1_Normal_Ds0CR0_GGGCACTCAGCCTGTG	diploid
PDAC_N1_Normal_Ds0CR0_GGGCACTTCAACACCA	diploid
PDAC_N1_Normal_Ds0CR0_GGGCACTTCCAGTAGT	diploid
PDAC_N1_Normal_Ds0CR0_GGGCACTTCCGTTGTC	diploid
PDAC_N1_Normal_Ds0CR0_GGGCACTTCTATCGCC	diploid
PDAC_N1_Normal_Ds0CR0_GGGCACTTCTTCATGT	diploid
PDAC_N1_Normal_Ds0CR0_GGGCACTTCTTGTCAT	diploid
PDAC_N1_Normal_Ds0CR0_GGGCACTTCTTTACGT	diploid
PDAC_N1_Normal_Ds0CR0_GGGCATCAGTATGACA	diploid
PDAC_N1_Normal_Ds0CR0_GGGCATCCAAACGCGA	diploid
PDAC_N1_Normal_Ds0CR0_GGGCATCGTTCGTCTC	diploid
PDAC_N1_Normal_Ds0CR0_GGGTCTGAGCGTGAGT	diploid
PDAC_N1_Normal_Ds0CR0_GGGTCTGGTAGGACAC	diploid
PDAC_N1_Normal_Ds0CR0_GGGTTGCAGGCCCTCA	diploid
PDAC_N1_Normal_Ds0CR0_GGGTTGCCACCGTTGG	diploid
PDAC_N1_Normal_Ds0CR0_GGGTTGCCACGCGAAA	diploid
PDAC_N1_Normal_Ds0CR0_GGGTTGCGTTACGACT	diploid
PDAC_N1_Normal_Ds0CR0_GGGTTGCTCCAAATGC	diploid
PDAC_N1_Normal_Ds0CR0_GGTATTGTCAAAGACA	diploid
PDAC_N1_Normal_Ds0CR0_GGTATTGTCCACGACG	diploid
PDAC_N1_Normal_Ds0CR0_GGTATTGTCGACAGCC	diploid
PDAC_N1_Normal_Ds0CR0_GGTGAAGCAAACTGTC	diploid
PDAC_N1_Normal_Ds0CR0_GGTGAAGGTGACTCAT	diploid
PDAC_N1_Normal_Ds0CR0_GGTGAAGTCCCAAGAT	diploid
PDAC_N1_Normal_Ds0CR0_GGTGCGTAGCGATCCC	diploid
PDAC_N1_Normal_Ds0CR0_GGTGCGTAGCGCCTTG	diploid
PDAC_N1_Normal_Ds0CR0_GGTGCGTAGTGGAGAA	diploid
PDAC_N1_Normal_Ds0CR0_GGTGCGTAGTTCGCAT	diploid
PDAC_N1_Normal_Ds0CR0_GGTGCGTCACAACGTT	diploid
PDAC_N1_Normal_Ds0CR0_GGTGCGTCAGACTCGC	diploid
PDAC_N1_Normal_Ds0CR0_GGTGCGTCAGCTCGAC	diploid
PDAC_N1_Normal_Ds0CR0_GGTGCGTCATAACCTG	diploid
PDAC_N1_Normal_Ds0CR0_GGTGCGTCATGGGACA	diploid
PDAC_N1_Normal_Ds0CR0_GGTGTTAAGTTACGGG	diploid
PDAC_N1_Normal_Ds0CR0_GGTGTTACACTTAACG	diploid
PDAC_N1_Normal_Ds0CR0_GGTGTTAGTCTCTTAT	diploid
PDAC_N1_Normal_Ds0CR0_GGTGTTAGTGAGCGAT	diploid
PDAC_N1_Normal_Ds0CR0_GGTGTTATCCAACCAA	diploid
PDAC_N1_Normal_Ds0CR0_GGTGTTATCTGGCGTG	diploid
PDAC_N1_Normal_Ds0CR0_GTAACGTAGAAACGCC	diploid
PDAC_N1_Normal_Ds0CR0_GTAACGTAGCTGTCTA	diploid
PDAC_N1_Normal_Ds0CR0_GTAACGTGTCCTCTTG	diploid
PDAC_N1_Normal_Ds0CR0_GTAACGTTCTTGTCAT	diploid
PDAC_N1_Normal_Ds0CR0_GTAACTGAGCAAATCA	diploid
PDAC_N1_Normal_Ds0CR0_GTAACTGAGGACGAAA	diploid
PDAC_N1_Normal_Ds0CR0_GTAACTGCAACTGCGC	diploid
PDAC_N1_Normal_Ds0CR0_GTAACTGGTAACGCGA	diploid
PDAC_N1_Normal_Ds0CR0_GTACGTATCTGTCAAG	diploid
PDAC_N1_Normal_Ds0CR0_GTACGTATCTTTAGTC	diploid
PDAC_N1_Normal_Ds0CR0_GTACTCCAGAATTGTG	diploid
PDAC_N1_Normal_Ds0CR0_GTACTCCTCAGAGGTG	diploid
PDAC_N1_Normal_Ds0CR0_GTACTTTCAGCCTTGG	diploid
PDAC_N1_Normal_Ds0CR0_GTAGGCCAGCGAGAAA	diploid
PDAC_N1_Normal_Ds0CR0_GTAGGCCCAGGGATTG	diploid
PDAC_N1_Normal_Ds0CR0_GTAGGCCGTCCCTACT	diploid
PDAC_N1_Normal_Ds0CR0_GTAGGCCGTTCGTGAT	diploid
PDAC_N1_Normal_Ds0CR0_GTAGTCATCTTGGGTA	diploid
PDAC_N1_Normal_Ds0CR0_GTATCTTCAATAAGCA	diploid
PDAC_N1_Normal_Ds0CR0_GTATCTTCACATTAGC	diploid
PDAC_N1_Normal_Ds0CR0_GTATCTTGTCAATACC	diploid
PDAC_N1_Normal_Ds0CR0_GTATTCTAGAAGATTC	diploid
PDAC_N1_Normal_Ds0CR0_GTATTCTAGTGGGATC	diploid
PDAC_N1_Normal_Ds0CR0_GTATTCTTCATGTGGT	diploid
PDAC_N1_Normal_Ds0CR0_GTCAAGTAGACTAGGC	diploid
PDAC_N1_Normal_Ds0CR0_GTCAAGTAGCCCAGCT	diploid
PDAC_N1_Normal_Ds0CR0_GTCAAGTGTCTGATTG	diploid
PDAC_N1_Normal_Ds0CR0_GTCAAGTTCACCCTCA	diploid
PDAC_N1_Normal_Ds0CR0_GTCACAACACGCGAAA	diploid
PDAC_N1_Normal_Ds0CR0_GTCACAATCGTCCGTT	diploid
PDAC_N1_Normal_Ds0CR0_GTCACGGAGATCTGAA	diploid
PDAC_N1_Normal_Ds0CR0_GTCACGGAGCGAGAAA	diploid
PDAC_N1_Normal_Ds0CR0_GTCACGGCACTTCGAA	diploid
PDAC_N1_Normal_Ds0CR0_GTCACGGCATGAAGTA	diploid
PDAC_N1_Normal_Ds0CR0_GTCACGGCATGCCTAA	diploid
PDAC_N1_Normal_Ds0CR0_GTCACGGGTATTACCG	diploid
PDAC_N1_Normal_Ds0CR0_GTCATTTCAGACAAAT	diploid
PDAC_N1_Normal_Ds0CR0_GTCATTTGTGTCTGAT	diploid
PDAC_N1_Normal_Ds0CR0_GTCATTTGTGTGGTTT	diploid
PDAC_N1_Normal_Ds0CR0_GTCATTTGTTAAGTAG	diploid
PDAC_N1_Normal_Ds0CR0_GTCCTCACACACCGAC	diploid
PDAC_N1_Normal_Ds0CR0_GTCGGGTCATAGAAAC	diploid
PDAC_N1_Normal_Ds0CR0_GTCGTAAGTCAATGTC	diploid
PDAC_N1_Normal_Ds0CR0_GTCGTAATCATCGGAT	diploid
PDAC_N1_Normal_Ds0CR0_GTCTCGTAGGTGACCA	diploid
PDAC_N1_Normal_Ds0CR0_GTCTCGTCAACCGCCA	diploid
PDAC_N1_Normal_Ds0CR0_GTCTCGTCATGGGAAC	diploid
PDAC_N1_Normal_Ds0CR0_GTCTCGTGTGCAGACA	diploid
PDAC_N1_Normal_Ds0CR0_GTCTCGTGTTCGTGAT	diploid
PDAC_N1_Normal_Ds0CR0_GTCTCGTTCTGCGGCA	diploid
PDAC_N1_Normal_Ds0CR0_GTCTTCGAGTGTACTC	diploid
PDAC_N1_Normal_Ds0CR0_GTGAAGGGTAATTGGA	diploid
PDAC_N1_Normal_Ds0CR0_GTGAAGGGTATGCTTG	diploid
PDAC_N1_Normal_Ds0CR0_GTGAAGGGTGCACGAA	diploid
PDAC_N1_Normal_Ds0CR0_GTGAAGGTCCACGAAT	diploid
PDAC_N1_Normal_Ds0CR0_GTGAAGGTCCTTGCCA	diploid
PDAC_N1_Normal_Ds0CR0_GTGCAGCAGGTACTCT	diploid
PDAC_N1_Normal_Ds0CR0_GTGCAGCCAACGCACC	diploid
PDAC_N1_Normal_Ds0CR0_GTGCAGCTCACGCGGT	diploid
PDAC_N1_Normal_Ds0CR0_GTGCATAGTTCGGGCT	diploid
PDAC_N1_Normal_Ds0CR0_GTGCATATCCGTCATC	diploid
PDAC_N1_Normal_Ds0CR0_GTGCATATCTGTGCAA	diploid
PDAC_N1_Normal_Ds0CR0_GTGCGGTAGCCACTAT	diploid
PDAC_N1_Normal_Ds0CR0_GTGCGGTAGGGTGTTG	diploid
PDAC_N1_Normal_Ds0CR0_GTGCGGTGTGTTAAGA	diploid
PDAC_N1_Normal_Ds0CR0_GTGCTTCAGCTATGCT	diploid
PDAC_N1_Normal_Ds0CR0_GTGCTTCAGGTGCACA	diploid
PDAC_N1_Normal_Ds0CR0_GTGCTTCAGTGATCGG	diploid
PDAC_N1_Normal_Ds0CR0_GTGCTTCAGTTACGGG	diploid
PDAC_N1_Normal_Ds0CR0_GTGGGTCAGATGCCTT	diploid
PDAC_N1_Normal_Ds0CR0_GTGTGCGAGTACGACG	diploid
PDAC_N1_Normal_Ds0CR0_GTGTGCGTCAAACCAC	diploid
PDAC_N1_Normal_Ds0CR0_GTGTGCGTCATCGATG	diploid
PDAC_N1_Normal_Ds0CR0_GTGTTAGAGTACACCT	diploid
PDAC_N1_Normal_Ds0CR0_GTGTTAGCAAACAACA	diploid
PDAC_N1_Normal_Ds0CR0_GTGTTAGCAGTACACT	diploid
PDAC_N1_Normal_Ds0CR0_GTGTTAGCATGACATC	diploid
PDAC_N1_Normal_Ds0CR0_GTGTTAGGTGTGAAAT	diploid
PDAC_N1_Normal_Ds0CR0_GTTAAGCAGTTTCCTT	diploid
PDAC_N1_Normal_Ds0CR0_GTTAAGCCACGCTTTC	diploid
PDAC_N1_Normal_Ds0CR0_GTTAAGCGTAGAAAGG	diploid
PDAC_N1_Normal_Ds0CR0_GTTAAGCGTAGCCTAT	diploid
PDAC_N1_Normal_Ds0CR0_GTTAAGCGTGAGTGAC	diploid
PDAC_N1_Normal_Ds0CR0_GTTACAGAGAAGGTGA	diploid
PDAC_N1_Normal_Ds0CR0_GTTACAGCACAGGAGT	diploid
PDAC_N1_Normal_Ds0CR0_GTTACAGCATAGTAAG	diploid
PDAC_N1_Normal_Ds0CR0_GTTACAGGTTGCGTTA	diploid
PDAC_N1_Normal_Ds0CR0_GTTACAGTCATACGGT	diploid
PDAC_N1_Normal_Ds0CR0_GTTACAGTCCAAACTG	diploid
PDAC_N1_Normal_Ds0CR0_GTTCATTAGTCTCAAC	diploid
PDAC_N1_Normal_Ds0CR0_GTTCATTAGTGGTAAT	diploid
PDAC_N1_Normal_Ds0CR0_GTTCATTAGTGTACCT	diploid
PDAC_N1_Normal_Ds0CR0_GTTCATTCAAGTTCTG	diploid
PDAC_N1_Normal_Ds0CR0_GTTCATTCACAGGCCT	diploid
PDAC_N1_Normal_Ds0CR0_GTTCATTTCAAAGTAG	diploid
PDAC_N1_Normal_Ds0CR0_GTTCATTTCTACTATC	diploid
PDAC_N1_Normal_Ds0CR0_GTTCATTTCTGTGCAA	diploid
PDAC_N1_Normal_Ds0CR0_GTTCGGGCACCGAAAG	diploid
PDAC_N1_Normal_Ds0CR0_GTTCGGGCAGATCGGA	diploid
PDAC_N1_Normal_Ds0CR0_GTTCGGGCATACGCCG	diploid
PDAC_N1_Normal_Ds0CR0_GTTCGGGTCGGAGGTA	diploid
PDAC_N1_Normal_Ds0CR0_GTTCTCGCAACAACCT	diploid
PDAC_N1_Normal_Ds0CR0_GTTCTCGTCTAAGCCA	diploid
PDAC_N1_Normal_Ds0CR0_GTTTCTAAGAATTGTG	diploid
PDAC_N1_Normal_Ds0CR0_GTTTCTAGTAATTGGA	diploid
PDAC_N1_Normal_Ds0CR0_GTTTCTAGTAGCTAAA	diploid
PDAC_N1_Normal_Ds0CR0_GTTTCTAGTATGGTTC	diploid
PDAC_N1_Normal_Ds0CR0_GTTTCTATCACAATGC	diploid
PDAC_N1_Normal_Ds0CR0_TAAACCGAGAGTGAGA	diploid
PDAC_N1_Normal_Ds0CR0_TAAACCGAGATTACCC	diploid
PDAC_N1_Normal_Ds0CR0_TAAACCGAGTGATCGG	diploid
PDAC_N1_Normal_Ds0CR0_TAAACCGCAGCCACCA	diploid
PDAC_N1_Normal_Ds0CR0_TAAGAGAAGTTATCGC	diploid
PDAC_N1_Normal_Ds0CR0_TAAGAGACATCTATGG	diploid
PDAC_N1_Normal_Ds0CR0_TAAGCGTGTCGAAAGC	diploid
PDAC_N1_Normal_Ds0CR0_TAAGCGTGTGAACCTT	diploid
PDAC_N1_Normal_Ds0CR0_TAAGCGTTCAAAGTAG	diploid
PDAC_N1_Normal_Ds0CR0_TAAGTGCAGCGATATA	diploid
PDAC_N1_Normal_Ds0CR0_TAAGTGCGTCCAGTGC	diploid
PDAC_N1_Normal_Ds0CR0_TAAGTGCTCATACGGT	diploid
PDAC_N1_Normal_Ds0CR0_TACACGAAGCTCCCAG	diploid
PDAC_N1_Normal_Ds0CR0_TACACGACATATGCTG	diploid
PDAC_N1_Normal_Ds0CR0_TACACGAGTTGGACCC	diploid
PDAC_N1_Normal_Ds0CR0_TACAGTGAGCCACTAT	diploid
PDAC_N1_Normal_Ds0CR0_TACAGTGAGCCATCGC	diploid
PDAC_N1_Normal_Ds0CR0_TACAGTGCAGACTCGC	diploid
PDAC_N1_Normal_Ds0CR0_TACAGTGTCCATGAAC	diploid
PDAC_N1_Normal_Ds0CR0_TACAGTGTCCGTCATC	diploid
PDAC_N1_Normal_Ds0CR0_TACCTATAGAGCCTAG	diploid
PDAC_N1_Normal_Ds0CR0_TACCTATAGGGCATGT	diploid
PDAC_N1_Normal_Ds0CR0_TACCTATAGTTAAGTG	diploid
PDAC_N1_Normal_Ds0CR0_TACCTATCACGCGAAA	diploid
PDAC_N1_Normal_Ds0CR0_TACCTATCAGGAACGT	diploid
PDAC_N1_Normal_Ds0CR0_TACCTATTCGGGAGTA	diploid
PDAC_N1_Normal_Ds0CR0_TACCTATTCTTGAGAC	diploid
PDAC_N1_Normal_Ds0CR0_TACCTTAAGTCCGTAT	diploid
PDAC_N1_Normal_Ds0CR0_TACCTTAAGTGTACTC	diploid
PDAC_N1_Normal_Ds0CR0_TACCTTACAAGCCGCT	diploid
PDAC_N1_Normal_Ds0CR0_TACCTTACATTCTTAC	diploid
PDAC_N1_Normal_Ds0CR0_TACCTTAGTGTGACCC	diploid
PDAC_N1_Normal_Ds0CR0_TACCTTAGTTTGTGTG	diploid
PDAC_N1_Normal_Ds0CR0_TACCTTATCGCGATCG	diploid
PDAC_N1_Normal_Ds0CR0_TACCTTATCTGCGTAA	diploid
PDAC_N1_Normal_Ds0CR0_TACGGATAGCTGCCCA	diploid
PDAC_N1_Normal_Ds0CR0_TACGGATAGTACATGA	diploid
PDAC_N1_Normal_Ds0CR0_TACGGGCAGGGATGGG	diploid
PDAC_N1_Normal_Ds0CR0_TACGGGCCAAGGCTCC	diploid
PDAC_N1_Normal_Ds0CR0_TACGGGCGTCTGATTG	diploid
PDAC_N1_Normal_Ds0CR0_TACGGGCGTGCAGGTA	diploid
PDAC_N1_Normal_Ds0CR0_TACGGGCTCGTATCAG	diploid
PDAC_N1_Normal_Ds0CR0_TACGGTAAGGACAGCT	diploid
PDAC_N1_Normal_Ds0CR0_TACGGTACACTTAACG	diploid
PDAC_N1_Normal_Ds0CR0_TACGGTACATCTATGG	diploid
PDAC_N1_Normal_Ds0CR0_TACGGTAGTAACGCGA	diploid
PDAC_N1_Normal_Ds0CR0_TACGGTAGTCTGGAGA	diploid
PDAC_N1_Normal_Ds0CR0_TACGGTAGTGGCGAAT	diploid
PDAC_N1_Normal_Ds0CR0_TACGGTAGTGTGTGCC	diploid
PDAC_N1_Normal_Ds0CR0_TACGGTATCTCTTGAT	diploid
PDAC_N1_Normal_Ds0CR0_TACTCATAGAGCTATA	diploid
PDAC_N1_Normal_Ds0CR0_TACTCATAGAGGGATA	diploid
PDAC_N1_Normal_Ds0CR0_TACTCATAGTAGGTGC	diploid
PDAC_N1_Normal_Ds0CR0_TACTCATCAAATTGCC	diploid
PDAC_N1_Normal_Ds0CR0_TACTCATCAATTCCTT	diploid
PDAC_N1_Normal_Ds0CR0_TACTCATGTGCCTGCA	diploid
PDAC_N1_Normal_Ds0CR0_TACTCGCCAAAGGTGC	diploid
PDAC_N1_Normal_Ds0CR0_TACTCGCCAGTTAACC	diploid
PDAC_N1_Normal_Ds0CR0_TACTCGCGTAAGGATT	diploid
PDAC_N1_Normal_Ds0CR0_TACTCGCGTCGCTTTC	diploid
PDAC_N1_Normal_Ds0CR0_TACTCGCGTGCACTTA	diploid
PDAC_N1_Normal_Ds0CR0_TACTCGCGTGTTAAGA	diploid
PDAC_N1_Normal_Ds0CR0_TACTCGCTCCTGCCAT	diploid
PDAC_N1_Normal_Ds0CR0_TACTTACAGCTAGCCC	diploid
PDAC_N1_Normal_Ds0CR0_TACTTACCAAAGGTGC	diploid
PDAC_N1_Normal_Ds0CR0_TACTTACGTTTGTTGG	diploid
PDAC_N1_Normal_Ds0CR0_TACTTACTCACTCCTG	diploid
PDAC_N1_Normal_Ds0CR0_TACTTACTCAGTTAGC	diploid
PDAC_N1_Normal_Ds0CR0_TACTTGTAGCGTGTCC	diploid
PDAC_N1_Normal_Ds0CR0_TACTTGTAGCTTCGCG	diploid
PDAC_N1_Normal_Ds0CR0_TACTTGTCATCCGGGT	diploid
PDAC_N1_Normal_Ds0CR0_TACTTGTCATCGGTTA	diploid
PDAC_N1_Normal_Ds0CR0_TAGACCAAGCTGATAA	diploid
PDAC_N1_Normal_Ds0CR0_TAGACCAAGGGCTTCC	diploid
PDAC_N1_Normal_Ds0CR0_TAGACCAAGGTGCACA	diploid
PDAC_N1_Normal_Ds0CR0_TAGACCAAGTATGACA	diploid
PDAC_N1_Normal_Ds0CR0_TAGACCACAGTTAACC	diploid
PDAC_N1_Normal_Ds0CR0_TAGACCACATCGGGTC	diploid
PDAC_N1_Normal_Ds0CR0_TAGACCAGTAATCACC	diploid
PDAC_N1_Normal_Ds0CR0_TAGACCATCGTAGGAG	diploid
PDAC_N1_Normal_Ds0CR0_TAGAGCTAGAAACCTA	diploid
PDAC_N1_Normal_Ds0CR0_TAGAGCTAGAATGTGT	diploid
PDAC_N1_Normal_Ds0CR0_TAGAGCTCACGAAATA	diploid
PDAC_N1_Normal_Ds0CR0_TAGAGCTTCGATGAGG	diploid
PDAC_N1_Normal_Ds0CR0_TAGAGCTTCGCCAGCA	diploid
PDAC_N1_Normal_Ds0CR0_TAGAGCTTCGTCGTTC	diploid
PDAC_N1_Normal_Ds0CR0_TAGCCGGAGATAGCAT	diploid
PDAC_N1_Normal_Ds0CR0_TAGCCGGCATCGATGT	diploid
PDAC_N1_Normal_Ds0CR0_TAGCCGGCATTAGCCA	diploid
PDAC_N1_Normal_Ds0CR0_TAGCCGGTCCTAGTGA	diploid
PDAC_N1_Normal_Ds0CR0_TAGCCGGTCGGCTACG	diploid
PDAC_N1_Normal_Ds0CR0_TAGGCATCATCTATGG	diploid
PDAC_N1_Normal_Ds0CR0_TAGGCATGTACCGAGA	diploid
PDAC_N1_Normal_Ds0CR0_TAGGCATGTTGACGTT	diploid
PDAC_N1_Normal_Ds0CR0_TAGGCATTCGCATGAT	diploid
PDAC_N1_Normal_Ds0CR0_TAGTGGTAGCTCTCGG	diploid
PDAC_N1_Normal_Ds0CR0_TAGTGGTAGTACCGGA	diploid
PDAC_N1_Normal_Ds0CR0_TAGTGGTGTAAATGAC	diploid
PDAC_N1_Normal_Ds0CR0_TAGTGGTTCCTGCTTG	diploid
PDAC_N1_Normal_Ds0CR0_TAGTTGGCACATTCGA	diploid
PDAC_N1_Normal_Ds0CR0_TAGTTGGGTGGTACAG	diploid
PDAC_N1_Normal_Ds0CR0_TAGTTGGGTTCCACAA	diploid
PDAC_N1_Normal_Ds0CR0_TAGTTGGTCGCCCTTA	diploid
PDAC_N1_Normal_Ds0CR0_TATCAGGAGATGAGAG	diploid
PDAC_N1_Normal_Ds0CR0_TATCAGGAGCAGACTG	diploid
PDAC_N1_Normal_Ds0CR0_TATCAGGCAAGTCATC	diploid
PDAC_N1_Normal_Ds0CR0_TATCAGGCATACTCTT	diploid
PDAC_N1_Normal_Ds0CR0_TATCAGGGTCTCTCGT	diploid
PDAC_N1_Normal_Ds0CR0_TATCTCAAGCCACGCT	diploid
PDAC_N1_Normal_Ds0CR0_TATCTCATCCGGGTGT	diploid
PDAC_N1_Normal_Ds0CR0_TATGCCCGTAGCGCAA	diploid
PDAC_N1_Normal_Ds0CR0_TATGCCCGTCGGCACT	diploid
PDAC_N1_Normal_Ds0CR0_TATGCCCGTTACGTCA	diploid
PDAC_N1_Normal_Ds0CR0_TATTACCAGACGCACA	diploid
PDAC_N1_Normal_Ds0CR0_TATTACCAGTGTACGG	diploid
PDAC_N1_Normal_Ds0CR0_TATTACCCATACTCTT	diploid
PDAC_N1_Normal_Ds0CR0_TATTACCCATTGAGCT	diploid
PDAC_N1_Normal_Ds0CR0_TATTACCGTGCATCTA	diploid
PDAC_N1_Normal_Ds0CR0_TCAACGAAGGAACTGC	diploid
PDAC_N1_Normal_Ds0CR0_TCAACGAAGGGCTTGA	diploid
PDAC_N1_Normal_Ds0CR0_TCAACGACAGGGCATA	diploid
PDAC_N1_Normal_Ds0CR0_TCAACGAGTGTAAGTA	diploid
PDAC_N1_Normal_Ds0CR0_TCAATCTAGGTGATTA	diploid
PDAC_N1_Normal_Ds0CR0_TCAATCTAGTGCCATT	diploid
PDAC_N1_Normal_Ds0CR0_TCAATCTCAACGATCT	diploid
PDAC_N1_Normal_Ds0CR0_TCAATCTCATGCAATC	diploid
PDAC_N1_Normal_Ds0CR0_TCAATCTTCGAGAGCA	diploid
PDAC_N1_Normal_Ds0CR0_TCACAAGAGTACGTAA	diploid
PDAC_N1_Normal_Ds0CR0_TCACAAGCATGCCACG	diploid
PDAC_N1_Normal_Ds0CR0_TCACAAGCATGGAATA	diploid
PDAC_N1_Normal_Ds0CR0_TCACAAGGTCATATCG	diploid
PDAC_N1_Normal_Ds0CR0_TCACAAGTCTAACTGG	diploid
PDAC_N1_Normal_Ds0CR0_TCACAAGTCTGCTGCT	diploid
PDAC_N1_Normal_Ds0CR0_TCACAAGTCTGTCTCG	diploid
PDAC_N1_Normal_Ds0CR0_TCACAAGTCTTAACCT	diploid
PDAC_N1_Normal_Ds0CR0_TCACGAAAGCGTGTCC	diploid
PDAC_N1_Normal_Ds0CR0_TCACGAAAGGGCTTCC	diploid
PDAC_N1_Normal_Ds0CR0_TCACGAAAGGTGTTAA	diploid
PDAC_N1_Normal_Ds0CR0_TCACGAACACGACTCG	diploid
PDAC_N1_Normal_Ds0CR0_TCACGAACAGTCGTGC	diploid
PDAC_N1_Normal_Ds0CR0_TCACGAAGTTGTGGAG	diploid
PDAC_N1_Normal_Ds0CR0_TCACGAATCACCTCGT	diploid
PDAC_N1_Normal_Ds0CR0_TCAGATGAGAAACCGC	diploid
PDAC_N1_Normal_Ds0CR0_TCAGATGAGCGATCCC	diploid
PDAC_N1_Normal_Ds0CR0_TCAGATGAGCGTCTAT	diploid
PDAC_N1_Normal_Ds0CR0_TCAGATGAGGTAAACT	diploid
PDAC_N1_Normal_Ds0CR0_TCAGATGCAAAGGAAG	diploid
PDAC_N1_Normal_Ds0CR0_TCAGATGGTGCGCTTG	diploid
PDAC_N1_Normal_Ds0CR0_TCAGATGTCATTGCCC	diploid
PDAC_N1_Normal_Ds0CR0_TCAGCAAAGCGGCTTC	diploid
PDAC_N1_Normal_Ds0CR0_TCAGCAAGTCATTAGC	diploid
PDAC_N1_Normal_Ds0CR0_TCAGCAAGTCTCCACT	diploid
PDAC_N1_Normal_Ds0CR0_TCAGCAATCCTGTAGA	diploid
PDAC_N1_Normal_Ds0CR0_TCAGCTCCAGCCAGAA	diploid
PDAC_N1_Normal_Ds0CR0_TCAGGATCAGGAACGT	diploid
PDAC_N1_Normal_Ds0CR0_TCAGGATTCCTGCTTG	diploid
PDAC_N1_Normal_Ds0CR0_TCAGGTAAGTCATCCA	diploid
PDAC_N1_Normal_Ds0CR0_TCAGGTACAAGGTTCT	diploid
PDAC_N1_Normal_Ds0CR0_TCAGGTACAGATCCAT	diploid
PDAC_N1_Normal_Ds0CR0_TCAGGTAGTTCTGGTA	diploid
PDAC_N1_Normal_Ds0CR0_TCAGGTATCAGGTTCA	diploid
PDAC_N1_Normal_Ds0CR0_TCATTACAGGTGCTAG	diploid
PDAC_N1_Normal_Ds0CR0_TCATTACCACACATGT	diploid
PDAC_N1_Normal_Ds0CR0_TCATTACCAGATCCAT	diploid
PDAC_N1_Normal_Ds0CR0_TCATTTGTCACCTTAT	diploid
PDAC_N1_Normal_Ds0CR0_TCATTTGTCTCCTATA	diploid
PDAC_N1_Normal_Ds0CR0_TCCACACCACGGACAA	diploid
PDAC_N1_Normal_Ds0CR0_TCCACACGTGGAAAGA	diploid
PDAC_N1_Normal_Ds0CR0_TCCCGATAGTGACTCT	diploid
PDAC_N1_Normal_Ds0CR0_TCCCGATCAATGTTGC	diploid
PDAC_N1_Normal_Ds0CR0_TCCCGATCACCAGCAC	diploid
PDAC_N1_Normal_Ds0CR0_TCCCGATGTCCTCTTG	diploid
PDAC_N1_Normal_Ds0CR0_TCCCGATTCACAAACC	diploid
PDAC_N1_Normal_Ds0CR0_TCGAGGCAGCCACTAT	diploid
PDAC_N1_Normal_Ds0CR0_TCGAGGCAGCCAGAAC	diploid
PDAC_N1_Normal_Ds0CR0_TCGAGGCAGGTGATAT	diploid
PDAC_N1_Normal_Ds0CR0_TCGAGGCGTCCCGACA	diploid
PDAC_N1_Normal_Ds0CR0_TCGAGGCGTCTTGCGG	diploid
PDAC_N1_Normal_Ds0CR0_TCGAGGCTCGAGGTAG	diploid
PDAC_N1_Normal_Ds0CR0_TCGCGAGAGTAGTGCG	diploid
PDAC_N1_Normal_Ds0CR0_TCGCGAGGTTCGGCAC	diploid
PDAC_N1_Normal_Ds0CR0_TCGCGAGGTTCGTGAT	diploid
PDAC_N1_Normal_Ds0CR0_TCGCGAGTCACCACCT	diploid
PDAC_N1_Normal_Ds0CR0_TCGCGAGTCCATGCTC	diploid
PDAC_N1_Normal_Ds0CR0_TCGCGAGTCCTGCAGG	diploid
PDAC_N1_Normal_Ds0CR0_TCGCGAGTCCTTGGTC	diploid
PDAC_N1_Normal_Ds0CR0_TCGCGTTAGGCTCTTA	diploid
PDAC_N1_Normal_Ds0CR0_TCGCGTTGTCTTCAAG	diploid
PDAC_N1_Normal_Ds0CR0_TCGCGTTGTGACTCAT	diploid
PDAC_N1_Normal_Ds0CR0_TCGCGTTTCACTCTTA	diploid
PDAC_N1_Normal_Ds0CR0_TCGCGTTTCATAAAGG	diploid
PDAC_N1_Normal_Ds0CR0_TCGGGACAGATGTCGG	diploid
PDAC_N1_Normal_Ds0CR0_TCGGGACTCATAAAGG	diploid
PDAC_N1_Normal_Ds0CR0_TCGGTAACAATGAATG	diploid
PDAC_N1_Normal_Ds0CR0_TCGGTAACATTCCTGC	diploid
PDAC_N1_Normal_Ds0CR0_TCGGTAAGTACCAGTT	diploid
PDAC_N1_Normal_Ds0CR0_TCGGTAAGTATTAGCC	diploid
PDAC_N1_Normal_Ds0CR0_TCGGTAAGTTAAGATG	diploid
PDAC_N1_Normal_Ds0CR0_TCGGTAATCGCCATAA	diploid
PDAC_N1_Normal_Ds0CR0_TCGTACCAGATGTTAG	diploid
PDAC_N1_Normal_Ds0CR0_TCGTACCGTCCAACTA	diploid
PDAC_N1_Normal_Ds0CR0_TCGTACCTCCTTTCTC	diploid
PDAC_N1_Normal_Ds0CR0_TCGTAGAAGTCAATAG	diploid
PDAC_N1_Normal_Ds0CR0_TCGTAGACATTCACTT	diploid
PDAC_N1_Normal_Ds0CR0_TCGTAGAGTTCATGGT	diploid
PDAC_N1_Normal_Ds0CR0_TCTATTGAGAAGAAGC	diploid
PDAC_N1_Normal_Ds0CR0_TCTATTGAGATAGCAT	diploid
PDAC_N1_Normal_Ds0CR0_TCTATTGAGGAACTGC	diploid
PDAC_N1_Normal_Ds0CR0_TCTATTGCACGTAAGG	diploid
PDAC_N1_Normal_Ds0CR0_TCTATTGGTCCCGACA	diploid
PDAC_N1_Normal_Ds0CR0_TCTATTGTCATTATCC	diploid
PDAC_N1_Normal_Ds0CR0_TCTCATAAGACTAGAT	diploid
PDAC_N1_Normal_Ds0CR0_TCTCATACATCGACGC	diploid
PDAC_N1_Normal_Ds0CR0_TCTCATAGTGGTAACG	diploid
PDAC_N1_Normal_Ds0CR0_TCTCATATCGTGGTCG	diploid
PDAC_N1_Normal_Ds0CR0_TCTCATATCTTTACGT	diploid
PDAC_N1_Normal_Ds0CR0_TCTCTAACAGCTCGAC	diploid
PDAC_N1_Normal_Ds0CR0_TCTCTAAGTGCGATAG	diploid
PDAC_N1_Normal_Ds0CR0_TCTCTAAGTTGTGGCC	diploid
PDAC_N1_Normal_Ds0CR0_TCTCTAATCCACGACG	diploid
PDAC_N1_Normal_Ds0CR0_TCTCTAATCTTGCCGT	diploid
PDAC_N1_Normal_Ds0CR0_TCTGAGAAGATGCCTT	diploid
PDAC_N1_Normal_Ds0CR0_TCTGAGAAGTTATCGC	diploid
PDAC_N1_Normal_Ds0CR0_TCTGAGAGTCCGTTAA	diploid
PDAC_N1_Normal_Ds0CR0_TCTGAGATCATATCGG	diploid
PDAC_N1_Normal_Ds0CR0_TCTGGAACATTAGCCA	diploid
PDAC_N1_Normal_Ds0CR0_TCTTCGGAGATCGATA	diploid
PDAC_N1_Normal_Ds0CR0_TCTTCGGCAAGACACG	diploid
PDAC_N1_Normal_Ds0CR0_TCTTCGGCATTTGCCC	diploid
PDAC_N1_Normal_Ds0CR0_TCTTCGGGTCTGGTCG	diploid
PDAC_N1_Normal_Ds0CR0_TCTTCGGTCGGGAGTA	diploid
PDAC_N1_Normal_Ds0CR0_TCTTTCCAGGGCATGT	diploid
PDAC_N1_Normal_Ds0CR0_TCTTTCCCAGCATGAG	diploid
PDAC_N1_Normal_Ds0CR0_TCTTTCCCATGGGAAC	diploid
PDAC_N1_Normal_Ds0CR0_TCTTTCCTCCTATGTT	diploid
PDAC_N1_Normal_Ds0CR0_TGAAAGAAGCATCATC	diploid
PDAC_N1_Normal_Ds0CR0_TGAAAGACACCGAAAG	diploid
PDAC_N1_Normal_Ds0CR0_TGAAAGATCAGTCCCT	diploid
PDAC_N1_Normal_Ds0CR0_TGAAAGATCCCAAGAT	diploid
PDAC_N1_Normal_Ds0CR0_TGAAAGATCGGCGCAT	diploid
PDAC_N1_Normal_Ds0CR0_TGACAACAGGGAGTAA	diploid
PDAC_N1_Normal_Ds0CR0_TGACAACGTCAAGCGA	diploid
PDAC_N1_Normal_Ds0CR0_TGACAACGTGTCAATC	diploid
PDAC_N1_Normal_Ds0CR0_TGACAACTCAATAAGG	diploid
PDAC_N1_Normal_Ds0CR0_TGACGGCAGGGCTTCC	diploid
PDAC_N1_Normal_Ds0CR0_TGACGGCAGGTTACCT	diploid
PDAC_N1_Normal_Ds0CR0_TGACGGCCAGTATAAG	diploid
PDAC_N1_Normal_Ds0CR0_TGACGGCTCACCCTCA	diploid
PDAC_N1_Normal_Ds0CR0_TGACTAGAGCAGACTG	diploid
PDAC_N1_Normal_Ds0CR0_TGACTAGGTAAACCTC	diploid
PDAC_N1_Normal_Ds0CR0_TGACTAGGTCTTCAAG	diploid
PDAC_N1_Normal_Ds0CR0_TGACTTTAGATCGATA	diploid
PDAC_N1_Normal_Ds0CR0_TGACTTTCACGTAAGG	diploid
PDAC_N1_Normal_Ds0CR0_TGAGAGGAGATCCGAG	diploid
PDAC_N1_Normal_Ds0CR0_TGAGAGGCAGATCCAT	diploid
PDAC_N1_Normal_Ds0CR0_TGAGAGGTCAGGATCT	diploid
PDAC_N1_Normal_Ds0CR0_TGAGCATGTTCCCGAG	diploid
PDAC_N1_Normal_Ds0CR0_TGAGCATTCACCGGGT	diploid
PDAC_N1_Normal_Ds0CR0_TGAGCATTCACGAAGG	diploid
PDAC_N1_Normal_Ds0CR0_TGAGCCGAGACGCAAC	diploid
PDAC_N1_Normal_Ds0CR0_TGAGCCGAGATATGCA	diploid
PDAC_N1_Normal_Ds0CR0_TGAGCCGTCGGTGTCG	diploid
PDAC_N1_Normal_Ds0CR0_TGAGGGAAGCTAGTCT	diploid
PDAC_N1_Normal_Ds0CR0_TGAGGGAAGTTGTAGA	diploid
PDAC_N1_Normal_Ds0CR0_TGAGGGACACGTCAGC	diploid
PDAC_N1_Normal_Ds0CR0_TGAGGGAGTTCTGTTT	diploid
PDAC_N1_Normal_Ds0CR0_TGAGGGATCCTGTAGA	diploid
PDAC_N1_Normal_Ds0CR0_TGAGGGATCTTCAACT	diploid
PDAC_N1_Normal_Ds0CR0_TGATTTCCAGACGCAA	diploid
PDAC_N1_Normal_Ds0CR0_TGATTTCCATGGGACA	diploid
PDAC_N1_Normal_Ds0CR0_TGATTTCGTCGGATCC	diploid
PDAC_N1_Normal_Ds0CR0_TGATTTCGTCGTTGTA	diploid
PDAC_N1_Normal_Ds0CR0_TGATTTCTCACTTACT	diploid
PDAC_N1_Normal_Ds0CR0_TGATTTCTCGGCGGTT	diploid
PDAC_N1_Normal_Ds0CR0_TGATTTCTCGGTGTTA	diploid
PDAC_N1_Normal_Ds0CR0_TGATTTCTCTAACTTC	diploid
PDAC_N1_Normal_Ds0CR0_TGCACCTCAGGTCCAC	diploid
PDAC_N1_Normal_Ds0CR0_TGCACCTGTCGATTGT	diploid
PDAC_N1_Normal_Ds0CR0_TGCACCTGTGCGGTAA	diploid
PDAC_N1_Normal_Ds0CR0_TGCACCTGTTATGTGC	diploid
PDAC_N1_Normal_Ds0CR0_TGCACCTTCCCGACTT	diploid
PDAC_N1_Normal_Ds0CR0_TGCACCTTCTCTTATG	diploid
PDAC_N1_Normal_Ds0CR0_TGCCAAAAGGCAGGTT	diploid
PDAC_N1_Normal_Ds0CR0_TGCCAAAGTACCTACA	diploid
PDAC_N1_Normal_Ds0CR0_TGCCAAATCAATCTCT	diploid
PDAC_N1_Normal_Ds0CR0_TGCCCATAGAAGGACA	diploid
PDAC_N1_Normal_Ds0CR0_TGCCCATAGACGCACA	diploid
PDAC_N1_Normal_Ds0CR0_TGCCCATAGTCGTACT	diploid
PDAC_N1_Normal_Ds0CR0_TGCCCATCAACGCACC	diploid
PDAC_N1_Normal_Ds0CR0_TGCCCATCACGAGAGT	diploid
PDAC_N1_Normal_Ds0CR0_TGCCCTAAGCGATTCT	diploid
PDAC_N1_Normal_Ds0CR0_TGCCCTAAGCTAACTC	diploid
PDAC_N1_Normal_Ds0CR0_TGCCCTAAGGAATGGA	diploid
PDAC_N1_Normal_Ds0CR0_TGCCCTAGTCAATACC	diploid
PDAC_N1_Normal_Ds0CR0_TGCCCTATCACAAACC	diploid
PDAC_N1_Normal_Ds0CR0_TGCGCAGGTCACTTCC	diploid
PDAC_N1_Normal_Ds0CR0_TGCGCAGGTGTTAAGA	diploid
PDAC_N1_Normal_Ds0CR0_TGCGCAGTCGACCAGC	diploid
PDAC_N1_Normal_Ds0CR0_TGCGGGTAGTTGTCGT	diploid
PDAC_N1_Normal_Ds0CR0_TGCGGGTTCACAGTAC	diploid
PDAC_N1_Normal_Ds0CR0_TGCGGGTTCTAGCACA	diploid
PDAC_N1_Normal_Ds0CR0_TGCGTGGAGCTGGAAC	diploid
PDAC_N1_Normal_Ds0CR0_TGCGTGGGTAAGGGCT	diploid
PDAC_N1_Normal_Ds0CR0_TGCGTGGGTATAATGG	diploid
PDAC_N1_Normal_Ds0CR0_TGCGTGGGTCATCCCT	diploid
PDAC_N1_Normal_Ds0CR0_TGCGTGGGTGATGATA	diploid
PDAC_N1_Normal_Ds0CR0_TGCTACCCACGAAAGC	diploid
PDAC_N1_Normal_Ds0CR0_TGCTACCCATGCCACG	diploid
PDAC_N1_Normal_Ds0CR0_TGCTACCCATGCCTTC	diploid
PDAC_N1_Normal_Ds0CR0_TGCTACCGTCCGCTGA	diploid
PDAC_N1_Normal_Ds0CR0_TGCTACCTCACCTTAT	diploid
PDAC_N1_Normal_Ds0CR0_TGCTACCTCAGTGCAT	diploid
PDAC_N1_Normal_Ds0CR0_TGCTGCTAGCGGATCA	diploid
PDAC_N1_Normal_Ds0CR0_TGCTGCTTCCAAGCCG	diploid
PDAC_N1_Normal_Ds0CR0_TGCTGCTTCTGCCCTA	diploid
PDAC_N1_Normal_Ds0CR0_TGGACGCCAACGATCT	diploid
PDAC_N1_Normal_Ds0CR0_TGGACGCCACAGCGTC	diploid
PDAC_N1_Normal_Ds0CR0_TGGACGCGTAGAGTGC	diploid
PDAC_N1_Normal_Ds0CR0_TGGACGCGTAGGCATG	diploid
PDAC_N1_Normal_Ds0CR0_TGGACGCTCAACGGGA	diploid
PDAC_N1_Normal_Ds0CR0_TGGCCAGAGCGTGAAC	diploid
PDAC_N1_Normal_Ds0CR0_TGGCCAGAGGCGCTCT	diploid
PDAC_N1_Normal_Ds0CR0_TGGCCAGAGTTCGCAT	diploid
PDAC_N1_Normal_Ds0CR0_TGGCCAGCAAAGAATC	diploid
PDAC_N1_Normal_Ds0CR0_TGGCCAGGTTCTCATT	diploid
PDAC_N1_Normal_Ds0CR0_TGGCGCACAAACGTGG	diploid
PDAC_N1_Normal_Ds0CR0_TGGCGCACAGGCTGAA	diploid
PDAC_N1_Normal_Ds0CR0_TGGCGCACATGCCTTC	diploid
PDAC_N1_Normal_Ds0CR0_TGGCGCATCCTTGGTC	diploid
PDAC_N1_Normal_Ds0CR0_TGGCTGGCAGTGACAG	diploid
PDAC_N1_Normal_Ds0CR0_TGGCTGGGTTCCTCCA	diploid
PDAC_N1_Normal_Ds0CR0_TGGGAAGAGGGAAACA	diploid
PDAC_N1_Normal_Ds0CR0_TGGGAAGGTCCGAGTC	diploid
PDAC_N1_Normal_Ds0CR0_TGGGAAGTCTGAGGGA	diploid
PDAC_N1_Normal_Ds0CR0_TGGGCGTAGCCCAGCT	diploid
PDAC_N1_Normal_Ds0CR0_TGGGCGTAGTCGTACT	diploid
PDAC_N1_Normal_Ds0CR0_TGGGCGTCATGTCCTC	diploid
PDAC_N1_Normal_Ds0CR0_TGGGCGTTCTCTGCTG	diploid
PDAC_N1_Normal_Ds0CR0_TGGTTAGAGATATGCA	diploid
PDAC_N1_Normal_Ds0CR0_TGGTTAGGTTGCCTCT	diploid
PDAC_N1_Normal_Ds0CR0_TGGTTAGTCCAAACTG	diploid
PDAC_N1_Normal_Ds0CR0_TGGTTAGTCCTGCAGG	diploid
PDAC_N1_Normal_Ds0CR0_TGGTTCCAGTGAACGC	diploid
PDAC_N1_Normal_Ds0CR0_TGGTTCCAGTTTAGGA	diploid
PDAC_N1_Normal_Ds0CR0_TGGTTCCGTGGTGTAG	diploid
PDAC_N1_Normal_Ds0CR0_TGGTTCCTCGCGGATC	diploid
PDAC_N1_Normal_Ds0CR0_TGGTTCCTCGGTTCGG	diploid
PDAC_N1_Normal_Ds0CR0_TGTATTCCAAGCTGAG	diploid
PDAC_N1_Normal_Ds0CR0_TGTCCCACAAGCCTAT	diploid
PDAC_N1_Normal_Ds0CR0_TGTCCCATCACGCGGT	diploid
PDAC_N1_Normal_Ds0CR0_TGTCCCATCTGCAGTA	diploid
PDAC_N1_Normal_Ds0CR0_TGTCCCATCTGCGGCA	diploid
PDAC_N1_Normal_Ds0CR0_TGTGGTAGTCACTGGC	diploid
PDAC_N1_Normal_Ds0CR0_TGTGGTATCAACACGT	diploid
PDAC_N1_Normal_Ds0CR0_TGTGTTTAGAAGGACA	diploid
PDAC_N1_Normal_Ds0CR0_TGTGTTTCAGATCCAT	diploid
PDAC_N1_Normal_Ds0CR0_TGTGTTTGTAAACGCG	diploid
PDAC_N1_Normal_Ds0CR0_TGTTCCGCAATCTACG	diploid
PDAC_N1_Normal_Ds0CR0_TGTTCCGCACGCATCG	diploid
PDAC_N1_Normal_Ds0CR0_TGTTCCGTCAAAGTAG	diploid
PDAC_N1_Normal_Ds0CR0_TTAACTCCAAATCCGT	diploid
PDAC_N1_Normal_Ds0CR0_TTAACTCCAGTCCTTC	diploid
PDAC_N1_Normal_Ds0CR0_TTAACTCCATTGTGCA	diploid
PDAC_N1_Normal_Ds0CR0_TTAGGACAGCCCGAAA	diploid
PDAC_N1_Normal_Ds0CR0_TTAGGACAGTCAAGGC	diploid
PDAC_N1_Normal_Ds0CR0_TTAGGACAGTCCAGGA	diploid
PDAC_N1_Normal_Ds0CR0_TTAGGACAGTCCCACG	diploid
PDAC_N1_Normal_Ds0CR0_TTAGGACTCCCTCAGT	diploid
PDAC_N1_Normal_Ds0CR0_TTAGGACTCGAGAGCA	diploid
PDAC_N1_Normal_Ds0CR0_TTAGGACTCTATCCCG	diploid
PDAC_N1_Normal_Ds0CR0_TTAGGCAAGAAGGTGA	diploid
PDAC_N1_Normal_Ds0CR0_TTAGGCAAGCATGGCA	diploid
PDAC_N1_Normal_Ds0CR0_TTAGTTCAGATAGCAT	diploid
PDAC_N1_Normal_Ds0CR0_TTAGTTCAGTGTCCCG	diploid
PDAC_N1_Normal_Ds0CR0_TTAGTTCGTGAGGGAG	diploid
PDAC_N1_Normal_Ds0CR0_TTATGCTAGTGCTGCC	diploid
PDAC_N1_Normal_Ds0CR0_TTATGCTCAAAGAATC	diploid
PDAC_N1_Normal_Ds0CR0_TTATGCTCAAGTCATC	diploid
PDAC_N1_Normal_Ds0CR0_TTATGCTCACATGTGT	diploid
PDAC_N1_Normal_Ds0CR0_TTATGCTTCTTTCCTC	diploid
PDAC_N1_Normal_Ds0CR0_TTCCCAGAGTTTGCGT	diploid
PDAC_N1_Normal_Ds0CR0_TTCCCAGCAATTGCTG	diploid
PDAC_N1_Normal_Ds0CR0_TTCCCAGCACCACCAG	diploid
PDAC_N1_Normal_Ds0CR0_TTCCCAGCACGGACAA	diploid
PDAC_N1_Normal_Ds0CR0_TTCCCAGCACTTCGAA	diploid
PDAC_N1_Normal_Ds0CR0_TTCCCAGGTATTAGCC	diploid
PDAC_N1_Normal_Ds0CR0_TTCCCAGGTCGCGTGT	diploid
PDAC_N1_Normal_Ds0CR0_TTCCCAGGTCTCTTAT	diploid
PDAC_N1_Normal_Ds0CR0_TTCCCAGGTTACCGAT	diploid
PDAC_N1_Normal_Ds0CR0_TTCCCAGTCGACCAGC	diploid
PDAC_N1_Normal_Ds0CR0_TTCGAAGAGAACAACT	diploid
PDAC_N1_Normal_Ds0CR0_TTCGAAGAGAGGTTGC	diploid
PDAC_N1_Normal_Ds0CR0_TTCGAAGGTAGCTTGT	diploid
PDAC_N1_Normal_Ds0CR0_TTCGAAGTCAGATAAG	diploid
PDAC_N1_Normal_Ds0CR0_TTCGAAGTCTTCGAGA	diploid
PDAC_N1_Normal_Ds0CR0_TTCGGTCAGAGTCTGG	diploid
PDAC_N1_Normal_Ds0CR0_TTCGGTCAGCCAGGAT	diploid
PDAC_N1_Normal_Ds0CR0_TTCGGTCAGCGTTGCC	diploid
PDAC_N1_Normal_Ds0CR0_TTCGGTCAGTCCATAC	diploid
PDAC_N1_Normal_Ds0CR0_TTCGGTCCAATGGATA	diploid
PDAC_N1_Normal_Ds0CR0_TTCGGTCCATTAACCG	diploid
PDAC_N1_Normal_Ds0CR0_TTCGGTCCATTCACTT	diploid
PDAC_N1_Normal_Ds0CR0_TTCGGTCTCCCTAATT	diploid
PDAC_N1_Normal_Ds0CR0_TTCGGTCTCCGTCAAA	diploid
PDAC_N1_Normal_Ds0CR0_TTCTACAAGCAGCGTA	diploid
PDAC_N1_Normal_Ds0CR0_TTCTACATCTTGTATC	diploid
PDAC_N1_Normal_Ds0CR0_TTCTCAAAGAGTCTGG	diploid
PDAC_N1_Normal_Ds0CR0_TTCTCAAAGGCATTGG	diploid
PDAC_N1_Normal_Ds0CR0_TTCTCAATCCGAGCCA	diploid
PDAC_N1_Normal_Ds0CR0_TTCTCCTAGACTAAGT	diploid
PDAC_N1_Normal_Ds0CR0_TTCTCCTAGCCAGAAC	diploid
PDAC_N1_Normal_Ds0CR0_TTCTCCTAGGGTTCCC	diploid
PDAC_N1_Normal_Ds0CR0_TTCTCCTCAAGAGGCT	diploid
PDAC_N1_Normal_Ds0CR0_TTCTCCTCAATGAATG	diploid
PDAC_N1_Normal_Ds0CR0_TTCTCCTCAGCTGTGC	diploid
PDAC_N1_Normal_Ds0CR0_TTCTCCTGTTAGTGGG	diploid
PDAC_N1_Normal_Ds0CR0_TTCTCCTTCTACCTGC	diploid
PDAC_N1_Normal_Ds0CR0_TTCTTAGTCATTGCGA	diploid
PDAC_N1_Normal_Ds0CR0_TTGAACGAGTGTACCT	diploid
PDAC_N1_Normal_Ds0CR0_TTGAACGCAATAGCGG	diploid
PDAC_N1_Normal_Ds0CR0_TTGACTTCAAGGCTCC	diploid
PDAC_N1_Normal_Ds0CR0_TTGACTTCATCGATGT	diploid
PDAC_N1_Normal_Ds0CR0_TTGACTTCATCTGGTA	diploid
[truncated: 26,593 more rows]
