# Supplementary material for: The Crosstalk Between Malignant Cells and Tumor-Promoting Immune Cells Relevant to Immunotherapy in Pancreatic Ductal Adenocarcinoma
Source: Front Cell Dev Biol. 2022 Jan 11;9:821232. doi: 10.3389/fcell.2021.821232 (PMC8787220; doi:10.3389/fcell.2021.821232)
Supplement: Supplementary file 10 [file Table1.XLSX]

## Sheet: Table S1
Table S1. The 22 Fges developed for the TME classification platform
Process/Signature	Genes->
MHCI	HLA-A	HLA-B	HLA-C	B2M	TAP1	TAP2	TAPBP
MHCII	HLA-DRA	HLA-DRB1	HLA-DMA	HLA-DPA1	HLA-DPB1	HLA-DMB	HLA-DQB1	HLA-DQA1	CIITA
Co-activation molecules	CD28	CD40	TNFRSF4	ICOS	TNFRSF9	CD27	CD80	CD86	CD40LG	CD83	TNFSF4	ICOSLG	TNFSF9	CD70
Effector cells	IFNG	GZMA	GZMB	PRF1	GZMK	ZAP70	GNLY	FASLG	TBX21	EOMES	CD8A	CD8B
T cell traffic	CXCL9	CXCL10	CXCL11	CX3CL1	CCL3	CCL4	CX3CR1	CCL5	CXCR3
T cells	TBX21	ITK	CD3D	CD3E	CD3G	TRAC	TRBC1	TRBC2	CD28	CD5	TRAT1
B cells	CD19	MS4A1	TNFRSF13C	CR2	TNFRSF17	TNFRSF13B	CD22	CD79A	CD79B	BLK	FCRL5	PAX5	STAP1
M1 signature	NOS2	TNF	IL1B	SOCS3	CMKLR1	IRF5	IL12A	IL12B	IL23A
Th1 signature	IFNG	IL2	CD40LG	IL21	TBX21	STAT4	IL12RB2
Antitumor cytokines	TNF	IFNB1	IFNA2	CCL3	TNFSF10	IL21
Checkpoint inhibition	PDCD1	CD274	CTLA4	LAG3	PDCD1LG2	BTLA	HAVCR2	TIGIT	VSIR	C10orf54
Treg	FOXP3	CTLA4	IL10	TNFRSF18	CCR8	IKZF4	IKZF2
Neutrophil signature	MPO	ELANE	PRTN3	CTSG	CXCR1	CXCR2	FCGR3B	CD177	FFAR2	PGLYRP1
Immune Suppression by Myeloid Cells	IDO1	ARG1	IL10	CYBB	PTGS2	IL4I1	IL6
Th2 signature	IL4	IL5	IL13	IL10	GATA3	CCR4
Protumor cytokines	IL10	TGFB1	TGFB2	TGFB3	IL22	MIF	IL6
Cancer-associated fibroblasts	COL1A1	COL1A2	COL5A1	ACTA2	FGF2	FAP	LRP1	CD248	COL6A1	COL6A2	COL6A3	CXCL12	FBLN1	LUM	MFAP5	MMP3	MMP2	PDGFRB	PDGFRA
Matrix	FN1	COL1A1	COL1A2	COL4A1	COL3A1	VTN	LGALS7	LGALS9	LAMA3	LAMB3	LAMC2	TNC	ELN	COL5A1	COL11A1
Angiogenesis	VEGFA	VEGFB	VEGFC	PDGFC	CXCL8	CXCR2	FLT1	PGF	CXCL5	KDR	ANGPT1	ANGPT2	TEK	VWF	CDH5
Endothelium	NOS3	KDR	FLT1	VCAM1	VWF	CDH5	MMRN1	ENG	CLEC14A	MMRN2
Tumor proliferation rate	MKI67	ESCO2	CETN3	CDK2	CCND1	CCNE1	AURKA	AURKB	E2F1	MYBL2	BUB1	PLK1	CCNB1	MCM2	MCM6
EMT signature	SNAI1	SNAI2	TWIST1	TWIST2	ZEB1	ZEB2	CDH2
