# Supplementary material for: The Crosstalk Between Malignant Cells and Tumor-Promoting Immune Cells Relevant to Immunotherapy in Pancreatic Ductal Adenocarcinoma
Source: Front Cell Dev Biol. 2022 Jan 11;9:821232. doi: 10.3389/fcell.2021.821232 (PMC8787220; doi:10.3389/fcell.2021.821232)
Supplement: Supplementary file 11 [file Table7.XLSX]

## Sheet: score
	EIT score	Group
TCGA.US.A77G.01	-1.47704	High
TCGA.FB.AAQ3.01	-0.8805	High
TCGA.IB.A6UG.01	-1.36391	High
TCGA.2J.AAB1.01	-1.50266	High
TCGA.Q3.AA2A.01	-1.53071	High
TCGA.F2.A7TX.01	-0.781391	High
TCGA.2L.AAQI.01	-1.56776	High
TCGA.IB.7893.01	-1.71932	High
TCGA.HZ.8005.01	-1.32592	High
TCGA.FB.AAQ1.01	-0.775613	High
TCGA.IB.7886.01	-1.40985	High
TCGA.HV.A5A3.01	-1.1123	High
TCGA.IB.AAUN.01	-1.30629	High
TCGA.IB.7646.01	-0.892646	High
TCGA.HZ.8638.01	-1.54932	High
TCGA.FB.A4P5.01	-1.51792	High
TCGA.IB.AAUQ.01	-1.63375	High
TCGA.IB.AAUW.01	-1.57564	High
TCGA.HV.A5A4.01	-1.60792	High
TCGA.F2.A44G.01	-1.62878	High
TCGA.IB.AAUO.01	-1.08541	High
TCGA.FB.AAQ6.01	-1.7462	High
TCGA.IB.AAUU.01	-1.58009	High
TCGA.IB.A7LX.01	-1.45406	High
TCGA.HV.A7OL.01	-1.64971	High
TCGA.2J.AABU.01	-1.29087	High
TCGA.L1.A7W4.01	-1.65979	High
TCGA.HV.A5A5.01	-1.61284	High
TCGA.2J.AAB6.01	-1.62853	High
TCGA.HZ.8315.01	-1.58697	High
TCGA.3A.A9IZ.01	-1.08094	High
TCGA.HZ.A49I.01	-1.73067	High
TCGA.LB.A9Q5.01	-1.61241	High
TCGA.F2.6879.01	-1.73983	High
TCGA.FB.A78T.01	-1.54394	High
TCGA.HZ.8317.01	-1.66011	High
TCGA.FB.AAPU.01	-1.62903	High
TCGA.H6.8124.01	-1.38697	High
TCGA.H6.8124.11	-1.77117	High
TCGA.IB.7644.01	-1.66626	High
TCGA.2L.AAQJ.01	-1.23193	High
TCGA.Q3.A5QY.01	-1.64874	High
TCGA.H6.A45N.11	-1.73662	High
TCGA.US.A77E.01	-1.61099	High
TCGA.2J.AABR.01	-1.34231	High
TCGA.2J.AABO.01	-1.78811	High
TCGA.3A.A9IU.01	-1.18	High
TCGA.IB.A5SS.01	-1.18518	High
TCGA.IB.8126.01	-1.44408	High
TCGA.RB.A7B8.01	-1.79981	High
TCGA.Z5.AAPL.01	-1.71846	High
TCGA.IB.7649.01	-1.28353	High
TCGA.PZ.A5RE.01	-1.43668	High
TCGA.FB.AAQ0.01	-1.33783	High
TCGA.IB.7889.01	-1.33233	High
TCGA.IB.A5SP.01	-1.67097	High
TCGA.IB.A7M4.01	-1.56227	High
TCGA.2J.AABK.01	-1.67867	High
TCGA.HZ.A49H.01	-1.65788	High
TCGA.FB.A5VM.01	-1.51042	High
TCGA.US.A779.01	-1.71027	High
TCGA.HZ.7926.01	-1.2479	High
TCGA.IB.8127.01	-1.326	High
TCGA.S4.A8RO.01	-1.43804	High
TCGA.HZ.8636.01	-1.664	High
TCGA.M8.A5N4.01	-1.13617	High
TCGA.HZ.7919.01	-1.10831	High
TCGA.IB.7651.01	-1.24982	High
TCGA.HZ.A9TJ.01	-1.66888	High
TCGA.HZ.A9TJ.06	-1.68859	High
TCGA.2J.AAB9.01	-1.64365	High
TCGA.3A.A9I9.01	-1.79759	High
TCGA.HZ.A49G.01	-1.47923	High
TCGA.IB.A6UF.01	-1.4166	High
TCGA.2L.AAQE.01	-1.37702	High
TCGA.S4.A8RP.01	-1.6024	High
TCGA.FB.AAPZ.01	-1.1828	High
TCGA.2J.AAB4.01	-1.62227	High
TCGA.FB.A545.01	-0.972734	High
TCGA.S4.A8RM.01	-1.58582	High
TCGA.FB.A4P6.01	-1.77951	High
TCGA.HZ.7924.01	-1.72451	High
TCGA.IB.7891.01	-1.47919	High
TCGA.XN.A8T3.01	-1.74718	High
TCGA.HZ.7918.01	-1.80104	High
TCGA.3A.A9IH.01	-1.46047	High
TCGA.3A.A9IX.01	-1.72137	High
TCGA.FB.AAPY.01	-1.69582	High
TCGA.IB.7885.01	-1.41874	High
TCGA.HV.A5A6.01	-1.77682	High
TCGA.3E.AAAY.01	-1.60584	High
TCGA.HZ.7922.01	-1.99481	Low
TCGA.HZ.A8P1.01	-1.94783	Low
TCGA.IB.AAUM.01	-1.88898	Low
TCGA.RL.AAAS.01	-1.9384	Low
TCGA.HZ.A77Q.01	-1.84721	Low
TCGA.2J.AAB8.01	-2.26423	Low
TCGA.IB.7887.01	-1.89625	Low
TCGA.HV.A5A3.11	-1.80145	Low
TCGA.2L.AAQA.01	-1.88863	Low
TCGA.FB.AAQ2.01	-2.12969	Low
TCGA.HZ.A77O.01	-2.21258	Low
TCGA.HZ.A4BH.01	-1.864	Low
TCGA.F2.7276.01	-1.81019	Low
TCGA.IB.A5SQ.01	-1.88659	Low
TCGA.3A.A9IB.01	-1.91488	Low
TCGA.IB.AAUS.01	-2.25312	Low
TCGA.FB.AAPS.01	-2.08392	Low
TCGA.HZ.7920.01	-2.3388	Low
TCGA.OE.A75W.01	-1.89274	Low
TCGA.RB.AA9M.01	-1.88834	Low
TCGA.IB.AAUT.01	-1.94795	Low
TCGA.F2.6880.01	-2.64577	Low
TCGA.2L.AAQL.01	-2.33928	Low
TCGA.HZ.7923.01	-1.87227	Low
TCGA.2J.AABT.01	-1.99054	Low
TCGA.HZ.A77P.01	-2.32269	Low
TCGA.IB.AAUR.01	-1.99282	Low
TCGA.YB.A89D.11	-2.17145	Low
TCGA.YB.A89D.01	-2.05674	Low
TCGA.FB.A7DR.01	-1.88532	Low
TCGA.IB.A5SO.01	-1.84517	Low
TCGA.XD.AAUI.01	-1.82795	Low
TCGA.HZ.8002.01	-1.80649	Low
TCGA.LB.A8F3.01	-2.35177	Low
TCGA.YH.A8SY.01	-2.15672	Low
TCGA.LB.A7SX.01	-2.04697	Low
TCGA.XD.AAUH.01	-2.40022	Low
TCGA.IB.AAUV.01	-2.51985	Low
TCGA.XD.AAUG.01	-2.573	Low
TCGA.H6.A45N.01	-1.8408	Low
TCGA.IB.AAUP.01	-2.28623	Low
TCGA.HZ.8519.01	-2.23432	Low
TCGA.2J.AABP.01	-2.32116	Low
TCGA.IB.7654.01	-1.88389	Low
TCGA.FB.AAPP.01	-2.3411	Low
TCGA.IB.7897.01	-1.99911	Low
TCGA.XD.AAUL.01	-2.19866	Low
TCGA.HZ.8637.01	-1.97297	Low
TCGA.F2.A8YN.01	-1.87134	Low
TCGA.HV.AA8X.01	-2.0265	Low
TCGA.US.A77J.01	-1.83268	Low
TCGA.F2.A44H.01	-2.00449	Low
TCGA.F2.7273.01	-2.03122	Low
TCGA.HZ.8003.01	-1.86713	Low
TCGA.IB.7890.01	-2.00075	Low
TCGA.2J.AABA.01	-2.192	Low
TCGA.HZ.7925.01	-2.06246	Low
TCGA.IB.A5ST.01	-2.2041	Low
TCGA.2J.AABV.01	-2.00305	Low
TCGA.HZ.A4BK.01	-1.8489	Low
TCGA.HZ.7289.01	-1.8841	Low
TCGA.IB.7647.01	-1.8531	Low
TCGA.H8.A6C1.01	-1.94866	Low
TCGA.2J.AABE.01	-1.98411	Low
TCGA.2J.AABF.01	-1.95284	Low
TCGA.US.A774.01	-1.84819	Low
TCGA.HZ.8001.01	-1.96866	Low
TCGA.XN.A8T5.01	-2.12478	Low
TCGA.3A.A9IC.01	-1.86245	Low
TCGA.3A.A9J0.01	-2.34029	Low
TCGA.HV.AA8V.01	-1.8128	Low
TCGA.2J.AABI.01	-2.00146	Low
TCGA.HV.A7OP.01	-3.7021	Low
TCGA.3A.A9IS.01	-4.124	Low
TCGA.3A.A9IV.01	-3.41246	Low
TCGA.IB.7652.01	-2.01864	Low
TCGA.FB.AAPQ.01	-2.04354	Low
TCGA.US.A776.01	-2.30573	Low
TCGA.2J.AABH.01	-2.14353	Low
TCGA.3A.A9I7.01	-2.11288	Low
TCGA.IB.7888.01	-2.06988	Low
TCGA.2L.AAQM.01	-3.18734	Low
TCGA.IB.7645.01	-2.05836	Low
TCGA.3A.A9IR.01	-4.01398	Low
TCGA.3A.A9I5.01	-2.35877	Low
TCGA.3A.A9IJ.01	-3.13084	Low
TCGA.3A.A9IO.01	-3.85978	Low
TCGA.YY.A8LH.01	-1.94406	Low
TCGA.3A.A9IN.01	-2.83427	Low
TCGA.3E.AAAZ.01	-1.82393	Low
TCGA.3A.A9IL.01	-3.72459	Low
