# Supplementary material for: The Crosstalk Between Malignant Cells and Tumor-Promoting Immune Cells Relevant to Immunotherapy in Pancreatic Ductal Adenocarcinoma
Source: Front Cell Dev Biol. 2022 Jan 11;9:821232. doi: 10.3389/fcell.2021.821232 (PMC8787220; doi:10.3389/fcell.2021.821232)
Supplement: Supplementary file 12 [file Table8.XLSX]

## Sheet: DEGS
	logFC	AveExpr	t	P.Value	adj.P.Val	B	Gene	logpvalue	Group
CMTM7	0.903586	5.56962	6.47635	8.64205e-10	5.05984e-05	11.877	CMTM7	9.06338	No Sig
TMEM139	1.26727	3.63675	6.32503	1.93794e-09	5.67323e-05	11.0939	TMEM139	8.71266	High
KCNJ2-AS1	-0.95784	-2.03621	-6.16311	4.54085e-09	8.86207e-05	10.2691	KCNJ2-AS1	8.34286	No Sig
PPARG	1.17999	4.24233	5.81687	2.67968e-08	0.000321404	8.55247	PPARG	7.57192	High
RHOF	1.00895	4.09329	5.79439	3.00035e-08	0.000321404	8.44332	RHOF	7.52283	High
INPP4B	1.00552	3.3846	5.77579	3.29369e-08	0.000321404	8.35326	INPP4B	7.48232	High
IRAK2	0.914113	2.58421	5.68076	5.28985e-08	0.000325146	7.89606	IRAK2	7.27656	No Sig
OASL	1.3818	3.33476	5.66547	5.70616e-08	0.000325146	7.82299	OASL	7.24366	High
ALS2CL	1.04329	4.39839	5.66248	5.79113e-08	0.000325146	7.80873	ALS2CL	7.23724	High
PRKG1-AS1	2.28428	-4.62283	5.65648	5.96558e-08	0.000325146	7.78011	PRKG1-AS1	7.22435	High
VILL	1.31276	5.38983	5.65098	6.13004e-08	0.000325146	7.75388	VILL	7.21254	High
FLNB	0.835399	7.36911	5.63406	6.66409e-08	0.000325146	7.67333	FLNB	7.17626	No Sig
PROSER2	0.90258	2.78353	5.58173	8.62e-08	0.000360494	7.42525	PROSER2	7.06449	No Sig
MPZL2	1.10082	5.21385	5.55771	9.69533e-08	0.000378435	7.31196	MPZL2	7.01344	High
POLB	0.526251	4.64477	5.52826	1.11939e-07	0.000378436	7.1735	POLB	6.95102	No Sig
TM4SF1	1.00086	8.31995	5.5276	1.12301e-07	0.000378436	7.17038	TM4SF1	6.94961	High
SCN1B	-0.729788	3.05367	-5.52034	1.16344e-07	0.000378436	7.13632	SCN1B	6.93425	No Sig
F7	-1.51636	-2.6195	-5.50348	1.26282e-07	0.00038914	7.05738	F7	6.89866	Low
MST1R	1.38512	5.24557	5.43309	1.77511e-07	0.000492508	6.72955	MST1R	6.75077	High
TGFA	1.02654	3.36527	5.42549	1.84126e-07	0.000492508	6.69435	TGFA	6.73488	High
C17orf107	-0.629912	0.701073	-5.41939	1.89607e-07	0.000492508	6.66612	C17orf107	6.72214	No Sig
TINAGL1	0.895622	6.5315	5.41519	1.93474e-07	0.000492508	6.64669	TINAGL1	6.71338	No Sig
MKRN2OS	0.952805	1.52597	5.38921	2.1916e-07	0.000500218	6.52676	MKRN2OS	6.65924	No Sig
TM4SF1-AS1	1.34513	0.581224	5.37091	2.3922e-07	0.000500218	6.44252	TM4SF1-AS1	6.6212	High
43713	-0.793495	3.54581	-5.33232	2.87547e-07	0.000557057	6.26559	43713	6.54129	No Sig
LA16c-60D12.2	1.76897	-7.40785	5.32524	2.97392e-07	0.000557057	6.23322	LA16c-60D12.2	6.52667	High
RTP4	0.782941	3.36476	5.32121	3.03147e-07	0.000557057	6.2148	RTP4	6.51835	No Sig
CHMP4C	0.740454	3.8801	5.3203	3.0446e-07	0.000557057	6.21065	CHMP4C	6.51647	No Sig
SOCS2-AS1	-0.818569	-0.0669637	-5.3001	3.35074e-07	0.000585453	6.11855	SOCS2-AS1	6.47486	No Sig
SMAD3	0.74882	4.57376	5.29704	3.39979e-07	0.000585453	6.10459	SMAD3	6.46855	No Sig
ITGA3	0.889556	6.9351	5.27518	3.77008e-07	0.000604242	6.00525	ITGA3	6.42365	No Sig
IRF9	0.532847	6.33891	5.2722	3.82341e-07	0.000604242	5.99175	IRF9	6.41755	No Sig
IQSEC3	-1.1673	0.609406	-5.25753	4.09739e-07	0.000604242	5.92527	IQSEC3	6.38749	Low
SOX21	2.59633	-1.07202	5.25634	4.1203e-07	0.000604242	5.91991	SOX21	6.38507	High
ADGRG6	1.09658	2.77064	5.25594	4.12811e-07	0.000604242	5.91809	ADGRG6	6.38425	High
CD99L2	-0.648263	4.12766	-5.23244	4.61075e-07	0.000658427	5.81189	CD99L2	6.33623	No Sig
FER1L4	1.60166	3.19152	5.22543	4.76495e-07	0.000664246	5.7803	FER1L4	6.32194	High
KRT7	1.59539	8.6103	5.20956	5.13301e-07	0.000683864	5.70886	KRT7	6.28963	High
IGF2BP2	1.10391	3.32825	5.20163	5.32703e-07	0.000683864	5.67324	IGF2BP2	6.27351	High
CACNB2	-0.965029	0.187559	-5.19623	5.46335e-07	0.000683864	5.64898	CACNB2	6.26254	No Sig
IL18	0.87872	5.14416	5.19613	5.46593e-07	0.000683864	5.64853	IL18	6.26234	No Sig
PSD	-0.860753	3.14721	-5.1952	5.48969e-07	0.000683864	5.64437	PSD	6.26045	No Sig
TMEM198	-0.64159	1.41346	-5.18835	5.66829e-07	0.000691401	5.61364	TMEM198	6.24655	No Sig
ZSCAN16-AS1	-0.558585	2.02778	-5.17649	5.99089e-07	0.000700973	5.56051	ZSCAN16-AS1	6.22251	No Sig
RARRES3	0.893023	6.7449	5.17057	6.15836e-07	0.000700973	5.53405	RARRES3	6.21054	No Sig
DKK1	2.14374	2.8844	5.16662	6.27277e-07	0.000700973	5.51639	DKK1	6.20254	High
PSME2P2	0.548975	0.92087	5.16014	6.4651e-07	0.000700973	5.48741	PSME2P2	6.18942	No Sig
C17orf51	-0.730397	0.344353	-5.15447	6.63772e-07	0.000706603	5.46212	C17orf51	6.17798	No Sig
TCAIM	0.414262	3.4702	5.13602	7.23154e-07	0.000727565	5.37992	TCAIM	6.14077	No Sig
OR7E14P	0.884409	2.35661	5.13429	7.2898e-07	0.000727565	5.37222	OR7E14P	6.13728	No Sig
CDH3	1.23219	5.16781	5.13305	7.33169e-07	0.000727565	5.36673	CDH3	6.1348	High
MET	1.03964	4.39157	5.12157	7.73228e-07	0.000753662	5.3157	MET	6.11169	High
SH2D3A	1.12565	4.46905	5.11655	7.91402e-07	0.000753662	5.29342	SH2D3A	6.1016	High
SH3YL1	0.532596	5.69346	5.11473	7.98085e-07	0.000753662	5.28536	SH3YL1	6.09795	No Sig
KRT13	2.63878	0.655224	5.10796	8.23453e-07	0.000765276	5.25535	KRT13	6.08436	High
ANXA2P2	0.874338	4.71881	5.08909	8.98404e-07	0.000800264	5.17182	ANXA2P2	6.04653	No Sig
TBX6	0.980918	1.70144	5.0882	9.02107e-07	0.000800264	5.16788	TBX6	6.04474	No Sig
MAGED1	-0.434933	6.62967	-5.0822	9.27365e-07	0.000810393	5.1414	MAGED1	6.03275	No Sig
ZNF185	0.866276	3.43704	5.05954	1.0292e-06	0.000886155	5.04154	ZNF185	5.9875	No Sig
C19orf33	1.59097	8.21071	5.05498	1.051e-06	0.000891809	5.02145	C19orf33	5.9784	High
EREG	2.11183	-0.27816	5.0496	1.07726e-06	0.000901035	4.9978	EREG	5.96768	High
UNC93B1	0.660619	5.67411	5.0334	1.1602e-06	0.000935396	4.92673	UNC93B1	5.93547	No Sig
SLC35F2	0.832766	3.19507	5.03253	1.16481e-06	0.000935396	4.92293	SLC35F2	5.93375	No Sig
PDZRN3	-0.772192	3.04625	-5.03226	1.16627e-06	0.000935396	4.92173	PDZRN3	5.9332	No Sig
TSHB	-2.05919	-8.39708	-5.0022	1.33776e-06	0.00103547	4.79032	TSHB	5.87362	Low
CABP4	1.02016	1.27013	5.00113	1.34431e-06	0.00103547	4.78565	CABP4	5.8715	High
SLC7A8	-0.78946	4.19004	-5.00106	1.34474e-06	0.00103547	4.78534	SLC7A8	5.87136	No Sig
EPHA2	1.06464	5.23425	4.99829	1.36179e-06	0.00103547	4.77327	EPHA2	5.86589	High
PARD6B	0.723934	1.59238	4.98076	1.4748e-06	0.00108762	4.69693	PARD6B	5.83127	No Sig
SOCS2	-0.640857	3.2098	-4.97939	1.484e-06	0.00108762	4.69098	SOCS2	5.82857	No Sig
HAS3	1.12596	1.19219	4.97908	1.4861e-06	0.00108762	4.68963	HAS3	5.82795	High
ARNT2	-0.793181	1.64163	-4.96739	1.56705e-06	0.00113271	4.63885	ARNT2	5.80492	No Sig
VAMP8	0.475338	7.76249	4.95663	1.64533e-06	0.00117308	4.59219	VAMP8	5.78375	No Sig
FAR2P4	-1.90415	-8.02819	-4.95346	1.66913e-06	0.00117308	4.57844	FAR2P4	5.77751	Low
B4GAT1	-0.491668	3.74879	-4.95163	1.68301e-06	0.00117308	4.57052	B4GAT1	5.77391	No Sig
CD99	-0.502027	8.1519	-4.94852	1.70678e-06	0.00117565	4.5571	CD99	5.76782	No Sig
LY6E	0.929292	8.49949	4.93947	1.77809e-06	0.00120717	4.51793	LY6E	5.75005	No Sig
ERO1A	0.753536	5.29033	4.93752	1.79377e-06	0.00120717	4.50952	ERO1A	5.74623	No Sig
FAM3C	0.572875	5.95186	4.9325	1.83491e-06	0.00121741	4.48783	FAM3C	5.73638	No Sig
PLAC8	1.19573	5.74846	4.93061	1.85057e-06	0.00121741	4.4797	PLAC8	5.73269	High
AK4	1.03797	2.85771	4.91777	1.96082e-06	0.0012756	4.42434	AK4	5.70756	High
GPR87	2.41982	0.778365	4.90135	2.11109e-06	0.00135826	4.3537	GPR87	5.67549	High
NT5M	-0.632165	0.472769	-4.89813	2.14181e-06	0.00136306	4.33988	NT5M	5.66922	No Sig
MYEOV	2.04872	4.24964	4.88233	2.29901e-06	0.00142838	4.27215	MYEOV	5.63846	High
SEC11C	-0.611288	6.3747	-4.88053	2.31766e-06	0.00142838	4.26443	SEC11C	5.63495	No Sig
BNIP3P4	2.11733	-1.45751	4.87448	2.38134e-06	0.00145234	4.23851	BNIP3P4	5.62318	High
SLC22A17	-0.928729	3.94889	-4.86679	2.46459e-06	0.00147564	4.20566	SLC22A17	5.60825	No Sig
DHRS3	0.634966	6.60328	4.86631	2.46994e-06	0.00147564	4.20359	DHRS3	5.60731	No Sig
PRRG4	0.673426	2.46364	4.86228	2.51477e-06	0.00148725	4.18639	PRRG4	5.5995	No Sig
SDC4	0.739385	7.40839	4.85778	2.56579e-06	0.00148801	4.1672	SDC4	5.59078	No Sig
GJB3	1.81128	3.9951	4.85769	2.56689e-06	0.00148801	4.16679	GJB3	5.59059	High
PRADC1	-0.342968	4.05223	-4.85456	2.60294e-06	0.00149411	4.15346	PRADC1	5.58454	No Sig
SYP	-1.2637	1.94828	-4.84858	2.67333e-06	0.00151526	4.12795	SYP	5.57295	Low
FBLL1	-1.27924	-0.437462	-4.84656	2.69746e-06	0.00151526	4.11936	FBLL1	5.56904	Low
SYT12	1.28993	1.3701	4.84416	2.72648e-06	0.00151526	4.10914	SYT12	5.5644	High
LAMA3	1.09954	5.98796	4.84278	2.74331e-06	0.00151526	4.10326	LAMA3	5.56173	High
NPAS3	-0.769547	-1.30792	-4.8154	3.09836e-06	0.00167968	3.98697	NPAS3	5.50887	No Sig
EZR	0.634911	7.73301	4.79472	3.3955e-06	0.0018073	3.8995	EZR	5.4691	No Sig
DDX60L	0.624881	3.18993	4.79195	3.43738e-06	0.00181088	3.88779	DDX60L	5.46377	No Sig
ANKRD36C	0.970979	1.62668	4.78996	3.46774e-06	0.00181088	3.8794	ANKRD36C	5.45995	No Sig
IFI44	0.857599	4.93002	4.78618	3.5262e-06	0.00181088	3.86343	IFI44	5.45269	No Sig
SYT7	-1.21674	2.65016	-4.78522	3.5412e-06	0.00181088	3.85938	SYT7	5.45085	Low
OAS1	0.823418	5.47047	4.78404	3.55968e-06	0.00181088	3.85441	OAS1	5.44859	No Sig
NET1	0.694771	5.78853	4.78226	3.58779e-06	0.00181088	3.8469	NET1	5.44517	No Sig
PDGFRL	-0.842192	3.07556	-4.77957	3.6305e-06	0.00181516	3.8356	PDGFRL	5.44003	No Sig
NXNL2	1.06307	-0.916359	4.77759	3.66242e-06	0.00181516	3.82724	NXNL2	5.43623	High
SPTBN4	-1.16278	0.414598	-4.77416	3.7183e-06	0.00181516	3.81278	SPTBN4	5.42966	Low
PSME2	0.406341	7.83976	4.77404	3.72028e-06	0.00181516	3.81227	PSME2	5.42942	No Sig
KRT18	0.733991	9.50327	4.76994	3.78814e-06	0.00183299	3.79502	KRT18	5.42157	No Sig
SLC16A5	0.988619	3.64185	4.76676	3.84144e-06	0.00184355	3.78168	SLC16A5	5.41551	No Sig
SLC22A20	1.0223	-1.38047	4.7638	3.89186e-06	0.00185256	3.76923	SLC22A20	5.40984	High
INADL	0.511235	3.35001	4.76119	3.93683e-06	0.00185885	3.75827	INADL	5.40485	No Sig
HSBP1L1	0.463868	3.96159	4.74896	4.15446e-06	0.00194592	3.70691	HSBP1L1	5.38149	No Sig
ANXA6	-0.59777	6.63576	-4.74632	4.20281e-06	0.00195294	3.69587	ANXA6	5.37646	No Sig
TSPAN7	-1.02533	3.63253	-4.74369	4.25162e-06	0.00196007	3.68485	TSPAN7	5.37145	Low
SNHG9	-0.590143	4.85925	-4.73941	4.33218e-06	0.0019664	3.66693	SNHG9	5.36329	No Sig
C11orf86	2.22356	-0.288048	4.73748	4.36905e-06	0.0019664	3.65885	C11orf86	5.35961	High
CD44	0.596827	7.22775	4.73673	4.38354e-06	0.0019664	3.65569	CD44	5.35817	No Sig
IFI44L	1.23271	3.07907	4.73589	4.39972e-06	0.0019664	3.65217	IFI44L	5.35658	High
OTX1	0.954786	-0.641151	4.72351	4.64483e-06	0.00203791	3.60045	OTX1	5.33303	No Sig
UNC13D	0.902486	4.44097	4.72147	4.68657e-06	0.00203791	3.59191	UNC13D	5.32914	No Sig
F2RL1	0.82346	4.68226	4.7214	4.68789e-06	0.00203791	3.59165	F2RL1	5.32902	No Sig
IL17D	-0.497474	1.96433	-4.71887	4.74003e-06	0.00203791	3.58109	IL17D	5.32422	No Sig
CAV2	0.846546	5.46519	4.71795	4.75921e-06	0.00203791	3.57724	CAV2	5.32247	No Sig
CD58	0.666195	4.47597	4.71734	4.772e-06	0.00203791	3.57468	CD58	5.3213	No Sig
ITGB4	1.15442	7.4164	4.71584	4.80335e-06	0.00203791	3.56844	ITGB4	5.31846	High
ADAM28	1.05955	4.66217	4.71268	4.87013e-06	0.00204873	3.55527	ADAM28	5.31246	High
ALDH3B1	0.84676	4.89729	4.70961	4.93591e-06	0.00204873	3.54247	ALDH3B1	5.30663	No Sig
CDIP1	-0.527738	3.78085	-4.70844	4.96113e-06	0.00204873	3.53761	CDIP1	5.30442	No Sig
CYP46A1	-0.896142	-1.05309	-4.70809	4.96883e-06	0.00204873	3.53613	CYP46A1	5.30375	No Sig
KCNN4	1.36155	5.74596	4.70623	5.00927e-06	0.00205096	3.5284	KCNN4	5.30023	High
BRINP2	-1.62498	-4.39865	-4.69801	5.19218e-06	0.00211109	3.49419	BRINP2	5.28465	Low
RASA4B	-0.617129	3.68906	-4.6957	5.24462e-06	0.0021177	3.48461	RASA4B	5.28029	No Sig
HMGA2	1.54435	0.344913	4.68432	5.51116e-06	0.00217864	3.43734	HMGA2	5.25876	High
DDX60	0.797193	3.87156	4.68294	5.54438e-06	0.00217864	3.43161	DDX60	5.25615	No Sig
KRT8P3	0.829187	-0.560907	4.67561	5.72381e-06	0.00223041	3.40125	KRT8P3	5.24232	No Sig
SNAP25-AS1	-1.73687	-3.29031	-4.67447	5.7523e-06	0.00223041	3.39652	SNAP25-AS1	5.24016	Low
MALL	1.0078	5.83571	4.66249	6.0593e-06	0.00233399	3.34696	MALL	5.21758	High
LGALS3	0.858566	8.66473	4.65934	6.14268e-06	0.00235064	3.33393	LGALS3	5.21164	No Sig
FGD6	0.785844	2.37603	4.65515	6.25514e-06	0.00237736	3.31664	FGD6	5.20376	No Sig
PTK6	1.42068	3.69472	4.65135	6.35876e-06	0.00237736	3.30098	PTK6	5.19663	High
WTAPP1	1.79879	-1.29449	4.65077	6.37492e-06	0.00237736	3.29856	WTAPP1	5.19553	High
PLEK2	1.19377	5.21405	4.64849	6.43798e-06	0.00238568	3.28919	PLEK2	5.19125	High
GSTA4	-0.492175	3.40081	-4.6451	6.53319e-06	0.00238784	3.2752	GSTA4	5.18487	No Sig
OR10H1	2.10512	-6.30803	4.64415	6.56001e-06	0.00238784	3.27129	OR10H1	5.1831	High
SSH3	0.58064	4.7444	4.64394	6.56617e-06	0.00238784	3.2704	SSH3	5.18269	No Sig
HLA-V	1.14379	0.468181	4.64187	6.62518e-06	0.0023923	3.26187	HLA-V	5.1788	High
KLF5	1.02299	5.70892	4.63815	6.73233e-06	0.0023923	3.24659	KLF5	5.17183	High
MYD88	0.50304	5.05407	4.63783	6.74187e-06	0.0023923	3.24524	MYD88	5.17122	No Sig
UCHL1	-0.88102	4.86397	-4.63445	6.84098e-06	0.00241285	3.23133	UCHL1	5.16488	No Sig
S100A2	1.92822	5.0715	4.62959	6.98588e-06	0.0024492	3.21137	S100A2	5.15578	High
GABRP	2.1293	4.22982	4.62616	7.08993e-06	0.00246119	3.19728	GABRP	5.14936	High
GBP2	0.660027	6.04062	4.62499	7.12591e-06	0.00246119	3.19246	GBP2	5.14716	No Sig
AMPH	-0.905927	0.761391	-4.61514	7.4348e-06	0.00254561	3.15205	AMPH	5.12873	No Sig
AIM1	0.839275	2.65515	4.60884	7.63925e-06	0.00256528	3.12621	AIM1	5.11695	No Sig
MAPK8IP1	-0.74856	2.49077	-4.60882	7.63979e-06	0.00256528	3.12614	MAPK8IP1	5.11692	No Sig
FAM212B	-0.525336	0.331531	-4.60798	7.6675e-06	0.00256528	3.12269	FAM212B	5.11535	No Sig
SMAGP	0.702441	4.98612	4.60635	7.72133e-06	0.00256862	3.11603	SMAGP	5.11231	No Sig
MSI1	-1.02261	0.193886	-4.6042	7.79293e-06	0.00257779	3.10724	MSI1	5.1083	Low
SAMD9	0.804089	3.04569	4.59658	8.05215e-06	0.00264857	3.07609	SAMD9	5.09409	No Sig
ABCC3	1.0084	5.95407	4.59492	8.10974e-06	0.00265261	3.0693	ABCC3	5.09099	High
ADCY1	-1.01942	-0.679929	-4.58508	8.4595e-06	0.00274855	3.0291	ADCY1	5.07266	Low
VPS9D1-AS1	0.762723	1.08838	4.58025	8.63624e-06	0.00274855	3.00942	VPS9D1-AS1	5.06368	No Sig
RHPN2	0.839601	4.39861	4.58021	8.63778e-06	0.00274855	3.00925	RHPN2	5.0636	No Sig
MMP28	1.00355	4.98268	4.57839	8.70532e-06	0.00275507	3.00184	MMP28	5.06022	High
RAB11FIP3	-0.376705	4.09824	-4.57713	8.75243e-06	0.00275509	2.9967	RAB11FIP3	5.05787	No Sig
TMEM59L	-1.07262	1.41676	-4.56579	9.18739e-06	0.00287654	2.95054	TMEM59L	5.03681	Low
KRT19P1	1.90341	-5.20055	4.55632	9.56625e-06	0.00295233	2.91209	KRT19P1	5.01926	High
SSTR2	-1.09761	-0.684815	-4.55616	9.57267e-06	0.00295233	2.91145	SSTR2	5.01897	Low
SLC2A1	1.06557	6.90033	4.55506	9.61793e-06	0.00295233	2.90696	SLC2A1	5.01692	High
SOBP	-0.646171	0.810507	-4.55364	9.67619e-06	0.00295233	2.90122	SOBP	5.0143	No Sig
PRUNE2	-1.00956	2.2878	-4.55278	9.71168e-06	0.00295233	2.89773	PRUNE2	5.01271	Low
TMEM265	0.693464	5.23308	4.55229	9.732e-06	0.00295233	2.89575	TMEM265	5.0118	No Sig
PLBD1	0.925286	5.42887	4.54936	9.85454e-06	0.00297409	2.88384	PLBD1	5.00636	No Sig
CAMKK1	-0.461747	1.93944	-4.54664	9.96937e-06	0.00299332	2.87282	CAMKK1	5.00133	No Sig
PLAT	1.06014	6.94908	4.53949	1.02773e-05	0.00307003	2.84388	PLAT	4.98812	High
PSME1	0.343976	7.95831	4.53712	1.03817e-05	0.00308546	2.83427	PSME1	4.98373	No Sig
SPAG4	0.693705	3.76642	4.53532	1.04612e-05	0.00309339	2.82701	SPAG4	4.98042	No Sig
HMGA1	0.756275	7.14032	4.53329	1.0552e-05	0.00310408	2.81879	HMGA1	4.97667	No Sig
S100P	2.0418	8.00198	4.53214	1.06034e-05	0.00310408	2.81417	S100P	4.97456	High
MIA	1.58728	5.40504	4.52549	1.09071e-05	0.00317712	2.78731	MIA	4.96229	High
GREB1L	1.24694	-0.865071	4.5213	1.11029e-05	0.00321814	2.77039	GREB1L	4.95456	High
PKI55	-0.573325	1.10889	-4.51624	1.13437e-05	0.00325309	2.74999	PKI55	4.94525	No Sig
SDK2	-0.907876	-1.03015	-4.51596	1.13572e-05	0.00325309	2.74886	SDK2	4.94473	No Sig
IFI27	1.02458	9.59608	4.50648	1.18224e-05	0.00332785	2.71069	IFI27	4.92729	High
STXBP1	-0.602354	3.92146	-4.5039	1.19524e-05	0.00334833	2.7003	STXBP1	4.92254	No Sig
KCNA4	-1.60858	-7.9245	-4.49751	1.228e-05	0.00337883	2.6746	KCNA4	4.9108	Low
KCNMA1	-0.738046	2.90753	-4.49748	1.22814e-05	0.00337883	2.67448	KCNMA1	4.91075	No Sig
PLEKHN1	1.24723	1.69416	4.49618	1.23492e-05	0.00337883	2.66926	PLEKHN1	4.90836	High
PDXP	-0.760314	2.41906	-4.49616	1.23498e-05	0.00337883	2.6692	PDXP	4.90834	No Sig
CACNA2D2	-1.13596	0.98064	-4.49448	1.24378e-05	0.00338709	2.66245	CACNA2D2	4.90525	Low
ANXA2	0.736588	10.5533	4.4914	1.26008e-05	0.00341557	2.65008	ANXA2	4.8996	No Sig
FFAR2	-1.25752	-0.732929	-4.48861	1.27502e-05	0.00344016	2.63888	FFAR2	4.89448	Low
SLC25A37	0.611804	4.29302	4.48731	1.28199e-05	0.0034431	2.6337	SLC25A37	4.89211	No Sig
ITGB6	1.69714	5.16295	4.4859	1.28967e-05	0.0034479	2.62802	ITGB6	4.88952	High
RHBDL3	-0.754873	-2.12404	-4.48461	1.29671e-05	0.00345096	2.62285	RHBDL3	4.88716	No Sig
PLEKHA7	0.652237	4.08626	4.48105	1.3163e-05	0.00348724	2.6086	PLEKHA7	4.88064	No Sig
KRTAP5-5	-2.18521	-6.05695	-4.47376	1.35739e-05	0.00351754	2.57939	KRTAP5-5	4.8673	Low
HN1	0.696591	7.65677	4.47099	1.37327e-05	0.00351754	2.56834	HN1	4.86224	No Sig
CP	1.30325	4.29502	4.47083	1.3742e-05	0.00351754	2.5677	CP	4.86195	High
SPEG	-0.861849	2.61077	-4.47032	1.37715e-05	0.00351754	2.56566	SPEG	4.86102	No Sig
KBTBD12	1.80474	-0.549471	4.46977	1.38035e-05	0.00351754	2.56346	KBTBD12	4.86001	High
GPRC5A	1.64804	6.51453	4.46952	1.38181e-05	0.00351754	2.56245	GPRC5A	4.85955	High
ZNF488	1.17539	-0.462612	4.46539	1.40605e-05	0.00356375	2.54593	ZNF488	4.852	High
NPR1	-0.659899	1.76036	-4.45624	1.46112e-05	0.00368738	2.50943	NPR1	4.83531	No Sig
C12orf57	-0.373789	7.80279	-4.45425	1.47336e-05	0.00370232	2.50151	C12orf57	4.83169	No Sig
KLHL22	-0.3798	3.33907	-4.45228	1.48564e-05	0.00371721	2.49363	KLHL22	4.82809	No Sig
JAKMIP2	-0.877098	0.0602885	-4.4482	1.51122e-05	0.00376513	2.47741	JAKMIP2	4.82067	No Sig
OR7E91P	2.19901	-2.6274	4.4465	1.52206e-05	0.00377605	2.47063	OR7E91P	4.81757	High
ANXA3	1.0355	6.11049	4.43716	1.58278e-05	0.00391013	2.43348	ANXA3	4.80058	High
KCP	1.32047	1.04029	4.4351	1.59647e-05	0.00391508	2.4253	KCP	4.79684	High
FAAHP1	1.0751	-1.79063	4.43483	1.59831e-05	0.00391508	2.42421	FAAHP1	4.79634	High
NENF	-0.350766	6.35955	-4.43303	1.61036e-05	0.00391508	2.41708	NENF	4.79308	No Sig
P3H3	-0.583716	4.68401	-4.43279	1.612e-05	0.00391508	2.41611	P3H3	4.79263	No Sig
TMEM40	1.93921	-0.781687	4.4302	1.62956e-05	0.00391508	2.40583	TMEM40	4.78793	High
NTF4	2.05456	-0.767195	4.42934	1.63541e-05	0.00391508	2.40242	NTF4	4.78637	High
DAPP1	0.991487	2.44771	4.4292	1.6364e-05	0.00391508	2.40185	DAPP1	4.78611	No Sig
MARK1	-0.728969	0.461102	-4.42892	1.63828e-05	0.00391508	2.40076	MARK1	4.78561	No Sig
OAS3	0.721731	3.67881	4.42642	1.65551e-05	0.00394019	2.39082	OAS3	4.78107	No Sig
FAM25A	2.88248	-3.6983	4.42485	1.6664e-05	0.00394656	2.3846	FAM25A	4.77822	High
ABHD11-AS1	1.28864	3.11067	4.42409	1.67167e-05	0.00394656	2.3816	ABHD11-AS1	4.77685	High
CRELD2	-0.348329	5.20879	-4.42097	1.69358e-05	0.00396171	2.36924	CRELD2	4.77119	No Sig
SOX21-AS1	1.91496	-1.70705	4.42029	1.69839e-05	0.00396171	2.36655	SOX21-AS1	4.76996	High
ZBED2	1.7784	-0.147957	4.41924	1.70585e-05	0.00396333	2.36239	ZBED2	4.76806	High
FAM222A	-0.92272	0.934893	-4.414	1.74356e-05	0.00400718	2.34163	FAM222A	4.75856	No Sig
TSPAN1	1.11454	7.50401	4.41377	1.74526e-05	0.00400718	2.34071	TSPAN1	4.75814	High
HNRNPA1P33	1.67402	1.86603	4.40996	1.77318e-05	0.00401829	2.32565	HNRNPA1P33	4.75125	High
LRRC4	-0.953856	-1.208	-4.40849	1.78405e-05	0.00401829	2.31985	LRRC4	4.74859	No Sig
OSBPL3	0.739781	3.50415	4.40682	1.79655e-05	0.00401829	2.31322	OSBPL3	4.74556	No Sig
MPZL3	0.571901	2.73981	4.40631	1.80035e-05	0.00401829	2.31122	MPZL3	4.74464	No Sig
TUSC8	-2.27785	-5.17886	-4.4056	1.80571e-05	0.00401829	2.3084	TUSC8	4.74335	Low
C21orf58	-0.800896	1.40561	-4.40495	1.8106e-05	0.00401829	2.30583	C21orf58	4.74218	No Sig
NFASC	-0.834134	1.83259	-4.40478	1.81186e-05	0.00401829	2.30517	NFASC	4.74187	No Sig
LY75	0.855156	3.26853	4.40363	1.82053e-05	0.00402227	2.30064	LY75	4.7398	No Sig
GJB4	1.875	1.22117	4.4011	1.8398e-05	0.0040451	2.29065	GJB4	4.73523	High
TNS4	1.95085	3.62592	4.40047	1.84468e-05	0.0040451	2.28813	TNS4	4.73408	High
ASAP2	0.801967	3.56687	4.39817	1.86241e-05	0.00405533	2.27906	ASAP2	4.72993	No Sig
PLPPR2	-0.464864	3.93188	-4.39717	1.87012e-05	0.00405533	2.27514	PLPPR2	4.72813	No Sig
INSIG2	0.454735	4.27493	4.39127	1.91658e-05	0.00412447	2.25186	INSIG2	4.71747	No Sig
MCF2L	-0.521878	4.04221	-4.39043	1.92323e-05	0.00412447	2.24857	MCF2L	4.71597	No Sig
MROH8	-0.563395	-0.135461	-4.39016	1.92543e-05	0.00412447	2.24749	MROH8	4.71547	No Sig
NOVA2	-0.700159	0.00580165	-4.38956	1.93018e-05	0.00412447	2.24514	NOVA2	4.7144	No Sig
BTBD17	-1.79702	-4.00867	-4.38118	1.99853e-05	0.00425498	2.21213	BTBD17	4.69929	Low
GBP4	0.680615	3.45496	4.37449	2.05473e-05	0.00435878	2.18583	GBP4	4.68724	No Sig
KLF2P4	-1.94589	-6.44057	-4.37331	2.06482e-05	0.00436438	2.18118	KLF2P4	4.68512	Low
NPM1P47	-1.70531	-8.53587	-4.3707	2.08725e-05	0.00439591	2.17094	NPM1P47	4.68043	Low
NRSN2	-0.554915	4.29906	-4.36782	2.11223e-05	0.00441016	2.15966	NRSN2	4.67526	No Sig
SOX9	0.696393	4.93446	4.36747	2.1153e-05	0.00441016	2.15828	SOX9	4.67463	No Sig
SLC8A3	-1.0763	-2.50518	-4.36732	2.11661e-05	0.00441016	2.15769	SLC8A3	4.67436	Low
RBPMS-AS1	0.646805	0.453901	4.36393	2.14649e-05	0.00445656	2.1444	RBPMS-AS1	4.66827	No Sig
GS1-124K5.4	-0.556704	1.29715	-4.36092	2.17343e-05	0.00449654	2.13257	GS1-124K5.4	4.66285	No Sig
RNF223	1.48098	-0.273649	4.35818	2.1981e-05	0.00451684	2.12187	RNF223	4.65795	High
TACSTD2	1.36878	6.83974	4.35812	2.19867e-05	0.00451684	2.12162	TACSTD2	4.65784	High
ZDHHC3	0.478162	5.35229	4.35391	2.23721e-05	0.00456398	2.10515	ZDHHC3	4.65029	No Sig
ASTN2	-0.554996	1.0513	-4.35172	2.25761e-05	0.00457616	2.09654	ASTN2	4.64635	No Sig
PLA2G16	0.662677	6.80277	4.35138	2.26073e-05	0.00457616	2.09524	PLA2G16	4.64575	No Sig
DMBX1	1.63492	-2.12723	4.35075	2.26663e-05	0.00457616	2.09277	DMBX1	4.64462	High
CDK2	0.497778	4.15059	4.34759	2.2964e-05	0.00460453	2.08039	CDK2	4.63895	No Sig
C14orf132	-0.787526	1.58136	-4.34673	2.30455e-05	0.00460509	2.07704	C14orf132	4.63741	No Sig
ARSG	-0.479545	1.14921	-4.3433	2.33737e-05	0.00465476	2.06363	ARSG	4.63127	No Sig
TLR3	0.832386	1.97836	4.34247	2.34531e-05	0.00465476	2.06042	TLR3	4.6298	No Sig
WNT7A	2.01687	0.637608	4.3394	2.37515e-05	0.00468401	2.04843	WNT7A	4.62431	High
PIK3C2G	1.85898	-0.602478	4.33642	2.40449e-05	0.00472362	2.0368	PIK3C2G	4.61898	High
USP30-AS1	0.900424	0.643935	4.33564	2.41227e-05	0.00472362	2.03373	USP30-AS1	4.61757	No Sig
NEFL	-1.08593	-0.993518	-4.33408	2.4278e-05	0.00473535	2.02765	NEFL	4.61479	Low
PERM1	0.999916	1.38605	4.33341	2.43444e-05	0.00473535	2.02506	PERM1	4.6136	No Sig
SEMA4B	0.641535	5.8277	4.32966	2.47234e-05	0.00477981	2.01043	SEMA4B	4.60689	No Sig
FAM110B	-0.581481	1.66956	-4.32953	2.47362e-05	0.00477981	2.00993	FAM110B	4.60667	No Sig
ADGRF1	1.74625	2.74376	4.32214	2.54994e-05	0.00487807	1.98114	ADGRF1	4.59347	High
NCALD	-0.607564	3.13935	-4.32181	2.55335e-05	0.00487807	1.97988	NCALD	4.59289	No Sig
OAS2	0.81376	4.02298	4.32022	2.57004e-05	0.00487807	1.9737	OAS2	4.59006	No Sig
GALNT8	-1.15025	-0.0419824	-4.32016	2.57073e-05	0.00487807	1.97345	GALNT8	4.58994	Low
CLIC3	1.35269	4.1667	4.31981	2.57447e-05	0.00487807	1.97207	CLIC3	4.58931	High
DLGAP5	0.88794	1.53803	4.31772	2.59664e-05	0.00490421	1.96395	DLGAP5	4.58559	No Sig
SH2D4A	0.767291	3.85092	4.31686	2.60575e-05	0.00490559	1.96063	SH2D4A	4.58407	No Sig
TRIM21	0.411475	4.03347	4.3123	2.65495e-05	0.00495155	1.94291	TRIM21	4.57594	No Sig
IKZF2	0.642682	1.01376	4.31182	2.66025e-05	0.00495155	1.94102	IKZF2	4.57508	No Sig
ITGA7	-0.685829	3.00565	-4.31137	2.66511e-05	0.00495155	1.93929	ITGA7	4.57428	No Sig
LPCAT2	0.691436	3.2775	4.31086	2.67065e-05	0.00495155	1.93732	LPCAT2	4.57338	No Sig
LNP1	-0.489232	0.586499	-4.3107	2.67245e-05	0.00495155	1.93669	LNP1	4.57309	No Sig
EPHX2	-0.589779	3.28241	-4.3085	2.69665e-05	0.00497826	1.92814	EPHX2	4.56918	No Sig
PCBP3	-0.706588	1.3687	-4.30529	2.73235e-05	0.00501493	1.91569	PCBP3	4.56346	No Sig
MXD4	-0.434902	4.63597	-4.30321	2.75564e-05	0.0050372	1.90765	MXD4	4.55978	No Sig
DEPDC1B	0.854131	0.894879	4.30268	2.76169e-05	0.0050372	1.90557	DEPDC1B	4.55883	No Sig
FAM69B	-0.652499	1.8996	-4.29613	2.8367e-05	0.00513488	1.88019	FAM69B	4.54719	No Sig
MIR210HG	1.01213	3.42258	4.29292	2.87415e-05	0.00517345	1.86777	MIR210HG	4.54149	High
LPCAT4	0.738781	6.37406	4.29237	2.88057e-05	0.00517345	1.86566	LPCAT4	4.54052	No Sig
FAM105A	-0.703096	2.77272	-4.29012	2.90724e-05	0.00520506	1.85693	FAM105A	4.53652	No Sig
NOVA1	-0.995582	0.121805	-4.28938	2.91595e-05	0.00520506	1.8541	NOVA1	4.53522	No Sig
PSMD10P2	1.77406	-0.914051	4.28699	2.94464e-05	0.00521419	1.84483	PSMD10P2	4.53097	High
CCDC188	-1.04821	-1.29959	-4.28673	2.94778e-05	0.00521419	1.84382	CCDC188	4.5305	Low
SCNN1A	1.14101	5.98696	4.28244	2.99974e-05	0.00527422	1.82728	SCNN1A	4.52292	High
TRIM54	1.57209	1.4153	4.28127	3.01416e-05	0.00528371	1.82273	TRIM54	4.52083	High
TNFRSF10A	0.783022	2.91433	4.28019	3.02749e-05	0.00529125	1.81856	TNFRSF10A	4.51892	No Sig
SFN	1.58032	6.33902	4.27894	3.0429e-05	0.00530235	1.81375	SFN	4.51671	High
OXSR1	0.422853	3.82559	4.27801	3.05445e-05	0.00530668	1.81016	OXSR1	4.51507	No Sig
ZNF843	-0.536521	-0.975932	-4.27537	3.08749e-05	0.00531651	1.79998	ZNF843	4.51039	No Sig
C8orf31	1.12111	1.6017	4.2744	3.09966e-05	0.00531651	1.79625	C8orf31	4.50869	High
IL1RN	1.17097	4.66451	4.27356	3.11038e-05	0.00531651	1.79299	IL1RN	4.50719	High
DHRS9	1.7008	3.6581	4.27322	3.11461e-05	0.00531651	1.7917	DHRS9	4.5066	High
TRIP10	0.607734	5.95647	4.27251	3.12367e-05	0.00531651	1.78895	TRIP10	4.50533	No Sig
TSPEAR	-1.34724	-3.80375	-4.27125	3.13968e-05	0.00532827	1.78411	TSPEAR	4.50311	Low
SP100	0.50966	5.83627	4.26745	3.18865e-05	0.00539573	1.76946	SP100	4.49639	No Sig
SDK1	-0.766887	1.46188	-4.26642	3.20203e-05	0.00540275	1.7655	SDK1	4.49458	No Sig
GCKR	1.26382	1.10325	4.26372	3.23742e-05	0.00544494	1.7551	GCKR	4.4898	High
AHNAK2	1.24178	4.85	4.2631	3.24563e-05	0.00544494	1.7527	AHNAK2	4.4887	High
RIOK3	0.500451	5.4905	4.26215	3.25811e-05	0.00545025	1.74907	RIOK3	4.48703	No Sig
DLGAP3	-0.935634	-1.76224	-4.26107	3.27246e-05	0.00545294	1.74491	DLGAP3	4.48513	No Sig
TAF1D	0.352388	5.89644	4.25982	3.28909e-05	0.00545294	1.74011	TAF1D	4.48292	No Sig
ANLN	0.905174	2.62399	4.259	3.3001e-05	0.00545294	1.73695	ANLN	4.48147	No Sig
GS1-358P8.4	-0.515209	2.43844	-4.25805	3.31292e-05	0.00545294	1.73328	GS1-358P8.4	4.47979	No Sig
UBE2QL1	-0.920782	-0.0793593	-4.25785	3.3156e-05	0.00545294	1.73252	UBE2QL1	4.47944	No Sig
PANO1	-0.455433	-0.882599	-4.25614	3.3387e-05	0.00546321	1.72594	PANO1	4.47642	No Sig
BIK	0.779195	4.33401	4.25321	3.37858e-05	0.0055101	1.71471	BIK	4.47127	No Sig
CITED4	0.685953	4.37657	4.2519	3.39662e-05	0.00551158	1.70967	CITED4	4.46895	No Sig
FOXC1	0.682285	2.4327	4.25116	3.40687e-05	0.00551158	1.70682	FOXC1	4.46764	No Sig
ARHGAP27	0.665632	4.78869	4.2511	3.40773e-05	0.00551158	1.70658	ARHGAP27	4.46753	No Sig
RARG	0.56223	4.61166	4.25006	3.4221e-05	0.00551958	1.7026	RARG	4.46571	No Sig
ARL14	1.61532	3.877	4.24797	3.45126e-05	0.00553211	1.69457	ARL14	4.46202	High
SLC25A6	-0.263143	8.05874	-4.24782	3.45333e-05	0.00553211	1.694	SLC25A6	4.46176	No Sig
POU5F1	1.0956	2.35201	4.2464	3.4733e-05	0.00553211	1.68855	POU5F1	4.45926	High
LETM2	0.776751	2.94019	4.24557	3.48492e-05	0.00553211	1.68539	LETM2	4.45781	No Sig
SPTB	-0.887425	-0.28469	-4.24451	3.49996e-05	0.00553776	1.68132	SPTB	4.45594	No Sig
HCN1	-1.32456	-4.96073	-4.24343	3.51534e-05	0.00553776	1.67716	HCN1	4.45403	Low
EPHX4	0.923689	0.987976	4.24321	3.5185e-05	0.00553776	1.67632	EPHX4	4.45364	No Sig
KRT19	1.20684	10.0421	4.24213	3.53392e-05	0.00554712	1.67218	KRT19	4.45174	High
AIM1L	1.06578	2.75863	4.24137	3.54485e-05	0.0055486	1.66926	AIM1L	4.4504	High
TK1	0.746625	4.31388	4.23978	3.56768e-05	0.0055486	1.66318	TK1	4.44761	No Sig
RASIP1	-0.492793	2.47466	-4.23943	3.57277e-05	0.0055486	1.66184	RASIP1	4.44699	No Sig
PIPOX	-0.823782	0.193951	-4.23629	3.61848e-05	0.00559244	1.64981	PIPOX	4.44147	No Sig
GIPC2	0.819731	1.94231	4.23618	3.6201e-05	0.00559244	1.64939	GIPC2	4.44128	No Sig
NIM1K	-0.847338	-1.26417	-4.22927	3.72262e-05	0.00571119	1.62297	NIM1K	4.42915	No Sig
RND2	-0.733718	-1.11597	-4.22903	3.72624e-05	0.00571119	1.62206	RND2	4.42873	No Sig
GALE	0.678005	5.83742	4.22621	3.76901e-05	0.00576167	1.61126	GALE	4.42377	No Sig
GPX3	-0.894086	6.1758	-4.21974	3.86867e-05	0.00584706	1.58658	GPX3	4.41244	No Sig
EFNB3	-0.915548	0.602943	-4.21935	3.87481e-05	0.00584706	1.58508	EFNB3	4.41175	No Sig
CASC5	0.705273	0.4207	4.21474	3.94752e-05	0.00594147	1.56751	CASC5	4.40368	No Sig
HPCA	-0.752319	0.372234	-4.21383	3.96204e-05	0.00594534	1.56403	HPCA	4.40208	No Sig
SLC29A2	0.651704	2.74379	4.21327	3.97107e-05	0.00594534	1.56188	SLC29A2	4.40109	No Sig
MAGED2	-0.345142	6.84392	-4.21267	3.98055e-05	0.00594534	1.55963	MAGED2	4.40006	No Sig
MAGEH1	-0.535719	4.24812	-4.21136	4.00166e-05	0.00594882	1.55463	MAGEH1	4.39776	No Sig
PPM1J	0.573146	0.515616	4.21127	4.0032e-05	0.00594882	1.55426	PPM1J	4.39759	No Sig
KIAA1522	0.59692	5.27369	4.20966	4.02922e-05	0.00596802	1.54814	KIAA1522	4.39478	No Sig
SMPD1	-0.394589	5.02602	-4.20921	4.03651e-05	0.00596802	1.54643	SMPD1	4.39399	No Sig
PPP1R3F	-0.548557	1.70759	-4.20725	4.06842e-05	0.00600005	1.53898	PPP1R3F	4.39057	No Sig
FAM83H	0.665734	4.35057	4.20621	4.08548e-05	0.00601007	1.53503	FAM83H	4.38876	No Sig
COPS3	-0.291035	4.89427	-4.20378	4.12569e-05	0.00605401	1.52577	COPS3	4.3845	No Sig
EFCAB14-AS1	1.66323	-8.44793	4.20226	4.15096e-05	0.00607586	1.52	EFCAB14-AS1	4.38185	High
SNAP25	-1.16365	2.09843	-4.20073	4.17662e-05	0.00609818	1.51417	SNAP25	4.37917	Low
NXF2	-1.92651	-7.49438	-4.19889	4.20768e-05	0.00611658	1.50717	NXF2	4.37596	Low
CALHM3	1.85341	-0.644054	4.19875	4.21012e-05	0.00611658	1.50662	CALHM3	4.37571	High
ARRDC1	0.504595	6.0098	4.19729	4.23483e-05	0.00612907	1.50109	ARRDC1	4.37316	No Sig
DDIT4	0.672236	7.96958	4.19701	4.23965e-05	0.00612907	1.50002	DDIT4	4.37267	No Sig
FAM133A	-1.04609	-3.63947	-4.19558	4.26406e-05	0.00614917	1.49459	FAM133A	4.37018	Low
JPH3	-0.998074	-1.30227	-4.19482	4.277e-05	0.00615268	1.49173	JPH3	4.36886	No Sig
NANOS1	-0.823625	0.183621	-4.19238	4.31921e-05	0.00615755	1.48245	NANOS1	4.3646	No Sig
USHBP1	-0.519256	0.417569	-4.19215	4.32326e-05	0.00615755	1.48156	USHBP1	4.36419	No Sig
P2RY2	1.04463	1.12155	4.19183	4.3287e-05	0.00615755	1.48037	P2RY2	4.36364	High
FNDC5	-0.725619	-0.143763	-4.18979	4.36436e-05	0.00618442	1.47262	FNDC5	4.36008	No Sig
KRT8	0.664907	10.2384	4.18836	4.38948e-05	0.00618442	1.4672	KRT8	4.35759	No Sig
GNA15	0.768757	3.76239	4.18824	4.39159e-05	0.00618442	1.46674	GNA15	4.35738	No Sig
CPE	-0.969986	6.4099	-4.1881	4.39413e-05	0.00618442	1.4662	CPE	4.35713	No Sig
CXCL11	1.14161	0.89787	4.18706	4.4125e-05	0.00619405	1.46225	CXCL11	4.35532	High
PROM2	1.26798	4.2748	4.18592	4.43271e-05	0.00619405	1.45793	PROM2	4.35333	High
ARHGEF26	-0.735121	1.01006	-4.17993	4.54046e-05	0.00632724	1.43524	ARHGEF26	4.3429	No Sig
MPP2	-0.808941	0.379779	-4.17942	4.54964e-05	0.00632724	1.43333	MPP2	4.34202	No Sig
ATP6V0A1	-0.417165	5.10073	-4.17754	4.58402e-05	0.00635995	1.42622	ATP6V0A1	4.33875	No Sig
C3orf70	-0.65882	-0.0443945	-4.17203	4.68641e-05	0.00647134	1.40535	C3orf70	4.32916	No Sig
RAPGEF4-AS1	-1.53942	-8.01696	-4.17053	4.71459e-05	0.00649123	1.39969	RAPGEF4-AS1	4.32656	Low
SAMD9L	0.742018	2.92399	4.17008	4.72299e-05	0.00649123	1.39801	SAMD9L	4.32578	No Sig
PRKCD	0.464467	5.09985	4.1672	4.77771e-05	0.00652958	1.38713	PRKCD	4.32078	No Sig
REPS2	0.603153	3.15865	4.16651	4.79095e-05	0.00652958	1.38452	REPS2	4.31958	No Sig
IMMP1L	-0.339336	4.08835	-4.16627	4.79551e-05	0.00652958	1.38362	IMMP1L	4.31917	No Sig
LDLR	0.747091	5.71671	4.16385	4.8422e-05	0.00657786	1.37447	LDLR	4.31496	No Sig
PPFIA3	-0.572119	2.76984	-4.16199	4.87831e-05	0.00658564	1.36745	PPFIA3	4.31173	No Sig
KIAA0101	0.697829	3.94008	4.16199	4.87835e-05	0.00658564	1.36744	KIAA0101	4.31173	No Sig
CCDC6	0.374478	4.4594	4.1581	4.95475e-05	0.00665296	1.35276	CCDC6	4.30498	No Sig
ARAP2	0.588016	2.30396	4.15697	4.97702e-05	0.00665296	1.34853	ARAP2	4.30303	No Sig
IFIT3	0.715392	4.0104	4.15558	5.00473e-05	0.00667476	1.34329	IFIT3	4.30062	No Sig
NAGLU	-0.279403	4.83911	-4.15445	5.02741e-05	0.00668977	1.33902	NAGLU	4.29866	No Sig
BLMH	-0.359614	4.0905	-4.15366	5.04325e-05	0.00669457	1.33605	BLMH	4.29729	No Sig
IL17RE	0.731375	3.58204	4.15234	5.06979e-05	0.00669457	1.33109	IL17RE	4.29501	No Sig
TMCC2	-0.629303	0.318084	-4.15159	5.08506e-05	0.00669457	1.32825	TMCC2	4.2937	No Sig
CERK	-0.417074	4.02884	-4.15143	5.08819e-05	0.00669457	1.32767	CERK	4.29344	No Sig
PDZD4	-0.772262	1.24238	-4.15085	5.10002e-05	0.0066951	1.32548	PDZD4	4.29243	No Sig
FAM160A1	0.681354	0.220886	4.15026	5.112e-05	0.00669581	1.32326	FAM160A1	4.29141	No Sig
AFAP1L2	0.624408	3.51781	4.14728	5.17315e-05	0.00676078	1.31204	AFAP1L2	4.28624	No Sig
RWDD2A	-0.339477	1.12154	-4.14642	5.19099e-05	0.00676283	1.30879	RWDD2A	4.28475	No Sig
ATOH8	-0.650305	1.71024	-4.14609	5.19782e-05	0.00676283	1.30754	ATOH8	4.28418	No Sig
BATF	0.811211	4.01183	4.14511	5.21814e-05	0.00677421	1.30386	BATF	4.28248	No Sig
ST6GALNAC6	-0.324666	5.06629	-4.13979	5.32984e-05	0.00690392	1.28386	ST6GALNAC6	4.27329	No Sig
FOSL1	1.00555	3.71911	4.13868	5.35329e-05	0.00691897	1.27972	FOSL1	4.27138	High
UCA1	1.86326	2.3417	4.13779	5.37237e-05	0.0069217	1.27636	UCA1	4.26983	High
KRT18P11	1.45515	-4.52944	4.13748	5.37904e-05	0.0069217	1.27519	KRT18P11	4.2693	High
PTPRN2	-0.832877	3.86942	-4.13657	5.39847e-05	0.00693147	1.27179	PTPRN2	4.26773	No Sig
S100A11	0.734333	10.6236	4.13221	5.49281e-05	0.00703688	1.25544	S100A11	4.26021	No Sig
SDR16C5	1.61914	3.35813	4.13167	5.50461e-05	0.00703688	1.25341	SDR16C5	4.25927	High
E2F7	0.870366	-1.03158	4.13062	5.52756e-05	0.00705083	1.24948	E2F7	4.25747	No Sig
F10	-0.917437	2.76274	-4.12954	5.55137e-05	0.00705375	1.24543	F10	4.2556	No Sig
STX19	1.12319	0.977584	4.12943	5.55395e-05	0.00705375	1.24499	STX19	4.2554	High
FBXO10	-0.487343	1.28298	-4.12783	5.58918e-05	0.00708313	1.23902	FBXO10	4.25265	No Sig
ARL6IP1	0.477463	7.09979	4.1261	5.62769e-05	0.00709795	1.23254	ARL6IP1	4.24967	No Sig
ANXA8L1	1.90922	2.43453	4.12584	5.63357e-05	0.00709795	1.23156	ANXA8L1	4.24922	High
MYZAP	0.800595	2.72044	4.12568	5.63724e-05	0.00709795	1.23094	MYZAP	4.24893	No Sig
CAPN12	1.04744	3.97306	4.12265	5.70539e-05	0.00716384	1.2196	CAPN12	4.24371	High
PRR13	0.367631	7.86369	4.12027	5.75951e-05	0.00718681	1.21069	PRR13	4.23961	No Sig
AMIGO2	0.80728	4.16518	4.11984	5.76919e-05	0.00718681	1.20911	AMIGO2	4.23889	No Sig
HSD17B14	-0.690503	3.32131	-4.11929	5.78198e-05	0.00718745	1.20702	HSD17B14	4.23792	No Sig
SH3RF3	-0.488468	1.81777	-4.1181	5.80912e-05	0.00720589	1.2026	SH3RF3	4.23589	No Sig
TIMM22	-0.281245	2.69754	-4.1165	5.84611e-05	0.00723189	1.19661	TIMM22	4.23313	No Sig
CASC8	1.45029	0.0130681	4.11613	5.85479e-05	0.00723189	1.19521	CASC8	4.23249	High
PPP1R13L	0.677765	5.71166	4.11213	5.94821e-05	0.00731642	1.18028	PPP1R13L	4.22561	No Sig
CTSH	0.610016	8.18843	4.1049	6.12085e-05	0.00750913	1.15329	CTSH	4.21319	No Sig
MUC16	2.28909	1.66551	4.10439	6.1333e-05	0.00750913	1.15137	MUC16	4.21231	High
USP22	-0.398744	5.13523	-4.10039	6.23107e-05	0.00755327	1.13646	USP22	4.20544	No Sig
FXYD6	-0.669888	5.08171	-4.0991	6.2628e-05	0.00757604	1.13166	FXYD6	4.20323	No Sig
SERINC2	0.832277	6.82347	4.09837	6.28083e-05	0.0075822	1.12895	SERINC2	4.20198	No Sig
CENPU	0.603363	2.56618	4.09681	6.31961e-05	0.00759768	1.12315	CENPU	4.19931	No Sig
GABRB2	-0.915755	-3.85664	-4.0961	6.33738e-05	0.00760342	1.1205	GABRB2	4.19809	No Sig
SDF2L1	-0.361503	5.17863	-4.095	6.365e-05	0.00762031	1.1164	SDF2L1	4.1962	No Sig
CCDC58	0.3199	4.36369	4.09416	6.38612e-05	0.00762031	1.11327	CCDC58	4.19476	No Sig
TMPRSS4	1.8169	6.18059	4.09399	6.3905e-05	0.00762031	1.11263	TMPRSS4	4.19447	High
ARHGAP12	0.373635	4.3908	4.09311	6.41272e-05	0.00763019	1.10936	ARHGAP12	4.19296	No Sig
LRRC10B	-1.01377	-0.142958	-4.09212	6.43788e-05	0.00763019	1.10566	LRRC10B	4.19126	Low
CCDC178	-1.28584	-2.22699	-4.09021	6.48643e-05	0.00767182	1.09858	CCDC178	4.18799	Low
LRG1	0.922993	3.70274	4.08971	6.49921e-05	0.00767182	1.09672	LRG1	4.18714	No Sig
SNPH	-0.661952	0.832856	-4.08613	6.59161e-05	0.00775155	1.08341	SNPH	4.18101	No Sig
VPS37B	0.424507	5.00909	4.08607	6.59324e-05	0.00775155	1.08318	VPS37B	4.1809	No Sig
GRM1	-1.18296	-5.35778	-4.08348	6.6608e-05	0.00778866	1.07357	GRM1	4.17647	Low
AGRN	0.636845	6.1436	4.08336	6.66412e-05	0.00778866	1.0731	AGRN	4.17626	No Sig
CDCP1	0.672167	4.31761	4.08043	6.74123e-05	0.0078624	1.06225	CDCP1	4.17126	No Sig
KRT87P	1.5005	-4.87485	4.07856	6.79125e-05	0.00790499	1.05528	KRT87P	4.16805	High
CTA-292E10.6	-0.469014	0.939618	-4.07777	6.81239e-05	0.00791386	1.05235	CTA-292E10.6	4.1667	No Sig
B3GNT7	0.892968	3.86287	4.07471	6.89474e-05	0.00795662	1.04102	B3GNT7	4.16148	No Sig
TXNL4A	-0.283218	5.95867	-4.0744	6.90324e-05	0.00795662	1.03986	TXNL4A	4.16095	No Sig
STK26	0.546598	2.65456	4.07439	6.90355e-05	0.00795662	1.03982	STK26	4.16093	No Sig
CACNA1A	-1.05586	0.879159	-4.07201	6.9683e-05	0.00800143	1.03102	CACNA1A	4.15687	Low
SIDT2	-0.267456	4.49847	-4.07196	6.9698e-05	0.00800143	1.03082	SIDT2	4.15678	No Sig
EPS8L1	1.08205	6.41665	4.07146	6.98343e-05	0.00800143	1.02898	EPS8L1	4.15593	High
ILDR1	0.6308	2.5038	4.06935	7.04164e-05	0.00803666	1.02115	ILDR1	4.15233	No Sig
NEFM	-0.970384	-0.781925	-4.06727	7.09926e-05	0.00808667	1.01347	NEFM	4.14879	No Sig
CH17-360D5.3	1.70322	0.175397	4.06325	7.21226e-05	0.00816126	0.99859	CH17-360D5.3	4.14193	High
LRRC4B	-0.886123	-0.55439	-4.06319	7.21401e-05	0.00816126	0.998361	LRRC4B	4.14182	No Sig
TNK2	0.61392	5.21195	4.06296	7.2205e-05	0.00816126	0.997514	TNK2	4.14143	No Sig
EVPL	1.20863	3.33598	4.06209	7.24516e-05	0.00817336	0.9943	EVPL	4.13995	High
ALDH1L1-AS2	1.48868	-3.8668	4.06034	7.29521e-05	0.00821398	0.987814	ALDH1L1-AS2	4.13696	High
KCNH2	-0.947754	2.19266	-4.0592	7.3277e-05	0.00822375	0.983626	KCNH2	4.13503	No Sig
NLGN4X	-0.95992	-0.761219	-4.05843	7.34998e-05	0.00822818	0.980766	NLGN4X	4.13371	No Sig
MYO5C	0.548112	3.1931	4.05764	7.37276e-05	0.00823793	0.97785	MYO5C	4.13237	No Sig
TRAK1	0.476615	4.93236	4.05676	7.39841e-05	0.00825085	0.974577	TRAK1	4.13086	No Sig
RAB3C	-1.06445	0.800352	-4.05337	7.49721e-05	0.00834513	0.962079	RAB3C	4.1251	Low
SRRM4	-1.53567	-7.33107	-4.05227	7.52948e-05	0.00835077	0.958031	SRRM4	4.12323	Low
TTC22	0.52948	3.18369	4.05223	7.5308e-05	0.00835077	0.957867	TTC22	4.12316	No Sig
RN7SL826P	-1.74303	-8.66104	-4.05027	7.58894e-05	0.00838471	0.950621	RN7SL826P	4.11982	Low
CYP4F30P	-1.98775	-6.28048	-4.05023	7.59004e-05	0.00838471	0.950484	CYP4F30P	4.11976	Low
DMGDH	-0.664973	-0.865132	-4.04726	7.67884e-05	0.00845941	0.939527	DMGDH	4.1147	No Sig
ANXA8	1.86692	3.11023	4.04514	7.74283e-05	0.00850534	0.93171	ANXA8	4.1111	High
MUC5AC	2.49594	2.35076	4.04353	7.7915e-05	0.00852461	0.925806	MUC5AC	4.10838	High
ATP1A1	0.386681	8.78048	4.04307	7.80581e-05	0.00852461	0.924079	ATP1A1	4.10758	No Sig
SNAI3-AS1	-0.490349	0.509507	-4.04294	7.80951e-05	0.00852461	0.923632	SNAI3-AS1	4.10738	No Sig
ST14	0.614089	6.74952	4.04045	7.88587e-05	0.00853438	0.914467	ST14	4.10315	No Sig
NFE2L3	0.563685	4.15491	4.03394	8.08898e-05	0.00872194	0.890517	NFE2L3	4.09211	No Sig
REEP2	-0.884115	1.67332	-4.03211	8.14727e-05	0.00875256	0.883755	REEP2	4.08899	No Sig
CACNA1H	-0.644881	3.0536	-4.031	8.18242e-05	0.00877422	0.879701	CACNA1H	4.08712	No Sig
ANKRD22	1.00473	3.47333	4.03037	8.20274e-05	0.00877677	0.877365	ANKRD22	4.08604	High
OTUD7A	-0.631759	-1.73003	-4.02868	8.25685e-05	0.00878481	0.871174	OTUD7A	4.08319	No Sig
ABTB2	0.699293	2.11536	4.02738	8.299e-05	0.00878481	0.86638	ABTB2	4.08097	No Sig
FAM110C	0.598104	2.61596	4.02699	8.31155e-05	0.00878481	0.864957	FAM110C	4.08032	No Sig
CLIP3	-0.63694	3.17553	-4.02696	8.31233e-05	0.00878481	0.864868	CLIP3	4.08028	No Sig
ANKH	-0.5125	5.5791	-4.02293	8.44399e-05	0.00886138	0.850072	ANKH	4.07345	No Sig
KCNN3	-0.671254	-0.375598	-4.02289	8.44532e-05	0.00886138	0.849924	KCNN3	4.07338	No Sig
MROH6	0.852933	4.33179	4.0187	8.58424e-05	0.00899104	0.834563	MROH6	4.0663	No Sig
MAPK8IP2	-0.916924	0.951101	-4.01745	8.62615e-05	0.00901879	0.829979	MAPK8IP2	4.06418	No Sig
ELOVL4	-0.76477	-0.321586	-4.01692	8.644e-05	0.00902134	0.828033	ELOVL4	4.06329	No Sig
HES1	0.50546	5.53258	4.0157	8.68499e-05	0.00904592	0.823579	HES1	4.06123	No Sig
OVOL1	1.32097	1.42092	4.0152	8.70192e-05	0.00904592	0.821747	OVOL1	4.06038	High
PEMT	-0.610569	4.59849	-4.01378	8.75031e-05	0.00905162	0.816527	PEMT	4.05798	No Sig
TNNT1	1.58886	1.87156	4.01263	8.78935e-05	0.00907597	0.812337	TNNT1	4.05604	High
BCL2L1	0.420163	6.80539	4.01062	8.85827e-05	0.00911698	0.804985	BCL2L1	4.05265	No Sig
DGKA	0.540723	5.37322	4.01057	8.86021e-05	0.00911698	0.804779	DGKA	4.05256	No Sig
DOCK5	0.631554	2.8026	4.00955	8.89535e-05	0.00913709	0.801053	DOCK5	4.05084	No Sig
XAF1	0.87529	4.32899	4.0059	9.02232e-05	0.00925127	0.787714	XAF1	4.04468	No Sig
HK2	0.918465	4.02256	4.00458	9.06862e-05	0.00928249	0.782897	HK2	4.04246	No Sig
BVES-AS1	-1.62561	-4.3134	-4.00314	9.11939e-05	0.00928869	0.777643	BVES-AS1	4.04003	Low
BCL10	0.514935	3.73139	4.00191	9.16321e-05	0.00929264	0.773132	BCL10	4.03795	No Sig
KRTCAP3	0.835552	5.65699	4.0011	9.1922e-05	0.00929264	0.770159	KRTCAP3	4.03658	No Sig
HRASLS	-0.935387	-1.3439	-4.00049	9.21369e-05	0.00929264	0.767962	HRASLS	4.03557	No Sig
SLPI	1.02667	8.37875	4.00049	9.21399e-05	0.00929264	0.767931	SLPI	4.03555	High
SLCO5A1	-0.685243	-1.65006	-4.00019	9.22439e-05	0.00929264	0.76687	SLCO5A1	4.03506	No Sig
SGOL1	0.769416	0.271258	3.99984	9.23725e-05	0.00929264	0.765559	SGOL1	4.03446	No Sig
MTMR7	-0.768176	-0.688136	-3.99696	9.34082e-05	0.00938072	0.755067	MTMR7	4.02961	No Sig
TXNDC15	-0.308037	5.50042	-3.99156	9.5383e-05	0.00953501	0.735384	TXNDC15	4.02053	No Sig
CYB5D2	-0.38796	3.85802	-3.99112	9.55449e-05	0.00953501	0.733789	CYB5D2	4.01979	No Sig
KATNAL2	-0.518935	0.349526	-3.98941	9.61828e-05	0.00953501	0.727528	KATNAL2	4.0169	No Sig
TOR4A	0.632408	3.83253	3.98935	9.62047e-05	0.00953501	0.727314	TOR4A	4.0168	No Sig
FAM84B	0.467089	4.50593	3.98931	9.62169e-05	0.00953501	0.727195	FAM84B	4.01675	No Sig
PRELID2	0.565382	2.87741	3.98907	9.63073e-05	0.00953501	0.726311	PRELID2	4.01634	No Sig
HLA-F-AS1	0.646947	1.25368	3.98858	9.64902e-05	0.00953501	0.724526	HLA-F-AS1	4.01552	No Sig
COX4I2	-0.503346	1.98601	-3.98836	9.65732e-05	0.00953501	0.723718	COX4I2	4.01514	No Sig
RNF39	0.954189	1.75582	3.98753	9.68835e-05	0.00954955	0.720699	RNF39	4.01375	No Sig
PRR15	0.902429	4.14744	3.98696	9.70973e-05	0.00955132	0.718626	PRR15	4.01279	No Sig
MELK	0.822138	1.84528	3.9859	9.74958e-05	0.00955132	0.714773	MELK	4.01101	No Sig
CASP4	0.403191	5.99529	3.9854	9.7684e-05	0.00955132	0.712959	CASP4	4.01018	No Sig
FOXQ1	1.15544	2.97668	3.98537	9.76988e-05	0.00955132	0.712817	FOXQ1	4.01011	High
RIMBP2	-1.3192	-0.476415	-3.98532	9.77172e-05	0.00955132	0.71264	RIMBP2	4.01003	Low
KLK10	1.80123	5.11388	3.98443	9.80517e-05	0.00956805	0.709425	KLK10	4.00854	High
POU2F3	1.31368	1.54221	3.98368	9.83364e-05	0.00957986	0.706698	POU2F3	4.00729	High
ADGRL1	-0.511938	2.43341	-3.98279	9.86789e-05	0.00959726	0.703427	ADGRL1	4.00578	No Sig
COL17A1	1.72226	5.1406	3.9799	9.97861e-05	0.0096755	0.692933	COL17A1	4.00093	High
BAIAP2L1	0.635762	5.11331	3.97942	9.99695e-05	0.0096755	0.691206	BAIAP2L1	4.00013	No Sig
CHRNB2	-1.21513	-2.36318	-3.9794	9.99791e-05	0.0096755	0.691116	CHRNB2	4.00009	Low
ANKRD20A4	1.49998	-4.34042	3.97806	0.0001005	0.00970974	0.686232	ANKRD20A4	3.99784	High
FAM83A	1.96885	2.17693	3.97732	0.000100785	0.00970974	0.683561	FAM83A	3.9966	High
RHOV	1.20407	2.93279	3.9772	0.00010083	0.00970974	0.683141	RHOV	3.99641	High
AGBL5-IT1	-2.25694	-4.90191	-3.97405	0.000102065	0.00978037	0.671695	AGBL5-IT1	3.99112	Low
KPNA7	1.30896	0.168448	3.97197	0.000102888	0.0097946	0.664146	KPNA7	3.98764	High
B9D1	-0.46037	3.59118	-3.97171	0.000102991	0.0097946	0.663202	B9D1	3.9872	No Sig
DENND2A	-0.547971	1.72009	-3.97132	0.000103146	0.0097946	0.661788	DENND2A	3.98655	No Sig
PPP1R1C	0.818733	1.98364	3.97123	0.000103185	0.0097946	0.661433	PPP1R1C	3.98638	No Sig
CAPN1	0.390454	6.92436	3.97115	0.000103217	0.0097946	0.661139	CAPN1	3.98625	No Sig
DUSP15	-0.590511	0.388557	-3.97002	0.000103668	0.00982142	0.657045	DUSP15	3.98436	No Sig
KCNF1	-0.850774	-1.11738	-3.96871	0.00010419	0.00985497	0.652318	KCNF1	3.98217	No Sig
ANXA1	0.796399	7.74171	3.96189	0.000106969	0.0100723	0.62757	ANXA1	3.97074	No Sig
GRHL1	0.696477	1.66607	3.95778	0.000108672	0.0102129	0.612725	GRHL1	3.96388	No Sig
CTC-276P9.4	1.68403	-6.41087	3.95666	0.000109142	0.0102407	0.608662	CTC-276P9.4	3.96201	High
LMO7	0.603325	6.40402	3.95599	0.000109425	0.0102508	0.60623	LMO7	3.96088	No Sig
CMTM6	0.458782	5.34069	3.95457	0.000110022	0.0102885	0.601116	CMTM6	3.95852	No Sig
KIF19	-1.05464	-1.35152	-3.9542	0.00011018	0.0102885	0.59977	KIF19	3.9579	Low
CIB1	0.400942	7.28846	3.95222	0.000111023	0.0103144	0.592605	CIB1	3.95459	No Sig
CCND2	-0.601592	3.35493	-3.95221	0.000111029	0.0103144	0.592554	CCND2	3.95456	No Sig
RHBDL2	0.857489	2.87425	3.95173	0.000111233	0.0103144	0.590825	RHBDL2	3.95377	No Sig
EGOT	1.23476	-1.30419	3.95159	0.000111291	0.0103144	0.590341	EGOT	3.95354	High
GSTP1	0.608063	9.32065	3.95109	0.000111505	0.0103144	0.588529	GSTP1	3.9527	No Sig
MMEL1	1.09341	3.16265	3.95107	0.000111513	0.0103144	0.588463	MMEL1	3.95267	High
FAM83A-AS1	1.99907	-2.22953	3.94985	0.000112037	0.0103465	0.584054	FAM83A-AS1	3.95064	High
CD2AP	0.492058	4.3139	3.9481	0.000112793	0.0103999	0.577734	CD2AP	3.94772	No Sig
SMAD9	-0.651391	0.48052	-3.94681	0.000113354	0.010418	0.573077	SMAD9	3.94556	No Sig
MYO16	-0.76904	-3.07532	-3.94508	0.00011411	0.0104529	0.566828	MYO16	3.94268	No Sig
OBFC1	0.339056	4.58407	3.94468	0.000114287	0.0104529	0.565372	OBFC1	3.942	No Sig
TTC9	0.68188	2.49718	3.94433	0.000114439	0.0104529	0.564122	TTC9	3.94143	No Sig
KRT16	1.98612	4.15139	3.94381	0.000114671	0.0104577	0.562223	KRT16	3.94055	High
TC2N	0.572868	4.4855	3.94254	0.000115231	0.0104912	0.557642	TC2N	3.93843	No Sig
STMN3	-0.62628	4.52478	-3.94156	0.000115662	0.0104912	0.554134	STMN3	3.93681	No Sig
ORMDL2	0.325953	5.83132	3.94156	0.000115664	0.0104912	0.554114	ORMDL2	3.9368	No Sig
CPT1C	-0.581363	2.98143	-3.94136	0.000115754	0.0104912	0.553383	CPT1C	3.93646	No Sig
FAM229B	-0.441	3.79644	-3.93889	0.000116854	0.0105745	0.544498	FAM229B	3.93236	No Sig
PARVB	-0.556551	4.37243	-3.93823	0.000117149	0.0105848	0.542132	PARVB	3.93126	No Sig
SLC1A4	-0.390433	2.86066	-3.93732	0.000117562	0.0105962	0.538822	SLC1A4	3.92973	No Sig
FAM184A	-0.610544	-0.0754137	-3.93708	0.000117669	0.0105962	0.537971	FAM184A	3.92934	No Sig
PSMB10	0.352798	6.90327	3.93654	0.000117911	0.0105962	0.536042	PSMB10	3.92845	No Sig
FAM213B	0.511934	5.0067	3.93558	0.000118346	0.0105962	0.532583	FAM213B	3.92685	No Sig
SCN3B	-0.920109	-0.874426	-3.93514	0.000118548	0.0105967	0.530979	SCN3B	3.92611	No Sig
TCF7L2	0.530567	3.90315	3.93431	0.000118925	0.0106142	0.527998	TCF7L2	3.92473	No Sig
TFPI	0.706513	5.20671	3.93292	0.000119561	0.0106547	0.522985	TFPI	3.92241	No Sig
LRRC8E	0.911565	1.7881	3.93179	0.000120076	0.0106844	0.518944	LRRC8E	3.92054	No Sig
SLC43A2	-0.433842	3.86139	-3.93081	0.00012053	0.0107085	0.515397	SLC43A2	3.9189	No Sig
BPIFB4	-2.06377	-6.68394	-3.93027	0.00012078	0.0107125	0.513454	BPIFB4	3.91801	Low
KCNC1	-1.46664	-4.2792	-3.92992	0.000120941	0.0107125	0.512204	KCNC1	3.91743	Low
KLF2P2	-1.65815	-8.02432	-3.9293	0.000121229	0.0107218	0.509971	KLF2P2	3.91639	Low
CH17-360D5.2	1.50186	1.76146	3.9273	0.000122158	0.0107849	0.502794	CH17-360D5.2	3.91308	High
GALNT4	0.841057	3.51188	3.9257	0.000122912	0.0108217	0.497014	GALNT4	3.9104	No Sig
ARHGEF33	-0.561949	-1.49862	-3.92063	0.000125315	0.0110166	0.478834	ARHGEF33	3.902	No Sig
SCOC-AS1	-0.778924	-0.405795	-3.91998	0.00012563	0.0110278	0.476474	SCOC-AS1	3.90091	No Sig
TRIM29	1.78269	5.73915	3.91795	0.000126607	0.0110738	0.469198	TRIM29	3.89754	High
FGFBP1	1.84989	1.59631	3.91771	0.000126722	0.0110738	0.468349	FGFBP1	3.89715	High
SULT1C2	1.55296	3.10479	3.91453	0.000128271	0.0111872	0.456934	SULT1C2	3.89187	High
PHYHD1	0.682882	3.77524	3.91426	0.000128402	0.0111872	0.455982	PHYHD1	3.89143	No Sig
TEC	0.390691	0.528482	3.91286	0.000129091	0.0112306	0.45095	TEC	3.8891	No Sig
C15orf59	-0.73394	1.38911	-3.91225	0.000129394	0.0112402	0.448749	C15orf59	3.88808	No Sig
LGI2	-0.716992	0.0486522	-3.91165	0.000129689	0.0112492	0.446611	LGI2	3.8871	No Sig
TMEM105	1.31214	0.186008	3.90765	0.000131684	0.0113884	0.432283	TMEM105	3.88047	High
GNAZ	-0.793398	1.34444	-3.90619	0.00013242	0.0114196	0.427048	GNAZ	3.87805	No Sig
LAMP1	-0.24538	7.33777	-3.90616	0.000132435	0.0114196	0.426942	LAMP1	3.878	No Sig
CPHL1P	1.66405	-2.65299	3.90405	0.000133501	0.0114891	0.419416	CPHL1P	3.87452	High
HDAC5	-0.348343	4.77407	-3.90379	0.000133633	0.0114891	0.418489	HDAC5	3.87409	No Sig
KIF18A	0.717701	-0.104597	3.90108	0.00013502	0.0115647	0.408792	KIF18A	3.8696	No Sig
CDK1	0.634777	3.3628	3.90089	0.000135119	0.0115647	0.408103	CDK1	3.86928	No Sig
EGFL7	-0.576459	4.7643	-3.90004	0.000135559	0.0115647	0.405051	EGFL7	3.86787	No Sig
FGFR1	-0.527551	5.09214	-3.89965	0.000135757	0.0115647	0.403687	FGFR1	3.86724	No Sig
IL1RAP	0.74369	2.80009	3.89939	0.000135893	0.0115647	0.402745	IL1RAP	3.8668	No Sig
CLMN	0.494753	3.44045	3.89707	0.000137096	0.0116362	0.394473	CLMN	3.86298	No Sig
CAPZA3	2.02649	-4.95276	3.89701	0.000137132	0.0116362	0.394225	CAPZA3	3.86286	High
CTC-429P9.3	-0.395024	1.92925	-3.89368	0.000138876	0.0117671	0.382364	CTC-429P9.3	3.85737	No Sig
SNAI1P1	-1.31597	-8.81102	-3.89066	0.000140482	0.011886	0.371572	SNAI1P1	3.85238	Low
BIRC3	0.83969	4.66627	3.89012	0.000140769	0.0118931	0.369656	BIRC3	3.85149	No Sig
WNT4	-1.01891	2.00949	-3.88888	0.000141436	0.0119207	0.365223	WNT4	3.84944	Low
ARNTL2-AS1	1.76016	-6.91204	3.88849	0.000141646	0.0119207	0.363832	ARNTL2-AS1	3.8488	High
RGS11	-0.707751	1.55782	-3.88837	0.000141707	0.0119207	0.363429	RGS11	3.84861	No Sig
CACNA1G	-0.875802	-3.22809	-3.88688	0.000142511	0.0119211	0.358115	CACNA1G	3.84615	No Sig
FAM212B-AS1	-0.842413	-2.96947	-3.88686	0.000142526	0.0119211	0.35802	FAM212B-AS1	3.84611	No Sig
GABRR3	-0.898826	-9.26779	-3.88176	0.000145312	0.0120833	0.339854	GABRR3	3.8377	No Sig
TBL1X	-0.432634	2.82829	-3.8817	0.000145346	0.0120833	0.339636	TBL1X	3.8376	No Sig
DNMBP	0.450496	3.68643	3.88006	0.000146249	0.0120908	0.333826	DNMBP	3.83491	No Sig
NUCB2	-0.412904	6.09226	-3.87971	0.000146446	0.0120908	0.332563	NUCB2	3.83432	No Sig
TSPYL2	-0.519976	4.07022	-3.87905	0.000146813	0.0120908	0.330211	TSPYL2	3.83323	No Sig
RFXAP	-0.390614	0.985513	-3.87884	0.000146926	0.0120908	0.329488	RFXAP	3.8329	No Sig
DCLK2	-0.531935	1.25167	-3.8785	0.00014712	0.0120908	0.328251	DCLK2	3.83233	No Sig
CXXC4	-0.842866	-0.279195	-3.87764	0.000147598	0.0121033	0.325208	CXXC4	3.83092	No Sig
NKILA	0.828442	1.8842	3.87538	0.000148867	0.0121902	0.317179	NKILA	3.8272	No Sig
RHOD	0.843921	5.04119	3.87312	0.000150149	0.0122694	0.309133	RHOD	3.82348	No Sig
FAM111B	0.703135	0.709745	3.87257	0.000150463	0.0122694	0.307174	FAM111B	3.82257	No Sig
C6orf141	1.12776	2.6955	3.87225	0.000150645	0.0122694	0.306043	C6orf141	3.82205	High
PRRT1	-0.44369	1.86686	-3.87185	0.000150871	0.0122694	0.304634	PRRT1	3.82139	No Sig
CTA-384D8.35	1.13679	1.16471	3.87183	0.000150881	0.0122694	0.30457	CTA-384D8.35	3.82136	High
MIR222HG	0.811673	1.94067	3.87106	0.000151324	0.0122755	0.301821	MIR222HG	3.82009	No Sig
IFFO1	-0.485268	3.32226	-3.87087	0.000151436	0.0122755	0.301131	IFFO1	3.81977	No Sig
CASKIN1	-1.12595	-3.48923	-3.87061	0.000151585	0.0122755	0.300204	CASKIN1	3.81934	Low
BATF2	0.550573	2.50775	3.87005	0.000151907	0.0122845	0.298216	BATF2	3.81842	No Sig
ITGAE	-0.2974	4.37752	-3.86904	0.000152489	0.0123146	0.294632	ITGAE	3.81676	No Sig
OSBPL6	-0.66144	-0.368025	-3.86795	0.000153119	0.0123215	0.290761	OSBPL6	3.81497	No Sig
ADAMTSL5	0.916331	1.29888	3.8678	0.000153206	0.0123215	0.290229	ADAMTSL5	3.81472	No Sig
ST6GALNAC4	-0.299662	4.15517	-3.86666	0.000153867	0.0123528	0.286192	ST6GALNAC4	3.81285	No Sig
C3orf52	0.732743	2.85466	3.8664	0.000154017	0.0123528	0.285276	C3orf52	3.81243	No Sig
CTC-558O2.2	-2.1137	-6.47404	-3.86578	0.000154379	0.0123649	0.283075	CTC-558O2.2	3.81141	Low
ITGA2	0.758699	3.88953	3.86538	0.000154615	0.0123668	0.281646	ITGA2	3.81075	No Sig
UBOX5	-0.300526	1.68472	-3.8648	0.000154952	0.0123769	0.2796	UBOX5	3.8098	No Sig
DRAIC	-1.1197	-0.913212	-3.86365	0.000155627	0.0124139	0.275527	DRAIC	3.80792	Low
HIGD1B	-0.498342	1.93747	-3.86227	0.000156442	0.012462	0.270624	HIGD1B	3.80565	No Sig
SPINT1	0.525316	6.98273	3.85972	0.000157956	0.0125011	0.261597	SPINT1	3.80146	No Sig
CTA-363E6.2	1.87283	-0.633424	3.85935	0.000158177	0.0125011	0.260282	CTA-363E6.2	3.80086	High
ZHX3	-0.384504	2.31508	-3.85927	0.000158225	0.0125011	0.259999	ZHX3	3.80072	No Sig
ZNF775	-0.315525	3.29861	-3.85892	0.000158435	0.0125011	0.258754	ZNF775	3.80015	No Sig
MUC1	1.12039	9.16346	3.85857	0.000158641	0.0125011	0.257538	MUC1	3.79958	High
GALNT13	-0.819227	-1.0882	-3.85857	0.000158642	0.0125011	0.257532	GALNT13	3.79958	No Sig
TUBA3FP	-0.701333	-1.61098	-3.85721	0.000159459	0.0125356	0.252718	TUBA3FP	3.79735	No Sig
RGS9	-0.803021	1.06702	-3.85702	0.000159578	0.0125356	0.252019	RGS9	3.79703	No Sig
POC1A	0.503347	2.03077	3.85678	0.000159721	0.0125356	0.251174	POC1A	3.79664	No Sig
TMEM123	0.461802	6.46271	3.8536	0.000161648	0.0126693	0.239933	TMEM123	3.79143	No Sig
CDCA2	0.697773	0.277892	3.85301	0.000162009	0.0126693	0.237841	CDCA2	3.79046	No Sig
TMEM133	0.547643	2.05029	3.8529	0.000162074	0.0126693	0.237463	TMEM133	3.79029	No Sig
TOB1	0.524832	5.73631	3.8482	0.000164975	0.012875	0.220836	TOB1	3.78258	No Sig
CLCF1	0.712102	3.38824	3.84717	0.000165616	0.012875	0.217196	CLCF1	3.7809	No Sig
HRASLS2	1.56538	1.65028	3.84715	0.000165629	0.012875	0.217127	HRASLS2	3.78086	High
SCG2	-1.17171	4.00858	-3.84532	0.000166773	0.0129329	0.210674	SCG2	3.77788	Low
FANCA	0.562315	3.06804	3.84352	0.000167911	0.0129598	0.204299	FANCA	3.77492	No Sig
SH3BGR	-0.367924	2.02527	-3.84337	0.000168004	0.0129598	0.203777	SH3BGR	3.77468	No Sig
ABHD17C	0.699604	4.91591	3.84268	0.000168439	0.0129625	0.201355	ABHD17C	3.77356	No Sig
FOXL1	1.04779	2.51839	3.84262	0.000168482	0.0129625	0.201114	FOXL1	3.77345	High
CCDC120	0.414525	2.87474	3.84201	0.000168869	0.0129684	0.198968	CCDC120	3.77245	No Sig
IL15RA	0.453208	4.54872	3.8418	0.000169002	0.0129684	0.198229	IL15RA	3.77211	No Sig
HELLS	0.447622	1.72281	3.84099	0.000169518	0.012991	0.195369	HELLS	3.77078	No Sig
NTN4	0.596934	4.16981	3.83977	0.000170295	0.0130335	0.191083	NTN4	3.7688	No Sig
UBE2C	0.800329	4.59775	3.83778	0.00017158	0.0130653	0.184041	UBE2C	3.76553	No Sig
SLC14A2	-1.22383	-5.29941	-3.83717	0.000171968	0.0130653	0.18192	SLC14A2	3.76455	Low
TBKBP1	-0.368547	2.08081	-3.83713	0.000171995	0.0130653	0.181776	TBKBP1	3.76448	No Sig
ANXA4	0.7051	8.40083	3.83705	0.000172049	0.0130653	0.18148	ANXA4	3.76435	No Sig
CUTA	-0.293626	7.63482	-3.83545	0.000173087	0.0130899	0.175845	CUTA	3.76174	No Sig
CST6	1.6563	3.28241	3.8354	0.000173122	0.0130899	0.175657	CST6	3.76165	High
KCNJ11	-0.875498	1.10288	-3.83517	0.000173268	0.0130899	0.174864	KCNJ11	3.76128	No Sig
NGEF	0.840322	2.85193	3.83429	0.000173843	0.0131164	0.171762	NGEF	3.75984	No Sig
NDUFA6-AS1	-0.412733	1.86076	-3.83326	0.000174518	0.0131442	0.168129	NDUFA6-AS1	3.75816	No Sig
TRIM7	0.788014	2.40824	3.833	0.000174691	0.0131442	0.167202	TRIM7	3.75773	No Sig
GALNT3	0.72122	5.16094	3.82981	0.000176794	0.0132306	0.15599	GALNT3	3.75253	No Sig
HS3ST4	-1.51537	-6.34384	-3.82964	0.000176907	0.0132306	0.155388	HS3ST4	3.75225	Low
CCDC88C	0.561759	3.17115	3.82951	0.000176997	0.0132306	0.154914	CCDC88C	3.75204	No Sig
UHRF1	0.686737	2.00889	3.82933	0.000177118	0.0132306	0.154274	UHRF1	3.75174	No Sig
FIRRE	0.987547	-3.64886	3.82874	0.000177507	0.0132306	0.152219	FIRRE	3.75079	No Sig
VASP	0.491547	6.88952	3.8287	0.000177537	0.0132306	0.152057	VASP	3.75071	No Sig
S100A10	0.607291	10.0242	3.82858	0.000177616	0.0132306	0.151641	S100A10	3.75052	No Sig
CRMP1	-0.756126	2.66125	-3.82591	0.000179405	0.0133051	0.142254	CRMP1	3.74617	No Sig
NCAM1	-1.0099	1.37007	-3.82585	0.000179441	0.0133051	0.142065	NCAM1	3.74608	Low
SV2A	-0.703738	1.37511	-3.8254	0.000179748	0.0133051	0.140464	SV2A	3.74534	No Sig
RAET1E	0.871773	-2.053	3.82539	0.000179753	0.0133051	0.140436	RAET1E	3.74532	No Sig
GDAP1L1	-1.23272	-1.46303	-3.82389	0.00018077	0.0133635	0.13515	GDAP1L1	3.74287	Low
UBA7	0.435978	5.05557	3.82327	0.000181189	0.0133776	0.132982	UBA7	3.74187	No Sig
BCAR3	0.543942	3.93875	3.82088	0.000182821	0.0134773	0.124581	BCAR3	3.73797	No Sig
ENTHD1	1.36515	-3.30697	3.8205	0.000183079	0.0134773	0.12326	ENTHD1	3.73736	High
CHMP2B	0.40009	4.96956	3.81694	0.000185538	0.0136128	0.110766	CHMP2B	3.73157	No Sig
BCL2L15	1.05483	4.45794	3.81582	0.000186321	0.0136361	0.106819	BCL2L15	3.72974	High
PADI1	2.03031	2.00764	3.81501	0.000186888	0.0136605	0.103975	PADI1	3.72842	High
USP2	-0.720924	0.949175	-3.81238	0.000188734	0.0137505	0.0947683	USP2	3.72415	No Sig
GPLD1	-0.711462	-1.99985	-3.8121	0.000188932	0.0137505	0.0937849	GPLD1	3.72369	No Sig
CERS1	-0.924071	-0.0135148	-3.81195	0.000189042	0.0137505	0.0932401	CERS1	3.72344	No Sig
MMAA	0.316875	2.581	3.81192	0.000189059	0.0137505	0.0931584	MMAA	3.7234	No Sig
CCDC149	-0.291814	2.81837	-3.81044	0.000190113	0.0138101	0.0879487	CCDC149	3.72099	No Sig
EPB41L1	0.529663	5.46605	3.80873	0.00019133	0.0138768	0.0819748	EPB41L1	3.71822	No Sig
RRAS	0.499762	6.66483	3.80558	0.000193601	0.0139767	0.0709255	RRAS	3.71309	No Sig
CCAT1	1.65718	-1.24163	3.80455	0.000194348	0.0140014	0.0673186	CCAT1	3.71142	High
PCSK6	0.708791	2.76168	3.80424	0.000194572	0.0140014	0.0662386	PCSK6	3.71092	No Sig
CTNS	-0.284187	2.69732	-3.80412	0.00019466	0.0140014	0.0658184	CTNS	3.71072	No Sig
ELAC1	-0.408093	2.04137	-3.80082	0.000197073	0.0141249	0.0542824	ELAC1	3.70537	No Sig
SCRT1	-1.39943	-4.27489	-3.80012	0.00019759	0.0141426	0.0518307	SCRT1	3.70424	Low
DIRAS1	-0.858693	-0.0443852	-3.79697	0.000199925	0.0142666	0.0408312	DIRAS1	3.69913	No Sig
SIM2	0.951705	0.847145	3.79538	0.000201118	0.0143106	0.0352609	SIM2	3.69655	No Sig
GDF11	-0.485648	1.32183	-3.79533	0.000201158	0.0143106	0.0350771	GDF11	3.69646	No Sig
GNG5	0.310078	7.26762	3.79405	0.000202119	0.0143615	0.0306134	GNG5	3.69439	No Sig
FITM2	-0.39661	1.74519	-3.79358	0.000202474	0.014368	0.028972	FITM2	3.69363	No Sig
FOXP4	-0.441921	4.67731	-3.79284	0.000203032	0.0143689	0.026396	FOXP4	3.69244	No Sig
GNAO1	-0.848546	1.59615	-3.79261	0.000203206	0.0143689	0.025596	GNAO1	3.69206	No Sig
ZNF771	-0.384321	1.19726	-3.79058	0.000204747	0.0144568	0.0185213	ZNF771	3.68878	No Sig
CPEB1-AS1	-1.24555	-5.94855	-3.79033	0.000204942	0.0144568	0.0176307	CPEB1-AS1	3.68837	Low
ATP6V0E2-AS1	-0.668193	-0.72659	-3.78962	0.000205482	0.0144775	0.0151667	ATP6V0E2-AS1	3.68723	No Sig
THAP9-AS1	0.425313	4.31739	3.78833	0.00020647	0.0145296	0.0106811	THAP9-AS1	3.68514	No Sig
INF2	0.569912	6.26159	3.78566	0.000208534	0.0146572	0.00137161	INF2	3.68082	No Sig
ANXA11	0.432031	7.98233	3.78519	0.000208901	0.0146654	-0.000276026	ANXA11	3.68006	No Sig
PTER	0.437275	2.54645	3.78479	0.000209211	0.0146696	-0.00166485	PTER	3.67941	No Sig
MTURN	-0.407255	3.05122	-3.78415	0.000209714	0.0146872	-0.00390972	MTURN	3.67837	No Sig
PSKH1	-0.298665	3.57262	-3.78164	0.000211682	0.0147897	-0.0126492	PSKH1	3.67432	No Sig
MACC1	0.792558	2.45843	3.77827	0.000214353	0.0149585	-0.0243845	MACC1	3.66887	No Sig
PLCD3	0.712897	5.12866	3.7779	0.000214643	0.0149609	-0.0256489	PLCD3	3.66828	No Sig
UGT1A10	2.08739	3.16851	3.77715	0.000215249	0.0149678	-0.0282879	UGT1A10	3.66706	High
PCSK1	-1.32801	1.11666	-3.77714	0.000215253	0.0149678	-0.0283053	PCSK1	3.66705	Low
RGAG4	-0.719245	1.40605	-3.77539	0.000216658	0.0149966	-0.0343929	RGAG4	3.66422	No Sig
ATP6V0E2	-0.532464	4.5071	-3.77535	0.000216692	0.0149966	-0.034538	ATP6V0E2	3.66416	No Sig
CYBA	0.612801	8.34663	3.77465	0.000217251	0.0150175	-0.0369497	CYBA	3.66304	No Sig
SLC25A11	-0.259237	5.13694	-3.77157	0.000219751	0.0151724	-0.0476523	SLC25A11	3.65807	No Sig
F2	-1.64277	-4.69964	-3.77082	0.000220371	0.0151973	-0.0502877	F2	3.65685	Low
TTC7B	-0.523802	3.62725	-3.76807	0.000222631	0.0153184	-0.0598312	TTC7B	3.65241	No Sig
ASB16	-0.648298	-0.921496	-3.76804	0.00022265	0.0153184	-0.0599118	ASB16	3.65238	No Sig
KCNG2	-1.17003	-3.71745	-3.76684	0.000223651	0.0153613	-0.0641066	KCNG2	3.65043	Low
TCEAL3	-0.381615	4.95888	-3.76659	0.000223857	0.0153613	-0.06497	TCEAL3	3.65003	No Sig
GPR150	-0.622719	-1.86364	-3.76559	0.000224686	0.0153762	-0.0684277	GPR150	3.64842	No Sig
TMEM88	-0.514274	2.63346	-3.76445	0.000225639	0.0153974	-0.0723846	TMEM88	3.64659	No Sig
FAHD2P1	1.83333	-2.94103	3.76261	0.000227185	0.0154561	-0.0787724	FAHD2P1	3.64362	High
CDC20	0.746099	3.68643	3.76248	0.000227291	0.0154561	-0.0792092	CDC20	3.64342	No Sig
NAP1L5	-0.579541	1.57111	-3.76159	0.000228042	0.0154704	-0.0822938	NAP1L5	3.64198	No Sig
GCNT3	1.18974	5.58485	3.75947	0.000229845	0.0155395	-0.0896558	GCNT3	3.63857	High
EFCC1	-0.488446	0.949932	-3.75872	0.000230483	0.0155647	-0.0922513	EFCC1	3.63736	No Sig
AQP5	1.71356	4.39272	3.75718	0.0002318	0.0156356	-0.0975779	AQP5	3.63489	High
DIAPH2-AS1	1.11775	-1.25193	3.75618	0.000232659	0.0156574	-0.101035	DIAPH2-AS1	3.63328	High
ATP1B2	-0.672729	0.0997841	-3.75572	0.000233054	0.015666	-0.102622	ATP1B2	3.63254	No Sig
ITGA6	0.586175	5.74377	3.7554	0.000233328	0.0156664	-0.103722	ITGA6	3.63203	No Sig
PKP3	0.745614	5.62565	3.75496	0.000233715	0.0156744	-0.105269	PKP3	3.63131	No Sig
PRKCI	0.494265	3.95958	3.75442	0.000234179	0.0156783	-0.107127	PRKCI	3.63045	No Sig
MED14OS	-0.396291	-0.489592	-3.75427	0.000234309	0.0156783	-0.107643	MED14OS	3.63021	No Sig
ADAM9	0.622504	5.98549	3.75043	0.000237662	0.0158433	-0.120932	ADAM9	3.62404	No Sig
GPR162	-0.611899	1.86144	-3.75021	0.000237857	0.0158433	-0.121697	GPR162	3.62368	No Sig
EXOSC7	0.277493	5.06884	3.7494	0.000238566	0.0158725	-0.124478	EXOSC7	3.62239	No Sig
GOLM1	0.530766	6.9527	3.74791	0.00023989	0.0159425	-0.129653	GOLM1	3.61999	No Sig
CYP27C1	1.19734	-1.30375	3.74682	0.000240853	0.0159884	-0.1334	CYP27C1	3.61825	High
FGF14	-0.89746	-0.714658	-3.74485	0.00024261	0.0160685	-0.140194	FGF14	3.61509	No Sig
PKN2	0.448296	3.48119	3.74428	0.000243126	0.0160845	-0.14218	PKN2	3.61417	No Sig
PGM2L1	0.550951	2.27903	3.74395	0.000243427	0.0160862	-0.143334	PGM2L1	3.61363	No Sig
KB-1592A4.14	-1.61764	-8.1638	-3.74221	0.000244988	0.0161529	-0.149309	KB-1592A4.14	3.61086	Low
EFR3B	-0.718802	-1.1094	-3.74115	0.000245954	0.0161802	-0.152988	EFR3B	3.60915	No Sig
LY6G5C	-0.3373	1.69328	-3.74048	0.000246561	0.0161908	-0.155292	LY6G5C	3.60808	No Sig
PAWR	0.377916	4.0495	3.74036	0.000246669	0.0161908	-0.155701	PAWR	3.60789	No Sig
FOXRED2	-0.402375	1.56464	-3.73873	0.000248157	0.0162702	-0.161322	FOXRED2	3.60527	No Sig
PITX1	1.41004	2.97328	3.73822	0.000248626	0.0162827	-0.163086	PITX1	3.60445	High
GADD45G	-0.57716	3.79981	-3.73684	0.000249892	0.0163134	-0.167836	GADD45G	3.60225	No Sig
BCL2L14	1.04718	2.02542	3.73679	0.00024994	0.0163134	-0.168014	BCL2L14	3.60216	High
SLC29A4	-0.918073	2.45343	-3.73665	0.00025007	0.0163134	-0.168499	SLC29A4	3.60194	No Sig
KBTBD6	-0.365395	1.34771	-3.7362	0.000250487	0.0163134	-0.170057	KBTBD6	3.60121	No Sig
MAPK10	-0.658947	2.24475	-3.73569	0.000250956	0.0163135	-0.171805	MAPK10	3.6004	No Sig
SGSM1	-0.761727	0.0673264	-3.73559	0.000251045	0.0163135	-0.172137	SGSM1	3.60025	No Sig
TMEM151A	-1.0029	-0.317363	-3.73275	0.000253689	0.016467	-0.181928	TMEM151A	3.5957	Low
TNFRSF21	0.557615	6.0179	3.73167	0.000254704	0.0165102	-0.18566	TNFRSF21	3.59396	No Sig
PSORS1C3	1.58472	-0.768548	3.73144	0.000254919	0.0165102	-0.186448	PSORS1C3	3.5936	High
DYNLT3P2	-1.56935	-8.64336	-3.73049	0.000255816	0.0165329	-0.189729	DYNLT3P2	3.59207	Low
GS1-72M22.1	-1.26946	-3.39692	-3.73028	0.000256013	0.0165329	-0.19045	GS1-72M22.1	3.59174	Low
CIRBP	-0.345049	8.05148	-3.73017	0.000256116	0.0165329	-0.190826	CIRBP	3.59156	No Sig
FAM162A	0.284493	5.96504	3.72966	0.000256598	0.0165457	-0.19258	FAM162A	3.59075	No Sig
CTNND1	0.416534	6.39088	3.72871	0.000257494	0.0165853	-0.19584	CTNND1	3.58923	No Sig
FLNB-AS1	0.930357	-0.712469	3.72766	0.000258494	0.0166131	-0.19946	FLNB-AS1	3.58755	No Sig
LMO4	0.563824	5.99786	3.72698	0.000259143	0.0166352	-0.201803	LMO4	3.58646	No Sig
FXR2	-0.281148	4.23642	-3.7267	0.000259405	0.0166352	-0.202747	FXR2	3.58602	No Sig
NOTCH2NL	0.529551	3.04793	3.72534	0.000260712	0.0166824	-0.207442	NOTCH2NL	3.58384	No Sig
PTGES	0.966791	4.13771	3.72501	0.000261026	0.0166843	-0.208567	PTGES	3.58332	No Sig
ARHGEF26-AS1	-1.16005	-2.62833	-3.72455	0.000261469	0.0166944	-0.210152	ARHGEF26-AS1	3.58258	Low
NRIP2	-0.455899	0.881956	-3.72323	0.000262735	0.0167569	-0.214663	NRIP2	3.58048	No Sig
TRAF4	0.395323	5.50161	3.72259	0.000263363	0.0167787	-0.216893	TRAF4	3.57945	No Sig
PPP1R1A	-1.37759	2.102	-3.72218	0.000263755	0.0167854	-0.218284	PPP1R1A	3.5788	Low
MAL2	0.741726	6.57079	3.72137	0.000264545	0.0167992	-0.221078	MAL2	3.5775	No Sig
PSPN	-0.348374	-0.312348	-3.71912	0.000266737	0.01692	-0.228785	PSPN	3.57392	No Sig
ZC3H12A	0.680544	3.9187	3.71681	0.000269016	0.0170277	-0.236732	ZC3H12A	3.57022	No Sig
TJP2	0.465384	4.88078	3.71348	0.000272321	0.0171997	-0.248136	TJP2	3.56492	No Sig
SH3RF2	1.15017	3.10553	3.71189	0.00027392	0.0172315	-0.253604	SH3RF2	3.56238	High
CHID1	-0.212843	6.2604	-3.71047	0.000275344	0.0172817	-0.258446	CHID1	3.56012	No Sig
SLC23A2	-0.444399	2.59354	-3.71043	0.000275391	0.0172817	-0.258606	SLC23A2	3.56005	No Sig
STK39	0.437591	4.75453	3.71002	0.000275797	0.0172837	-0.259983	STK39	3.55941	No Sig
FBXL21	-1.46975	-8.35964	-3.70889	0.000276944	0.0172837	-0.263856	FBXL21	3.55761	Low
KIF5C	-0.904415	0.202566	-3.70887	0.000276967	0.0172837	-0.263935	KIF5C	3.55757	No Sig
PGM5P3-AS1	-1.75556	-2.74319	-3.70869	0.000277145	0.0172837	-0.264536	PGM5P3-AS1	3.55729	Low
SYT14	-1.11762	-3.27635	-3.70836	0.000277488	0.0172837	-0.26569	SYT14	3.55676	Low
MBOAT1	0.734491	2.42899	3.70776	0.000278092	0.0173029	-0.267719	MBOAT1	3.55581	No Sig
ERBB3	0.69099	5.73898	3.70661	0.000279271	0.0173578	-0.271672	ERBB3	3.55397	No Sig
MSLN	1.72683	6.53537	3.70598	0.000279915	0.0173794	-0.273821	MSLN	3.55297	High
RRM2	0.694176	3.38037	3.70515	0.000280765	0.0174126	-0.276654	RRM2	3.55166	No Sig
LSINCT5	-1.08803	-9.0047	-3.70377	0.000282195	0.0174432	-0.281396	LSINCT5	3.54945	Low
NGFRAP1	-0.353169	6.83534	-3.70376	0.000282203	0.0174432	-0.281423	NGFRAP1	3.54944	No Sig
ST6GALNAC5	-0.85417	1.21717	-3.70354	0.000282433	0.0174432	-0.282184	ST6GALNAC5	3.54908	No Sig
BSN	-0.864236	-2.51067	-3.70268	0.000283321	0.0174796	-0.285116	BSN	3.54772	No Sig
RAB38	0.598867	1.7413	3.70122	0.000284846	0.0175475	-0.290125	RAB38	3.54539	No Sig
ALPP	2.14336	-2.27696	3.70105	0.000285021	0.0175475	-0.290699	ALPP	3.54512	High
RAB36	-0.513647	1.92034	-3.70062	0.000285472	0.0175568	-0.292177	RAB36	3.54444	No Sig
AMER3	-1.39842	-2.70613	-3.69943	0.000286718	0.017615	-0.296243	AMER3	3.54254	Low
ST3GAL2	-0.408887	3.10419	-3.69911	0.000287052	0.017617	-0.297328	ST3GAL2	3.54204	No Sig
ZNF491	-0.523941	-1.00268	-3.69876	0.00028742	0.0176211	-0.298523	ZNF491	3.54148	No Sig
ST3GAL1	0.563051	4.19321	3.69657	0.000289725	0.0176883	-0.305981	ST3GAL1	3.53801	No Sig
HAO1	-1.83504	-5.51707	-3.69622	0.000290103	0.0176929	-0.3072	HAO1	3.53745	Low
PVT1	0.772825	3.58018	3.69565	0.000290706	0.0176929	-0.309136	PVT1	3.53655	No Sig
WASF3	-0.542468	0.769686	-3.69513	0.000291259	0.0177082	-0.310912	WASF3	3.53572	No Sig
UGT1A1	1.77326	-0.980781	3.69229	0.000294297	0.0178467	-0.320595	UGT1A1	3.53121	High
HSH2D	0.571627	3.70604	3.69215	0.000294453	0.0178467	-0.321091	HSH2D	3.53098	No Sig
PHLDA2	0.933637	5.12957	3.69056	0.000296162	0.0179132	-0.326491	PHLDA2	3.52847	No Sig
FIGF	-0.915451	-1.91735	-3.68894	0.000297925	0.0179402	-0.332032	FIGF	3.52589	No Sig
EPHA1	0.484941	3.58182	3.68884	0.000298036	0.0179402	-0.33238	EPHA1	3.52573	No Sig
MAPK12	-0.595909	2.29732	-3.68874	0.00029814	0.0179402	-0.332703	MAPK12	3.52558	No Sig
PDP1	0.465136	3.30911	3.68819	0.000298737	0.0179576	-0.334571	PDP1	3.52471	No Sig
SHB	0.452891	4.44104	3.68755	0.000299445	0.0179818	-0.336782	SHB	3.52368	No Sig
NMI	0.417276	4.39708	3.68724	0.000299782	0.0179836	-0.337831	NMI	3.52319	No Sig
LDHA	0.558458	8.92458	3.68637	0.000300729	0.0179912	-0.340773	LDHA	3.52183	No Sig
PART1	-1.38969	-2.80998	-3.68534	0.000301862	0.0179912	-0.344283	PART1	3.52019	Low
GRM7-AS3	-1.92518	-7.01212	-3.6852	0.000302017	0.0179912	-0.344763	GRM7-AS3	3.51997	Low
PECR	0.425716	3.20038	3.68516	0.000302061	0.0179912	-0.344898	PECR	3.51991	No Sig
ATP6V1G2	-0.573557	-0.182369	-3.68374	0.000303635	0.0180666	-0.349749	ATP6V1G2	3.51765	No Sig
KCNA5	-1.07106	-0.573962	-3.68177	0.000305824	0.0181687	-0.356452	KCNA5	3.51453	Low
TNFRSF12A	0.629592	7.04707	3.68164	0.000305972	0.0181687	-0.356902	TNFRSF12A	3.51432	No Sig
PTPRN	-1.27142	3.72662	-3.68112	0.000306547	0.0181691	-0.358653	PTPRN	3.5135	Low
FAM171A2	-0.632248	0.0022	-3.67986	0.000307959	0.0182174	-0.362943	FAM171A2	3.51151	No Sig
FAR2P2	-0.913618	1.27403	-3.67952	0.000308348	0.0182174	-0.364119	FAR2P2	3.51096	No Sig
NOTCH4	-0.353208	2.99192	-3.67877	0.000309187	0.01824	-0.366656	NOTCH4	3.50978	No Sig
ELMO1	-0.610445	3.58315	-3.67862	0.000309353	0.01824	-0.367156	ELMO1	3.50955	No Sig
SLC4A8	-0.665103	-0.084633	-3.6763	0.000311984	0.0183285	-0.375056	SLC4A8	3.50587	No Sig
RIPK3	0.545114	3.82047	3.67619	0.000312106	0.0183285	-0.375421	RIPK3	3.5057	No Sig
PARK2	-0.471205	-0.477447	-3.67592	0.00031242	0.0183285	-0.376359	PARK2	3.50526	No Sig
TCIRG1	0.606964	6.56028	3.67557	0.000312815	0.0183334	-0.377539	TCIRG1	3.50471	No Sig
KCNK5	0.766351	3.83403	3.67454	0.000313984	0.0183651	-0.381018	KCNK5	3.50309	No Sig
SLC16A3	0.733407	6.46437	3.67028	0.000318901	0.0185905	-0.395514	SLC16A3	3.49634	No Sig
KCNQ4	0.742245	0.164353	3.66937	0.000319959	0.0185905	-0.398602	KCNQ4	3.49491	No Sig
DIAPH1	0.337103	5.85216	3.66927	0.000320071	0.0185905	-0.39893	DIAPH1	3.49475	No Sig
SUCLG2	0.345899	5.05961	3.66918	0.000320174	0.0185905	-0.399228	SUCLG2	3.49461	No Sig
CASC11	1.20132	-3.70095	3.66881	0.000320604	0.0185905	-0.400481	CASC11	3.49403	High
PSCA	2.09303	5.6003	3.66878	0.000320645	0.0185905	-0.4006	PSCA	3.49398	High
ZWINT	0.488638	3.72441	3.66863	0.000320817	0.0185905	-0.401099	ZWINT	3.49374	No Sig
ZNF600	0.431029	2.47093	3.66818	0.000321347	0.0185905	-0.402639	ZNF600	3.49303	No Sig
HJURP	0.72107	1.55697	3.66814	0.000321383	0.0185905	-0.402743	HJURP	3.49298	No Sig
IKBKB	0.345943	4.66236	3.66792	0.000321648	0.0185905	-0.403514	IKBKB	3.49262	No Sig
VSIG2	1.27823	5.57964	3.66595	0.000323958	0.0186871	-0.410188	VSIG2	3.48951	High
KCNJ6	-1.12741	-3.30891	-3.66467	0.000325468	0.0187496	-0.414525	KCNJ6	3.48749	Low
GPR142	-1.47078	-2.59377	-3.66449	0.000325682	0.0187496	-0.415139	GPR142	3.48721	Low
MXRA7	-0.464392	6.37349	-3.6635	0.000326853	0.018774	-0.418485	MXRA7	3.48565	No Sig
TRIM5	0.418142	3.13335	3.66335	0.000327035	0.018774	-0.419003	TRIM5	3.48541	No Sig
S100A16	0.659335	8.27502	3.66327	0.000327123	0.018774	-0.419255	S100A16	3.48529	No Sig
KCNH6	-1.53977	-1.61638	-3.66221	0.00032839	0.0187969	-0.422859	KCNH6	3.48361	Low
C6orf132	0.961488	3.83781	3.66102	0.000329817	0.0188579	-0.426904	C6orf132	3.48173	No Sig
DNAH3	1.02435	-0.955673	3.65852	0.000332822	0.0190111	-0.435361	DNAH3	3.47779	High
ZFYVE19	0.32744	4.54361	3.65596	0.000335927	0.0191472	-0.444019	ZFYVE19	3.47375	No Sig
C3orf18	-0.418878	1.89609	-3.65588	0.000336025	0.0191472	-0.444291	C3orf18	3.47363	No Sig
KIAA1324	-1.08381	3.99444	-3.65513	0.000336939	0.0191666	-0.446824	KIAA1324	3.47245	Low
TPPP3	-0.623095	5.47662	-3.65486	0.000337272	0.0191666	-0.447745	TPPP3	3.47202	No Sig
SLC2A11	-0.280863	3.06968	-3.65466	0.000337509	0.0191666	-0.448398	SLC2A11	3.47172	No Sig
RBM41	0.42254	2.27827	3.65407	0.000338238	0.0191744	-0.45041	RBM41	3.47078	No Sig
TMEM92	1.18127	3.77227	3.65393	0.000338414	0.0191744	-0.450895	TMEM92	3.47055	High
LY6H	-0.901619	0.908172	-3.65375	0.000338628	0.0191744	-0.451486	LY6H	3.47028	No Sig
BEST4	0.661421	-0.96123	3.65119	0.000341786	0.0192972	-0.460139	BEST4	3.46625	No Sig
FXYD1	-0.684341	3.52976	-3.65087	0.000342188	0.0193013	-0.461236	FXYD1	3.46573	No Sig
FAM83B	1.15152	0.560606	3.64987	0.000343429	0.0193527	-0.46461	FAM83B	3.46416	High
RIMS4	-1.13747	-4.51827	-3.64923	0.00034422	0.0193786	-0.466754	RIMS4	3.46316	Low
KRT8P33	0.486595	-0.571613	3.64883	0.000344722	0.0193796	-0.468112	KRT8P33	3.46253	No Sig
ARHGAP42	0.628046	1.61125	3.64838	0.000345289	0.0193796	-0.469645	ARHGAP42	3.46182	No Sig
PITPNA-AS1	-0.365001	3.06646	-3.64746	0.000346432	0.0194037	-0.472724	PITPNA-AS1	3.46038	No Sig
DEFB132	-1.05629	-9.01577	-3.6472	0.000346759	0.0194037	-0.473603	DEFB132	3.45997	Low
GPR39	0.754384	2.15839	3.64702	0.000346985	0.0194037	-0.474212	GPR39	3.45969	No Sig
LIPH	1.00619	4.17461	3.64519	0.000349296	0.019505	-0.480399	LIPH	3.45681	High
CACNA1B	-1.25138	-3.49586	-3.64506	0.000349464	0.019505	-0.480846	CACNA1B	3.4566	Low
LAD1	0.798176	6.94387	3.64352	0.000351415	0.0195775	-0.486035	LAD1	3.45418	No Sig
CKLF	0.429213	6.50812	3.64348	0.000351459	0.0195775	-0.486151	CKLF	3.45413	No Sig
TTF2	0.470538	2.40899	3.64287	0.000352245	0.0195775	-0.488235	TTF2	3.45316	No Sig
GCK	-0.926364	-0.142023	-3.64208	0.000353254	0.0195858	-0.490899	GCK	3.45191	No Sig
TXN	0.38224	8.00459	3.63866	0.000357646	0.0198106	-0.502415	TXN	3.44655	No Sig
TES	0.459519	5.39147	3.63779	0.000358772	0.0198354	-0.505345	TES	3.44518	No Sig
RTKN2	0.747969	0.702329	3.6368	0.000360064	0.0198881	-0.508695	RTKN2	3.44362	No Sig
FAM163A	-1.07266	-1.92093	-3.63596	0.000361156	0.0199127	-0.511517	FAM163A	3.4423	Low
RN7SL12P	1.61815	-8.54073	3.63575	0.000361425	0.0199127	-0.51221	RN7SL12P	3.44198	High
GRHL2	1.08738	2.32232	3.63551	0.000361742	0.0199127	-0.513028	GRHL2	3.4416	High
FA2H	0.847448	4.30251	3.63541	0.00036187	0.0199127	-0.513357	FA2H	3.44145	No Sig
DNAJC12	-0.703251	3.38571	-3.63488	0.000362568	0.019916	-0.515152	DNAJC12	3.44061	No Sig
C1QL1	-1.07845	0.96828	-3.63239	0.000365836	0.0200743	-0.523511	C1QL1	3.43671	Low
UNC13A	-0.998857	-0.640437	-3.63111	0.000367531	0.0201035	-0.527819	UNC13A	3.43471	No Sig
IFIT2	0.566075	2.65969	3.6311	0.000367541	0.0201035	-0.527845	IFIT2	3.43469	No Sig
TECTA	-0.532779	-2.88571	-3.63095	0.000367741	0.0201035	-0.528351	TECTA	3.43446	No Sig
CSN1S1	-1.92626	-7.09572	-3.62925	0.000370005	0.0201783	-0.534071	CSN1S1	3.43179	Low
FAM46C	-0.624181	2.46278	-3.62863	0.000370832	0.0201783	-0.536148	FAM46C	3.43082	No Sig
RMI2	0.521231	2.85399	3.6281	0.000371549	0.0201985	-0.537949	RMI2	3.42998	No Sig
GPRASP2	-0.531232	1.97388	-3.62681	0.000373282	0.0202383	-0.542283	GPRASP2	3.42796	No Sig
TRAF3IP2-AS1	-0.394034	1.58353	-3.62678	0.000373317	0.0202383	-0.542371	TRAF3IP2-AS1	3.42792	No Sig
RN7SL270P	1.44047	-8.49789	3.62613	0.000374194	0.0202653	-0.544558	RN7SL270P	3.4269	High
KRT16P2	1.98559	-3.99886	3.62569	0.000374786	0.0202653	-0.54603	KRT16P2	3.42622	High
UBE2D4	-0.226612	3.55712	-3.62564	0.000374854	0.0202653	-0.546198	UBE2D4	3.42614	No Sig
KCNJ15	1.18273	3.39708	3.62522	0.000375421	0.0202772	-0.547606	KCNJ15	3.42548	High
MIR497HG	-0.498218	1.73126	-3.62437	0.000376576	0.0203209	-0.550467	MIR497HG	3.42415	No Sig
MCOLN1	-0.313475	4.22449	-3.6233	0.000378033	0.0203807	-0.554064	MCOLN1	3.42247	No Sig
PMF1-BGLAP	-0.352381	2.30951	-3.62206	0.00037972	0.0204495	-0.558212	PMF1-BGLAP	3.42054	No Sig
SLC35A3	0.492805	3.20315	3.62185	0.000380007	0.0204495	-0.558915	SLC35A3	3.42021	No Sig
CLDN10-AS1	1.61846	-2.99834	3.62158	0.000380387	0.0204512	-0.559848	CLDN10-AS1	3.41977	High
HERC6	0.531399	2.94004	3.62043	0.000381966	0.0205172	-0.563704	HERC6	3.41798	No Sig
N6AMT2	-0.248986	2.84708	-3.6197	0.000382962	0.0205518	-0.56613	N6AMT2	3.41684	No Sig
TCEAL5	-1.13938	-0.36391	-3.61935	0.000383449	0.0205568	-0.567313	TCEAL5	3.41629	Low
PTPRH	0.6422	4.23548	3.61913	0.000383756	0.0205568	-0.568059	PTPRH	3.41594	No Sig
USP43	0.446944	1.41272	3.61708	0.00038659	0.0206707	-0.574911	USP43	3.41275	No Sig
EXOC3-AS1	-0.393433	1.0442	-3.6166	0.000387269	0.0206784	-0.576545	EXOC3-AS1	3.41199	No Sig
FRMD4B	0.480482	3.30374	3.61565	0.00038859	0.0206784	-0.579716	FRMD4B	3.41051	No Sig
ARHGAP32	0.506693	2.95644	3.61546	0.000388853	0.0206784	-0.580345	ARHGAP32	3.41021	No Sig
CASP8	0.522899	3.88017	3.61521	0.000389205	0.0206784	-0.581188	CASP8	3.40982	No Sig
SLC23A1	0.620324	-0.976402	3.61481	0.000389767	0.0206895	-0.582533	SLC23A1	3.40919	No Sig
ADAM8	0.724008	4.64717	3.61346	0.000391662	0.0207524	-0.587048	ADAM8	3.40709	No Sig
BHLHE40	0.640032	6.98064	3.61311	0.000392154	0.0207597	-0.588218	BHLHE40	3.40654	No Sig
VSIG1	1.54726	2.70673	3.61278	0.000392624	0.0207658	-0.589334	VSIG1	3.40602	High
ST3GAL3	-0.341014	2.67995	-3.61233	0.000393254	0.0207734	-0.590825	ST3GAL3	3.40533	No Sig
HPDL	0.807674	0.343026	3.61218	0.000393477	0.0207734	-0.591354	HPDL	3.40508	No Sig
EPB41L3	-0.638393	3.37129	-3.61182	0.000393982	0.0207813	-0.592547	EPB41L3	3.40452	No Sig
CLCN1	1.15686	-1.99067	3.6113	0.000394713	0.0207824	-0.594274	CLCN1	3.40372	High
KRT6A	2.18869	2.60381	3.61057	0.000395753	0.0208184	-0.596724	KRT6A	3.40258	High
SSR4	-0.308567	8.98116	-3.60952	0.000397256	0.0208788	-0.600253	SSR4	3.40093	No Sig
DNAI2	-1.54137	-5.55751	-3.6084	0.000398857	0.0209441	-0.603999	DNAI2	3.39918	Low
RUNDC3A	-1.07394	1.85482	-3.60799	0.000399443	0.0209561	-0.605365	RUNDC3A	3.39855	Low
MEG9	-0.89399	-1.18135	-3.60759	0.000400019	0.0209675	-0.606707	MEG9	3.39792	No Sig
TOM1L2	-0.382555	3.62168	-3.60727	0.000400469	0.0209723	-0.607753	TOM1L2	3.39743	No Sig
CLDN1	0.802959	5.21095	3.60637	0.000401774	0.0210219	-0.610783	CLDN1	3.39602	No Sig
S100A6	0.68126	12.0484	3.60482	0.000404012	0.021087	-0.615953	S100A6	3.39361	No Sig
NAP1L3	-0.663559	1.20628	-3.6048	0.000404043	0.021087	-0.616025	NAP1L3	3.39357	No Sig
ETV7	0.50198	2.60338	3.60476	0.000404099	0.021087	-0.616152	ETV7	3.39351	No Sig
ID1	0.667258	6.50154	3.6045	0.000404475	0.0210878	-0.61702	ID1	3.39311	No Sig
FRRS1	0.859645	1.18913	3.60393	0.000405299	0.0210949	-0.618913	FRRS1	3.39222	No Sig
DHCR24	0.624342	5.52588	3.60292	0.000406772	0.0211511	-0.622291	DHCR24	3.39065	No Sig
STIL	0.532018	0.791598	3.60215	0.000407906	0.0211796	-0.624882	STIL	3.38944	No Sig
YWHAZ	0.410877	8.48736	3.60171	0.000408546	0.0211796	-0.626342	YWHAZ	3.38876	No Sig
GRID2IP	0.575384	-1.74744	3.60156	0.000408768	0.0211796	-0.626848	GRID2IP	3.38852	No Sig
CNNM4	0.479923	3.08623	3.60057	0.000410215	0.0212233	-0.630136	CNNM4	3.38699	No Sig
CCDC87	-0.587284	-2.40489	-3.5998	0.00041135	0.0212233	-0.632708	CCDC87	3.38579	No Sig
HNMT	0.482016	5.52519	3.59974	0.000411445	0.0212233	-0.632922	HNMT	3.38569	No Sig
TCEB1P31	1.40114	-8.60527	3.59944	0.000411884	0.0212233	-0.633914	TCEB1P31	3.38523	High
ANXA10	1.59132	5.00313	3.59943	0.000411909	0.0212233	-0.633971	ANXA10	3.3852	High
GABARAP	-0.226697	9.27084	-3.59929	0.000412108	0.0212233	-0.634421	GABARAP	3.38499	No Sig
GALNT5	1.31247	2.53527	3.59926	0.000412149	0.0212233	-0.634514	GALNT5	3.38495	High
UPK2	1.612	-1.76827	3.59845	0.000413348	0.0212653	-0.637216	UPK2	3.38368	High
SCAMP5	-0.656763	3.41605	-3.59802	0.000413994	0.0212653	-0.638671	SCAMP5	3.38301	No Sig
EML6	-0.627252	-0.535459	-3.59798	0.000414054	0.0212653	-0.638805	EML6	3.38294	No Sig
SPATS2L	0.468958	6.93453	3.59646	0.000416306	0.0213623	-0.643855	SPATS2L	3.38059	No Sig
CACNA1C	-0.605264	2.3889	-3.59209	0.000422883	0.0216428	-0.658442	CACNA1C	3.37378	No Sig
KIF5A	-0.804564	-0.509358	-3.59147	0.00042382	0.0216718	-0.660501	KIF5A	3.37282	No Sig
CHPT1	0.459398	4.86661	3.59022	0.000425711	0.0217169	-0.664643	CHPT1	3.37088	No Sig
COX6B2	1.26869	1.53652	3.5902	0.000425754	0.0217169	-0.664737	COX6B2	3.37084	High
CCDC68	0.661049	1.74283	3.58988	0.000426231	0.0217169	-0.665778	CCDC68	3.37036	No Sig
TRIB2	0.500676	4.64216	3.58969	0.00042653	0.0217169	-0.666432	TRIB2	3.37005	No Sig
TMEM51-AS1	0.494411	0.960889	3.5896	0.000426664	0.0217169	-0.666723	TMEM51-AS1	3.36991	No Sig
NEU1	-0.331563	5.23094	-3.58943	0.000426928	0.0217169	-0.667298	NEU1	3.36965	No Sig
HAGH	-0.260774	5.36056	-3.58708	0.000430528	0.0218299	-0.675111	HAGH	3.366	No Sig
C15orf61	-0.264937	1.3501	-3.58676	0.000431022	0.0218299	-0.676179	C15orf61	3.3655	No Sig
RAB26	-0.801849	2.34186	-3.58672	0.000431078	0.0218299	-0.6763	RAB26	3.36544	No Sig
PRSS8	1.19412	6.34653	3.58652	0.000431387	0.0218299	-0.676965	PRSS8	3.36513	High
JAKMIP3	-0.699145	-2.7137	-3.58567	0.000432711	0.0218752	-0.679818	JAKMIP3	3.3638	No Sig
C5orf38	-1.52852	-0.339336	-3.58512	0.000433563	0.0218752	-0.681647	C5orf38	3.36295	Low
KLHDC7B	1.15529	0.69097	3.58511	0.000433574	0.0218752	-0.681671	KLHDC7B	3.36294	High
CENPK	0.594203	1.87715	3.58498	0.000433776	0.0218752	-0.682104	CENPK	3.36273	No Sig
MAGED4	-0.736699	2.61573	-3.58465	0.000434289	0.0218823	-0.683204	MAGED4	3.36222	No Sig
BMP6	-0.683392	-0.0266456	-3.58441	0.000434663	0.0218823	-0.684004	BMP6	3.36185	No Sig
MUC4	1.39655	2.91301	3.58357	0.000435964	0.0218953	-0.686785	MUC4	3.36055	High
CLDN23	0.76947	3.17331	3.58352	0.000436043	0.0218953	-0.686953	CLDN23	3.36047	No Sig
RNASEK	-0.295201	8.22899	-3.58313	0.000436644	0.0219066	-0.688234	RNASEK	3.35987	No Sig
MAGED4B	-0.670055	3.76363	-3.58286	0.000437064	0.021909	-0.689129	MAGED4B	3.35946	No Sig
U47924.31	-0.406325	0.825765	-3.58184	0.000438665	0.0219238	-0.69253	U47924.31	3.35787	No Sig
GNG4	-0.908857	1.52399	-3.58171	0.000438866	0.0219238	-0.692956	GNG4	3.35767	No Sig
CCNB2	0.703769	2.8977	3.58168	0.000438914	0.0219238	-0.693059	CCNB2	3.35762	No Sig
CHST10	-0.448049	1.94093	-3.58148	0.000439233	0.0219238	-0.693734	CHST10	3.3573	No Sig
KRT18P17	1.32797	-5.48164	3.57997	0.000441612	0.0219989	-0.698759	KRT18P17	3.35496	High
LA16c-352F7.1	-1.7014	-6.94082	-3.57981	0.000441865	0.0219989	-0.699292	LA16c-352F7.1	3.35471	Low
CLDN16	0.914804	-1.17421	3.5795	0.000442354	0.0220046	-0.70032	CLDN16	3.35423	No Sig
DLG3	0.346484	4.30452	3.57679	0.000446644	0.0221795	-0.709297	DLG3	3.35004	No Sig
OPRD1	-0.914889	-3.79882	-3.5765	0.000447107	0.0221795	-0.710261	OPRD1	3.34959	No Sig
CTIF	-0.3717	3.59164	-3.57581	0.000448212	0.0221795	-0.712557	CTIF	3.34852	No Sig
VEZT	0.361005	4.90299	3.57572	0.000448364	0.0221795	-0.712873	VEZT	3.34837	No Sig
PHACTR3	1.31092	2.1838	3.57519	0.000449205	0.0221812	-0.714614	PHACTR3	3.34756	High
ANK2	-0.825703	1.63749	-3.57503	0.000449462	0.0221812	-0.715147	ANK2	3.34731	No Sig
CHN1	-0.529648	3.42825	-3.57489	0.000449693	0.0221812	-0.715624	CHN1	3.34708	No Sig
KNTC1	0.438586	2.7621	3.57461	0.000450143	0.0221847	-0.716554	KNTC1	3.34665	No Sig
WI2-1896O14.1	-0.735581	1.8727	-3.57263	0.000453333	0.0223231	-0.723121	WI2-1896O14.1	3.34358	No Sig
NMU	1.4545	2.64398	3.5713	0.000455478	0.0223866	-0.727511	NMU	3.34153	High
SLC6A14	1.69002	2.56356	3.57112	0.00045577	0.0223866	-0.728108	SLC6A14	3.34125	High
MAP7D2	-0.85186	-0.815964	-3.56968	0.000458125	0.0224646	-0.7329	MAP7D2	3.33902	No Sig
C8orf87	-1.81182	-7.3208	-3.56902	0.000459195	0.0224982	-0.735069	C8orf87	3.338	Low
USP27X	-0.481367	1.26419	-3.56876	0.000459628	0.022499	-0.735945	USP27X	3.33759	No Sig
FBP1	0.640247	5.69357	3.56854	0.00045998	0.022499	-0.736657	FBP1	3.33726	No Sig
NEIL3	0.637388	-1.06886	3.56815	0.000460618	0.0225115	-0.737947	NEIL3	3.33666	No Sig
CRIP1	0.678052	8.79143	3.56614	0.000463928	0.0226543	-0.744604	CRIP1	3.33355	No Sig
IRX6	-1.30105	-5.18052	-3.56399	0.000467499	0.022784	-0.751733	IRX6	3.33022	Low
LAMB3	1.09149	6.97029	3.56384	0.000467752	0.022784	-0.752235	LAMB3	3.32998	High
VGLL1	1.52327	1.63087	3.56307	0.000469028	0.0228272	-0.754769	VGLL1	3.3288	High
ARF6	0.336309	5.50091	3.56122	0.00047212	0.0229586	-0.760877	ARF6	3.32595	No Sig
TRIP6	0.55	5.74593	3.55908	0.000475731	0.0231089	-0.767959	TRIP6	3.32264	No Sig
STYK1	0.944881	1.83171	3.55892	0.000475999	0.0231089	-0.768484	STYK1	3.32239	No Sig
SLC26A11	-0.45962	2.56949	-3.55833	0.000477002	0.0231384	-0.77044	SLC26A11	3.32148	No Sig
BMS1P10	0.727137	0.63323	3.55786	0.000477794	0.0231576	-0.771983	BMS1P10	3.32076	No Sig
FAM83H-AS1	0.714703	2.7211	3.55736	0.000478658	0.0231649	-0.773662	FAM83H-AS1	3.31997	No Sig
SCML2	-0.659402	-1.51128	-3.55731	0.000478736	0.0231649	-0.773813	SCML2	3.3199	No Sig
COL6A4P1	1.45674	-5.53255	3.557	0.000479257	0.0231709	-0.774824	COL6A4P1	3.31943	High
ARHGEF9	-0.267684	3.18952	-3.5544	0.000483709	0.0233458	-0.783418	ARHGEF9	3.31542	No Sig
ARL14EPL	1.56791	-6.99979	3.55396	0.000484469	0.0233458	-0.784877	ARL14EPL	3.31473	High
SALL2	-0.60042	1.54024	-3.55349	0.000485269	0.0233652	-0.786411	SALL2	3.31402	No Sig
PELI3	-0.449316	2.52787	-3.5512	0.000489232	0.0235187	-0.793969	PELI3	3.31049	No Sig
EPHB6	0.743489	3.90547	3.55086	0.000489836	0.023527	-0.795117	EPHB6	3.30995	No Sig
RASA4	-0.456745	4.51125	-3.55	0.000491326	0.0235672	-0.797939	RASA4	3.30863	No Sig
RN7SL832P	-0.561699	-2.53417	-3.54991	0.000491479	0.0235672	-0.798227	RN7SL832P	3.3085	No Sig
DMKN	0.650756	6.1233	3.54943	0.000492321	0.0235883	-0.799818	DMKN	3.30775	No Sig
SIL1	-0.249122	5.84639	-3.54874	0.00049353	0.0236269	-0.802097	SIL1	3.30669	No Sig
KHDRBS2	-1.41719	-4.58986	-3.54625	0.0004979	0.0237802	-0.810289	KHDRBS2	3.30286	Low
PAPPA2	-1.27016	-1.32187	-3.54621	0.000497983	0.0237802	-0.810444	PAPPA2	3.30279	Low
CHST4	1.43797	2.79898	3.546	0.000498357	0.0237802	-0.811141	CHST4	3.30246	High
TMEM104	-0.292186	2.59843	-3.54464	0.000500762	0.0238755	-0.815616	TMEM104	3.30037	No Sig
RSPH9	-0.464346	-0.637885	-3.54378	0.000502282	0.023909	-0.81843	RSPH9	3.29905	No Sig
CPEB1	-0.651162	-0.0248687	-3.53932	0.000510288	0.0242114	-0.833122	CPEB1	3.29218	No Sig
KIF15	0.543219	0.805759	3.53804	0.000512597	0.0242816	-0.837316	KIF15	3.29022	No Sig
IL1A	1.30325	-1.09182	3.53759	0.00051342	0.0243009	-0.838805	IL1A	3.28953	High
SP1	0.3731	4.32528	3.53283	0.000522128	0.0246732	-0.854428	SP1	3.28222	No Sig
PLA2G4D	1.02885	-3.8213	3.53187	0.000523909	0.0247354	-0.85759	PLA2G4D	3.28074	High
SYT5	-1.1264	0.909038	-3.53148	0.000524638	0.0247354	-0.858881	SYT5	3.28014	Low
CTC-248O19.1	-1.15101	-8.88196	-3.53144	0.000524712	0.0247354	-0.859013	CTC-248O19.1	3.28008	Low
C1orf106	1.16043	5.38201	3.52993	0.000527522	0.0248478	-0.863972	C1orf106	3.27776	High
PHLDA1	0.477856	4.74213	3.5292	0.000528873	0.0248808	-0.866348	PHLDA1	3.27665	No Sig
BLACAT1	1.20792	1.17276	3.5291	0.000529071	0.0248808	-0.866696	BLACAT1	3.27649	High
GRIN2C	-0.669324	-3.40816	-3.52721	0.000532617	0.0250274	-0.872898	GRIN2C	3.27359	No Sig
ATP8A2	-0.700584	-1.74692	-3.52685	0.00053328	0.0250385	-0.874053	ATP8A2	3.27305	No Sig
RAMP2	-0.452252	4.89548	-3.52399	0.000538702	0.0252131	-0.883446	RAMP2	3.26865	No Sig
CXorf38	0.327153	3.04833	3.52398	0.000538721	0.0252131	-0.88348	CXorf38	3.26864	No Sig
GRIA3	-0.90951	-0.155957	-3.52343	0.00053976	0.0252214	-0.885269	GRIA3	3.2678	No Sig
ARHGAP8	0.694423	3.53539	3.52288	0.000540809	0.0252228	-0.88707	ARHGAP8	3.26696	No Sig
CMPK2	0.626865	2.49892	3.5227	0.00054116	0.0252228	-0.887674	CMPK2	3.26667	No Sig
RTCA-AS1	-0.481852	-0.121026	-3.52251	0.000541513	0.0252228	-0.888279	RTCA-AS1	3.26639	No Sig
SCEL	1.51704	1.84032	3.52121	0.000544006	0.0252987	-0.892544	SCEL	3.2644	High
DUSP6	0.455244	5.58466	3.51994	0.000546443	0.0253777	-0.896693	DUSP6	3.26245	No Sig
NRG4	0.925418	0.450498	3.51983	0.000546652	0.0253777	-0.897047	NRG4	3.26229	No Sig
NAA38	-0.304743	6.327	-3.51965	0.000547007	0.0253777	-0.89765	NAA38	3.26201	No Sig
KIF20A	0.656693	1.80453	3.51916	0.000547954	0.0254015	-0.899256	KIF20A	3.26126	No Sig
POTEI	-1.36131	-7.14193	-3.51717	0.000551817	0.0255031	-0.905777	POTEI	3.25821	Low
CAPG	0.66778	8.28204	3.51713	0.000551887	0.0255031	-0.905896	CAPG	3.25815	No Sig
PKIG	-0.373015	5.44266	-3.51402	0.000557975	0.0257438	-0.916079	PKIG	3.25339	No Sig
CDCA8	0.582475	2.26323	3.512	0.000561956	0.0258867	-0.922677	CDCA8	3.2503	No Sig
ALPK1	0.444729	2.77788	3.51104	0.000563846	0.0259533	-0.925793	ALPK1	3.24884	No Sig
ATP5A1	-0.231166	7.58228	-3.51056	0.000564808	0.0259772	-0.927376	ATP5A1	3.2481	No Sig
XDH	1.13627	1.47053	3.50899	0.00056794	0.0261007	-0.932508	XDH	3.2457	High
C4BPB	1.09415	3.01232	3.50788	0.000570158	0.0261821	-0.936125	C4BPB	3.244	High
KIZ	-0.292689	3.11465	-3.50736	0.000571191	0.0262014	-0.937805	KIZ	3.24322	No Sig
IGF2BP3	1.31891	0.783709	3.50722	0.000571474	0.0262014	-0.938264	IGF2BP3	3.243	High
UXT-AS1	-0.434668	-0.466344	-3.50506	0.000575834	0.0263763	-0.945317	UXT-AS1	3.2397	No Sig
PRAF2	-0.392481	4.65806	-3.50489	0.000576188	0.0263763	-0.945887	PRAF2	3.23944	No Sig
ZNF69	0.442575	2.14998	3.50423	0.000577525	0.0264168	-0.948038	ZNF69	3.23843	No Sig
ATP1A2	-0.920007	-0.931469	-3.50289	0.000580253	0.0264804	-0.95241	ATP1A2	3.23638	No Sig
RGS7	-0.834621	-0.875531	-3.50277	0.000580489	0.0264804	-0.952788	RGS7	3.23621	No Sig
KRT8P9	1.17323	-8.13831	3.50274	0.000580559	0.0264804	-0.9529	KRT8P9	3.23615	High
TPPP	-0.645681	0.894432	-3.5023	0.000581442	0.0264925	-0.95431	TPPP	3.23549	No Sig
NGLY1	0.219799	3.96026	3.502	0.000582066	0.0265003	-0.955305	NGLY1	3.23503	No Sig
GAS2L1P2	-1.23659	-7.70858	-3.50164	0.0005828	0.0265131	-0.956473	GAS2L1P2	3.23448	Low
FAM129B	0.384732	6.8826	3.50097	0.000584161	0.0265248	-0.958638	FAM129B	3.23347	No Sig
HDAC4	-0.377121	1.67324	-3.50085	0.000584416	0.0265248	-0.959043	HDAC4	3.23328	No Sig
AMACR	-0.407574	3.29251	-3.5002	0.000585745	0.0265538	-0.961151	AMACR	3.23229	No Sig
CAST	0.417958	6.68573	3.5001	0.000585961	0.0265538	-0.961493	CAST	3.23213	No Sig
RCAN2	-0.573202	2.80915	-3.49962	0.00058695	0.0265728	-0.963056	RCAN2	3.2314	No Sig
CTC-487M23.6	-0.395586	-1.56479	-3.49932	0.000587568	0.0265728	-0.964034	CTC-487M23.6	3.23094	No Sig
AGBL4	-1.03903	-3.21061	-3.49923	0.000587743	0.0265728	-0.964309	AGBL4	3.23081	Low
NUSAP1	0.57333	3.25982	3.49794	0.000590426	0.0266735	-0.968534	NUSAP1	3.22883	No Sig
EML1	-0.557537	2.26327	-3.49771	0.000590887	0.0266737	-0.969258	EML1	3.2285	No Sig
KLK7	2.03286	3.02217	3.49469	0.000597193	0.0268755	-0.979106	KLK7	3.22389	High
CXCL12	-0.768807	4.73981	-3.49394	0.000598765	0.0269118	-0.981545	CXCL12	3.22274	No Sig
PEG3	-0.737912	-0.131276	-3.49386	0.000598918	0.0269118	-0.981782	PEG3	3.22263	No Sig
FXYD3	0.889218	8.88916	3.4935	0.000599684	0.0269255	-0.982966	FXYD3	3.22208	No Sig
PLPPR1	-1.21049	-2.36269	-3.4923	0.000602212	0.0270183	-0.986869	PLPPR1	3.22025	Low
KRT8P5	0.980266	-3.5482	3.49153	0.000603832	0.0270702	-0.98936	KRT8P5	3.21908	No Sig
STAT1	0.490384	5.74531	3.49047	0.000606079	0.0271156	-0.992805	STAT1	3.21747	No Sig
TP53I3	0.439557	5.35886	3.49026	0.000606539	0.0271156	-0.993509	TP53I3	3.21714	No Sig
TUBB8P8	1.50968	-7.52912	3.48971	0.000607696	0.0271156	-0.995277	TUBB8P8	3.21631	High
PLEC	0.549201	5.99881	3.4897	0.000607718	0.0271156	-0.99531	PLEC	3.2163	No Sig
PTPRR	0.811256	1.60934	3.48918	0.000608834	0.0271156	-0.997011	PTPRR	3.2155	No Sig
CNIH2	-0.886526	1.30225	-3.48898	0.000609259	0.0271156	-0.997659	CNIH2	3.2152	No Sig
SNCA	-0.639999	2.483	-3.48888	0.000609473	0.0271156	-0.997984	SNCA	3.21505	No Sig
LAMC2	1.0027	6.6257	3.48888	0.000609475	0.0271156	-0.997988	LAMC2	3.21504	High
AFAP1-AS1	1.48876	1.19289	3.48708	0.000613335	0.0272229	-1.00384	AFAP1-AS1	3.2123	High
DNAJC18	-0.38462	2.1321	-3.48688	0.000613747	0.0272229	-1.00447	DNAJC18	3.21201	No Sig
HOXA10-AS	2.13843	-4.82525	3.48474	0.000618371	0.0273757	-1.01143	HOXA10-AS	3.20875	High
ZDHHC11B	-0.692033	0.513549	-3.48462	0.00061863	0.0273757	-1.01181	ZDHHC11B	3.20857	No Sig
PTPRT	-1.0864	-2.75856	-3.48429	0.000619341	0.0273757	-1.01288	PTPRT	3.20807	Low
DTX3L	0.352649	4.09802	3.4842	0.000619529	0.0273757	-1.01316	DTX3L	3.20794	No Sig
KRT16P3	1.64613	-6.51673	3.48304	0.000622066	0.0274671	-1.01695	KRT16P3	3.20616	High
PLPP2	0.741569	6.32423	3.48226	0.000623766	0.0275214	-1.01948	PLPP2	3.20498	No Sig
CEP55	0.715607	2.22404	3.4817	0.00062498	0.0275334	-1.02128	CEP55	3.20413	No Sig
TIPARP	0.426824	3.90242	3.4814	0.000625644	0.027542	-1.02227	TIPARP	3.20367	No Sig
TUBA1C	0.496947	7.52286	3.48054	0.000627516	0.0276036	-1.02504	TUBA1C	3.20238	No Sig
FBXL16	-0.866042	0.867841	-3.4798	0.000629148	0.0276547	-1.02745	FBXL16	3.20125	No Sig
CASP6	0.351749	4.10148	3.47751	0.000634205	0.0278154	-1.03487	CASP6	3.19777	No Sig
SKIDA1	-0.530551	-2.95214	-3.47617	0.000637177	0.0278871	-1.0392	SKIDA1	3.19574	No Sig
LIMA1	0.485736	5.94408	3.47601	0.000637542	0.0278871	-1.03973	LIMA1	3.19549	No Sig
RASAL1	0.870919	3.37038	3.47564	0.000638361	0.0278871	-1.04092	RASAL1	3.19493	No Sig
TGM2	0.712581	6.97621	3.47514	0.000639474	0.0278871	-1.04254	TGM2	3.19418	No Sig
BRWD1-AS2	-0.501409	-1.26208	-3.47497	0.000639844	0.0278871	-1.04307	BRWD1-AS2	3.19393	No Sig
FMN2	-1.09291	-0.263181	-3.47489	0.000640026	0.0278871	-1.04334	FMN2	3.1938	Low
KDM3A	0.324853	4.04797	3.47462	0.000640628	0.0278871	-1.04421	KDM3A	3.19339	No Sig
SLC6A20	1.12859	2.51709	3.47357	0.000642994	0.0279679	-1.04762	SLC6A20	3.19179	High
C9orf147	-1.27771	-3.45635	-3.47206	0.000646386	0.0280751	-1.0525	C9orf147	3.18951	Low
C22orf39	-0.223776	3.90286	-3.47083	0.00064917	0.0281751	-1.05648	C22orf39	3.18764	No Sig
HMCES	0.290962	5.05747	3.47059	0.00064971	0.0281763	-1.05726	HMCES	3.18728	No Sig
FAM135B	-1.28849	-3.07973	-3.47037	0.00065022	0.0281763	-1.05798	FAM135B	3.18694	Low
PDZD2	-0.636855	0.841553	-3.47018	0.000650641	0.0281763	-1.05858	PDZD2	3.18666	No Sig
BDH2	0.412576	5.12656	3.46898	0.000653368	0.0282712	-1.06246	BDH2	3.18484	No Sig
GPC4	0.490696	3.28373	3.46879	0.000653797	0.0282712	-1.06307	GPC4	3.18456	No Sig
PACSIN1	-0.792997	-1.29646	-3.4683	0.000654927	0.0282991	-1.06467	PACSIN1	3.18381	No Sig
KCNB1	-1.13749	-2.97898	-3.46804	0.000655507	0.0283033	-1.06549	KCNB1	3.18342	Low
CTB-175E5.7	1.68662	-4.85146	3.46757	0.000656581	0.0283211	-1.067	CTB-175E5.7	3.18271	High
PHF21B	-1.03061	-2.78478	-3.46725	0.000657318	0.0283211	-1.06804	PHF21B	3.18222	Low
SCG5	-1.0558	5.86607	-3.46723	0.000657369	0.0283211	-1.06812	SCG5	3.18219	Low
SPP1	0.948098	8.70215	3.46694	0.000658035	0.0283248	-1.06905	SPP1	3.18175	No Sig
KCNJ8	-0.57313	2.97034	-3.46667	0.000658658	0.0283248	-1.06993	KCNJ8	3.18134	No Sig
CTB-49A3.4	-1.72154	-8.31042	-3.46602	0.000660146	0.0283248	-1.07202	CTB-49A3.4	3.18036	Low
SAYSD1	-0.239323	3.34739	-3.46601	0.000660159	0.0283248	-1.07204	SAYSD1	3.18035	No Sig
SELM	-0.432971	6.83057	-3.46593	0.000660358	0.0283248	-1.07232	SELM	3.18022	No Sig
OXCT1-AS1	-0.680853	-2.03838	-3.46557	0.000661179	0.0283392	-1.07347	OXCT1-AS1	3.17968	No Sig
CBX1P2	1.62882	-7.72558	3.46508	0.000662321	0.0283481	-1.07507	CBX1P2	3.17893	High
HDHD2	-0.324619	3.75896	-3.46506	0.000662356	0.0283481	-1.07512	HDHD2	3.17891	No Sig
PDE1C	-0.593152	-0.821333	-3.46467	0.000663261	0.0283544	-1.07639	PDE1C	3.17832	No Sig
NECAB2	-0.884684	0.474591	-3.4616	0.000670392	0.0285309	-1.08629	NECAB2	3.17367	No Sig
FANCD2	0.48611	2.22578	3.46154	0.000670523	0.0285309	-1.08648	FANCD2	3.17359	No Sig
KRT15	1.01101	3.20944	3.46126	0.000671195	0.0285387	-1.0874	KRT15	3.17315	High
FRRS1L	-1.28871	-2.58616	-3.46103	0.00067171	0.0285399	-1.08811	FRRS1L	3.17282	Low
NCAPG	0.597616	1.36479	3.46028	0.000673473	0.028594	-1.09054	NCAPG	3.17168	No Sig
SMIM11B	-0.435397	3.47811	-3.45979	0.000674627	0.0286223	-1.09213	SMIM11B	3.17094	No Sig
PLK1	0.594664	3.30708	3.45944	0.000675438	0.0286359	-1.09324	PLK1	3.17041	No Sig
CTB-25B13.9	1.79814	-3.94339	3.45893	0.000676644	0.0286663	-1.09489	CTB-25B13.9	3.16964	High
PMEPA1	0.657826	6.64324	3.45758	0.000679825	0.0287729	-1.09924	PMEPA1	3.1676	No Sig
CBX6	-0.486977	3.68136	-3.457	0.000681207	0.0287971	-1.10112	CBX6	3.16672	No Sig
PAK6	0.77132	0.871073	3.45615	0.000683216	0.0288139	-1.10385	PAK6	3.16544	No Sig
ADD2	-0.662898	-0.738661	-3.45611	0.000683318	0.0288139	-1.10399	ADD2	3.16538	No Sig
TAL1	-0.557063	-0.377413	-3.45582	0.000684004	0.0288139	-1.10492	TAL1	3.16494	No Sig
EMC10	-0.35012	6.91549	-3.45452	0.000687115	0.0289103	-1.10912	EMC10	3.16297	No Sig
DHX58	0.371233	4.06483	3.45442	0.000687341	0.0289103	-1.10942	DHX58	3.16283	No Sig
GHR	-0.669855	0.186167	-3.45382	0.000688777	0.0289499	-1.11136	GHR	3.16192	No Sig
LRRN2	-0.655852	1.43958	-3.45336	0.000689878	0.0289754	-1.11284	LRRN2	3.16123	No Sig
TGIF1	0.513875	5.94403	3.45261	0.000691684	0.0290304	-1.11526	TGIF1	3.16009	No Sig
WWC2-AS2	0.557799	-2.09447	3.45237	0.000692266	0.029034	-1.11604	WWC2-AS2	3.15973	No Sig
ADGRF3	-0.739054	-2.6442	-3.45088	0.000695865	0.0291288	-1.12084	ADGRF3	3.15748	No Sig
FRMD8	0.317331	4.398	3.45072	0.00069625	0.0291288	-1.12135	FRMD8	3.15723	No Sig
FAM169B	1.31421	-3.00927	3.45042	0.000696968	0.0291288	-1.12231	FAM169B	3.15679	High
ARL3	-0.305745	3.07928	-3.4504	0.000697014	0.0291288	-1.12237	ARL3	3.15676	No Sig
SOGA1	-0.384556	1.88589	-3.44963	0.000698886	0.0291862	-1.12485	SOGA1	3.15559	No Sig
PGBD1	-0.405463	0.385723	-3.44797	0.000702933	0.0293134	-1.1302	PGBD1	3.15309	No Sig
GPR160	0.529766	3.56257	3.44744	0.000704213	0.0293459	-1.13188	GPR160	3.1523	No Sig
PDCD10	0.338144	5.11127	3.44684	0.000705682	0.0293862	-1.13381	PDCD10	3.15139	No Sig
KRT18P38	1.33845	-7.03431	3.44604	0.000707638	0.0294258	-1.13638	KRT18P38	3.15019	High
KCNS1	1.01738	-0.861307	3.44431	0.000711899	0.029561	-1.14194	KCNS1	3.14758	High
KCNN2	-0.559267	-1.11627	-3.44404	0.000712573	0.029568	-1.14281	KCNN2	3.14717	No Sig
MYH16	1.26888	-0.794221	3.4432	0.00071465	0.0296332	-1.14551	MYH16	3.14591	High
CORO2A	0.691775	3.41143	3.44292	0.000715345	0.029641	-1.14641	CORO2A	3.14548	No Sig
BAZ1A	0.409305	3.88533	3.44219	0.00071716	0.0296952	-1.14875	BAZ1A	3.14438	No Sig
HKDC1	0.97809	3.58311	3.44166	0.000718481	0.0297096	-1.15046	HKDC1	3.14358	No Sig
ARHGEF15	-0.525163	1.93249	-3.44164	0.000718524	0.0297096	-1.15051	ARHGEF15	3.14356	No Sig
VAMP2	-0.369163	5.53486	-3.44074	0.000720779	0.029743	-1.15342	VAMP2	3.1422	No Sig
CTB-60B18.18	1.89141	-2.82153	3.44006	0.000722478	0.029743	-1.15559	CTB-60B18.18	3.14118	High
SLC25A24	0.494392	4.00309	3.43989	0.000722887	0.029743	-1.15612	SLC25A24	3.14093	No Sig
ZNF540	-0.53743	0.456072	-3.43962	0.000723565	0.02975	-1.15699	ZNF540	3.14052	No Sig
IRX1	-1.73057	-4.60211	-3.43786	0.000727989	0.0298899	-1.16263	IRX1	3.13787	Low
SMC5	0.336534	3.26855	3.4371	0.000729932	0.0299487	-1.1651	SMC5	3.13672	No Sig
NBEAL2	0.503363	5.73751	3.43586	0.000733069	0.0300353	-1.16907	NBEAL2	3.13485	No Sig
METTL16	-0.275503	3.35485	-3.43518	0.000734782	0.0300844	-1.17123	METTL16	3.13384	No Sig
CTC-329D1.2	-0.800457	-1.37209	-3.43496	0.000735339	0.0300862	-1.17193	CTC-329D1.2	3.13351	No Sig
RIPK2	0.425384	3.70819	3.43475	0.000735872	0.030087	-1.1726	RIPK2	3.1332	No Sig
WDR82P1	1.0072	-8.94554	3.43399	0.000737822	0.0301457	-1.17505	WDR82P1	3.13205	High
ELF3	0.782643	8.58793	3.43334	0.000739489	0.03018	-1.17714	ELF3	3.13107	No Sig
TNK1	0.353414	2.58632	3.43326	0.000739694	0.03018	-1.17739	TNK1	3.13095	No Sig
AHR	0.55506	4.82353	3.43292	0.000740552	0.0301885	-1.17847	AHR	3.13044	No Sig
KLK8	2.07007	2.28957	3.43232	0.000742105	0.0301885	-1.18041	KLK8	3.12953	High
UNQ6494	-0.838321	-3.08443	-3.4322	0.000742412	0.0301885	-1.18079	UNQ6494	3.12935	No Sig
ZNF385C	0.463846	0.0318912	3.43217	0.00074248	0.0301885	-1.18087	ZNF385C	3.12932	No Sig
OIP5	0.628958	0.669429	3.43048	0.000746838	0.0303182	-1.18629	OIP5	3.12677	No Sig
GNAL	-0.463035	0.972834	-3.43033	0.000747223	0.0303182	-1.18677	GNAL	3.12655	No Sig
FHL1	-0.646329	4.31748	-3.4292	0.000750148	0.0304158	-1.19038	FHL1	3.12485	No Sig
ELMO3	0.494197	4.48341	3.42721	0.000755334	0.0305722	-1.19676	ELMO3	3.12186	No Sig
MESTIT1	-0.536726	-3.2557	-3.42697	0.00075596	0.0305722	-1.19753	MESTIT1	3.1215	No Sig
GATA4	1.1262	2.16799	3.42608	0.000758293	0.0305722	-1.20038	GATA4	3.12016	High
ELFN1-AS1	1.69133	-1.44652	3.426	0.000758482	0.0305722	-1.20061	ELFN1-AS1	3.12005	High
CA13	0.476255	2.21491	3.42599	0.000758509	0.0305722	-1.20064	CA13	3.12004	No Sig
TTK	0.639865	0.707823	3.42593	0.000758662	0.0305722	-1.20083	TTK	3.11995	No Sig
TMEM154	0.720689	1.03584	3.42588	0.000758795	0.0305722	-1.20099	TMEM154	3.11988	No Sig
MBLAC1	-0.37547	0.555766	-3.42565	0.000759414	0.0305722	-1.20174	MBLAC1	3.11952	No Sig
ZNF217	0.514582	3.53232	3.42542	0.000760001	0.0305722	-1.20246	ZNF217	3.11919	No Sig
MAPK11	-0.468703	2.57043	-3.42532	0.000760271	0.0305722	-1.20279	MAPK11	3.11903	No Sig
IFITM10	0.671234	1.85045	3.42485	0.000761519	0.0306013	-1.20431	IFITM10	3.11832	No Sig
RAB9B	-0.602965	-0.722626	-3.42457	0.000762253	0.0306099	-1.2052	RAB9B	3.1179	No Sig
PDK1	0.394502	1.96042	3.42367	0.000764619	0.0306838	-1.20807	PDK1	3.11656	No Sig
TRIM47	0.469119	5.67061	3.42304	0.000766275	0.0307082	-1.21007	TRIM47	3.11562	No Sig
ADAMTS19-AS1	-1.03183	-9.02816	-3.42263	0.000767374	0.0307312	-1.21139	ADAMTS19-AS1	3.11499	Low
SMUG1	0.257247	5.11755	3.42234	0.000768126	0.0307403	-1.2123	SMUG1	3.11457	No Sig
TRIM67	-0.585185	-4.46542	-3.42157	0.00077018	0.0307771	-1.21477	TRIM67	3.11341	No Sig
UGT1A7	1.47431	-5.77683	3.41984	0.000774805	0.030902	-1.22031	UGT1A7	3.11081	High
PQLC1	-0.25534	4.5225	-3.41939	0.000775988	0.0309198	-1.22172	PQLC1	3.11015	No Sig
SMURF1	0.403873	4.12368	3.41927	0.000776308	0.0309198	-1.2221	SMURF1	3.10997	No Sig
PLA2G4C	-0.443142	3.05873	-3.41769	0.000780554	0.0310467	-1.22715	PLA2G4C	3.1076	No Sig
P3H2	0.654802	3.19799	3.41651	0.000783755	0.0311513	-1.23093	P3H2	3.10582	No Sig
HIST1H3C	1.88041	-5.35062	3.41632	0.00078425	0.0311513	-1.23152	HIST1H3C	3.10555	High
ALMS1-IT1	0.660409	-2.06378	3.41535	0.000786873	0.0312343	-1.23461	ALMS1-IT1	3.1041	No Sig
TNFRSF10B	0.496618	4.91847	3.41467	0.000788736	0.031287	-1.23679	TNFRSF10B	3.10307	No Sig
RSG1	-0.350557	1.58949	-3.41436	0.000789584	0.0312995	-1.23779	RSG1	3.1026	No Sig
PTMA	0.302931	10.1797	3.41211	0.000795726	0.0315003	-1.24496	PTMA	3.09924	No Sig
EPPIN	1.06045	-8.55433	3.41176	0.000796669	0.0315163	-1.24605	EPPIN	3.09872	High
SLC30A4	-0.391521	0.769423	-3.40977	0.000802154	0.0316823	-1.2524	SLC30A4	3.09574	No Sig
FLJ26850	-0.928182	-4.08578	-3.40965	0.000802487	0.0316823	-1.25278	FLJ26850	3.09556	No Sig
MTNR1B	-1.41993	-7.95741	-3.4088	0.00080485	0.0317354	-1.2555	MTNR1B	3.09429	Low
PEX13	0.318504	3.31813	3.40828	0.00080628	0.0317464	-1.25714	PEX13	3.09351	No Sig
KIAA1644	-0.792618	-0.298941	-3.40675	0.000810547	0.0318672	-1.26202	KIAA1644	3.09122	No Sig
CCKAR	-1.59467	-6.64824	-3.40659	0.000810981	0.0318672	-1.26252	CCKAR	3.09099	Low
SEMA6C	-0.393733	1.8297	-3.40591	0.000812879	0.0319204	-1.26468	SEMA6C	3.08997	No Sig
TJP3	0.819371	4.93025	3.405	0.000815422	0.0319988	-1.26757	TJP3	3.08862	No Sig
MX1	0.63308	5.43079	3.40229	0.00082306	0.0322587	-1.27619	MX1	3.08457	No Sig
SYT8	1.74091	4.65795	3.40226	0.000823149	0.0322587	-1.27629	SYT8	3.08452	High
VKORC1	-0.233743	6.77473	-3.40158	0.000825072	0.0323125	-1.27845	VKORC1	3.08351	No Sig
CBX7	-0.392326	3.99011	-3.40015	0.000829146	0.0324417	-1.283	CBX7	3.08137	No Sig
FAM231C	-1.01534	-9.24384	-3.40003	0.000829481	0.0324417	-1.28337	FAM231C	3.08119	Low
POLQ	0.653937	-0.925263	3.39921	0.000831803	0.0325108	-1.28596	POLQ	3.07998	No Sig
CMC1	0.236409	4.8023	3.39827	0.000834499	0.0325527	-1.28895	CMC1	3.07857	No Sig
EPS15P1	1.56574	-6.90991	3.39822	0.000834654	0.0325527	-1.28912	EPS15P1	3.07849	High
TMOD3	0.450767	4.04771	3.39806	0.000835098	0.0325527	-1.28961	TMOD3	3.07826	No Sig
PLCB4	-0.591581	1.88671	-3.39698	0.000838202	0.032652	-1.29304	PLCB4	3.07665	No Sig
HSD17B2	1.04867	5.06023	3.39436	0.000845767	0.0329029	-1.30135	HSD17B2	3.07275	High
PVRL4	1.21078	3.83551	3.3941	0.00084654	0.0329106	-1.30219	PVRL4	3.07235	High
GJB5	1.48865	1.30382	3.39391	0.00084709	0.0329106	-1.30279	GJB5	3.07207	High
ARHGAP19-SLIT1	-1.44216	-6.72767	-3.39274	0.000850501	0.0330212	-1.30651	ARHGAP19-SLIT1	3.07033	Low
ETV2	-0.389612	0.537151	-3.3924	0.000851494	0.0330308	-1.30758	ETV2	3.06982	No Sig
TTLL11	-0.29838	1.13386	-3.39165	0.000853668	0.0330784	-1.30994	TTLL11	3.06871	No Sig
ADCK1	-0.270915	2.3297	-3.39097	0.000855667	0.0331339	-1.3121	ADCK1	3.0677	No Sig
ELOVL2-AS1	-1.55946	-7.15358	-3.39004	0.000858396	0.0332176	-1.31505	ELOVL2-AS1	3.06631	Low
FAM136A	0.205175	4.64563	3.38933	0.000860498	0.0332599	-1.31731	FAM136A	3.06525	No Sig
NBPF14	0.539864	3.7681	3.38928	0.000860626	0.0332599	-1.31744	NBPF14	3.06519	No Sig
ADORA2B	0.600047	1.98323	3.38881	0.000862024	0.033292	-1.31894	ADORA2B	3.06448	No Sig
SSBP4	-0.351066	5.68739	-3.38857	0.000862731	0.0332973	-1.3197	SSBP4	3.06412	No Sig
DLG4	-0.514633	3.33965	-3.38814	0.000864014	0.0333249	-1.32107	DLG4	3.06348	No Sig
TMX4	-0.420357	3.78114	-3.38758	0.000865661	0.0333664	-1.32283	TMX4	3.06265	No Sig
AL132709.8	-1.59387	-5.63942	-3.38489	0.000873685	0.0336314	-1.33136	AL132709.8	3.05865	Low
KCNJ2	-0.566319	-0.358477	-3.38463	0.000874449	0.0336387	-1.33217	KCNJ2	3.05827	No Sig
RBBP8	0.328456	4.10153	3.38425	0.000875593	0.0336606	-1.33338	RBBP8	3.0577	No Sig
EEF2	-0.196204	9.75412	-3.38397	0.00087642	0.0336703	-1.33425	EEF2	3.05729	No Sig
CTC-338M12.5	-0.659737	0.696443	-3.38336	0.00087826	0.0337189	-1.33619	CTC-338M12.5	3.05638	No Sig
HIST1H2BD	0.648787	4.33771	3.3817	0.000883276	0.0338892	-1.34145	HIST1H2BD	3.0539	No Sig
PSMB9	0.501751	6.2836	3.38057	0.00088669	0.0339979	-1.34501	PSMB9	3.05223	No Sig
BARX2	0.948526	2.80686	3.37983	0.000888944	0.034062	-1.34736	BARX2	3.05113	No Sig
GTPBP6	-0.269523	4.70075	-3.37903	0.000891365	0.0341324	-1.34987	GTPBP6	3.04994	No Sig
SYT10	-1.28789	-6.94127	-3.37858	0.000892748	0.0341585	-1.3513	SYT10	3.04927	Low
LA16c-312E8.4	-1.08448	-3.77632	-3.37843	0.000893212	0.0341585	-1.35178	LA16c-312E8.4	3.04905	Low
BARD1	0.430486	1.06231	3.37821	0.000893864	0.0341611	-1.35245	BARD1	3.04873	No Sig
CARD11	0.668305	4.11599	3.37767	0.000895515	0.0341796	-1.35416	CARD11	3.04793	No Sig
CD47	0.343335	6.46205	3.37645	0.000899281	0.0342786	-1.35804	CD47	3.0461	No Sig
STEAP3	0.632512	3.70024	3.37599	0.000900671	0.0343093	-1.35946	STEAP3	3.04543	No Sig
WWOX	-0.281382	2.83835	-3.37556	0.000902015	0.0343382	-1.36084	WWOX	3.04479	No Sig
FAM117A	-0.407885	2.97283	-3.37424	0.000906075	0.0344563	-1.36499	FAM117A	3.04284	No Sig
ARNTL2	0.566774	2.87093	3.37417	0.000906295	0.0344563	-1.36521	ARNTL2	3.04273	No Sig
CTC-498J12.1	1.46964	-1.91162	3.37397	0.000906926	0.0344579	-1.36586	CTC-498J12.1	3.04243	High
HCAR1	0.982566	-0.950758	3.37335	0.000908825	0.0345076	-1.36779	HCAR1	3.04152	No Sig
PLSCR1	0.400264	6.32931	3.37196	0.000913176	0.0346504	-1.3722	PLSCR1	3.03945	No Sig
TOPORS-AS1	-0.326035	3.42466	-3.37171	0.000913931	0.0346566	-1.37296	TOPORS-AS1	3.03909	No Sig
GALNT7	0.530887	4.00614	3.37138	0.000914963	0.0346732	-1.374	GALNT7	3.0386	No Sig
CAPS	0.588742	5.22404	3.3707	0.000917105	0.0347211	-1.37616	CAPS	3.03758	No Sig
DPY30	0.254037	6.0008	3.36873	0.000923298	0.0348974	-1.38238	DPY30	3.03466	No Sig
RNF149	0.301241	5.51863	3.36799	0.000925628	0.0349417	-1.38471	RNF149	3.03356	No Sig
DPCR1	2.1763	3.44197	3.36677	0.000929473	0.0350587	-1.38853	DPCR1	3.03176	High
KRT86	0.727551	-1.02663	3.36663	0.000929924	0.0350587	-1.38898	KRT86	3.03155	No Sig
ZNF853	-0.482909	1.75181	-3.36607	0.000931693	0.0350741	-1.39074	ZNF853	3.03073	No Sig
CLINT1	0.418526	5.72925	3.36593	0.00093213	0.0350741	-1.39117	CLINT1	3.03052	No Sig
YWHAZP5	0.800853	0.827335	3.36551	0.000933479	0.0351023	-1.39251	YWHAZP5	3.0299	No Sig
TNR	-1.09126	-3.74805	-3.36477	0.000935823	0.0351678	-1.39482	TNR	3.02881	Low
GRAMD1C	0.376525	1.99505	3.36354	0.000939758	0.0352931	-1.39869	GRAMD1C	3.02698	No Sig
CYP2S1	1.03124	4.28598	3.36245	0.000943255	0.0353735	-1.40212	CYP2S1	3.02537	High
UBE2E1	0.265429	5.64562	3.36201	0.000944681	0.0353735	-1.40352	UBE2E1	3.02471	No Sig
ANKRD18B	1.30744	-2.61545	3.36199	0.000944725	0.0353735	-1.40356	ANKRD18B	3.02469	High
CFAP161	-1.15962	-4.05979	-3.3601	0.000950838	0.0355495	-1.40952	CFAP161	3.02189	Low
MPZ	-0.548323	0.506447	-3.3599	0.000951482	0.0355509	-1.41014	MPZ	3.0216	No Sig
NKX3-1	0.556175	0.0378808	3.358	0.000957661	0.0357555	-1.41612	NKX3-1	3.01879	No Sig
TRIM9	-0.786026	-0.86548	-3.35605	0.000964034	0.0359235	-1.42224	TRIM9	3.01591	No Sig
ERRFI1	0.576584	6.224	3.35602	0.000964131	0.0359235	-1.42233	ERRFI1	3.01586	No Sig
NCOA7-AS1	1.06504	-9.09228	3.3559	0.000964521	0.0359235	-1.4227	NCOA7-AS1	3.01569	High
ZNF232	-0.269459	2.27854	-3.35477	0.00096825	0.0360395	-1.42627	ZNF232	3.01401	No Sig
TBC1D16	-0.384571	3.00016	-3.35378	0.000971505	0.0361202	-1.42936	TBC1D16	3.01255	No Sig
CA9	1.31369	4.85271	3.35352	0.00097237	0.0361202	-1.43018	CA9	3.01217	High
SH3PXD2A-AS1	1.10401	0.492606	3.35336	0.000972887	0.0361202	-1.43068	SH3PXD2A-AS1	3.01194	High
CGB8	2.32429	-0.223893	3.3522	0.000976724	0.0362292	-1.43431	CGB8	3.01023	High
KIAA1161	0.497956	2.7255	3.35173	0.000978299	0.0362292	-1.43579	KIAA1161	3.00953	No Sig
KIF23	0.558277	1.99074	3.35116	0.000980185	0.0362721	-1.43757	KIF23	3.00869	No Sig
SLIT3	-0.728014	2.73061	-3.35083	0.000981291	0.0362721	-1.43861	SLIT3	3.0082	No Sig
TRIM71	-0.987405	-8.14583	-3.35082	0.000981316	0.0362721	-1.43864	TRIM71	3.00819	No Sig
GPRC5D	0.730031	0.197784	3.35053	0.000982283	0.036285	-1.43955	GPRC5D	3.00776	No Sig
LRRC1	0.383524	3.60687	3.35016	0.00098353	0.0363081	-1.44072	LRRC1	3.00721	No Sig
HSPB6	-0.673165	5.04901	-3.34904	0.000987295	0.0364241	-1.44424	HSPB6	3.00555	No Sig
PARM1	-0.630156	3.71654	-3.34883	0.000987998	0.0364271	-1.4449	PARM1	3.00524	No Sig
TMC6	0.548196	5.30972	3.3485	0.000989102	0.0364449	-1.44593	TMC6	3.00476	No Sig
GPR42	-1.4787	-4.59121	-3.34802	0.00099069	0.0364575	-1.44741	GPR42	3.00406	Low
KCTD14	0.684014	3.01922	3.34775	0.000991608	0.0364684	-1.44826	KCTD14	3.00366	No Sig
USP4	0.255196	4.64585	3.34742	0.000992715	0.0364862	-1.44929	USP4	3.00318	No Sig
GAS2L2	1.00785	-3.05149	3.34695	0.000994306	0.0364979	-1.45077	GAS2L2	3.00248	High
SEMA6B	-0.462242	2.91563	-3.34657	0.000995579	0.0364979	-1.45195	SEMA6B	3.00192	No Sig
ABCA13	1.031	-1.936	3.34653	0.000995725	0.0364979	-1.45209	ABCA13	3.00186	High
JUP	0.482385	7.4043	3.34638	0.000996218	0.0364979	-1.45254	JUP	3.00165	No Sig
PEX5	-0.274353	4.11087	-3.34602	0.000997439	0.0364979	-1.45367	PEX5	3.00111	No Sig
SEZ6L	-1.25191	-0.155935	-3.34585	0.000998022	0.0364979	-1.45421	SEZ6L	3.00086	Low
RASEF	0.924463	2.93026	3.34566	0.00099866	0.0364985	-1.4548	RASEF	3.00058	No Sig
CCNA2	0.509584	2.22773	3.34434	0.00100317	0.0366402	-1.45896	CCNA2	2.99863	No Sig
ESPN	0.953853	2.39634	3.34415	0.00100379	0.0366402	-1.45953	ESPN	2.99836	No Sig
CHKA	0.360338	4.62331	3.34375	0.00100516	0.0366672	-1.46078	CHKA	2.99777	No Sig
IL13RA2	-0.991979	-0.928726	-3.34348	0.00100608	0.0366782	-1.46163	IL13RA2	2.99737	No Sig
AADACL4	-1.04302	-8.73931	-3.34249	0.00100946	0.0367785	-1.46473	AADACL4	2.99591	Low
SUMF1	0.284122	4.71093	3.34025	0.00101715	0.0369919	-1.47173	SUMF1	2.99261	No Sig
CKS2	0.506041	5.17353	3.34005	0.00101785	0.0369919	-1.47236	CKS2	2.99232	No Sig
AMZ2P1	-0.285923	2.54295	-3.33942	0.00102003	0.0370483	-1.47434	AMZ2P1	2.99139	No Sig
RAC1	0.321651	8.08577	3.33902	0.00102142	0.0370758	-1.47559	RAC1	2.99079	No Sig
SLK	0.390804	4.15426	3.33873	0.0010224	0.0370883	-1.47648	SLK	2.99038	No Sig
MAP1A	-0.542971	1.91253	-3.33837	0.00102368	0.0371117	-1.47763	MAP1A	2.98984	No Sig
SAT2	-0.258969	5.84495	-3.33774	0.00102585	0.0371675	-1.47959	SAT2	2.98891	No Sig
KCNJ12	-0.697787	-1.58346	-3.33733	0.00102729	0.0371759	-1.48087	KCNJ12	2.98831	No Sig
SLC7A14	-1.3729	-3.16906	-3.33713	0.00102799	0.0371759	-1.48151	SLC7A14	2.98801	Low
FLJ37453	-0.348287	0.60877	-3.3368	0.00102912	0.0371938	-1.48252	FLJ37453	2.98753	No Sig
GTF2B	0.250411	4.67635	3.33617	0.00103132	0.0372502	-1.48448	GTF2B	2.98661	No Sig
KLF2P3	-1.20609	-8.93727	-3.33531	0.00103434	0.0373135	-1.48719	KLF2P3	2.98533	Low
ZNF582	-0.484882	0.577027	-3.33506	0.00103519	0.0373212	-1.48795	ZNF582	2.98498	No Sig
GDF1	-1.0223	-4.28139	-3.33425	0.00103805	0.0373728	-1.49049	GDF1	2.98378	Low
TMEM134	0.283442	6.09011	3.33411	0.00103854	0.0373728	-1.49092	TMEM134	2.98358	No Sig
THRA	-0.33872	4.47964	-3.33309	0.00104214	0.0374562	-1.49411	THRA	2.98207	No Sig
OXSM	0.208523	2.99357	3.33245	0.00104438	0.0374924	-1.4961	OXSM	2.98114	No Sig
ANGPTL4	0.874445	4.5882	3.33226	0.00104507	0.0374924	-1.49671	ANGPTL4	2.98085	No Sig
RAB3A	-0.531369	1.43839	-3.33213	0.00104554	0.0374924	-1.49711	RAB3A	2.98066	No Sig
SRRM3	-0.544386	1.93586	-3.33204	0.00104584	0.0374924	-1.49738	SRRM3	2.98054	No Sig
PTP4A2	0.296525	7.14169	3.33176	0.00104685	0.0374924	-1.49827	PTP4A2	2.98012	No Sig
UCHL1-AS1	-0.75467	-9.58846	-3.33153	0.00104763	0.0374924	-1.49896	UCHL1-AS1	2.97979	No Sig
CACNA1C-AS1	-0.859797	-2.00676	-3.33043	0.00105155	0.0376096	-1.5024	CACNA1C-AS1	2.97817	No Sig
CTB-1144G6.6	1.25324	-2.42841	3.32973	0.00105406	0.0376764	-1.5046	CTB-1144G6.6	2.97714	High
TSPAN33	-0.545742	3.19421	-3.32922	0.00105585	0.0377176	-1.50617	TSPAN33	2.9764	No Sig
YIPF4	0.266171	4.86579	3.32818	0.00105959	0.0377602	-1.50943	YIPF4	2.97486	No Sig
SLC32A1	-1.24599	-7.9907	-3.32817	0.00105963	0.0377602	-1.50946	SLC32A1	2.97485	Low
CYP4F11	0.946513	1.15853	3.32706	0.00106361	0.0378688	-1.51292	CYP4F11	2.97322	No Sig
DKK4	1.35098	-0.998449	3.32696	0.00106397	0.0378688	-1.51323	DKK4	2.97307	High
PATL1	0.368221	3.90506	3.32589	0.00106779	0.0379378	-1.51654	PATL1	2.97151	No Sig
ZNF541	-0.774607	-3.11448	-3.32575	0.0010683	0.0379378	-1.51698	ZNF541	2.97131	No Sig
C11orf80	0.412919	3.85526	3.32572	0.00106841	0.0379378	-1.51707	C11orf80	2.97126	No Sig
FAM19A2	-0.499834	-0.262602	-3.32564	0.0010687	0.0379378	-1.51732	FAM19A2	2.97114	No Sig
PLD3	-0.371837	7.68401	-3.32552	0.00106914	0.0379378	-1.5177	PLD3	2.97096	No Sig
FGFBP3	-0.420843	-0.344776	-3.32465	0.00107227	0.0379908	-1.5204	FGFBP3	2.96969	No Sig
IQGAP3	0.776597	1.91592	3.32463	0.00107236	0.0379908	-1.52047	IQGAP3	2.96966	No Sig
GCNT2	0.551536	1.19586	3.32427	0.00107366	0.0380049	-1.52159	GCNT2	2.96913	No Sig
KYNU	0.704189	3.31639	3.3241	0.00107428	0.0380049	-1.52212	KYNU	2.96888	No Sig
ITPR3	0.576227	4.63767	3.32381	0.00107533	0.0380191	-1.52302	ITPR3	2.96846	No Sig
FAM111A	0.359952	3.66706	3.32327	0.00107732	0.0380662	-1.52472	FAM111A	2.96766	No Sig
MYH10	-0.530323	3.49845	-3.32274	0.00107924	0.0381111	-1.52636	MYH10	2.96688	No Sig
ELOVL1	0.321081	6.54539	3.32253	0.00107998	0.0381141	-1.527	ELOVL1	2.96658	No Sig
VSTM2L	0.973926	4.19604	3.32222	0.00108114	0.0381141	-1.52799	VSTM2L	2.96612	No Sig
PAXBP1-AS1	-0.509809	-1.13326	-3.32218	0.00108127	0.0381141	-1.5281	PAXBP1-AS1	2.96606	No Sig
PQLC3	0.356862	4.45023	3.32178	0.00108274	0.038123	-1.52935	PQLC3	2.96548	No Sig
ADARB1	-0.393305	2.20853	-3.32141	0.0010841	0.0381448	-1.53051	ADARB1	2.96493	No Sig
CGB7	1.35083	-0.484735	3.31971	0.00109031	0.0382943	-1.53577	CGB7	2.96245	High
SIRT7	0.362151	4.52446	3.31911	0.00109254	0.0383496	-1.53766	SIRT7	2.96156	No Sig
PAQR5	0.685629	1.39155	3.31893	0.00109321	0.03835	-1.53822	PAQR5	2.9613	No Sig
VGF	-1.19966	1.48712	-3.31868	0.0010941	0.0383507	-1.53897	VGF	2.96094	Low
MBOAT2	0.569243	4.20398	3.31857	0.00109454	0.0383507	-1.53934	MBOAT2	2.96077	No Sig
GSTA3	1.46661	-8.16501	3.31822	0.0010958	0.0383694	-1.5404	GSTA3	2.96027	High
CAPN5	0.673153	4.94874	3.31807	0.00109638	0.0383694	-1.54089	CAPN5	2.96004	No Sig
INA	-1.07958	-0.250889	-3.31729	0.00109926	0.0384473	-1.54331	INA	2.9589	Low
PRSS51	1.5288	-1.89757	3.31706	0.00110012	0.0384543	-1.54403	PRSS51	2.95856	High
ANKRD18A	0.741774	0.0741341	3.31671	0.0011014	0.0384762	-1.5451	ANKRD18A	2.95805	No Sig
SFXN5	-0.338014	2.22961	-3.31578	0.00110486	0.038551	-1.54799	SFXN5	2.95669	No Sig
CYP2U1	-0.475459	1.43955	-3.31519	0.00110706	0.0385815	-1.54982	CYP2U1	2.95583	No Sig
STARD6	-1.48283	-6.97527	-3.31442	0.00110996	0.0386598	-1.55224	STARD6	2.95469	Low
MECOM	0.579131	3.63665	3.31424	0.00111062	0.0386599	-1.55279	MECOM	2.95443	No Sig
PTGDR2	-0.858838	-1.22651	-3.31393	0.00111176	0.0386766	-1.55373	PTGDR2	2.95399	No Sig
CTB-49A3.2	-1.75006	-6.69582	-3.31314	0.00111475	0.0387018	-1.5562	CTB-49A3.2	2.95282	Low
B3GNT5	0.509112	3.404	3.31303	0.00111513	0.0387018	-1.55652	B3GNT5	2.95267	No Sig
RYR2	-0.627731	-0.804812	-3.31256	0.00111694	0.0387414	-1.55801	RYR2	2.95197	No Sig
IRF2BP1	-0.314743	3.70384	-3.31227	0.001118	0.0387553	-1.55889	IRF2BP1	2.95156	No Sig
PSMG3-AS1	-0.407584	0.940306	-3.31178	0.00111984	0.0387962	-1.5604	PSMG3-AS1	2.95084	No Sig
C6orf3	-0.46077	-1.02108	-3.31052	0.00112462	0.038905	-1.56432	C6orf3	2.949	No Sig
GGT6	1.34001	2.77747	3.30986	0.00112711	0.0389559	-1.56637	GGT6	2.94803	High
RNASET2	0.407371	7.23829	3.30942	0.00112879	0.0389645	-1.56773	RNASET2	2.94739	No Sig
KCNK1	0.626338	4.78748	3.30933	0.00112913	0.0389645	-1.56802	KCNK1	2.94726	No Sig
LSR	0.50031	7.47575	3.30927	0.00112936	0.0389645	-1.5682	LSR	2.94717	No Sig
RGMB	-0.312541	2.34042	-3.30892	0.00113067	0.038987	-1.56927	RGMB	2.94666	No Sig
SESN1	-0.410267	3.54396	-3.30861	0.00113186	0.0390049	-1.57024	SESN1	2.94621	No Sig
ERCC6L	0.594744	-1.0128	3.30758	0.00113581	0.0391181	-1.57345	ERCC6L	2.94469	No Sig
STAT6	0.427538	6.24602	3.30614	0.00114132	0.0392616	-1.57791	STAT6	2.94259	No Sig
SIK2	-0.315503	2.7965	-3.30289	0.00115385	0.0396607	-1.58796	SIK2	2.93785	No Sig
LEMD1	1.34897	2.95347	3.30272	0.00115451	0.0396607	-1.58849	LEMD1	2.9376	High
ZFP42	-1.06461	-8.5401	-3.30261	0.00115496	0.0396607	-1.58885	ZFP42	2.93743	Low
IGSF3	0.572987	2.20154	3.30211	0.00115689	0.0396903	-1.59039	IGSF3	2.93671	No Sig
ZNF428	-0.280692	5.0381	-3.30204	0.00115717	0.0396903	-1.59061	ZNF428	2.9366	No Sig
STK17A	0.383593	3.91965	3.30175	0.0011583	0.0397056	-1.59151	STK17A	2.93618	No Sig
TNS2	-0.368551	5.03516	-3.30016	0.0011645	0.0398947	-1.59643	TNS2	2.93386	No Sig
ATCAY	-1.11308	-2.61964	-3.29955	0.00116688	0.039953	-1.59831	ATCAY	2.93297	Low
BRIP1	0.500315	-0.698306	3.29899	0.00116905	0.0399806	-1.60002	BRIP1	2.93217	No Sig
C15orf52	0.593014	4.15575	3.2987	0.0011702	0.0399932	-1.60092	C15orf52	2.93174	No Sig
PCSK1N	-1.20137	4.32818	-3.29821	0.00117213	0.0400159	-1.60245	PCSK1N	2.93102	Low
ARHGEF39	0.553919	1.27241	3.29744	0.00117517	0.0400638	-1.60483	ARHGEF39	2.9299	No Sig
ARHGEF7-AS2	-1.33807	-5.5009	-3.29733	0.00117559	0.0400638	-1.60516	ARHGEF7-AS2	2.92974	Low
ATP11B	0.396911	3.8883	3.29606	0.00118062	0.0402119	-1.60909	ATP11B	2.92789	No Sig
HS3ST1	0.732836	2.83666	3.29569	0.0011821	0.0402389	-1.61025	HS3ST1	2.92734	No Sig
NCAM1-AS1	-1.36162	-8.35072	-3.29515	0.00118422	0.0402875	-1.61189	NCAM1-AS1	2.92657	Low
OLFM1	-0.675445	2.83283	-3.29416	0.00118819	0.0403839	-1.61497	OLFM1	2.92512	No Sig
DCBLD2	0.707011	3.70696	3.29405	0.00118863	0.0403839	-1.61531	DCBLD2	2.92495	No Sig
TMEM62	0.319985	4.36058	3.29392	0.00118912	0.0403839	-1.6157	TMEM62	2.92477	No Sig
RFX2	-0.460884	2.46394	-3.29336	0.00119135	0.0403992	-1.61742	RFX2	2.92396	No Sig
LDHAL6B	0.912441	-4.02528	3.29294	0.00119302	0.0403992	-1.61871	LDHAL6B	2.92335	No Sig
KIF13B	0.428913	4.09121	3.29251	0.00119477	0.0404139	-1.62006	KIF13B	2.92271	No Sig
CXorf67	-1.22069	-6.71338	-3.29249	0.00119484	0.0404139	-1.62011	CXorf67	2.92269	Low
WWC1	0.348921	4.53159	3.29124	0.00119986	0.0405605	-1.62398	WWC1	2.92087	No Sig
POF1B	0.903235	3.20594	3.2902	0.00120405	0.0406098	-1.62718	POF1B	2.91936	No Sig
GSDMB	0.708147	4.85872	3.28933	0.00120758	0.040704	-1.62988	GSDMB	2.91808	No Sig
MOG	-1.43568	-7.47059	-3.28899	0.00120893	0.0407258	-1.6309	MOG	2.9176	Low
NSUN7	0.470685	1.23912	3.28864	0.00121034	0.0407356	-1.63198	NSUN7	2.91709	No Sig
EIF3M	0.21891	7.68467	3.28839	0.00121136	0.0407356	-1.63276	EIF3M	2.91673	No Sig
ECT2	0.532309	3.41133	3.28816	0.00121232	0.0407356	-1.63349	ECT2	2.91638	No Sig
ARL4AP2	1.31055	-2.94129	3.28808	0.00121265	0.0407356	-1.63374	ARL4AP2	2.91626	High
XPNPEP2	-1.10863	-1.7751	-3.28806	0.0012127	0.0407356	-1.63377	XPNPEP2	2.91625	Low
TMEM255B	-0.385016	2.67355	-3.28721	0.00121616	0.0408088	-1.6364	TMEM255B	2.91501	No Sig
CEP112	-0.333276	2.8624	-3.28719	0.00121627	0.0408088	-1.63648	CEP112	2.91497	No Sig
UBE2L6	0.383012	6.20261	3.287	0.00121703	0.040811	-1.63706	UBE2L6	2.9147	No Sig
ID4	-0.520901	2.4079	-3.28655	0.00121888	0.0408495	-1.63845	ID4	2.91404	No Sig
EWSAT1	-0.920559	-3.77777	-3.28608	0.00122079	0.0408901	-1.63989	EWSAT1	2.91336	No Sig
UNC79	-1.02938	-2.15036	-3.28581	0.00122189	0.0409029	-1.64072	UNC79	2.91297	Low
DNAJB13	1.27096	0.352796	3.28548	0.00122322	0.0409029	-1.64172	DNAJB13	2.9125	High
CYP1B1-AS1	-0.606113	-0.306845	-3.28517	0.00122452	0.0409029	-1.6427	CYP1B1-AS1	2.91204	No Sig
HSD17B11	0.388777	6.07868	3.28513	0.00122469	0.0409029	-1.64283	HSD17B11	2.91198	No Sig
RASSF7	0.517009	5.81463	3.28477	0.00122616	0.0409063	-1.64394	RASSF7	2.91145	No Sig
DSCR4	-0.93754	-9.21867	-3.2838	0.00123012	0.0410116	-1.64691	DSCR4	2.91005	No Sig
SWI5	-0.258236	4.8248	-3.28366	0.00123072	0.0410116	-1.64735	SWI5	2.90984	No Sig
MTND4LP13	1.54872	-8.24062	3.28225	0.00123653	0.0411585	-1.65169	MTND4LP13	2.90779	High
CA8	-0.653205	0.865496	-3.28204	0.00123738	0.0411631	-1.65232	CA8	2.9075	No Sig
PKD1	-0.412179	4.51204	-3.28156	0.00123938	0.0412063	-1.6538	PKD1	2.9068	No Sig
ARMC5	-0.325202	2.53777	-3.28112	0.00124121	0.0412437	-1.65516	ARMC5	2.90616	No Sig
GNG2	-0.632666	3.05744	-3.2804	0.00124418	0.0413192	-1.65737	GNG2	2.90512	No Sig
ZNF860	0.563551	-0.11152	3.27939	0.0012484	0.041395	-1.66048	ZNF860	2.90365	No Sig
SLC25A10	0.390397	4.11443	3.27936	0.00124854	0.041395	-1.66059	SLC25A10	2.9036	No Sig
QDPR	-0.413943	4.77133	-3.27935	0.00124859	0.041395	-1.66062	QDPR	2.90358	No Sig
NDST1	-0.38397	3.80967	-3.27908	0.00124971	0.0414087	-1.66144	NDST1	2.90319	No Sig
TPSG1	-1.06434	-1.25385	-3.27866	0.00125147	0.0414214	-1.66274	TPSG1	2.90258	Low
SFR1	0.340715	2.69451	3.27841	0.00125249	0.0414214	-1.66349	SFR1	2.90223	No Sig
FGD1	-0.398756	1.56389	-3.27799	0.00125427	0.0414214	-1.66479	FGD1	2.90161	No Sig
ABCC9	-0.710152	1.17345	-3.2775	0.0012563	0.0414214	-1.66629	ABCC9	2.90091	No Sig
THAP8	-0.283956	1.90337	-3.27738	0.00125681	0.0414214	-1.66666	THAP8	2.90073	No Sig
SH3RF3-AS1	-0.430192	-0.546759	-3.27737	0.00125687	0.0414214	-1.6667	SH3RF3-AS1	2.90071	No Sig
SEMA5A	-0.539713	1.52462	-3.27722	0.00125748	0.0414214	-1.66714	SEMA5A	2.9005	No Sig
HTR3E	1.43244	-3.90704	3.27713	0.00125787	0.0414214	-1.66744	HTR3E	2.90036	High
C1orf56	-0.251244	2.18952	-3.27611	0.00126216	0.041516	-1.67057	C1orf56	2.89888	No Sig
C11orf91	1.27594	-2.914	3.27591	0.00126303	0.041521	-1.6712	C11orf91	2.89859	High
RAD51	0.52121	1.83296	3.27572	0.0012638	0.0415231	-1.67176	RAD51	2.89832	No Sig
MCU	0.454569	4.74293	3.27532	0.00126552	0.041533	-1.67301	MCU	2.89773	No Sig
B3GNT6	1.88941	-0.777734	3.27494	0.00126709	0.0415614	-1.67416	B3GNT6	2.89719	High
TSPO	0.558787	7.94096	3.27429	0.00126986	0.0416289	-1.67617	TSPO	2.89624	No Sig
CTC-564N23.2	-0.355995	2.86336	-3.27377	0.00127207	0.0416657	-1.67776	CTC-564N23.2	2.89549	No Sig
KIAA1551	0.409141	4.84264	3.27369	0.00127241	0.0416657	-1.67801	KIAA1551	2.89537	No Sig
FAM167A	-0.645195	1.40302	-3.27346	0.00127339	0.0416745	-1.67872	FAM167A	2.89504	No Sig
PHPT1	-0.247631	6.81724	-3.2728	0.00127619	0.0417427	-1.68073	PHPT1	2.89409	No Sig
RAB27B	0.606364	2.17365	3.27189	0.00128009	0.0418471	-1.68355	RAB27B	2.89276	No Sig
FGD4	0.471863	2.63591	3.27139	0.00128222	0.0418614	-1.68507	FGD4	2.89204	No Sig
SLIT1	-0.861285	-1.89786	-3.27128	0.00128268	0.0418614	-1.6854	SLIT1	2.89188	No Sig
SMC4	0.384322	3.78866	3.27032	0.00128678	0.041972	-1.68834	SMC4	2.8905	No Sig
SFTA2	1.5933	5.08569	3.26996	0.00128833	0.0419992	-1.68945	SFTA2	2.88997	High
POTEF	-1.10511	-8.37689	-3.26926	0.00129134	0.0420738	-1.69159	POTEF	2.88896	Low
SOX12	-0.357414	1.84708	-3.26877	0.00129348	0.0420795	-1.69312	SOX12	2.88824	No Sig
EFTUD1P1	-1.54709	-6.18191	-3.26861	0.00129417	0.0420795	-1.69361	EFTUD1P1	2.88801	Low
CCDC15	0.39198	-0.663022	3.26858	0.00129427	0.0420795	-1.69368	CCDC15	2.88798	No Sig
FBXO34	0.369714	3.85942	3.26856	0.00129439	0.0420795	-1.69376	FBXO34	2.88793	No Sig
DTNA	-0.599489	1.69536	-3.26776	0.00129782	0.0421678	-1.6962	DTNA	2.88678	No Sig
PRSS22	0.921562	5.1418	3.26687	0.00130169	0.0422699	-1.69894	PRSS22	2.88549	No Sig
CNKSR1	0.438502	3.90673	3.26613	0.00130491	0.0423407	-1.70121	CNKSR1	2.88442	No Sig
UPB1	-0.843868	-2.90968	-3.26603	0.00130532	0.0423407	-1.7015	UPB1	2.88428	No Sig
CLCN2	0.317492	2.20499	3.26495	0.00131004	0.0424704	-1.70482	CLCN2	2.88272	No Sig
FAM53B	-0.382921	2.91332	-3.26353	0.00131623	0.0426237	-1.70915	FAM53B	2.88067	No Sig
AL358852.1	-0.436647	-2.13534	-3.26294	0.00131884	0.0426819	-1.71098	AL358852.1	2.87981	No Sig
PRSS21	1.47254	1.63674	3.26255	0.00132055	0.0426819	-1.71217	PRSS21	2.87925	High
ASPM	0.668838	1.00249	3.26238	0.00132128	0.0426819	-1.71267	ASPM	2.87901	No Sig
IFT172	0.49627	5.65981	3.2623	0.00132167	0.0426819	-1.71295	IFT172	2.87888	No Sig
ASPH	0.516109	6.16925	3.26201	0.00132291	0.0426946	-1.71381	ASPH	2.87847	No Sig
EXOC3L4	0.746233	2.86283	3.26184	0.00132369	0.0426946	-1.71435	EXOC3L4	2.87821	No Sig
ABLIM3	0.545224	3.84187	3.2615	0.00132518	0.042701	-1.71538	ABLIM3	2.87773	No Sig
KRT4	1.60539	-1.37253	3.26066	0.00132889	0.0427737	-1.71796	KRT4	2.87651	High
LCN2	1.53441	9.39644	3.26026	0.00133063	0.0427827	-1.71916	LCN2	2.87594	High
HSD11B1L	-0.352911	2.77618	-3.25839	0.00133895	0.0430051	-1.72489	HSD11B1L	2.87323	No Sig
ANKRD13B	-0.389503	1.79854	-3.25831	0.00133931	0.0430051	-1.72514	ANKRD13B	2.87312	No Sig
IRGQ	-0.282116	2.84396	-3.25821	0.00133976	0.0430051	-1.72545	IRGQ	2.87297	No Sig
PHLDB3	-0.354467	3.18941	-3.25791	0.00134108	0.0430145	-1.72635	PHLDB3	2.87255	No Sig
RARSP1	1.11957	-8.33467	3.25706	0.00134487	0.043065	-1.72895	RARSP1	2.87132	High
PRDX4	-0.271544	6.7637	-3.25641	0.00134779	0.043121	-1.73094	PRDX4	2.87038	No Sig
KCNA1	-1.35491	-5.10391	-3.25508	0.00135377	0.0432653	-1.73501	KCNA1	2.86845	Low
CD320	-0.328149	4.80988	-3.25465	0.00135569	0.043303	-1.73632	CD320	2.86784	No Sig
NEU4	-0.990652	-2.48197	-3.25445	0.00135659	0.0433082	-1.73693	NEU4	2.86755	No Sig
MGLL	0.549692	5.76114	3.25388	0.0013592	0.0433677	-1.73869	MGLL	2.86672	No Sig
SLC38A4	-1.00173	0.0820522	-3.25296	0.00136335	0.0434609	-1.7415	SLC38A4	2.86539	Low
GNA12	-0.33118	4.55841	-3.2529	0.0013636	0.0434609	-1.74167	GNA12	2.86531	No Sig
SMIM4	-0.304404	4.97929	-3.25265	0.00136477	0.0434743	-1.74245	SMIM4	2.86494	No Sig
YIPF7	-1.42895	-6.11775	-3.25236	0.00136608	0.0434861	-1.74333	YIPF7	2.86452	Low
MYL12A	0.39378	9.01904	3.25224	0.00136662	0.0434861	-1.7437	MYL12A	2.86435	No Sig
P3H4	-0.342504	4.18229	-3.25197	0.00136783	0.0435009	-1.74451	P3H4	2.86397	No Sig
TMBIM1	0.411716	7.86836	3.25168	0.00136918	0.0435073	-1.74542	TMBIM1	2.86354	No Sig
LOH12CR2	-0.422009	-0.509752	-3.2516	0.00136952	0.0435073	-1.74565	LOH12CR2	2.86343	No Sig
AQP2	1.32274	-3.04368	3.2511	0.00137179	0.0435559	-1.74717	AQP2	2.86271	High
CD24	0.601153	8.43546	3.2508	0.00137316	0.0435756	-1.74808	CD24	2.86228	No Sig
TSPAN15	0.514343	6.27664	3.25018	0.00137599	0.0436299	-1.74998	TSPAN15	2.86138	No Sig
NR6A1	0.468876	-0.526302	3.24928	0.00138013	0.0437021	-1.75274	NR6A1	2.86008	No Sig
PPT2	-0.26643	3.26571	-3.24901	0.00138136	0.0437174	-1.75356	PPT2	2.85969	No Sig
HMGN2P15	-1.84849	-2.4437	-3.24817	0.00138521	0.0438157	-1.75612	HMGN2P15	2.85848	Low
LBX2	0.641235	0.628934	3.24767	0.00138752	0.0438648	-1.75765	LBX2	2.85776	No Sig
AREG	0.879846	4.33283	3.24645	0.00139315	0.0439627	-1.76137	AREG	2.856	No Sig
EFNB1	0.53876	5.22252	3.24585	0.00139592	0.043988	-1.7632	EFNB1	2.85514	No Sig
FTCD	-1.16945	-0.99732	-3.24476	0.00140098	0.0441096	-1.76652	FTCD	2.85357	Low
CYMP	2.1945	-2.58969	3.24452	0.00140209	0.0441114	-1.76725	CYMP	2.85322	High
PSORS1C2	1.31794	-1.66009	3.2439	0.00140497	0.0441696	-1.76913	PSORS1C2	2.85233	High
FOXD2	0.590508	-1.13026	3.2435	0.00140682	0.0441887	-1.77034	FOXD2	2.85176	No Sig
IFI35	0.350508	5.61625	3.24324	0.00140803	0.0441961	-1.77113	IFI35	2.85139	No Sig
SAPCD2	0.592881	1.70334	3.24313	0.00140856	0.0441961	-1.77148	SAPCD2	2.85122	No Sig
MAP6	-0.674025	2.25963	-3.24259	0.00141106	0.0442508	-1.77311	MAP6	2.85045	No Sig
PRMT8	-1.25641	-5.70541	-3.24239	0.00141202	0.0442573	-1.77374	PRMT8	2.85016	Low
ULK2	-0.353458	2.0527	-3.24218	0.00141298	0.0442635	-1.77436	ULK2	2.84986	No Sig
GPR83	-0.717258	-4.69268	-3.24106	0.00141827	0.0443817	-1.77779	GPR83	2.84824	No Sig
LRRC73	-0.488332	-0.280169	-3.24014	0.00142256	0.0444923	-1.78057	LRRC73	2.84693	No Sig
ELAVL4	-1.00218	-0.607558	-3.23985	0.00142394	0.044493	-1.78146	ELAVL4	2.84651	Low
PALM3	0.77876	2.47771	3.23982	0.00142411	0.044493	-1.78157	PALM3	2.84646	No Sig
SP110	0.4458	4.22407	3.23888	0.00142853	0.0445754	-1.78441	SP110	2.84511	No Sig
SOX9-AS1	0.649104	0.971706	3.23865	0.00142962	0.0445754	-1.78512	SOX9-AS1	2.84478	No Sig
TCN1	1.53004	6.00763	3.23861	0.00142979	0.0445754	-1.78522	TCN1	2.84473	High
EPN3	0.949082	3.01268	3.23786	0.00143337	0.0446199	-1.78752	EPN3	2.84364	No Sig
CRIP3	-0.879085	0.100784	-3.23783	0.0014335	0.0446199	-1.78761	CRIP3	2.8436	No Sig
LEXM	0.834822	-2.84738	3.23732	0.00143592	0.0446714	-1.78916	LEXM	2.84287	No Sig
PPIAP22	0.272669	7.51073	3.23659	0.00143939	0.0447556	-1.79137	PPIAP22	2.84182	No Sig
OCIAD2	0.434297	7.62274	3.23446	0.00144957	0.0450243	-1.79785	OCIAD2	2.83876	No Sig
CHST7	-0.41489	1.24395	-3.23394	0.00145205	0.0450774	-1.79942	CHST7	2.83802	No Sig
MKRN4P	-0.929238	-8.95072	-3.23325	0.00145541	0.0451408	-1.80154	MKRN4P	2.83701	No Sig
PLAG1	0.736367	-0.765775	3.2332	0.00145563	0.0451408	-1.80168	PLAG1	2.83695	No Sig
KRT18P18	0.949302	-8.84751	3.23268	0.00145814	0.0451822	-1.80326	KRT18P18	2.8362	No Sig
PDCD6IP	0.395722	5.94773	3.23173	0.00146272	0.0452826	-1.80614	PDCD6IP	2.83484	No Sig
CDCA5	0.511237	2.40816	3.23071	0.00146766	0.0453935	-1.80924	CDCA5	2.83338	No Sig
NOD2	0.691465	0.348979	3.2296	0.00147306	0.0455126	-1.81262	NOD2	2.83178	No Sig
CENPA	0.629325	1.46328	3.22917	0.00147513	0.0455348	-1.8139	CENPA	2.83117	No Sig
CTC-203F4.2	-0.464892	-1.43944	-3.22836	0.00147911	0.0455606	-1.81638	CTC-203F4.2	2.83	No Sig
FKBP11	-0.389195	5.70812	-3.22834	0.0014792	0.0455606	-1.81643	FKBP11	2.82997	No Sig
DNM1	-0.506491	3.58039	-3.22832	0.00147929	0.0455606	-1.81649	DNM1	2.82995	No Sig
LRRN1	0.80429	2.15983	3.22761	0.00148279	0.0456205	-1.81866	LRRN1	2.82892	No Sig
FRMD5	0.569993	0.800834	3.22727	0.00148441	0.0456465	-1.81966	FRMD5	2.82845	No Sig
POLR3H	-0.24867	4.01392	-3.22664	0.00148751	0.0456967	-1.82158	POLR3H	2.82754	No Sig
UGT1A4	1.6126	-4.63835	3.22646	0.00148839	0.0456967	-1.82212	UGT1A4	2.82728	High
HRC	-0.481138	-0.997416	-3.22609	0.00149021	0.0457287	-1.82324	HRC	2.82675	No Sig
NUDT21	0.301104	5.11075	3.22555	0.00149291	0.0457876	-1.82491	NUDT21	2.82597	No Sig
VSIG10	0.311286	3.48304	3.2243	0.00149908	0.0459121	-1.8287	VSIG10	2.82417	No Sig
PTPRS	-0.501318	2.96685	-3.22425	0.00149932	0.0459121	-1.82884	PTPRS	2.8241	No Sig
TMC5	0.987507	5.37028	3.22388	0.00150115	0.0459201	-1.82996	TMC5	2.82357	No Sig
ONECUT1	1.54667	-0.938179	3.22321	0.00150446	0.0459971	-1.83198	ONECUT1	2.82262	High
GJA4	-0.430893	3.17488	-3.22302	0.00150539	0.0460016	-1.83255	GJA4	2.82235	No Sig
ZNF358	-0.251189	5.4028	-3.2227	0.00150698	0.046026	-1.83352	ZNF358	2.82189	No Sig
KRT18P10	1.28023	-6.39358	3.2222	0.00150948	0.046075	-1.83504	KRT18P10	2.82117	High
PDZK1IP1	1.01066	7.2689	3.22174	0.00151175	0.0460997	-1.83642	PDZK1IP1	2.82052	High
RAD18	0.344691	1.42416	3.22132	0.00151387	0.0461008	-1.83771	RAD18	2.81991	No Sig
CHP1	0.332177	5.74575	3.22126	0.00151417	0.0461008	-1.83789	CHP1	2.81983	No Sig
SHISA5	0.275935	7.03499	3.22097	0.0015156	0.0461008	-1.83875	SHISA5	2.81942	No Sig
CLCN5	-0.392744	0.98434	-3.22095	0.00151572	0.0461008	-1.83883	CLCN5	2.81938	No Sig
KIAA0408	-0.651804	0.23046	-3.22043	0.00151831	0.0461073	-1.8404	KIAA0408	2.81864	No Sig
TMEM170B	-0.47097	-0.446628	-3.22037	0.00151861	0.0461073	-1.84058	TMEM170B	2.81855	No Sig
TFDP2	0.279555	3.44827	3.22032	0.00151889	0.0461073	-1.84075	TFDP2	2.81847	No Sig
TROAP	0.603718	2.46045	3.22028	0.00151909	0.0461073	-1.84087	TROAP	2.81842	No Sig
TBX15	0.965093	-0.087361	3.21998	0.00152059	0.046129	-1.84177	TBX15	2.81799	No Sig
ATG16L1	0.30288	3.86567	3.21908	0.00152508	0.0462414	-1.84448	ATG16L1	2.81671	No Sig
CRYZ	0.430867	5.23647	3.21864	0.00152729	0.0462843	-1.84581	CRYZ	2.81608	No Sig
ALKBH5	-0.255076	5.37904	-3.21801	0.00153049	0.0463537	-1.84773	ALKBH5	2.81517	No Sig
FAM3C2	0.69724	4.73327	3.21779	0.00153157	0.0463537	-1.84838	FAM3C2	2.81486	No Sig
ASF1B	0.501919	2.67339	3.21772	0.00153195	0.0463537	-1.84861	ASF1B	2.81475	No Sig
MC4R	-1.36577	-6.28968	-3.21743	0.00153338	0.0463729	-1.84946	MC4R	2.81435	Low
ATP2A3	-0.579308	5.18223	-3.21684	0.00153641	0.0464	-1.85128	ATP2A3	2.81349	No Sig
SPTLC2	0.315944	3.88286	3.2168	0.00153657	0.0464	-1.85137	SPTLC2	2.81345	No Sig
MYPN	0.928512	-4.22715	3.21679	0.00153665	0.0464	-1.85142	MYPN	2.81342	No Sig
ARMC10	0.269307	4.79986	3.21636	0.0015388	0.0464169	-1.8527	ARMC10	2.81282	No Sig
LDB3	-0.710329	-1.62399	-3.21471	0.0015472	0.0466018	-1.8577	LDB3	2.81045	No Sig
TPX2	0.620526	3.03131	3.21469	0.00154732	0.0466018	-1.85777	TPX2	2.81042	No Sig
KRT80	0.971653	3.17952	3.2144	0.00154877	0.0466217	-1.85863	KRT80	2.81001	No Sig
MYL12B	0.317136	9.01938	3.21266	0.00155768	0.0468658	-1.8639	MYL12B	2.80752	No Sig
C1orf116	0.629433	4.52201	3.21197	0.00156122	0.0469481	-1.86598	C1orf116	2.80654	No Sig
SLFN13	0.567248	2.57794	3.21155	0.00156339	0.0469893	-1.86725	SLFN13	2.80593	No Sig
HSPA12B	-0.452743	1.70827	-3.21063	0.00156811	0.0470722	-1.87002	HSPA12B	2.80462	No Sig
THSD1	-0.397921	0.691876	-3.21063	0.00156814	0.0470722	-1.87004	THSD1	2.80462	No Sig
PPP6R2	-0.295501	4.80262	-3.21053	0.00156866	0.0470722	-1.87034	PPP6R2	2.80447	No Sig
SPRN	-0.353484	0.67094	-3.21039	0.00156937	0.0470722	-1.87076	SPRN	2.80428	No Sig
MYBL2	0.643526	2.96357	3.2097	0.00157293	0.0471065	-1.87283	MYBL2	2.80329	No Sig
RAD54L	0.552829	1.06072	3.20881	0.00157751	0.0471864	-1.8755	RAD54L	2.80203	No Sig
PELP1	-0.224833	4.194	-3.20879	0.00157764	0.0471864	-1.87558	PELP1	2.80199	No Sig
SOX18	-0.47443	2.29955	-3.20867	0.00157827	0.0471864	-1.87595	SOX18	2.80182	No Sig
DENND1B	0.350649	1.76099	3.20754	0.00158415	0.0472974	-1.87936	DENND1B	2.8002	No Sig
MEOX2-AS1	-1.53904	-4.28421	-3.20701	0.00158689	0.0473377	-1.88094	MEOX2-AS1	2.79945	Low
CLEC14A	-0.384401	3.50864	-3.20697	0.00158711	0.0473377	-1.88107	CLEC14A	2.79939	No Sig
GPC6	-0.619448	2.02521	-3.20585	0.00159298	0.0474884	-1.88446	GPC6	2.79779	No Sig
UBALD2	0.367945	6.29736	3.20543	0.00159515	0.047529	-1.88571	UBALD2	2.7972	No Sig
SNRNP25	-0.198253	4.36654	-3.20436	0.00160077	0.0476616	-1.88893	SNRNP25	2.79567	No Sig
NKAIN2	-1.07325	-3.99581	-3.20248	0.00161068	0.0478943	-1.8946	NKAIN2	2.79299	Low
CBX3	0.277607	6.58264	3.2014	0.0016164	0.0480321	-1.89785	CBX3	2.79145	No Sig
CTB-50L17.14	1.21919	-3.26881	3.2013	0.00161696	0.0480321	-1.89816	CTB-50L17.14	2.7913	High
CLCN4	-0.44608	1.11021	-3.20106	0.00161824	0.0480457	-1.89889	CLCN4	2.79096	No Sig
IFRD2	0.250625	5.62397	3.20082	0.00161948	0.0480581	-1.89959	IFRD2	2.79063	No Sig
NQO1	0.711141	7.45329	3.20062	0.00162053	0.048065	-1.90019	NQO1	2.79034	No Sig
PDE4C	1.06948	3.66447	3.19995	0.0016241	0.0481465	-1.90221	PDE4C	2.78939	High
C1orf122	-0.274565	5.33777	-3.19948	0.00162661	0.048172	-1.90362	C1orf122	2.78872	No Sig
PRR34	-0.475903	-2.32156	-3.19818	0.00163357	0.0483294	-1.90754	PRR34	2.78686	No Sig
LFNG	0.506218	5.49966	3.19763	0.00163652	0.0483923	-1.9092	LFNG	2.78608	No Sig
TRIM45	0.349375	0.914535	3.19712	0.00163924	0.0484351	-1.91071	TRIM45	2.78536	No Sig
PSORS1C1	0.940993	2.68577	3.19676	0.00164119	0.0484479	-1.91181	PSORS1C1	2.78484	No Sig
NOB1	0.233368	5.41846	3.19666	0.00164171	0.0484479	-1.9121	NOB1	2.7847	No Sig
PPM1E	-0.799051	-2.68499	-3.19584	0.00164615	0.0484811	-1.91458	PPM1E	2.78353	No Sig
HEY1	-0.352013	2.13096	-3.19513	0.00164998	0.0485694	-1.91671	HEY1	2.78252	No Sig
DLEU1-AS1	0.962018	-9.06987	3.19314	0.00166077	0.0488136	-1.92269	DLEU1-AS1	2.77969	No Sig
SEC14L2	0.483449	4.22883	3.19208	0.00166658	0.0488861	-1.92589	SEC14L2	2.77817	No Sig
PIR	-0.362685	2.82098	-3.19115	0.00167163	0.0489689	-1.92866	PIR	2.77686	No Sig
CAPZA1	0.345688	5.76735	3.1911	0.00167191	0.0489689	-1.92882	CAPZA1	2.77679	No Sig
STYXL1	0.249464	5.4623	3.1903	0.00167629	0.0490725	-1.93121	STYXL1	2.77565	No Sig
CTC-360G5.9	-0.54968	-3.27896	-3.18961	0.00168009	0.0491593	-1.93329	CTC-360G5.9	2.77467	No Sig
ATXN10	-0.261851	5.98095	-3.18942	0.00168111	0.0491645	-1.93385	ATXN10	2.7744	No Sig
OVOL1-AS1	1.71888	-5.70756	3.18867	0.00168525	0.0492105	-1.9361	OVOL1-AS1	2.77334	High
NUDT16P1	0.322105	2.28933	3.18852	0.00168607	0.0492105	-1.93655	NUDT16P1	2.77312	No Sig
WSCD1	-0.500865	0.397514	-3.18849	0.00168626	0.0492105	-1.93665	WSCD1	2.77308	No Sig
LIPE-AS1	-0.414696	2.9653	-3.18838	0.00168689	0.0492105	-1.93699	LIPE-AS1	2.77291	No Sig
CDC42EP2	0.416131	4.02357	3.18683	0.00169546	0.0494114	-1.94164	CDC42EP2	2.77071	No Sig
SRMS	1.2322	-1.68645	3.18491	0.00170612	0.0496975	-1.94739	SRMS	2.76799	High
RBMXL1	0.315555	2.09322	3.18437	0.00170911	0.0497597	-1.94899	RBMXL1	2.76723	No Sig
TP73	0.595402	-1.03472	3.18366	0.00171314	0.0497953	-1.95115	TP73	2.76621	No Sig
VWA2	0.742967	1.72033	3.18356	0.00171365	0.0497953	-1.95142	VWA2	2.76608	No Sig
GTPBP10	0.268452	3.28974	3.18355	0.00171374	0.0497953	-1.95147	GTPBP10	2.76606	No Sig
GYG2	-0.521345	1.56056	-3.18327	0.0017153	0.0498159	-1.9523	GYG2	2.76566	No Sig
PPP1R3G	0.603851	-0.847325	3.18244	0.00171993	0.0499011	-1.95478	PPP1R3G	2.76449	No Sig
PLCB3	0.440951	4.22846	3.18168	0.00172424	0.0499869	-1.95707	PLCB3	2.7634	No Sig
FAM72B	0.499505	0.168505	3.18139	0.00172586	0.0499869	-1.95793	FAM72B	2.763	No Sig
TNNI2	1.02	3.03444	3.18128	0.00172648	0.0499869	-1.95826	TNNI2	2.76284	High
ISG15	0.68872	6.87582	3.18116	0.00172716	0.0499869	-1.95862	ISG15	2.76267	No Sig
DZIP3	-0.432273	2.17734	-3.18069	0.0017298	0.050026	-1.96002	DZIP3	2.762	No Sig
RNF213	0.331058	5.56306	3.18061	0.00173025	0.050026	-1.96026	RNF213	2.76189	No Sig
AVL9	0.28397	3.79798	3.18047	0.00173107	0.050026	-1.96069	AVL9	2.76168	No Sig
HOXA13	1.85862	-2.03507	3.18017	0.00173273	0.0500491	-1.96157	HOXA13	2.76127	High
PCDHB4	-0.530876	0.730723	-3.17957	0.00173613	0.0501225	-1.96337	PCDHB4	2.76042	No Sig
C15orf48	0.742347	6.4373	3.17822	0.00174384	0.0503205	-1.96743	C15orf48	2.75849	No Sig
TMPRSS6	-0.829874	-0.265712	-3.1773	0.00174907	0.0504217	-1.97018	TMPRSS6	2.75719	No Sig
SDCBP2	0.685409	5.90021	3.17612	0.00175583	0.0505915	-1.97371	SDCBP2	2.75552	No Sig
DUSP26	-0.959474	0.996192	-3.1755	0.00175938	0.050669	-1.97556	DUSP26	2.75464	No Sig
CAPN8	1.05013	5.68429	3.17461	0.00176448	0.0507909	-1.97821	CAPN8	2.75338	High
GBP6	0.996073	-3.44807	3.17428	0.00176637	0.0507953	-1.97919	GBP6	2.75292	No Sig
ST6GALNAC2	0.598584	2.3676	3.17352	0.00177074	0.0508961	-1.98146	ST6GALNAC2	2.75184	No Sig
CTB-17P3.4	-1.51545	-8.44801	-3.17102	0.00178523	0.0512621	-1.98892	CTB-17P3.4	2.74831	Low
SQRDL	0.314679	5.74639	3.17074	0.0017869	0.0512621	-1.98978	SQRDL	2.7479	No Sig
MTND1P10	-0.780993	-9.39238	-3.17072	0.00178698	0.0512621	-1.98982	MTND1P10	2.74788	No Sig
EIF4EBP1	0.314302	5.92962	3.17014	0.00179036	0.0513339	-1.99155	EIF4EBP1	2.74706	No Sig
LAMP3	0.664218	1.69995	3.16957	0.00179368	0.051404	-1.99325	LAMP3	2.74625	No Sig
FAM72C	0.791569	-0.61372	3.16868	0.00179894	0.0515043	-1.99593	FAM72C	2.74498	No Sig
LSAMP-AS1	1.70914	-3.08148	3.16658	0.00181125	0.051806	-2.00218	LSAMP-AS1	2.74202	High
SIGLEC15	0.822043	-0.416827	3.16518	0.00181956	0.0519674	-2.00637	SIGLEC15	2.74003	No Sig
MYO18B	-0.960196	-3.55674	-3.16453	0.00182339	0.0520516	-2.0083	MYO18B	2.73912	No Sig
PRLR	-0.718482	-1.00817	-3.16431	0.00182471	0.0520639	-2.00896	PRLR	2.73881	No Sig
NRCAM	-0.707101	2.06634	-3.16404	0.00182628	0.0520757	-2.00975	NRCAM	2.73843	No Sig
PAK1	0.390371	5.20198	3.16394	0.00182691	0.0520757	-2.01006	PAK1	2.73828	No Sig
TACR1	-0.898919	-2.15111	-3.16355	0.00182923	0.0521043	-2.01122	TACR1	2.73773	No Sig
SOCS7	-0.359993	1.66767	-3.16339	0.00183017	0.0521043	-2.0117	SOCS7	2.73751	No Sig
CXCL10	0.891454	2.5912	3.16332	0.00183058	0.0521043	-2.0119	CXCL10	2.73741	No Sig
CELSR1	0.597966	3.16724	3.16313	0.00183171	0.0521112	-2.01247	CELSR1	2.73714	No Sig
KIAA1257	-0.526549	-0.972357	-3.16197	0.00183862	0.0521919	-2.01591	KIAA1257	2.73551	No Sig
RBMS2	0.367808	3.20319	3.16192	0.00183895	0.0521919	-2.01608	RBMS2	2.73543	No Sig
USP6NL	0.316027	2.80756	3.16175	0.00183995	0.0521919	-2.01658	USP6NL	2.73519	No Sig
NEGR1	-0.617274	1.20692	-3.16133	0.00184247	0.0521919	-2.01783	NEGR1	2.7346	No Sig
WWP1	0.355826	4.34674	3.16122	0.00184312	0.0521919	-2.01815	WWP1	2.73445	No Sig
CELF4	-0.92038	-0.394992	-3.16116	0.00184346	0.0521919	-2.01832	CELF4	2.73437	No Sig
KB-68A7.2	-1.25425	-8.56288	-3.16099	0.00184448	0.0521956	-2.01883	KB-68A7.2	2.73413	Low
KREMEN1	-0.385798	2.33952	-3.16076	0.00184586	0.0521979	-2.01951	KREMEN1	2.7338	No Sig
COTL1	0.414333	7.17115	3.16068	0.00184635	0.0521979	-2.01976	COTL1	2.73369	No Sig
LGALS9	0.501958	7.32504	3.1597	0.00185228	0.0522897	-2.02269	LGALS9	2.73229	No Sig
ARID3A	-0.380065	1.23828	-3.15938	0.00185415	0.0523131	-2.02362	ARID3A	2.73185	No Sig
KLHDC3	-0.194214	5.6385	-3.15926	0.00185489	0.0523131	-2.02398	KLHDC3	2.73168	No Sig
CENPE	0.526669	0.111428	3.15878	0.00185779	0.0523697	-2.02541	CENPE	2.731	No Sig
CLTB	0.434946	7.60674	3.15787	0.00186332	0.0524751	-2.02814	CLTB	2.72971	No Sig
VWF	-0.350699	5.20022	-3.1569	0.0018692	0.0525294	-2.03102	VWF	2.72834	No Sig
SLC38A5	0.8507	4.89386	3.15681	0.00186974	0.0525294	-2.03128	SLC38A5	2.72822	No Sig
PABPC1	0.304632	9.86859	3.15628	0.00187294	0.0525941	-2.03285	PABPC1	2.72748	No Sig
EPB41L4A	0.479475	2.27487	3.15542	0.00187819	0.0526425	-2.03541	EPB41L4A	2.72626	No Sig
GPBP1L1	0.254799	5.62364	3.15531	0.00187885	0.0526425	-2.03573	GPBP1L1	2.72611	No Sig
BCL2L12	0.406863	4.0492	3.15526	0.00187916	0.0526425	-2.03588	BCL2L12	2.72604	No Sig
AXIN2	-0.437545	2.52617	-3.15448	0.00188391	0.0527434	-2.0382	AXIN2	2.72494	No Sig
CHEK1	0.392871	2.15795	3.15438	0.00188456	0.0527434	-2.03851	CHEK1	2.72479	No Sig
CTSV	0.700384	1.88445	3.15251	0.00189601	0.0529877	-2.04405	CTSV	2.72216	No Sig
SAMD10	0.393927	2.57267	3.15216	0.00189814	0.0529969	-2.04509	SAMD10	2.72167	No Sig
CECR5-AS1	-1.03709	-1.4574	-3.15021	0.00191017	0.0532818	-2.05087	CECR5-AS1	2.71893	Low
TUB	-0.575623	0.151429	-3.15001	0.00191145	0.0532922	-2.05148	TUB	2.71864	No Sig
MAPT	-0.742507	-0.222034	-3.14775	0.00192549	0.0535785	-2.05818	MAPT	2.71546	No Sig
SLC9B2	0.589329	3.64354	3.14712	0.00192943	0.0536403	-2.06005	SLC9B2	2.71457	No Sig
ENHO	-0.707143	-0.663178	-3.14645	0.00193362	0.0536998	-2.06203	ENHO	2.71363	No Sig
KRT18P28	0.988369	-3.62415	3.1462	0.00193516	0.0536998	-2.06276	KRT18P28	2.71328	No Sig
ARFGEF1	0.26404	4.50015	3.14558	0.00193907	0.0537549	-2.06461	ARFGEF1	2.71241	No Sig
PCED1B	0.487223	3.1255	3.1442	0.00194777	0.0539195	-2.06871	PCED1B	2.71046	No Sig
TNFSF10	0.428043	5.64589	3.14264	0.00195761	0.0541663	-2.07332	TNFSF10	2.70827	No Sig
ADGRB3	-0.907651	-1.9888	-3.1418	0.00196295	0.0542367	-2.07581	ADGRB3	2.70709	No Sig
WDR72	1.35106	1.57857	3.14168	0.00196369	0.0542367	-2.07616	WDR72	2.70693	High
BUB1	0.57247	1.70625	3.14092	0.00196857	0.0543324	-2.07842	BUB1	2.70585	No Sig
VMP1	0.416373	7.01079	3.14076	0.00196959	0.0543324	-2.0789	VMP1	2.70562	No Sig
POLR2H	0.268062	6.06047	3.14044	0.00197158	0.0543324	-2.07983	POLR2H	2.70518	No Sig
SEMA3B	0.569859	4.81365	3.14039	0.00197196	0.0543324	-2.08	SEMA3B	2.7051	No Sig
KCNK3	-0.921409	0.680512	-3.1401	0.0019738	0.0543324	-2.08085	KCNK3	2.7047	No Sig
PALB2	0.258476	2.7617	3.13974	0.00197609	0.0543324	-2.08191	PALB2	2.70419	No Sig
THOC7	0.189384	5.7532	3.13972	0.00197621	0.0543324	-2.08197	THOC7	2.70417	No Sig
DMRTA1	0.841532	-1.2114	3.13971	0.00197626	0.0543324	-2.08199	DMRTA1	2.70416	No Sig
KIF2C	0.530458	2.11775	3.13966	0.0019766	0.0543324	-2.08215	KIF2C	2.70408	No Sig
PEX11A	0.316056	2.45489	3.1393	0.00197888	0.0543548	-2.0832	PEX11A	2.70358	No Sig
SHANK3	-0.415982	2.01399	-3.13902	0.00198066	0.0543548	-2.08403	SHANK3	2.70319	No Sig
2021-03-04	-0.947931	-1.20814	-3.13891	0.0019814	0.0543548	-2.08437	2021-03-04	2.70303	No Sig
PHF2P2	-0.899122	-9.21417	-3.13866	0.00198299	0.0543548	-2.0851	PHF2P2	2.70268	No Sig
ERICH2	-0.569915	-0.300098	-3.13786	0.00198815	0.0544708	-2.08748	ERICH2	2.70155	No Sig
CCDC174	0.239133	3.68174	3.13681	0.0019949	0.0545722	-2.09058	CCDC174	2.70008	No Sig
MMP7	1.38232	8.87502	3.13668	0.00199572	0.0545722	-2.09096	MMP7	2.6999	High
KCNC2	-1.26514	-5.26043	-3.13576	0.00200164	0.0546456	-2.09367	KCNC2	2.69861	Low
NCK1-AS1	0.277692	1.8062	3.13568	0.00200219	0.0546456	-2.09392	NCK1-AS1	2.69849	No Sig
DPYD-AS1	1.33506	-7.70155	3.13542	0.00200386	0.0546456	-2.09468	DPYD-AS1	2.69813	High
CASP14	2.00042	-6.11771	3.13483	0.00200768	0.0547242	-2.09643	CASP14	2.6973	High
ELFN1	-0.445184	-0.209168	-3.13363	0.0020155	0.0548607	-2.09998	ELFN1	2.69562	No Sig
REV3L	-0.336641	2.24862	-3.1325	0.00202284	0.0550347	-2.1033	REV3L	2.69404	No Sig
C5orf52	-1.34712	-7.94754	-3.13236	0.00202377	0.0550347	-2.10372	C5orf52	2.69384	Low
SEMA7A	0.781179	4.1597	3.13183	0.00202722	0.0550967	-2.10528	SEMA7A	2.6931	No Sig
CXorf57	-0.641776	0.49576	-3.13163	0.00202857	0.0550967	-2.10589	CXorf57	2.69281	No Sig
MTMR14	0.238605	4.55197	3.13158	0.00202887	0.0550967	-2.10603	MTMR14	2.69274	No Sig
HDAC1	0.296963	6.49023	3.13113	0.0020318	0.0551054	-2.10734	HDAC1	2.69212	No Sig
ARX	-1.31258	-1.03454	-3.1311	0.00203202	0.0551054	-2.10744	ARX	2.69207	Low
KRT79	1.04897	-2.35184	3.13085	0.00203364	0.0551239	-2.10817	KRT79	2.69173	High
CORT	-0.562397	-2.21686	-3.12898	0.00204596	0.0554321	-2.1137	CORT	2.6891	No Sig
CD59	0.327143	8.78819	3.12811	0.00205168	0.0555316	-2.11625	CD59	2.68789	No Sig
KIF14	0.697519	-0.724867	3.12792	0.002053	0.0555316	-2.11684	KIF14	2.68761	No Sig
LANCL3	0.637724	-1.84493	3.12784	0.00205348	0.0555316	-2.11705	LANCL3	2.68751	No Sig
CXorf49B	1.8764	-3.05561	3.1277	0.00205441	0.0555316	-2.11747	CXorf49B	2.68731	High
XKR4	-1.08276	-4.29902	-3.12763	0.00205487	0.0555316	-2.11767	XKR4	2.68722	Low
ADORA2A	-0.460502	1.70676	-3.12757	0.00205532	0.0555316	-2.11787	ADORA2A	2.68712	No Sig
MED9	-0.235669	2.95931	-3.12682	0.0020603	0.0556148	-2.12008	MED9	2.68607	No Sig
RRAS2	0.356115	4.16579	3.12642	0.00206296	0.0556608	-2.12126	RRAS2	2.68551	No Sig
NPY2R	-1.05609	-8.05994	-3.12603	0.00206554	0.0556773	-2.12241	NPY2R	2.68497	Low
TNN	-0.654659	-1.20777	-3.1259	0.00206642	0.0556773	-2.1228	TNN	2.68478	No Sig
JAGN1	0.206945	4.74698	3.12551	0.00206902	0.0557218	-2.12395	JAGN1	2.68424	No Sig
PSAP	-0.287044	9.68073	-3.12534	0.00207012	0.0557258	-2.12443	PSAP	2.684	No Sig
ST8SIA5	-0.875232	-3.33827	-3.12507	0.00207194	0.0557388	-2.12524	ST8SIA5	2.68362	No Sig
CDS1	0.460267	3.19598	3.12454	0.00207549	0.0557421	-2.1268	CDS1	2.68288	No Sig
PERP	0.470212	6.29085	3.12381	0.00208038	0.0558161	-2.12895	PERP	2.68186	No Sig
BUB1B	0.491322	1.52534	3.12357	0.00208198	0.0558161	-2.12966	BUB1B	2.68152	No Sig
UGT2B4	-1.60222	-5.50087	-3.12356	0.00208206	0.0558161	-2.12969	UGT2B4	2.68151	Low
SERGEF	-0.242184	4.98793	-3.12303	0.00208561	0.0558348	-2.13125	SERGEF	2.68077	No Sig
SF3B6	0.228644	6.5642	3.12273	0.00208758	0.0558619	-2.13211	SF3B6	2.68036	No Sig
MAP2K5	-0.199575	3.24036	-3.12242	0.00208968	0.0558926	-2.13303	MAP2K5	2.67992	No Sig
NEURL1	-0.915604	1.8166	-3.12078	0.00210076	0.0561375	-2.13786	NEURL1	2.67762	No Sig
SLC3A1	1.34938	4.00239	3.1204	0.00210332	0.0561763	-2.13898	SLC3A1	2.67709	High
ABLIM2	-0.51208	3.03565	-3.12028	0.00210413	0.0561763	-2.13933	ABLIM2	2.67693	No Sig
PRL	-1.32132	-5.81649	-3.11899	0.0021129	0.0563465	-2.14313	PRL	2.67512	Low
GTF2E2	0.222727	4.52585	3.11879	0.00211423	0.0563465	-2.14371	GTF2E2	2.67485	No Sig
ZCCHC6	0.252475	3.48252	3.11852	0.00211611	0.0563677	-2.14452	ZCCHC6	2.67446	No Sig
TOP2A	0.550722	3.49974	3.1179	0.00212033	0.0564458	-2.14634	TOP2A	2.6736	No Sig
SH3RF1	0.411216	3.60082	3.1178	0.00212097	0.0564458	-2.14662	SH3RF1	2.67347	No Sig
CBLN2	-1.24492	-4.77751	-3.11669	0.00212858	0.0565393	-2.14989	CBLN2	2.67191	Low
CTA-363E6.3	1.41836	-5.00565	3.11658	0.00212931	0.0565393	-2.1502	CTA-363E6.3	2.67176	High
CTB-58E17.1	-0.298742	0.502004	-3.11609	0.00213267	0.0566003	-2.15164	CTB-58E17.1	2.67108	No Sig
PTBP1P	1.11505	-3.90162	3.1153	0.00213811	0.0566746	-2.15397	PTBP1P	2.66997	High
TSPAN6	0.396981	4.19574	3.11528	0.00213828	0.0566746	-2.15405	TSPAN6	2.66993	No Sig
TCEAL1	-0.293475	4.14563	-3.1134	0.00215125	0.0568492	-2.15957	TCEAL1	2.66731	No Sig
FAM155B	-0.659937	-0.848425	-3.11333	0.00215172	0.0568492	-2.15977	FAM155B	2.66721	No Sig
MGAT1	-0.23928	6.42953	-3.11332	0.00215176	0.0568492	-2.15979	MGAT1	2.66721	No Sig
B3GAT1	-0.875191	-1.74316	-3.11317	0.00215279	0.0568492	-2.16023	B3GAT1	2.667	No Sig
CADM4	-0.400634	3.06771	-3.11309	0.00215335	0.0568492	-2.16046	CADM4	2.66689	No Sig
ALDH1L1	1.0513	1.92117	3.11296	0.00215428	0.0568492	-2.16086	ALDH1L1	2.6667	High
ATP5G1P4	0.862951	-0.674151	3.11291	0.00215458	0.0568492	-2.16098	ATP5G1P4	2.66664	No Sig
SSR4P1	-0.333342	-0.294166	-3.11204	0.00216066	0.0569723	-2.16356	SSR4P1	2.66541	No Sig
GLYAT	-1.5517	-7.22182	-3.11144	0.00216479	0.0570415	-2.1653	GLYAT	2.66458	Low
TKT	0.264732	7.14584	3.10983	0.00217605	0.0572416	-2.17004	TKT	2.66233	No Sig
CTB-39G8.3	0.927648	1.07859	3.10938	0.00217917	0.0572416	-2.17136	CTB-39G8.3	2.66171	No Sig
AGTR2	-1.35623	-6.66486	-3.10934	0.00217944	0.0572416	-2.17147	AGTR2	2.66165	Low
SSTR3	-1.20959	-1.1074	-3.10924	0.00218016	0.0572416	-2.17177	SSTR3	2.66151	Low
GRTP1	0.542097	3.47831	3.10903	0.0021816	0.0572441	-2.17237	GRTP1	2.66122	No Sig
PNMAL1	-0.674058	1.84792	-3.10894	0.00218226	0.0572441	-2.17265	PNMAL1	2.66109	No Sig
SP140L	0.462838	3.64213	3.10786	0.00218984	0.0573782	-2.17582	SP140L	2.65959	No Sig
IGSF9	0.84051	2.26773	3.10761	0.00219162	0.0573782	-2.17656	IGSF9	2.65924	No Sig
GDPD2	1.1718	-0.974481	3.10756	0.00219193	0.0573782	-2.17669	GDPD2	2.65917	High
QSOX2	-0.314122	2.67512	-3.10746	0.00219263	0.0573782	-2.17698	QSOX2	2.65903	No Sig
PDE4DIP	-0.334387	4.96155	-3.10738	0.00219325	0.0573782	-2.17724	PDE4DIP	2.65891	No Sig
KRR1	0.291707	4.18712	3.10623	0.0022013	0.0575633	-2.18059	KRR1	2.65732	No Sig
UNG	0.238701	4.10947	3.10554	0.00220618	0.0576467	-2.18261	UNG	2.65636	No Sig
KNSTRN	0.34371	2.92058	3.1055	0.00220646	0.0576467	-2.18272	KNSTRN	2.6563	No Sig
THRSP	-1.71331	-4.7568	-3.10519	0.00220869	0.0576721	-2.18364	THRSP	2.65587	Low
C4orf33	0.319619	3.1659	3.10508	0.00220949	0.0576721	-2.18398	C4orf33	2.65571	No Sig
TMC7	0.651615	2.01831	3.10493	0.00221052	0.0576721	-2.1844	TMC7	2.6555	No Sig
C10orf53	-0.835518	-9.24179	-3.10481	0.00221138	0.0576721	-2.18476	C10orf53	2.65534	No Sig
SOWAHB	0.543987	1.02512	3.10308	0.0022237	0.0579161	-2.18983	SOWAHB	2.65292	No Sig
ORC6	0.448677	1.51564	3.10229	0.0022293	0.057959	-2.19213	ORC6	2.65183	No Sig
R3HCC1	-0.203809	4.45139	-3.1021	0.00223069	0.0579693	-2.1927	R3HCC1	2.65156	No Sig
RASA2	0.375544	2.33957	3.1016	0.00223423	0.0580356	-2.19415	RASA2	2.65087	No Sig
TNIK	0.439087	3.06988	3.10122	0.00223694	0.05808	-2.19525	TNIK	2.65035	No Sig
RHBDF2	0.424162	4.68454	3.10025	0.0022439	0.0581996	-2.19809	RHBDF2	2.649	No Sig
WHSC1L1	0.253253	4.4882	3.1001	0.00224505	0.0581996	-2.19856	WHSC1L1	2.64877	No Sig
ATP8B2	-0.481855	3.37671	-3.10003	0.00224552	0.0581996	-2.19875	ATP8B2	2.64868	No Sig
MTHFD1	0.236181	4.89904	3.09939	0.00225014	0.0582936	-2.20063	MTHFD1	2.64779	No Sig
U2SURP	0.268605	4.634	3.09855	0.00225621	0.058425	-2.20309	U2SURP	2.64662	No Sig
LY6D	1.88875	2.37832	3.09795	0.00226052	0.0584475	-2.20483	LY6D	2.64579	High
EIF2AK2	0.378601	3.21062	3.0979	0.00226089	0.0584475	-2.20498	EIF2AK2	2.64572	No Sig
RAB5A	0.27784	4.8431	3.0977	0.00226231	0.0584475	-2.20555	RAB5A	2.64545	No Sig
GPR148	-1.56356	-5.79884	-3.09769	0.00226241	0.0584475	-2.20559	GPR148	2.64543	Low
ARG2	-0.520225	1.67321	-3.0976	0.00226307	0.0584475	-2.20586	ARG2	2.6453	No Sig
MMD2	-1.18712	-8.17538	-3.0968	0.00226884	0.0585448	-2.20818	MMD2	2.6442	Low
CFLAR	0.341636	5.5642	3.0964	0.00227179	0.0585695	-2.20937	CFLAR	2.64363	No Sig
DGCR6	-0.427215	2.65141	-3.09475	0.00228381	0.05882	-2.21419	DGCR6	2.64134	No Sig
EPS8	0.492784	5.0437	3.09451	0.00228553	0.05882	-2.21488	EPS8	2.64101	No Sig
IL20RB	0.924402	1.16113	3.09434	0.00228681	0.0588271	-2.21539	IL20RB	2.64077	No Sig
SPATA6L	0.446855	1.66064	3.09392	0.00228985	0.0588794	-2.2166	SPATA6L	2.64019	No Sig
KRT8P10	1.29892	-3.83928	3.09299	0.00229669	0.0590152	-2.21933	KRT8P10	2.6389	High
CEP57	0.277223	4.13281	3.09288	0.00229748	0.0590152	-2.21964	CEP57	2.63875	No Sig
PTP4A3	-0.395447	4.90853	-3.09261	0.00229946	0.0590228	-2.22042	PTP4A3	2.63837	No Sig
IFIT1	0.683296	4.01028	3.09132	0.00230896	0.0591888	-2.22419	IFIT1	2.63658	No Sig
SLC39A7	-0.212024	6.97406	-3.09098	0.00231146	0.0592271	-2.22518	SLC39A7	2.63611	No Sig
MAPKAPK3	0.246624	4.39467	3.09033	0.00231628	0.0593245	-2.22708	MAPKAPK3	2.63521	No Sig
TGM4	1.07259	-5.93452	3.08842	0.00233046	0.059539	-2.23265	TGM4	2.63256	High
POLD4	0.365727	7.19768	3.0884	0.00233062	0.059539	-2.23271	POLD4	2.63253	No Sig
LACTB2	0.410305	4.31588	3.08822	0.00233197	0.059539	-2.23324	LACTB2	2.63228	No Sig
FAM222B	0.289605	3.73958	3.0881	0.00233286	0.059539	-2.23359	FAM222B	2.63211	No Sig
MFAP1P1	-1.21877	-5.79711	-3.08805	0.00233322	0.059539	-2.23373	MFAP1P1	2.63204	Low
NIPAL1	0.470975	0.741547	3.08797	0.00233381	0.059539	-2.23396	NIPAL1	2.63194	No Sig
TUFT1	0.438064	4.03496	3.08691	0.00234178	0.0597163	-2.23707	TUFT1	2.63045	No Sig
TDRP	-0.459631	1.53925	-3.08647	0.00234501	0.0597498	-2.23833	TDRP	2.62986	No Sig
COL25A1	-0.859225	-3.31662	-3.08646	0.00234513	0.0597498	-2.23838	COL25A1	2.62983	No Sig
FDX1	0.237637	3.17104	3.08415	0.00236244	0.0600593	-2.24509	FDX1	2.62664	No Sig
CEP70	0.286059	3.33298	3.08402	0.00236343	0.0600593	-2.24547	CEP70	2.62646	No Sig
TTYH2	-0.425084	1.54922	-3.08361	0.00236657	0.0601101	-2.24668	TTYH2	2.62588	No Sig
REST	0.385707	2.51464	3.08304	0.00237082	0.0601688	-2.24832	REST	2.6251	No Sig
PRKAG2-AS1	-0.428602	1.50678	-3.08204	0.00237846	0.0603103	-2.25126	PRKAG2-AS1	2.6237	No Sig
ZBP1	0.748199	1.28874	3.0816	0.00238173	0.0603639	-2.25251	ZBP1	2.62311	No Sig
NAPRT	0.53724	6.29285	3.08142	0.00238316	0.0603639	-2.25306	NAPRT	2.62285	No Sig
PIK3R2	-0.259873	4.51999	-3.08135	0.00238367	0.0603639	-2.25325	PIK3R2	2.62275	No Sig
NAGS	0.539286	1.54628	3.08051	0.00239005	0.0604109	-2.25569	NAGS	2.62159	No Sig
NRN1	-0.606336	1.61718	-3.08024	0.00239208	0.0604109	-2.25647	NRN1	2.62122	No Sig
RTN1	-0.808996	2.60529	-3.08002	0.00239378	0.0604109	-2.25711	RTN1	2.62092	No Sig
FAM110D	-0.538735	0.850007	-3.07994	0.00239437	0.0604109	-2.25734	FAM110D	2.62081	No Sig
PTTG1	0.467518	4.5668	3.07971	0.00239618	0.0604194	-2.25803	PTTG1	2.62048	No Sig
SOX17	-0.47418	0.568866	-3.07931	0.00239921	0.0604697	-2.25918	SOX17	2.61993	No Sig
LUCAT1	1.01224	-2.66321	3.07901	0.00240151	0.0604793	-2.26006	LUCAT1	2.61952	High
NUDT8	0.466163	3.50041	3.07899	0.00240165	0.0604793	-2.26011	NUDT8	2.61949	No Sig
TNFAIP2	0.582268	6.87763	3.0777	0.00241154	0.0606697	-2.26386	TNFAIP2	2.61771	No Sig
GNAT3	1.50835	-5.31113	3.0776	0.00241232	0.0606697	-2.26416	GNAT3	2.61756	High
SNX18P3	0.675278	-1.50652	3.07738	0.00241404	0.0606868	-2.2648	SNX18P3	2.61726	No Sig
ALG10B	0.477002	0.54438	3.07678	0.00241866	0.0607507	-2.26655	ALG10B	2.61643	No Sig
MYOF	0.564434	5.50356	3.07655	0.00242039	0.0607672	-2.2672	MYOF	2.61611	No Sig
MMP26	-1.19957	-8.37263	-3.07583	0.00242599	0.0608565	-2.26931	MMP26	2.61511	Low
SUMO2P20	1.07391	-9.17224	3.07513	0.00243136	0.0609653	-2.27133	SUMO2P20	2.61415	High
CNBP	0.205051	7.71172	3.07376	0.00244203	0.0611542	-2.27532	CNBP	2.61225	No Sig
UNC5B-AS1	1.02655	1.52159	3.07327	0.00244578	0.0612218	-2.27672	UNC5B-AS1	2.61158	High
MUC20	0.720541	5.57053	3.07287	0.00244895	0.061275	-2.2779	MUC20	2.61102	No Sig
RCOR1	0.362137	3.3279	3.07255	0.00245139	0.0613098	-2.27881	RCOR1	2.61059	No Sig
LRRTM2	-0.733304	-3	-3.07213	0.00245468	0.0613244	-2.28003	LRRTM2	2.61001	No Sig
ZNF688	-0.203125	3.76665	-3.07209	0.002455	0.0613244	-2.28015	ZNF688	2.60995	No Sig
CDC25C	0.658175	0.307351	3.07208	0.00245511	0.0613244	-2.28019	CDC25C	2.60993	No Sig
USP15	0.236878	4.66658	3.07063	0.00246646	0.0615553	-2.2844	USP15	2.60793	No Sig
FUT3	1.05894	4.82876	3.07041	0.00246819	0.0615722	-2.28504	FUT3	2.60762	High
C3orf67-AS1	-1.15731	-8.22038	-3.07014	0.00247027	0.0615979	-2.28581	C3orf67-AS1	2.60726	Low
MAP3K5	0.343642	3.26559	3.0694	0.00247613	0.0616915	-2.28797	MAP3K5	2.60623	No Sig
DNAAF3	0.471996	1.1852	3.06796	0.00248744	0.0619206	-2.29212	DNAAF3	2.60425	No Sig
KIF11	0.468553	1.67861	3.06754	0.00249079	0.0619764	-2.29335	KIF11	2.60366	No Sig
CDR1	-1.29265	-6.54075	-3.0671	0.00249424	0.0620107	-2.29461	CDR1	2.60306	Low
SRF	-0.257887	4.17156	-3.06693	0.00249566	0.0620197	-2.29513	SRF	2.60281	No Sig
IGF1	-1.04055	1.44526	-3.06625	0.00250102	0.0620665	-2.29709	IGF1	2.60188	Low
CDK5R2	-1.03266	-0.320271	-3.06621	0.00250133	0.0620665	-2.2972	CDK5R2	2.60183	Low
CAPSL	-1.54434	-3.14737	-3.06611	0.00250215	0.0620665	-2.2975	CAPSL	2.60169	Low
GPIHBP1	-0.579843	-0.153226	-3.06596	0.00250336	0.0620665	-2.29794	GPIHBP1	2.60148	No Sig
PBK	0.541675	1.28971	3.06589	0.0025039	0.0620665	-2.29814	PBK	2.60138	No Sig
DARS-AS1	0.403735	0.520492	3.06532	0.00250845	0.0621528	-2.29979	DARS-AS1	2.6006	No Sig
SNCA-AS1	-1.0124	-8.47292	-3.06465	0.0025138	0.0622591	-2.30174	SNCA-AS1	2.59967	Low
STAMBP	0.251409	4.85725	3.06447	0.00251522	0.0622679	-2.30225	STAMBP	2.59942	No Sig
MKI67	0.644432	2.78166	3.06415	0.00251777	0.062279	-2.30318	MKI67	2.59898	No Sig
ASPDH	-0.951318	-0.567877	-3.06415	0.00251779	0.062279	-2.30318	ASPDH	2.59898	No Sig
ADCY2	-0.658612	0.646823	-3.06377	0.00252083	0.0623267	-2.30428	ADCY2	2.59846	No Sig
FLRT3	0.669521	1.77504	3.06349	0.00252305	0.0623276	-2.30509	FLRT3	2.59807	No Sig
DOK7	0.667721	1.24626	3.06313	0.00252593	0.0623276	-2.30613	DOK7	2.59758	No Sig
ROM1	-0.323499	2.10397	-3.06311	0.00252606	0.0623276	-2.30617	ROM1	2.59756	No Sig
OIT3	-0.869581	-3.30605	-3.0631	0.00252615	0.0623276	-2.3062	OIT3	2.59754	No Sig
KIF18B	0.59503	0.82168	3.06286	0.00252809	0.0623493	-2.3069	KIF18B	2.59721	No Sig
NCK1	0.355245	4.39864	3.06257	0.00253038	0.0623795	-2.30773	NCK1	2.59681	No Sig
DCAF12L1	1.26037	-5.76761	3.06198	0.00253512	0.0624401	-2.30944	DCAF12L1	2.596	High
ONECUT3	1.77817	-0.457325	3.06187	0.00253604	0.0624401	-2.30977	ONECUT3	2.59584	High
SCRT2	-1.33334	-5.95649	-3.06137	0.00254006	0.0624867	-2.31121	SCRT2	2.59516	Low
TRNP1	0.54598	5.29924	3.06108	0.00254244	0.0625189	-2.31207	TRNP1	2.59475	No Sig
TGM3	-1.03026	-3.67519	-3.06088	0.00254405	0.0625322	-2.31264	TGM3	2.59447	Low
NLGN2	-0.399499	3.12459	-3.0596	0.00255441	0.0627604	-2.31634	NLGN2	2.59271	No Sig
CTB-55O6.4	-1.38056	-7.9445	-3.05807	0.00256677	0.0629848	-2.32075	CTB-55O6.4	2.59061	Low
SEMA3G	-0.560038	1.61669	-3.05676	0.00257752	0.0631693	-2.32456	SEMA3G	2.5888	No Sig
CCL16	-1.21049	-4.75405	-3.05511	0.00259097	0.0634457	-2.3293	CCL16	2.58654	Low
CDCA4	0.324844	2.82505	3.05492	0.00259255	0.0634569	-2.32985	CDCA4	2.58627	No Sig
FICD	-0.293719	1.62684	-3.05479	0.00259359	0.0634569	-2.33022	FICD	2.5861	No Sig
RAMP2-AS1	-0.672755	-1.9851	-3.05462	0.00259503	0.0634656	-2.33073	RAMP2-AS1	2.58586	No Sig
SP5	-0.661275	-0.502014	-3.05446	0.00259635	0.0634713	-2.33119	SP5	2.58564	No Sig
C14orf180	-1.50783	-4.59978	-3.05359	0.00260348	0.0635925	-2.33369	C14orf180	2.58445	Low
SLC12A1	-1.23261	-6.3339	-3.05336	0.00260538	0.0636122	-2.33435	SLC12A1	2.58413	Low
PGBD5	-0.568702	1.10494	-3.05309	0.00260762	0.0636405	-2.33514	PGBD5	2.58376	No Sig
GATA3	0.745047	1.36619	3.05166	0.00261949	0.0638532	-2.33927	GATA3	2.58178	No Sig
LTC4S	-0.488475	2.13338	-3.05164	0.00261961	0.0638532	-2.33932	LTC4S	2.58176	No Sig
METAP1	0.268523	4.28587	3.05048	0.00262926	0.0640086	-2.34267	METAP1	2.58017	No Sig
TCP11X2	-1.38766	-7.83693	-3.0503	0.00263074	0.064018	-2.34318	TCP11X2	2.57992	Low
MYCBP	0.262357	3.99529	3.04986	0.00263442	0.0640809	-2.34445	MYCBP	2.57931	No Sig
CALY	-1.24513	0.976422	-3.04828	0.00264761	0.064375	-2.349	CALY	2.57715	Low
SLC35F1	-0.567689	-2.1114	-3.04759	0.00265338	0.0644878	-2.35099	SLC35F1	2.5762	No Sig
LRIG3	0.4702	3.99848	3.04747	0.00265445	0.0644878	-2.35135	LRIG3	2.57603	No Sig
EDA	-0.427066	-0.0644659	-3.04704	0.00265803	0.0645338	-2.35258	EDA	2.57544	No Sig
THAP7	-0.252048	4.52569	-3.04698	0.00265855	0.0645338	-2.35276	THAP7	2.57536	No Sig
AF131216.1	-0.6162	-3.72097	-3.04624	0.00266478	0.0646582	-2.35489	AF131216.1	2.57434	No Sig
DCAF13P1	1.18708	-6.86572	3.04604	0.00266647	0.0646725	-2.35547	DCAF13P1	2.57406	High
TANK	0.290749	4.8836	3.04509	0.00267445	0.0648392	-2.35819	TANK	2.57276	No Sig
CYP2J2	0.537966	2.14718	3.0445	0.00267942	0.0648547	-2.35988	CYP2J2	2.57196	No Sig
SEPP1	-0.508779	6.47107	-3.04449	0.00267953	0.0648547	-2.35992	SEPP1	2.57194	No Sig
TMEM243	0.272054	4.46289	3.0443	0.00268118	0.0648679	-2.36048	TMEM243	2.57167	No Sig
FAM167B	-0.339597	3.08092	-3.0434	0.00268879	0.0649523	-2.36306	FAM167B	2.57044	No Sig
NAP1L4P1	0.823209	-1.87734	3.0427	0.00269477	0.0650544	-2.36509	NAP1L4P1	2.56948	No Sig
PLCD4	-0.38504	-0.269241	-3.04251	0.00269634	0.0650544	-2.36562	PLCD4	2.56922	No Sig
SPECC1L	-0.292493	3.3864	-3.04247	0.00269666	0.0650544	-2.36573	SPECC1L	2.56917	No Sig
VWA5B2	-1.07425	0.530312	-3.04059	0.00271278	0.0654161	-2.37115	VWA5B2	2.56659	Low
DLG2	-0.527129	-0.348145	-3.04029	0.00271528	0.0654495	-2.37199	DLG2	2.56619	No Sig
SFTPA2	1.04054	-0.653209	3.03974	0.00272006	0.0655109	-2.37359	SFTPA2	2.56542	High
MT1E	0.480309	7.32657	3.03952	0.00272193	0.065529	-2.37422	MT1E	2.56512	No Sig
PLLP	0.550684	4.99125	3.03916	0.00272503	0.0655733	-2.37526	PLLP	2.56463	No Sig
PROZ	-1.04957	-4.4655	-3.03904	0.00272601	0.0655733	-2.37558	PROZ	2.56447	Low
GINS1	0.448071	0.862727	3.03745	0.00273974	0.0657766	-2.38016	GINS1	2.56229	No Sig
TRIM46	-0.541956	0.31079	-3.03741	0.00274008	0.0657766	-2.38027	TRIM46	2.56224	No Sig
CTSF	-0.364886	4.96897	-3.0362	0.00275062	0.0660025	-2.38377	CTSF	2.56057	No Sig
VTCN1	1.09789	2.08872	3.03576	0.00275438	0.06605	-2.38501	VTCN1	2.55998	High
KRT8P32	0.616575	-1.69731	3.03571	0.00275486	0.06605	-2.38517	KRT8P32	2.5599	No Sig
CCM2L	-0.428245	1.0605	-3.03395	0.00277014	0.066362	-2.3902	CCM2L	2.5575	No Sig
TRIM52-AS1	-0.287152	3.58539	-3.03348	0.00277425	0.0664333	-2.39155	TRIM52-AS1	2.55685	No Sig
NFKBIZ	0.544967	3.62683	3.03322	0.00277657	0.0664356	-2.39232	NFKBIZ	2.55649	No Sig
PDE8B	-0.491965	0.616137	-3.03321	0.00277661	0.0664356	-2.39233	PDE8B	2.55648	No Sig
CYSRT1	0.592424	0.663409	3.03247	0.00278312	0.0665642	-2.39446	CYSRT1	2.55547	No Sig
KIF25-AS1	-1.17556	-6.82343	-3.03218	0.00278565	0.0665973	-2.39529	KIF25-AS1	2.55507	Low
MARCKSL1	0.416175	7.25217	3.03172	0.00278971	0.0666672	-2.39661	MARCKSL1	2.55444	No Sig
ASCL1	-1.12018	-3.99306	-3.03132	0.00279321	0.0667048	-2.39776	ASCL1	2.5539	Low
MROH3P	1.20103	-3.00027	3.03119	0.00279437	0.0667048	-2.39813	MROH3P	2.55372	High
TRIM34	0.3684	2.34003	3.03085	0.00279739	0.0667088	-2.39912	TRIM34	2.55325	No Sig
STXBP2	0.28884	6.34381	3.03072	0.00279853	0.0667088	-2.39949	STXBP2	2.55307	No Sig
DPH6	0.277886	2.85397	3.03063	0.00279927	0.0667088	-2.39973	DPH6	2.55296	No Sig
ARMC6	-0.238007	3.90459	-3.03026	0.00280257	0.0667501	-2.4008	ARMC6	2.55244	No Sig
ALPL	-0.519651	2.21333	-3.03016	0.00280344	0.0667501	-2.40108	ALPL	2.55231	No Sig
B4GALT4	0.339224	5.13544	3.02983	0.00280635	0.0667506	-2.40203	B4GALT4	2.55186	No Sig
C10orf55	0.775719	-1.31096	3.02965	0.00280797	0.0667506	-2.40255	C10orf55	2.55161	No Sig
FAM150A	1.24767	-0.528088	3.02964	0.00280802	0.0667506	-2.40257	FAM150A	2.5516	High
RHBDF1	0.457093	4.89068	3.02936	0.00281051	0.0667826	-2.40338	RHBDF1	2.55122	No Sig
ELP5	-0.275857	4.66506	-3.0285	0.00281811	0.0668748	-2.40583	ELP5	2.55004	No Sig
MAP2K6	-0.405825	2.43285	-3.02841	0.00281893	0.0668748	-2.4061	MAP2K6	2.54991	No Sig
CCDC50	0.28001	4.6253	3.02828	0.0028201	0.0668748	-2.40648	CCDC50	2.54974	No Sig
HOTTIP	1.82304	-3.17593	3.02773	0.00282497	0.0669633	-2.40805	HOTTIP	2.54899	High
UGT1A6	1.23076	1.52227	3.02725	0.00282922	0.0670322	-2.40942	UGT1A6	2.54833	High
RFC5	0.26219	2.74192	3.02714	0.00283017	0.0670322	-2.40972	RFC5	2.54819	No Sig
DUOX2	1.36811	4.29287	3.02666	0.00283449	0.0670856	-2.41111	DUOX2	2.54752	High
OSTF1	0.269668	5.2842	3.0266	0.00283502	0.0670856	-2.41128	OSTF1	2.54744	No Sig
ATP6AP1	-0.248235	6.76625	-3.02646	0.00283627	0.0670856	-2.41168	ATP6AP1	2.54725	No Sig
CASP10	0.375068	2.752	3.02638	0.00283701	0.0670856	-2.41192	CASP10	2.54714	No Sig
RNF150	-0.587799	0.0167445	-3.02624	0.00283828	0.0670885	-2.41232	RNF150	2.54695	No Sig
YWHAZP2	0.794874	-1.82179	3.0256	0.00284398	0.0671962	-2.41415	YWHAZP2	2.54607	No Sig
CD40	0.49138	4.32415	3.02524	0.00284716	0.067217	-2.41517	CD40	2.54559	No Sig
USP5	-0.248196	5.02957	-3.0238	0.00286011	0.0674955	-2.4193	USP5	2.54362	No Sig
SMS	0.260142	5.91869	3.02336	0.00286401	0.0675589	-2.42054	SMS	2.54303	No Sig
PI4KA	-0.226014	4.75849	-3.02319	0.00286557	0.0675589	-2.42103	PI4KA	2.54279	No Sig
CDKN3	0.449756	3.22272	3.02312	0.00286626	0.0675589	-2.42125	CDKN3	2.54269	No Sig
PFKP	0.43859	6.14114	3.02281	0.002869	0.0675654	-2.42212	PFKP	2.54227	No Sig
SLC8B1	0.283352	4.37771	3.0227	0.00286999	0.0675654	-2.42244	SLC8B1	2.54212	No Sig
RNF207	0.562403	3.07241	3.02255	0.00287136	0.0675704	-2.42287	RNF207	2.54191	No Sig
CYP4F12	0.873682	2.69064	3.02238	0.00287285	0.0675784	-2.42334	CYP4F12	2.54169	No Sig
SOCS2P2	-1.13825	-8.86032	-3.02212	0.0028752	0.0676065	-2.42409	SOCS2P2	2.54133	Low
HAGLROS	-0.522832	-1.81145	-3.02148	0.00288102	0.0676231	-2.42593	HAGLROS	2.54045	No Sig
IRX2	-1.18495	-1.11462	-3.02146	0.00288118	0.0676231	-2.42598	IRX2	2.54043	Low
AHNAK	0.412388	6.31676	3.02143	0.0028815	0.0676231	-2.42608	AHNAK	2.54038	No Sig
PTMS	-0.314637	8.45235	-3.02141	0.00288168	0.0676231	-2.42613	PTMS	2.54035	No Sig
Z83851.4	0.386908	-0.172599	3.02106	0.00288486	0.0676705	-2.42714	Z83851.4	2.53988	No Sig
SRI	0.324709	7.28133	3.01935	0.00290032	0.0679788	-2.432	SRI	2.53755	No Sig
CATSPER1	0.687553	0.987106	3.01912	0.00290244	0.0680013	-2.43267	CATSPER1	2.53724	No Sig
CTA-246H3.8	-1.6303	-6.40769	-3.01853	0.00290783	0.0681002	-2.43435	CTA-246H3.8	2.53643	Low
MAN1A1	-0.487807	4.46007	-3.0183	0.00290991	0.0681216	-2.435	MAN1A1	2.53612	No Sig
TMEM63A	0.530904	5.36394	3.01807	0.00291203	0.0681395	-2.43567	TMEM63A	2.5358	No Sig
SYT3	-0.679771	-1.63582	-3.01795	0.00291318	0.0681395	-2.43603	SYT3	2.53563	No Sig
CD200	-0.547209	3.08557	-3.01771	0.00291533	0.0681395	-2.4367	CD200	2.53531	No Sig
AGPAT1	-0.212101	5.6715	-3.01739	0.00291823	0.0681802	-2.4376	AGPAT1	2.53488	No Sig
DPP6	-1.04389	-0.202674	-3.01723	0.00291976	0.0681887	-2.43808	DPP6	2.53465	Low
ZCCHC18	-0.633722	-0.0672335	-3.01662	0.00292533	0.0682457	-2.43981	ZCCHC18	2.53383	No Sig
FAM66A	-1.29781	-3.18629	-3.01645	0.00292686	0.0682457	-2.44029	FAM66A	2.5336	Low
MBD3	-0.314449	5.14181	-3.01569	0.00293388	0.068382	-2.44247	MBD3	2.53256	No Sig
LPCAT1	-0.323299	4.34476	-3.01552	0.00293546	0.0683917	-2.44296	LPCAT1	2.53232	No Sig
AURKB	0.550419	2.76782	3.01504	0.00293985	0.0684396	-2.44432	AURKB	2.53167	No Sig
PKD1L2	0.931012	-1.68521	3.0149	0.00294116	0.0684427	-2.44472	PKD1L2	2.53148	No Sig
SORCS3	-1.19064	-5.65492	-3.01394	0.00294998	0.0686185	-2.44745	SORCS3	2.53018	Low
SRC	0.368385	5.60214	3.01383	0.00295106	0.0686185	-2.44778	SRC	2.53002	No Sig
CLEC4G	-1.11658	-2.97553	-3.01279	0.00296066	0.0687053	-2.45073	CLEC4G	2.52861	Low
PNP	0.354267	5.93213	3.01193	0.00296864	0.0688359	-2.45318	PNP	2.52744	No Sig
PITPNM3	0.491327	1.08522	3.01114	0.00297599	0.0689245	-2.45543	PITPNM3	2.52637	No Sig
VLDLR	-0.414662	2.43708	-3.01079	0.00297926	0.068973	-2.45643	VLDLR	2.52589	No Sig
C1orf158	-1.59837	-5.1784	-3.01044	0.00298253	0.068994	-2.45742	C1orf158	2.52542	Low
TWF2	0.292457	5.70077	3.01023	0.00298454	0.0689991	-2.45804	TWF2	2.52512	No Sig
GLB1L	-0.315471	2.5956	-3.01017	0.0029851	0.0689991	-2.45821	GLB1L	2.52504	No Sig
FZD6	0.404309	3.28154	3.00672	0.00301755	0.0695842	-2.46804	FZD6	2.52035	No Sig
HMGN1P7	1.78746	-6.33392	3.00631	0.00302142	0.0696461	-2.4692	HMGN1P7	2.51979	High
LRRC8A	0.456996	5.44824	3.00516	0.00303225	0.0698344	-2.47246	LRRC8A	2.51823	No Sig
LPL	-0.618673	2.05137	-3.00507	0.00303317	0.0698344	-2.47273	LPL	2.5181	No Sig
PCDH1	0.464432	5.5018	3.0047	0.00303665	0.06986	-2.47377	PCDH1	2.51761	No Sig
STS	0.429696	2.57065	3.0047	0.00303666	0.06986	-2.47378	STS	2.5176	No Sig
TMEM184A	0.516035	3.24394	3.00344	0.00304869	0.0701092	-2.47737	TMEM184A	2.51589	No Sig
TFCP2L1	0.678425	1.96986	3.00169	0.00306539	0.0704004	-2.48234	TFCP2L1	2.51351	No Sig
EML4	0.279343	4.41302	3.00164	0.00306582	0.0704004	-2.48247	EML4	2.51345	No Sig
DNTTIP1	0.364886	5.6125	3.00161	0.00306617	0.0704004	-2.48257	DNTTIP1	2.5134	No Sig
ASGR1	-0.426749	0.97696	-3.0014	0.00306819	0.0704193	-2.48317	ASGR1	2.51312	No Sig
FAM60A	0.376119	4.97368	3.0008	0.00307388	0.0704985	-2.48485	FAM60A	2.51231	No Sig
SCHIP1	-0.553062	0.319434	-3.00079	0.00307405	0.0704985	-2.4849	SCHIP1	2.51229	No Sig
NDUFA13	-0.211934	8.34419	-2.99987	0.00308288	0.0706457	-2.48751	NDUFA13	2.51104	No Sig
PRC1	0.418381	4.01811	2.99943	0.00308709	0.0707143	-2.48875	PRC1	2.51045	No Sig
C12orf45	0.198155	4.31452	2.99874	0.0030938	0.0708405	-2.49073	C12orf45	2.50951	No Sig
FAM212A	-0.373985	1.26676	-2.99761	0.00310475	0.0710633	-2.49394	FAM212A	2.50797	No Sig
PPP2R3A	0.415938	1.25933	2.99694	0.00311125	0.0711434	-2.49583	PPP2R3A	2.50707	No Sig
HIST1H2BE	1.63885	-3.76923	2.99687	0.00311189	0.0711434	-2.49602	HIST1H2BE	2.50698	High
METTL7B	0.598218	3.52191	2.99665	0.00311403	0.0711645	-2.49665	METTL7B	2.50668	No Sig
CTB-179K24.3	-0.564578	-0.318769	-2.99641	0.00311634	0.0711894	-2.49732	CTB-179K24.3	2.50636	No Sig
KIAA1524	0.448774	1.07011	2.9956	0.00312421	0.0712859	-2.49961	KIAA1524	2.50526	No Sig
KB-1958F4.1	-1.3091	-7.92994	-2.99526	0.00312759	0.0713352	-2.5006	KB-1958F4.1	2.50479	Low
WDR81	-0.3143	3.65333	-2.99441	0.00313591	0.0714971	-2.50301	WDR81	2.50364	No Sig
[truncated: 33,218 more rows]
